# Supplementary material for: Whole Exome Sequencing of Intracranial Epidermoid Cysts Reveals Immune-Associated Mechanistic and Potential Targets
Source: Cancers (Basel). 2024 Oct 15;16(20):3487. doi: 10.3390/cancers16203487 (PMC11506683; doi:10.3390/cancers16203487)
Supplement: Supplementary file 1 [file cancers-16-03487-s001.zip]

Archive with 12 entries (12 files):
- Figures S1 and S2.pdf
- Table S10_CNVkit.csv
- Table S11_GisticSummaries.xlsx
- Table S1_ClinicalFeatures.csv
- Table S2_SoftwaresAndDatabases.xlsx
- Table S3_EpidermoidVariantsMultimerge.csv
- Table S4_GOAnalysis.csv
- Table S5_KEGG.txt
- Table S6_WikiPathways.txt
- Table S7_Reactome.txt
- Table S8_DriverCandidates.csv
- Table S9_PPI.csv
