# Supplementary material for: Whole Exome Sequencing of Intracranial Epidermoid Cysts Reveals Immune-Associated Mechanistic and Potential Targets
Source: Cancers (Basel). 2024 Oct 15;16(20):3487. doi: 10.3390/cancers16203487 (PMC11506683; doi:10.3390/cancers16203487)
Supplement: Supplementary file 1 [file cancers-16-03487-s001.zip › Table S10_CNVkit.csv]

chromosome	start	end	gene	log2	cn	depth	p_ttest	probes	weight	sample
chr1	47154	104058890	OR4F5,OR4F16,OR4F3,OR4F29,SAMD11,NOC2L,KLHL17,PLEKHN1,PERM1,HES4,ISG15,AGRN,RNF223,C1orf159,TTLL10,TNFRSF18,TNFRSF4,SDF4,B3GALT6,C1QTNF12,UBE2J2,SCNN1D,ACAP3,ACAP3,MIR6726,PUSL1,INTS11,INTS11,MIR6727,CPTP,TAS1R3,DVL1,DVL1,MIR6808,MXRA8,AURKAIP1,CCNL2,MRPL20,ANKRD65,VWA1,ATAD3C,ATAD3B,ATAD3A,TMEM240,SSU72,MIB2,MMP23B,MMP23A,CDK11B,SLC35E2B,CDK11A,SLC35E2A,NADK,GNB1,CALML6,TMEM52,GABRD,PRKCZ,PRKCZ,…	-0.0260779	2	334.21	1.14E-111	11341	10919.1	1777
chr1	104058890	108458075	PRMT6,NTNG1,VAV3,VAV3,VAV3-AS1,SLC25A24,NBPF4,NBPF4,NBPF6	0.111293	2	275.26	0.00252371	110	103.806	1777
chr1	108459057	109228432	NBPF6,FAM102B,HENMT1,PRPF38B,FNDC7,STXBP3,AKNAD1,GPSM2,GPSM2,CLCC1,CLCC1,WDR47,TAF13,TMEM167B,C1orf194,KIAA1324,SARS	-0.0655891	2	287.547	1.45E-08	174	169.163	1777
chr1	109229413	112449172	SARS,CELSR2,PSRC1,MYBPHL,SORT1,PSMA5,SYPL2,ATXN7L2,CYB561D1,AMIGO1,GPR61,GNAI3,GNAT2,AMPD2,GSTM4,GSTM2,GSTM1,GSTM5,GSTM3,EPS8L3,CSF1,AHCYL1,STRIP1,ALX3,UBL4B,SLC6A17,KCNC4,RBM15,SLC16A4,LAMTOR5,LAMTOR5,LAMTOR5-AS1,PROK1,KCNA10,KCNA2,KCNA3,CD53,LRIF1,DRAM2,CEPT1,DENND2D,CHI3L2,CHIA,PIFO,OVGP1,WDR77,ATP5PB,C1orf162,TMIGD3,TMIGD3,ADORA3,RAP1A,INKA2,DDX20,KCND3,CTTNBP2NL	0.0611853	2	372.798	6.60E-06	544	526.95	1777
chr1	112454448	115089432	CTTNBP2NL,WNT2B,WNT2B,ST7L,ST7L,CAPZA1,MOV10,RHOC,PPM1J,TAFA3,SLC16A1,LRIG2,MAGI3,PHTF1,RSBN1,AP4B1-AS1,PTPN22,AP4B1-AS1,BCL2L15,AP4B1-AS1,AP4B1,AP4B1,AP4B1,DCLRE1B,DCLRE1B,HIPK1,OLFML3,SYT6,TRIM33,BCAS2,DENND2C,AMPD1,NRAS,CSDE1,SIKE1,SYCP1,TSHB,TSPAN2	-0.041483	2	295.654	1.89E-09	395	381.243	1777
chr1	115089932	121387855	NGF-AS1,NGF,VANGL1,CASQ2,NHLH2,LOC101928977,SLC22A15,SLC22A15,MAB21L3,ATP1A1,ATP1A1,ATP1A1-AS1,CD58,IGSF3,CD2,PTGFRN,CD101,CD101,LOC101929099,TTF2,TRIM45,VTCN1,MAN1A2,TENT5C,GDAP2,WDR3,WDR3,SPAG17,SPAG17,TBX15,WARS2,WARS2,WARS2-AS1,HAO2,HSD3B2,HSD3B1,ZNF697,PHGDH,HMGCS2,REG4,ADAM30,NOTCH2,SEC22B,PPIAL4A,HIST2H3DP1,FCGR1B,HIST2H3DP1,FCGR1B,LOC100996318,FAM72B,SRGAP2C,SRGAP2C,SRGAP2-AS1	0.063432	2	334.167	0.000131781	475	456.305	1777
chr1	121388355	125177148	-	-0.667208	1	0.676379	5.77E-17	37	26.134	1777
chr1	143222441	149075864	FAM72C,PPIAL4E,PPIAL4D,PPIAL4F,NBPF15,SRGAP2-AS1,SRGAP2B,FAM72D,FAM72C,NBPF20,GPR89A,PDZK1,CD160,RNF115,POLR3C,NUDT17,PIAS3,PIAS3,MIR6736,ANKRD35,ITGA10,PEX11B,RBM8A,RBM8A,LIX1L-AS1,LIX1L-AS1,LIX1L,LIX1L,ANKRD34A,POLR3GL,TXNIP,HJV,NBPF10,NOTCH2NLA,NBPF12,PRKAB2,CHD1L,FMO5,CHD1L,BCL9,ACP6,GJA5,GJA8,GPR89B,NBPF11,PPIAL4G,PDE4DIP,PDE4DIP,LOC653513,NBPF9	0.0227889	2	501.567	0.533362	688	625.515	1777
chr1	149077207	156809807	NBPF9,PPIAL4C,HIST2H2BF,FCGR1A,HIST2H2BF,HIST2H3D,HIST2H4A,HIST2H4B,HIST2H3C,HIST2H3A,HIST2H2AA3,HIST2H2AA4,HIST2H2BE,HIST2H2AC,HIST2H2AB,BOLA1,SV2A,SF3B4,MTMR11,OTUD7B,VPS45,PLEKHO1,ANP32E,CA14,APH1A,C1orf54,CIART,MRPS21,PRPF3,RPRD2,TARS2,ECM1,ADAMTSL4,MCL1,ENSA,GOLPH3L,HORMAD1,CTSS,CTSK,ARNT,SETDB1,CERS2,ANXA9,MINDY1,PRUNE1,BNIPL,C1orf56,CDC42SE1,MLLT11,GABPB2,SEMA6C,TNFAIP8L2-SCNM1,TNFAIP8L2,T…	-0.0633917	2	380.598	2.14E-88	2180	2103.41	1777
chr1	156814204	223845153	SH2D2A,SH2D2A,NTRK1,NTRK1,INSRR,NTRK1,PEAR1,LRRC71,ARHGEF11,ETV3L,ETV3,FCRL5,FCRL4,FCRL3,FCRL2,FCRL1,CD5L,KIRREL1,CD1D,CD1A,CD1C,CD1B,CD1E,OR10T2,OR10K2,OR10K1,OR10R2,OR6Y1,OR6P1,OR10Z1,SPTA1,OR6K2,OR6K3,OR6K6,OR6N1,OR6N2,MNDA,PYHIN1,IFI16,AIM2,CADM3,CADM3,CADM3-AS1,ACKR1,FCER1A,OR10J3,OR10J1,OR10J5,APCS,CRP,DUSP23,FCRL6,SLAMF8,SLAMF8,SNHG28,SNHG28,VSIG8,CFAP45,TAGLN2,IGSF9,SLAMF9,PIGM,KCNJ10,KCN…	0.0251714	2	320.534	0.932572	6393	6162.39	1777
chr1	223845653	248945189	TP53BP2,FBXO28,DEGS1,LOC101927164,NVL,NVL,CNIH4,WDR26,WDR26,MIR4742,CNIH3,DNAH14,LBR,ENAH,SRP9,EPHX1,TMEM63A,LEFTY1,PYCR2,PYCR2,MIR6741,LEFTY2,SDE2,H3F3A,H3F3AP4,ACBD3,ACBD3,ACBD3-AS1,MIXL1,LIN9,PARP1,STUM,ITPKB,PSEN2,COQ8A,CDC42BPA,SNAP47,JMJD4,SNAP47,PRSS38,WNT9A,WNT3A,ARF1,MIR3620,ARF1,C1orf35,MRPL55,GUK1,GJC2,IBA57,OBSCN-AS1,OBSCN,OBSCN,TRIM11,TRIM11,MIR6742,TRIM17,HIST3H3,HIST3H2A,HIST3H2BB,…	-0.014282	2	320.695	4.07E-15	2249	2165.89	1777
chr2	11966	242182852	FAM110C,SH3YL1,ACP1,ALKAL2,TMEM18,SNTG2,TPO,PXDN,MYT1L,EIPR1,TRAPPC12,ADI1,RNASEH1,RPS7,COLEC11,ALLC,DCDC2C,SOX11,CMPK2,RSAD2,RNF144A,ID2,KIDINS220,MBOAT2,ASAP2,ITGB1BP1,CPSF3,IAH1,ADAM17,YWHAQ,TAF1B,GRHL1,KLF11,CYS1,RRM2,HPCAL1,ODC1,NOL10,ATP6V1C2,ATP6V1C2,PDIA6,PDIA6,KCNF1,C2orf50,PQLC3,ROCK2,E2F6,GREB1,NTSR2,LPIN1,TRIB2,LRATD1,NBAS,DDX1,MYCNOS,MYCN,MYCN,FAM49A,RAD51AP2,VSNL1,SMC6,GEN1,MSGN1,KC…	0.0109759	2	308.43	3.69E-17	18927	18230.6	1777
chr3	12314	198197890	CHL1,CHL1,CHL1-AS1,CNTN6,CNTN4,CNTN4,CNTN4-AS1,IL5RA,TRNT1,TRNT1,CRBN,CRBN,LRRN1,SETMAR,SUMF1,ITPR1,BHLHE40-AS1,BHLHE40,BHLHE40,ARL8B,EDEM1,GRM7,LMCD1,SSUH2,CAV3,OXTR,RAD18,SRGAP3,THUMPD3,SETD5,LHFPL4,MTMR14,CPNE9,BRPF1,OGG1,OGG1,CAMK1,CAMK1,TADA3,ARPC4,ARPC4-TTLL3,ARPC4-TTLL3,TTLL3,RPUSD3,CIDEC,JAGN1,IL17RE,IL17RC,CRELD1,PRRT3,PRRT3,PRRT3-AS1,EMC3,FANCD2,FANCD2,FANCD2OS,FANCD2OS,BRK1,VHL,IRAK2,T…	0.00802349	2	310.078	5.02E-21	14902	14353.3	1777
chr4	10696	9210921	ZNF595,ZNF718,ZNF732,ZNF141,ABCA11P,ZNF721,PIGG,PDE6B,ATP5ME,MYL5,MYL5,SLC49A3,SLC49A3,PCGF3,CPLX1,GAK,TMEM175,DGKQ,SLC26A1,SLC26A1,IDUA,IDUA,FGFRL1,RNF212,SPON2,CTBP1-AS,CTBP1,CTBP1,MAEA,UVSSA,CRIPAK,FAM53A,SLBP,TMEM129,TACC3,FGFR3,LETM1,NSD2,NELFA,NELFA,MIR943,C4orf48,NAT8L,POLN,POLN,HAUS3,MXD4,ZFYVE28,CFAP99,RNF4,FAM193A,TNIP2,SH3BP2,ADD1,MFSD10,NOP14-AS1,NOP14,NOP14,GRK4,HTT,MSANTD1,RGS12,HGF…	0.025886	2	379.215	0.840446	1179	1137.3	1777
chr4	9211187	9364721	USP17L10,USP17L11,USP17L18,USP17L20,USP17L12,USP17L21,USP17L13,USP17L15,USP17L17,USP17L11,USP17L18,USP17L19,USP17L11,USP17L20,USP17L22,USP17L20,USP17L22,USP17L25,USP17L24,USP17L26,USP17L5,USP17L27,USP17L28,USP17L29,USP17L30	0.51233	3	2468.03	2.33E-21	80	42.0772	1777
chr4	9444533	39327756	DEFB131A,DRD5,SLC2A9,WDR1,ZNF518B,CLNK,HS3ST1,RAB28,NKX3-2,BOD1L1,CPEB2,CPEB2,LOC101929095,LOC101929095,C1QTNF7,C1QTNF7,CC2D2A,FBXL5,FAM200B,BST1,CD38,FGFBP1,FGFBP2,PROM1,TAPT1,LDB2,QDPR,CLRN2,LAP3,MED28,MED28,FAM184B,FAM184B,DCAF16,NCAPG,NCAPG,LCORL,LCORL,SLIT2,PACRGL,PACRGL,KCNIP4,KCNIP4,ADGRA3,PPARGC1A,DHX15,CCDC149,LGI2,SEPSECS,PI4K2B,ZCCHC4,ANAPC4,SLC34A2,SEL1L3,SMIM20,RBPJ,CCKAR,TBC1D19,STI…	0.0275994	2	258.74	0.845763	1161	1117.89	1777
chr4	39328256	40798904	RFC1,KLB,RPL9,LIAS,UGDH,UGDH-AS1,SMIM14,SMIM14,UBE2K,PDS5A,N4BP2,RHOH,CHRNA9,RBM47,NSUN7	-0.173686	2	241.741	1.88E-23	156	150.259	1777
chr4	40807060	49931487	NSUN7,APBB2,UCHL1,LIMCH1,PHOX2B,TMEM33,DCAF4L1,SLC30A9,BEND4,SHISA3,ATP8A1,GRXCR1,KCTD8,YIPF7,GUF1,GNPDA2,GABRG1,GABRA2,COX7B2,GABRA4,GABRB1,COMMD8,ATP10D,CORIN,CORIN,LOC101927179,LOC101927179,NFXL1,NFXL1,LOC101927157,CNGA1,NIPAL1,TXK,TEC,SLAIN2,SLC10A4,ZAR1,FRYL,OCIAD1,OCIAD1,OCIAD1-AS1,OCIAD2,CWH43	0.0364675	2	268.016	0.193045	540	516.44	1777
chr4	51794823	55345836	DCUN1D4,LRRC66,SGCB,SPATA18,USP46,RASL11B,SCFD2,FIP1L1,LNX1,LNX1,LNX1-AS1,CHIC2,GSX2,PDGFRA,KIT,KDR	0.0357735	2	285.717	0.548181	214	203.612	1777
chr4	55347057	63396305	SRD5A3,SRD5A3,SRD5A3-AS1,TMEM165,CLOCK,PDCL2,NMU,EXOC1,CEP135,KIAA1211,AASDH,PPAT,PAICS,SRP72,ARL9,THEGL,HOPX,SPINK2,REST,NOA1,POLR2B,POLR2B,IGFBP7,IGFBP7,ADGRL3	-0.0748134	2	246.906	7.30E-15	322	311.402	1777
chr4	63396305	70518831	TECRL,EPHA5,CENPC,STAP1,UBA6,GNRHR,TMPRSS11D,TMPRSS11A,TMPRSS11F,LOC550113,TMPRSS11F,TMPRSS11B,YTHDC1,TMPRSS11E,UGT2B17,UGT2B15,UGT2B10,UGT2A3,UGT2B7,LOC105377267,UGT2B11,UGT2B28,UGT2B4,UGT2A2,UGT2A1,UGT2A1,SULT1B1,SULT1E1,CSN1S1,CSN2,STATH,HTN3,HTN1,PRR27,ODAM,FDCSP,CSN3,CABS1,SMR3A,SMR3B,OPRPN,MUC7,AMTN	0.0284683	2	268.435	0.778349	401	381.891	1777
chr4	70522754	71236649	AMTN,AMBN,ENAM,JCHAIN,UTP3,RUFY3,GRSF1,MOB1B,DCK,SLC4A4	-0.123878	2	258.193	1.38E-14	105	100.601	1777
chr4	71237149	81456788	SLC4A4,GC,NPFFR2,ADAMTS3,COX18,ANKRD17,ALB,AFP,AFM,RASSF6,CXCL8,CXCL6,PF4V1,CXCL1,PF4,PPBP,CXCL5,CXCL3,CXCL2,MTHFD2L,EPGN,EREG,AREG,BTC,PARM1,RCHY1,THAP6,ODAPH,CDKL2,G3BP2,USO1,PPEF2,NAAA,SDAD1,SDAD1,LOC101928809,LOC101928809,CXCL9,CXCL9,ART3,CXCL10,ART3,CXCL11,ART3,NUP54,SCARB2,FAM47E,FAM47E,FAM47E-STBD1,FAM47E-STBD1,STBD1,CCDC158,SHROOM3,SOWAHB,SEPT11,CCNI,CCNG2,CXCL13,CNOT6L,MRPL1,FRAS1,ANXA3,…	0.0337998	2	290.424	0.266714	826	794.011	1777
chr4	81457498	112903993	RASGEF1B,HNRNPD,HNRNPDL,ENOPH1,TMEM150C,SCD5,SEC31A,THAP9-AS1,THAP9,THAP9,LIN54,COPS4,PLAC8,COQ2,HPSE,HELQ,MRPS18C,MRPS18C,ABRAXAS1,ABRAXAS1,GPAT3,NKX6-1,CDS1,WDFY3,ARHGAP24,MAPK10,MAPK10,LOC101929064,PTPN13,SLC10A6,C4orf36,AFF1,KLHL8,HSD17B13,HSD17B11,NUDT9,SPARCL1,DSPP,DMP1,IBSP,MEPE,SPP1,PKD2,ABCG2,PPM1K,HERC6,HERC5,PIGY,PYURF,HERC3,HERC3,NAP1L5,FAM13A-AS1,FAM13A,FAM13A,TIGD2,GPRIN3,SNCA,MMRN1…	-0.00602919	2	265.625	4.50E-10	1936	1856.12	1777
chr4	112904493	127886217	ANK2,CAMK2D,ARSJ,UGT8,NDST4,TRAM1L1,NDST3,PRSS12,METTL14,SEC24D,SYNPO2,MYOZ2,USP53,C4orf3,FABP2,LOC645513,PDE5A,PDE5A,MAD2L1,PRDM5,NDNF,TNIP3,QRFPR,ANXA5,TMEM155,EXOSC9,EXOSC9,CCNA2,CCNA2,BBS7,TRPC3,KIAA1109,ADAD1,IL2,IL21,IL21,IL21-AS1,BBS12,FGF2,FGF2,NUDT6,NUDT6,SPATA5,SPRY1,ANKRD50,FAT4,INTU,SLC25A31,HSPA4L,PLK4	0.0413146	2	282.056	0.01914	787	760.647	1777
chr4	127886217	190204048	PLK4,MFSD8,LARP1B,LARP1B,PGRMC2,JADE1,SCLT1,C4orf33,PCDH10,PCDH18,SLC7A11,NOCT,ELF2,MGARP,NDUFC1,NDUFC1,NAA15,NAA15,RAB33B,SETD7,MGST2,MGST2,MAML3,MAML3,SCOC,SCOC-AS1,SCOC,CLGN,MGAT4D,ELMOD2,UCP1,TBC1D9,RNF150,ZNF330,IL15,INPP4B,USP38,GAB1,SMARCA5,FREM3,GYPE,GYPB,GYPA,HHIP,ANAPC10,ABCE1,OTUD4,SMAD1,SMAD1-AS1,SMAD1,MMAA,C4orf51,ZNF827,LSM6,SLC10A7,POU4F2,TTC29,EDNRA,TMEM184C,PRMT9,ARHGAP10,NR3C2,D…	0.0109436	2	261.778	0.000370015	2781	2672.11	1777
chr5	12410	1031651	PLEKHG4B,LRRC14B,CCDC127,SDHA,PDCD6,PDCD6,AHRR,AHRR,EXOC3,SLC9A3,SLC9A3-AS1,SLC9A3,CEP72,TPPP,ZDHHC11,BRD9,TRIP13,NKD2	-0.00149346	2	405.79	0.277244	162	155.466	1777
chr5	1032151	16666793	NKD2,SLC12A7,SLC6A19,SLC6A18,TERT,CLPTM1L,SLC6A3,LPCAT1,MRPL36,NDUFS6,IRX4,IRX2,C5orf38,IRX1,ADAMTS16,ICE1,MED10,UBE2QL1,NSUN2,SRD5A1,TENT4A,ADCY2,C5orf49,FASTKD3,MTRR,SEMA5A,TAS2R1,ATPSCKMT,CCT5,CMBL,MARCH6,ROPN1L,ANKRD33B,DAP,CTNND2,DNAH5,TRIO,OTULINL,OTULIN,ANKH,ANKH,LOC100130744,FBXL7,MARCH11,ZNF622,RETREG1,MYO10	0.101663	2	331.25	8.12E-24	735	708.2	1777
chr5	16668276	37697154	MYO10,BASP1,CDH18,CDH12,PRDM9,CDH10,CDH9,CDH6,DROSHA,C5orf22,PDZD2,GOLPH3,MTMR12,ZFR,SUB1,NPR3,TARS,ADAMTS12,RXFP3,SLC45A2,AMACR,C1QTNF3-AMACR,C1QTNF3-AMACR,C1QTNF3,RAI14,TTC23L,RAD1,BRIX1,DNAJC21,AGXT2,PRLR,SPEF2,IL7R,CAPSL,UGT3A1,UGT3A2,LMBRD2,SKP2,NADK2,RANBP3L,SLC1A3,NIPBL,CPLANE1,NUP155,WDR70	-0.025021	2	262.964	1.60E-10	904	870.003	1777
chr5	37697654	47306944	WDR70,GDNF,EGFLAM,LIFR,OSMR,RICTOR,FYB1,C9,DAB2,PTGER4,TTC33,PRKAA1,RPL37,CARD6,C7,MROH2B,C6,PLCXD3,OXCT1,OXCT1,OXCT1-AS1,C5orf51,FBXO4,GHR,CCDC152,CCDC152,SELENOP,SELENOP,LOC648987,ANXA2R,ZNF131,NIM1K,HMGCS1,CCL28,TMEM267,C5orf34,PAIP1,NNT,FGF10,MRPS30,HCN1	0.0180254	2	268.783	0.261906	536	514.391	1777
chr5	49611836	50763242	EMB,PARP8	-0.100421	2	177.877	0.0594666	25	21.4653	1777
chr5	50763742	53108643	PARP8,ISL1,PELO,ITGA1,ITGA1,ITGA2,MOCS2	0.14025	2	282.384	1.09E-10	116	112.332	1777
chr5	53109711	140698078	MOCS2,FST,NDUFS4,ARL15,HSPB3,SNX18,ESM1,GZMK,GZMA,CDC20B,CDC20B,GPX8,MCIDAS,CCNO,DHX29,MTREX,MTREX,PLPP1,PLPP1,SLC38A9,DDX4,IL31RA,IL6ST,ANKRD55,C5orf67,MAP3K1,SETD9,SETD9,MIER3,MIER3,GPBP1,ACTBL2,PLK2,GAPT,RAB3C,PDE4D,DEPDC1B,ELOVL7,ERCC8,NDUFAF2,SMIM15,ZSWIM6,KIF2A,DIMT1,IPO11,IPO11,IPO11-LRRC70,LRRC70,IPO11,IPO11-LRRC70,HTR1A,RNF180,RGS7BP,SHISAL2B,SREK1IP1,CWC27,ADAMTS6,CENPK,PPWD1,TRIM23,TRA…	-0.0160393	2	268.857	7.39E-39	5428	5213.58	1777
chr5	140698492	170795425	HARS2,ZMAT2,PCDHA1,PCDHA1,PCDHA2,PCDHA1,PCDHA2,PCDHA3,PCDHA1,PCDHA2,PCDHA3,PCDHA4,PCDHA1,PCDHA2,PCDHA3,PCDHA4,PCDHA5,PCDHA1,PCDHA2,PCDHA3,PCDHA4,PCDHA5,PCDHA6,PCDHA1,PCDHA2,PCDHA3,PCDHA4,PCDHA5,PCDHA6,PCDHA7,PCDHA1,PCDHA2,PCDHA3,PCDHA4,PCDHA5,PCDHA6,PCDHA7,PCDHA8,PCDHA1,PCDHA2,PCDHA3,PCDHA4,PCDHA5,PCDHA6,PCDHA7,PCDHA8,PCDHA9,PCDHA1,PCDHA2,PCDHA3,PCDHA4,PCDHA5,PCDHA6,PCDHA7,PCDHA8,PCDHA9,PCDHA10,P…	0.0416778	2	373.769	1.13E-05	2613	2526.98	1777
chr5	170797465	181368225	GABRP,RANBP17,TLX3,NPM1,FGF18,FBXW11,STK10,EFCAB9,UBTD2,SH3PXD2B,NEURL1B,DUSP1,ERGIC1,RPL26L1,ATP6V0E1,CREBRF,BNIP1,NKX2-5,STC2,BOD1,CPEB4,C5orf47,NSG2,MSX2,DRD1,SFXN1,HRH2,CPLX2,THOC3,FAM153B,SIMC1,KIAA1191,ARL10,NOP16,NOP16,HIGD2A,HIGD2A,CLTB,FAF2,RNF44,CDHR2,GPRIN1,SNCB,EIF4E1B,TSPAN17,UNC5A,HK3,UIMC1,ZNF346,FGFR4,NSD1,RAB24,PRELID1,PRELID1,MXD3,MXD3,LMAN2,RGS14,SLC34A1,F12,GRK6,GRK6,PRR7-AS1,…	-0.0490947	2	345.49	9.04E-20	1247	1199.86	1777
chr6	121971	170741735	DUSP22,IRF4,EXOC2,EXOC2,HUS1B,FOXF2,MIR6720,FOXF2,FOXC1,GMDS,MYLK4,MYLK4,WRNIP1,WRNIP1,SERPINB1,LOC101927730,SERPINB9,SERPINB6,NQO2,RIPK1,BPHL,TUBB2A,TUBB2B,PSMG4,SLC22A23,SLC22A23,LOC643327,PXDC1,FAM50B,PRPF4B,FAM217A,C6orf201,C6orf201,ECI2,ECI2,CDYL,RPP40,RPP40,LYRM4-AS1,LYRM4-AS1,LYRM4,LYRM4,FARS2,NRN1,F13A1,LY86-AS1,LY86,LY86,RREB1,SSR1,CAGE1,RIOK1,DSP,SNRNP48,BMP6,BLOC1S5-TXNDC5,TXNDC5,BLOC1…	-2.27E-06	2	333.023	1.03E-34	12746	12265.5	1777
chr7	195553	7233819	FAM20C,PDGFA,PRKAR1B,PRKAR1B,LOC101926963,DNAAF5,SUN1,GET4,ADAP1,COX19,C7orf50,CYP2W1,C7orf50,C7orf50,GPR146,C7orf50,GPER1,ZFAND2A,UNCX,MICALL2,INTS1,MAFK,TMEM184A,PSMG3,ELFN1,MAD1L1,MRM2,NUDT1,SNX8,SNX8,MIR6836,EIF3B,CHST12,LFNG,BRAT1,IQCE,TTYH3,AMZ1,AMZ1,GNA12,GNA12,CARD11,SDK1,SDK1,LOC105375131,FOXK1,AP5Z1,RADIL,RADIL,PAPOLB,RADIL,MMD2,RBAK,RBAK-RBAKDN,WIPI2,SLC29A4,TNRC18,FBXL18,ACTB,FSCN1,RN…	-0.0669821	2	365.908	3.69E-21	858	828.151	1777
chr7	7234319	58188701	C1GALT1,COL28A1,MIOS,RPA3,RPA3,UMAD1,UMAD1,GLCCI1,ICA1,NXPH1,NDUFA4,PHF14,THSD7A,TMEM106B,VWDE,SCIN,ARL4A,ETV1,DGKB,AGMO,MEOX2,SOSTDC1,LRRC72,ANKMY2,BZW2,TSPAN13,AGR2,AGR3,AHR,SNX13,PRPS1L1,HDAC9,TWIST1,FERD3L,TWISTNB,TMEM196,MACC1,ITGB8,ABCB5,SP8,SP4,DNAH11,DNAH11,CDCA7L,CDCA7L,RAPGEF5,STEAP1B,LOC541472,IL6,IL6,TOMM7,FAM126A,KLHL7,NUPL2,GPNMB,MALSU1,IGF2BP3,TRA2A,CCDC126,FAM221A,STK31,NPY,MPP6,G…	0.0360801	2	291.543	0.0389753	2950	2831.12	1777
chr7	60891251	77167168	ZNF727,ZNF735,ZNF679,ZNF736,ZNF680,ZNF107,ZNF138,ZNF273,ZNF117,ERV3-1-ZNF117,ERV3-1-ZNF117,ERV3-1,ZNF92,VKORC1L1,GUSB,ASL,CRCP,TPST1,KCTD7,RABGEF1,TMEM248,SBDS,TYW1,AUTS2,GALNT17,CALN1,TYW1B,POM121,POM121,NSUN5P2,TRIM73,TRIM74,NSUN5,TRIM50,FKBP6,FZD9,BAZ1B,BCL7B,TBL2,MLXIPL,VPS37D,DNAJC30,BUD23,STX1A,ABHD11,CLDN3,CLDN4,METTL27,TMEM270,ELN,LIMK1,EIF4H,LAT2,RFC2,CLIP2,GTF2IRD1,GTF2I,LOC101926943,GT…	-0.125086	2	315.138	1.26E-52	922	879.793	1777
chr7	77167668	99037187	CCDC146,CCDC146,FGL2,GSAP,PTPN12,APTR,RSBN1L,RSBN1L,TMEM60,PHTF2,MAGI2,MAGI2,MAGI2-AS3,GNAI1,GNAT3,CD36,SEMA3C,HGF,CACNA2D1,CACNA2D1,LOC101927356,PCLO,SEMA3E,SEMA3A,SEMA3D,GRM3,KIAA1324L,DMTF1,TMEM243,CROT,ABCB4,ABCB1,ABCB1,RUNDC3B,RUNDC3B,SLC25A40,DBF4,ADAM22,SRI,SRI,LOC102723885,STEAP4,ZNF804B,ZNF804B,TEX47,STEAP2-AS1,STEAP1,STEAP2,CFAP69,GTPBP10,CLDN12,CDK14,FZD1,MTERF1,AKAP9,CYP51A1,CYP51A1-A…	0.0441499	2	285.974	9.52E-05	1545	1488.37	1777
chr7	99038387	105614577	SMURF1,KPNA7,ARPC1A,ARPC1B,PDAP1,BUD31,BUD31,PTCD1,ATP5MF-PTCD1,PTCD1,ATP5MF-PTCD1,ATP5MF-PTCD1,CPSF4,ATP5MF-PTCD1,ATP5MF,ZNF789,ZNF789,ZNF394,ZNF394,ZKSCAN5,FAM200A,ZNF655,ZSCAN25,ZSCAN25,CYP3A5,CYP3A5,CYP3A7-CYP3A51P,CYP3A7-CYP3A51P,CYP3A7,CYP3A4,CYP3A43,OR2AE1,TRIM4,GJC3,AZGP1,ZKSCAN1,ZSCAN21,ZSCAN21,ZNF3,ZNF3,COPS6,MCM7,MCM7,AP4M1,AP4M1,TAF6,TAF6,CNPY4,CNPY4,MBLAC1,LAMTOR4,MAP11,MAP11,MIR4658…	-0.0817112	2	429.182	1.02E-51	1401	1337.59	1777
chr7	105614577	159335372	ATXN7L1,CDHR3,SYPL1,NAMPT,PIK3CG,PRKAR2B,HBP1,COG5,COG5,GPR22,COG5,DUS4L,DUS4L,BCAP29,SLC26A4-AS1,SLC26A4,SLC26A4,LOC101927974,CBLL1,CBLL1,SLC26A3,DLD,LAMB1,LAMB4,NRCAM,PNPLA8,THAP5,DNAJB9,IMMP2L,IMMP2L,LRRN3,DOCK4,DOCK4,DOCK4-AS1,ZNF277,IFRD1,LSMEM1,TMEM168,BMT2,GPR85,PPP1R3A,FOXP2,MDFIC,TFEC,TES,CAV2,CAV1,MET,CAPZA2,ST7-AS1,ST7,ST7,ST7,ST7-AS2,ST7,ST7-OT3,WNT2,ASZ1,CFTR,CFTR,CFTR-AS1,CTTNBP2,LS…	0.0397135	2	324.249	1.77E-05	4123	3959.3	1777
chr8	73512	28093233	OR4F21,ZNF596,FBXO25,TDRP,ERICH1,DLGAP2,DLGAP2,DLGAP2-AS1,CLN8,ARHGEF10,MYOM2,CSMD1,MCPH1,MCPH1,ANGPT2,MCPH1,MCPH1-AS1,AGPAT5,XKR5,DEFB1,DEFA6,DEFA4,DEFA1,DEFA1B,DEFA3,DEFA1,DEFA1B,DEFA5,FAM66B,USP17L3,USP17L1,FAM66B,USP17L4,ZNF705G,DEFB4B,DEFB103B,DEFB103A,SPAG11A,SPAG11B,DEFB104B,DEFB104A,DEFB106A,DEFB106B,DEFB105A,DEFB105B,DEFB107A,DEFB107B,PRR23D1,PRR23D2,PRR23D2,PRR23D1,SPAG11B,SPAG11A,SPAG1…	0.0439987	2	338.11	0.000794345	1952	1860.33	1777
chr8	28097218	39149867	ELP3,PNOC,ZNF395,FBXO16,FZD3,EXTL3,INTS9,HMBOX1,KIF13B,DUSP4,SARAF,LEPROTL1,LEPROTL1,MBOAT4,MBOAT4,DCTN6,RBPMS-AS1,RBPMS,RBPMS,GTF2E2,GTF2E2,SMIM18,GSR,UBXN8,PPP2CB,TEX15,PURG,WRN,NRG1,FUT10,MAK16,MAK16,TTI2,TTI2,RNF122,DUSP26,UNC5D,UNC5D,LOC101929550,KCNU1,ZNF703,ERLIN2,PLPBP,ADGRA2,BRF2,RAB11FIP1,GOT1L1,ADRB3,EIF4EBP1,ASH2L,STAR,LSM1,BAG4,DDHD2,PLPP5,NSD3,LETM2,FGFR1,C8orf86,TACC1,PLEKHA2,HTRA4…	-0.0703897	2	273.995	2.71E-32	759	732.995	1777
chr8	39151376	42317771	ADAM32,ADAM18,ADAM2,IDO1,IDO2,TCIM,ZMAT4,SFRP1,GOLGA7,GINS4,GINS4,LOC102723729,GPAT4,NKX6-3,ANK1,KAT6A,AP3M2,PLAT,IKBKB	0.0362697	2	308.877	0.272319	265	255.129	1777
chr8	42318551	104223793	IKBKB,POLB,DKK4,VDAC3,SLC20A2,SMIM19,CHRNB3,CHRNA6,THAP1,RNF170,HOOK3,FNTA,POMK,HGSNAT,SPIDR,CEBPD,PRKDC,MCM4,UBE2V2,EFCAB1,SNAI2,PPDPFL,SNTG1,PXDNL,PCMTD1,ST18,ALKAL1,RB1CC1,NPBWR1,OPRK1,ATP6V1H,RGS20,TCEA1,LYPLA1,MRPL15,SOX17,RP1,XKR4,TMEM68,TGS1,LYN,RPS20,MOS,PLAG1,CHCHD7,SDR16C5,PENK,PENK,LOC101929415,IMPAD1,FAM110B,UBXN2B,CYP7A1,SDCBP,NSMAF,TOX,CA8,RAB2A,CHD7,CLVS1,ASPH,GGH,TTPA,YTHDF3,LOC40…	-0.0273463	2	251.83	2.06E-37	3089	2962.27	1777
chr8	104224293	143382651	RIMS2,DCSTAMP,DPYS,LRP12,ZFPM2,ZFPM2,ZFPM2-AS1,OXR1,ABRA,ANGPT1,RSPO2,EIF3E,EMC2,TMEM74,TRHR,NUDCD1,ENY2,PKHD1L1,EBAG9,SYBU,KCNV1,CSMD3,TRPS1,EIF3H,UTP23,RAD21,AARD,SLC30A8,MED30,EXT1,SAMD12,SAMD12,SAMD12-AS1,TNFRSF11B,COLEC10,LOC101927513,COLEC10,MAL2,MAL2-AS1,CCN3,ENPP2,TAF2,DSCC1,DEPTOR,COL14A1,MRPL13,MTBP,SNTB1,HAS2,ZHX2,DERL1,TBC1D31,FAM83A,C8orf76,C8orf76,ZHX1-C8orf76,ZHX1-C8orf76,ZHX1,ATAD…	0.046339	2	293.771	3.79E-06	1937	1862.58	1777
chr8	143383151	145075494	ZC3H3,GSDMD,MROH6,NAPRT,EEF1D,TIGD5,PYCR3,TSTA3,ZNF623,ZNF707,CCDC166,MAPK15,FAM83H,SCRIB,SCRIB,MIR937,PUF60,NRBP2,NRBP2,MIR6845,EPPK1,PLEC,PARP10,GRINA,SPATC1,OPLAH,OPLAH,MIR6846,EXOSC4,GPAA1,CYC1,SHARPIN,MAF1,WDR97,HGH1,MROH1,BOP1,BOP1,MIR7112,BOP1,SCX,HSF1,DGAT1,DGAT1,MIR6848,SCRT1,TMEM249,TMEM249,FBXL6,FBXL6,SLC52A2,ADCK5,CPSF1,CPSF1,MIR939,CPSF1,MIR1234,CPSF1,MIR6849,SLC39A4,VPS28,TONSL,TONS…	-0.0344393	2	497.566	1.31E-12	749	726.371	1777
chr9	14806	45486514	WASHC1,FOXD4,CBWD1,C9orf66,DOCK8,DOCK8,KANK1,DMRT1,DMRT3,DMRT2,SMARCA2,VLDLR,KCNV2,PUM3,RFX3,GLIS3,GLIS3,GLIS3-AS1,SLC1A1,SPATA6L,SPATA6L,PLPP6,CDC37L1,AK3,RCL1,JAK2,INSL6,INSL4,RLN2,RLN1,PLGRKT,CD274,PDCD1LG2,RIC1,ERMP1,MLANA,RANBP6,IL33,TPD52L3,UHRF2,GLDC,KDM4C,DMAC1,PTPRD,TYRP1,TYRP1,LURAP1L-AS1,LURAP1L-AS1,LURAP1L,LURAP1L,MPDZ,NFIB,ZDHHC21,CER1,FREM1,TTC39B,SNAPC3,PSIP1,CCDC171,C9orf92,BNC2,C…	-0.0313265	2	306.018	6.21E-17	2697	2573.5	1777
chr9	60519059	61231394	SPATA31A7,SPATA31A5	0.56218	3	748.07	1.55E-12	39	31.6596	1777
chr9	61316256	133440525	ANKRD20A4-ANKRD20A20P,ANKRD20A4,FOXD4L5,CBWD5,FOXD4L4,ANKRD20A3,ANKRD20A2,ANKRD20A1,ZNF658,SPATA31A3,ANKRD20A1,ANKRD20A3,CBWD5,CBWD3,CBWD3,FOXD4L3,PGM5-AS1,PGM5,PGM5,TMEM252,PIP5K1B,PRKACG,FXN,TJP2,FAM189A2,APBA1,PTAR1,C9orf135,MAMDC2,MAMDC2,MAMDC2-AS1,MAMDC2,SMC5-AS1,SMC5,KLF9,TRPM3,CEMIP2,ABHD17B,C9orf85,C9orf57,GDA,ZFAND5,TMC1,ALDH1A1,ANXA1,RORB-AS1,RORB,RORB,TRPM6,C9orf40,CARNMT1-AS1,CARNMT1,…	-0.00102288	2	325.041	6.33E-18	6092	5858.28	1777
chr9	133442398	136677556	ADAMTS13,CACFD1,SLC2A6,MYMK,ADAMTSL2,FAM163B,DBH,DBH,DBH-AS1,SARDH,VAV2,BRD3,WDR5,RXRA,COL5A1,COL5A1,LOC101448202,FCN2,FCN1,OLFM1,PPP1R26,C9orf116,MRPS2,MRPS2,LOC101928525,LCN1,OBP2A,PAEP,GLT6D1,LCN9,SOHLH1,KCNT1,CAMSAP1,UBAC1,NACC2,TMEM250,LHX3,QSOX2,CCDC187,GPSM1,DNLZ,CARD9,SNAPC4,ENTR1,PMPCA,INPP5E,SEC16A,NOTCH1,EGFL7,AGPAT2	0.0865166	2	450.383	2.53E-12	584	567.111	1777
chr9	136687175	138221232	AGPAT2,DIPK1B,LCN10,LCN6,LCN6,LOC100128593,LCN8,LCN15,TMEM141,CCDC183,CCDC183,CCDC183-AS1,CCDC183-AS1,RABL6,RABL6,AJM1,PHPT1,MAMDC4,EDF1,TRAF2,FBXW5,C8G,LCN12,PTGDS,LCNL1,PAXX,CLIC3,ABCA2,ABCA2,C9orf139,C9orf139,FUT7,NPDC1,ENTPD2,SAPCD2,UAP1L1,MAN1B1,DPP7,GRIN1,TMEM210,ANAPC2,SSNA1,TPRN,TMEM203,NDOR1,RNF208,CYSRT1,RNF224,SLC34A3,TUBB4B,TUBB4B,FAM166A,FAM166A,STPG3-AS1,STPG3,NELFB,TOR4A,NRARP,EXD3…	0.0019595	2	442.479	0.0110853	581	562.316	1777
chr10	11931	11978556	TUBB8,ZMYND11,DIP2C,LARP4B,GTPBP4,GTPBP4,IDI2,IDI2,IDI2,IDI2-AS1,IDI2-AS1,IDI1,WDR37,ADARB2,PFKP,PITRM1,PITRM1,PITRM1-AS1,KLF6,AKR1E2,AKR1C1,AKR1C2,AKR1C3,AKR1C4,UCN3,TUBAL3,NET1,CALML5,CALML3-AS1,CALML3,ASB13,TASOR2,GDI2,ANKRD16,FBH1,IL15RA,IL2RA,RBM17,PFKFB3,PRKCQ,SFMBT2,ITIH5,ITIH2,KIN,ATP5F1C,TAF3,GATA3,CELF2,CELF2,CELF2-AS1,USP6NL,ECHDC3,PROSER2,PROSER2-AS1,UPF2	0.0322783	2	303.862	0.435192	658	634.79	1777
chr10	11979056	46286762	UPF2,DHTKD1,SEC61A2,SEC61A2,SEC61A2,NUDT5,NUDT5,CDC123,CAMK1D,CCDC3,OPTN,MCM10,UCMA,PHYH,SEPHS1,BEND7,PRPF18,FRMD4A,FAM107B,CDNF,HSPA14,SUV39H2,SUV39H2,DCLRE1C,DCLRE1C,MEIG1,ACBD7-DCLRE1CP1,OLAH,ACBD7-DCLRE1CP1,ACBD7,RPP38,NMT2,FAM171A1,ITGA8,MINDY3,PTER,C1QL3,RSU1,CUBN,TRDMT1,VIM-AS1,VIM,VIM,ST8SIA6,ST8SIA6,ST8SIA6-AS1,HACD1,STAM,TMEM236,MRC1,SLC39A12,SLC39A12,SLC39A12-AS1,CACNB2,NSUN6,ARL5B,MAL…	-0.039467	2	273.915	9.64E-31	2091	2007.24	1777
chr10	46287262	46589648	ANTXRL,ANXA8L1,NPY4R,GPRIN2,SYT15,SYT15,LOC101927699	0.71372	4	715.051	1.81E-32	50	46.7562	1777
chr10	46590148	133786641	PTPN20,GDF10,GDF2,RBP3,ZNF488,ANXA8,FAM25C,FAM25G,BMS1P2-AGAP9,AGAP9,NPY4R,NPY4R2,FRMPD2,MAPK8,ARHGAP22,WDFY4,WDFY4,LRRC18,VSTM4,FAM170B-AS1,FAM170B,TMEM273,C10orf71,DRGX,ERCC6,ERCC6,PGBD3,CHAT,SLC18A3,CHAT,C10orf53,OGDHL,PARG,TIMM23B,TIMM23B-AGAP6,TIMM23B-AGAP6,AGAP6,WASHC2A,ASAH2,SGMS1,ASAH2B,A1CF,PRKG1,PRKG1,CSTF2T,DKK1,MBL2,PCDH15,PCDH15,LOC105378311,PCDH15,MTRNR2L5,ZWINT,IPMK,CISD1,UBE2D1,TF…	0.00301644	2	320.637	1.29E-13	7448	7171.81	1777
chr11	102014	1018496	SCGB1C1,ODF3,BET1L,RIC8A,SIRT3,PSMD13,NLRP6,PGGHG,IFITM5,IFITM2,IFITM1,IFITM3,B4GALNT4,PKP3,SIGIRR,ANO9,PTDSS2,RNH1,HRAS,LRRC56,LMNTD2,RASSF7,PHRF1,IRF7,CDHR5,SCT,DRD4,DEAF1,DEAF1,TMEM80,EPS8L2,TALDO1,GATD1,CEND1,SLC25A22,SLC25A22,PANO1,PIDD1,RPLP2,PNPLA2,CRACR2B,CD151,POLR2L,TSPAN4,CHID1,AP2A2,MUC6	-0.05953	2	510.66	8.58E-11	391	378.802	1777
chr11	1018496	46382133	MUC6,MUC5AC,MUC5B,MUC5B,MUC5B-AS1,TOLLIP,BRSK2,MOB2,DUSP8,KRTAP5-AS1,KRTAP5-1,KRTAP5-AS1,KRTAP5-2,KRTAP5-3,KRTAP5-5,KRTAP5-6,IFITM10,CTSD,SYT8,TNNI2,LSP1,LSP1,MIR7847,TNNT3,MRPL23,IGF2,INS-IGF2,IGF2,INS-IGF2,IGF2-AS,INS-IGF2,INS,TH,C11orf21,C11orf21,TSPAN32,TSPAN32,CD81-AS1,CD81,CD81,TSSC4,TRPM5,KCNQ1,KCNQ1,KCNQ1OT1,CDKN1C,SLC22A18AS,SLC22A18AS,SLC22A18,SLC22A18,PHLDA2,NAP1L4,CARS,CARS,CARS-AS1,O…	0.0260558	2	352.531	0.915739	3917	3775.78	1777
chr11	46382293	55664666	MDK,CHRM4,AMBRA1,HARBI1,ATG13,ATG13,ARHGAP1,ZNF408,F2,CKAP5,LRP4-AS1,LRP4,LRP4,C11orf49,ARFGAP2,PACSIN3,DDB2,ACP2,ACP2,NR1H3,NR1H3,MADD,MYBPC3,SPI1,SLC39A13,PSMC3,RAPSN,CELF1,CELF1,PTPMT1,PTPMT1,KBTBD4,KBTBD4,NDUFS3,MTCH2,AGBL2,FNBP4,NUP160,PTPRJ,OR4B1,OR4X1,OR4S1,OR4C3,OR4A47,TRIM49B,TRIM64C,FOLH1,OR4C13,OR4C12,OR4C46,OR4A5,TRIM48,OR4A16,OR4A15,OR4C15,OR4C11,OR4P4,OR4S2	-0.121769	2	316.38	1.96E-41	634	612.296	1777
chr11	55665166	57514111	OR4C6,OR5D14,OR5D18,OR5L2,OR5D16,OR5W2,OR5I1,OR10AG1,OR5F1,OR5AS1,OR8I2,OR8H2,OR8H3,OR8J3,OR8K5,OR5J2,OR5T2,OR5T3,OR5T1,OR8H1,OR8K1,OR8J1,OR8U8,OR8U1,OR5M9,OR5M3,OR5M8,OR5M11,OR5M10,OR5M1,OR5AP2,OR9G9,OR9G1,OR9G4,OR5AK2,LRRC55,APLNR,TNKS1BP1,SSRP1,P2RX3,PRG3,PRG2,SLC43A3,RTN4RL2,SLC43A1	0.0227778	2	377.264	0.813704	252	243.35	1777
chr11	57514611	58031667	TIMM10,SMTNL1,UBE2L6,SERPING1,YPEL4,CLP1,ZDHHC5,TMX2,TMX2-CTNND1,TMX2-CTNND1,SELENOH,TMX2-CTNND1,BTBD18,TMX2-CTNND1,CTNND1,OR9Q1,OR6Q1	-0.144567	2	330.49	2.44E-10	99	95.4116	1777
chr11	58031667	61246145	OR9Q1,OR6Q1,OR9Q1,OR9I1,OR9Q1,OR9Q2,OR1S2,OR10Q1,OR10W1,OR5B17,OR5B3,OR5B2,OR5B12,OR5B21,LPXN,ZFP91,ZFP91-CNTF,ZFP91-CNTF,CNTF,GLYAT,GLYATL2,GLYATL1,LOC283194,FAM111B,FAM111A,DTX4,MPEG1,OR5AN1,OR5A2,OR5A1,OR4D6,OR4D10,OR4D11,OR4D9,OSBP,PATL1,OR10V1,STX3,MRPL16,CBLIF,TCN1,OOSP2,MS4A3,MS4A2,MS4A6A,MS4A4A,MS4A6E,MS4A7,MS4A14,MS4A5,MS4A1,MS4A12,MS4A13,MS4A8,MS4A15,MS4A10,CCDC86,PTGDR2,ZP1,PRPF19,TMEM…	0.0554508	2	352.074	0.00144905	472	451.121	1777
chr11	61248418	61908306	PGA5,VWCE,DDB1,TKFC,TKFC,CYB561A3,CYB561A3,TMEM138,TMEM216,CPSF7,SDHAF2,PPP1R32,SYT7,DAGLA,MYRF,MYRF,DKFZP434K028,TMEM258,TMEM258,MIR611,FEN1,FADS1,FADS1,FADS2,FADS2,FADS3,FADS3,MIR6746,RAB3IL1	0.0214934	2	407.46	0.850501	226	220.271	1777
chr11	61917356	135075563	RAB3IL1,BEST1,FTH1,INCENP,SCGB1D1,SCGB2A1,SCGB1D2,SCGB2A2,SCGB1D4,ASRGL1,SCGB1A1,AHNAK,EEF1G,EEF1G,MIR3654,EEF1G,MIR6747,TUT1,MTA2,EML3,ROM1,B3GAT3,GANAB,INTS5,C11orf98,LBHD1,LBHD1,CSKMT,LBHD1,LBHD1,UQCC3,UQCC3,UBXN1,LRRN4CL,BSCL2,HNRNPUL2-BSCL2,BSCL2,HNRNPUL2-BSCL2,GNG3,HNRNPUL2-BSCL2,HNRNPUL2,TTC9C,ZBTB3,POLR2G,TAF6L,TMEM179B,TMEM223,NXF1,NXF1,MIR6514,STX5,LOC105369332,WDR74,WDR74,SLC3A2,CHRM1,…	-0.000283452	2	346.215	3.99E-23	7816	7554.28	1777
chr12	37305	311064	IQSEC3,IQSEC3,LOC574538,SLC6A12,SLC6A12,LOC101929384,SLC6A13,KDM5A	0.101985	2	382.733	0.00250864	62	59.9591	1777
chr12	313055	1772961	KDM5A,CCDC77,B4GALNT3,NINJ2,WNK1,RAD52,ERC1,FBXL14,WNT5B,ADIPOR2	-0.0620666	2	300.329	2.02E-07	171	165.629	1777
chr12	1777853	2691199	ADIPOR2,CACNA2D4,CACNA2D4,LRTM2,DCP1B,CACNA1C,CACNA1C,CACNA1C-AS2,CACNA1C,CACNA1C-AS1	0.167684	2	399.894	9.03E-17	123	119.111	1777
chr12	2691699	3011068	ITFG2-AS1,FKBP4,ITFG2-AS1,ITFG2,ITFG2,ITFG2,NRIP2,ITFG2,FOXM1,FOXM1,RHNO1,TULP3,TEAD4	-0.115567	2	325.82	4.01E-07	64	62.0164	1777
chr12	3012169	6563514	TEAD4,TSPAN9,PRMT8,PRMT8,THCAT155,CRACR2A,PARP11,CCND2-AS1,CCND2,CCND2,TIGAR,FGF23,FGF6,C12orf4,RAD51AP1,DYRK4,AKAP3,NDUFA9,GALNT8,KCNA6,KCNA1,KCNA5,NTF3,ANO2,VWF,CD9,PLEKHG6,TNFRSF1A,SCNN1A,SCNN1A,LTBR,LTBR,CD27-AS1,CD27,TAPBPL,VAMP1,MRPL51,NCAPD2,GAPDH,IFFO1,NOP2	0.0623264	2	361.489	6.11E-05	435	419.958	1777
chr12	6563613	6766750	NOP2,CHD4,LPAR5,ACRBP,ING4,ZNF384,PIANP,COPS7A,MLF2,PTMS	-0.146021	2	330.903	2.13E-07	104	100.986	1777
chr12	6769602	7501462	PTMS,LAG3,CD4,GPR162,P3H3,GNB3,GNB3,CDCA3,CDCA3,USP5,TPI1,SPSB2,LRRC23,ENO2,ATN1,C12orf57,PTPN6,PHB2,EMG1,EMG1,LPCAT3,LPCAT3,C1S,C1R,C1RL,C1RL,C1RL-AS1,RBP5,CLSTN3,PEX5,ACSM4,CD163L1,CD163	0.025429	2	397.19	0.941994	296	288.024	1777
chr12	7502477	8930927	CD163,APOBEC1,GDF3,DPPA3,CLEC4C,NANOGNB,NANOG,SLC2A14,SLC2A3,FOXJ2,C3AR1,NECAP1,CLEC4A,ZNF705A,FAM90A1,CLEC6A,CLEC4D,CLEC4E,AICDA,MFAP5,RIMKLB,A2ML1,PHC1	-0.133677	2	290.186	9.64E-19	201	192.099	1777
chr12	8932562	19283745	PHC1,M6PR,KLRG1,A2M-AS1,A2M,A2M,PZP,KLRB1,CLEC2D,CLECL1,CD69,KLRF1,CLEC2B,KLRF2,CLEC2A,CLEC12A-AS1,CLEC12A,CLEC12A,CLEC1B,CLEC12B,CLEC12B,LOC102724020,CLEC9A,CLEC1A,CLEC7A,OLR1,OLR1,TMEM52B,TMEM52B,GABARAPL1,KLRD1,LOC101928100,KLRK1,KLRC4-KLRK1,KLRC4-KLRK1,KLRC4,KLRC3,KLRC2,KLRC1,MAGOHB,STYK1,YBX3,TAS2R7,TAS2R8,TAS2R9,TAS2R10,PRR4,PRH1-PRR4,PRH1-PRR4,PRH1,PRH1-PRR4,PRH1,TAS2R13,PRH1-PRR4,PRH1,PRH…	0.0323972	2	303.799	0.207838	855	820.262	1777
chr12	19287472	19512465	PLEKHA5,AEBP2	-0.287745	1	194.297	9.81E-08	32	30.7099	1777
chr12	19514670	31104033	AEBP2,PDE3A,SLCO1C1,SLCO1B3,SLCO1B7,SLCO1B1,SLCO1A2,SLCO1A2,IAPP,PYROXD1,PYROXD1,RECQL,RECQL,GOLT1B,SPX,GYS2,LDHB,KCNJ8,ABCC9,CMAS,ST8SIA1,C2CD5,ETNK1,SOX5,BCAT1,LRMP,CASC1,ETFRF1,KRAS,LMNTD1,RASSF8,BHLHE41,SSPN,ITPR2,INTS13,FGFR1OP2,TM7SF3,MED21,C12orf71,STK38L,ARNTL2,ARNTL2,ARNTL2-AS1,SMCO2,PPFIBP1,REP15,MRPS35,MANSC4,KLHL42,PTHLH,CCDC91,FAR2,FAR2,LOC100506606,ERGIC2,TMTC1,IPO8,CAPRIN2,TSPAN11,…	0.0286616	2	265.639	0.671638	807	769.454	1777
chr12	31104533	33056930	SINHCAF,DENND5B,ETFBKMT,ETFBKMT,AMN1,AMN1,H3F3C,RESF1,BICD1,FGD4,DNM1L,YARS2,PKP2	-0.158385	2	256.295	2.56E-21	164	157.277	1777
chr12	33056930	34883525	SYT10,ALG10	0.021319	2	201.163	0.823018	29	27.2	1777
chr12	35511561	47710919	ALG10B,CPNE8,KIF21A,ABCD2,C12orf40,C12orf40,SLC2A13,SLC2A13,LRRK2,CNTN1,PDZRN4,GXYLT1,YAF2,ZCRB1,PPHLN1,PRICKLE1,ADAMTS20,PUS7L,IRAK4,TWF1,TMEM117,NELL2,DBX2,ANO6,ARID2,SCAF11,SLC38A1,SLC38A2,SLC38A4,AMIGO2,PCED1B,RPAP3,ENDOU	0.00996495	2	256.57	0.0722015	609	579.805	1777
chr12	47711632	47997707	ENDOU,RAPGEF3,SLC48A1,HDAC7,VDR,TMEM106C,COL2A1	0.15969	2	449.909	7.11E-17	128	124.176	1777
chr12	47997870	52170897	COL2A1,SENP1,PFKM,ASB8,CCDC184,OR10AD1,H1FNT,ZNF641,ANP32D,C12orf54,OR8S1,LALBA,KANSL2,CCNT1,ADCY6,CACNB3,DDX23,RND1,CCDC65,FKBP11,ARF3,WNT10B,WNT1,DDN,DDN,DDN-AS1,DDN-AS1,PRKAG1,KMT2D,RHEBL1,DHH,LMBR1L,TUBA1B,TUBA1A,TUBA1C,LOC101927267,PRPH,LOC101927267,TROAP,TROAP,C1QL4,DNAJC22,SPATS2,KCNH3,MCRS1,FAM186B,PRPF40B,PRPF40B,FMNL3,FMNL3,TMBIM6,NCKAP5L,BCDIN3D-AS1,BCDIN3D,BCDIN3D,FAIM2,AQP2,AQP2,LOC1…	-0.0659693	2	351.503	7.36E-41	1007	971.776	1777
chr12	52171397	52830292	KRT80,KRT7,KRT7,KRT7-AS,KRT86,KRT81,KRT86,KRT83,KRT85,KRT84,KRT82,KRT75,KRT6B,KRT6C,KRT6A,KRT5,KRT71,KRT74,KRT72,KRT73,KRT73,KRT73-AS1,KRT2,KRT1,KRT77,KRT76,KRT3,KRT4,KRT79	0.112108	2	491.556	5.62E-11	249	240.192	1777
chr12	52831405	53049248	KRT79,KRT78,KRT8,KRT8,KRT18,KRT18,EIF4B,LOC283335,TNS2	-0.0618595	2	349.505	5.79E-05	49	47.5557	1777
chr12	53050185	53104206	LOC283335,TNS2,TNS2,SPRYD3,IGFBP6,SOAT2	0.0912124	2	428.48	0.000227829	49	47.4955	1777
chr12	53105106	53712121	SOAT2,CSAD,ZNF740,ZNF740,ITGB7,ITGB7,RARG,MFSD5,ESPL1,PFDN5,C12orf10,AAAS,SP7,SP1,AMHR2,PRR13,PCBP2,PCBP2,PCBP2-OT1,MAP3K12,TARBP2,NPFF,ATF7-NPFF,ATF7-NPFF,ATF7,LOC100652999,ATF7-NPFF,ATF7,ATP5MC2,CALCOCO1	-0.104364	2	357.553	2.91E-24	229	222.257	1777
chr12	53713099	55743761	CALCOCO1,HOXC13-AS,HOXC13,HOXC13,HOXC12,HOTAIR,HOXC11,HOXC11,HOXC-AS3,HOXC10,HOXC10,HOXC9,HOXC8,HOXC6,HOXC5,HOXC4,HOXC5,HOXC4,HOXC4,SMUG1,CBX5,HNRNPA1,NFE2,COPZ1,LOC102724050,GPR84,LOC102724050,ZNF385A,LOC102724050,ITGA5,LOC102724050,GTSF1,GTSF1,NCKAP1L,PDE1B,PPP1R1A,LACRT,DCD,MUCL1,TESPA1,NEUROD4,OR9K2,OR10A7,OR6C74,OR6C6,OR6C1,OR6C3,OR6C75,OR6C65,OR6C76,OR6C2,OR6C70,OR6C68,OR6C4,OR2AP1,OR10P1,M…	0.02994	2	354.986	0.596004	339	328.573	1777
chr12	55748585	57156283	GDF11,SARNP,ORMDL2,DNAJC14,MMP19,PYM1,DGKA,PMEL,CDK2,RAB5B,SUOX,IKZF4,LOC105369781,IKZF4,RPS26,ERBB3,PA2G4,RPL41,ZC3H10,ESYT1,MYL6B,MYL6,SMARCC2,RNF41,NABP2,SLC39A5,ANKRD52,COQ10A,CS,CNPY2,PAN2,IL23A,STAT2,APOF,TIMELESS,MIP,SPRYD4,SPRYD4,GLS2,GLS2,RBMS2,BAZ2A,ATP5F1B,PTGES3,NACA,PRIM1,HSD17B6,SDR9C7,RDH16,GPR182,ZBTB39,TAC3,MYO1A,NEMP1,NAB2,STAT6,LRP1,LRP1,LRP1-AS	-0.0639998	2	342.54	2.10E-30	628	608.498	1777
chr12	57156776	57245211	LRP1,LRP1,MIR1228,NXPH4,SHMT2,NDUFA4L2,STAC3	0.110128	2	479.21	1.90E-09	105	102.674	1777
chr12	57246803	70697764	STAC3,R3HDM2,INHBC,INHBE,GLI1,ARHGAP9,ARHGAP9,MARS,MARS,DDIT3,MBD6,DCTN2,KIF5A,PIP4K2C,DTX3,ARHGEF25,LOC101927583,SLC26A10,SLC26A10,SLC26A10,B4GALNT1,B4GALNT1,OS9,AGAP2,AGAP2-AS1,AGAP2,TSPAN31,TSPAN31,CDK4,MIR6759,TSPAN31,CDK4,CDK4,MARCH9,CYP27B1,METTL1,EEF1AKMT3,TSFM,TSFM,AVIL,AVIL,CTDSP2,ATP23,LRIG3,SLC16A7,TAFA2,USP15,MIR6125,USP15,MON2,PPM1H,AVPR1A,DPY19L2,RXYLT1,RXYLT1,RXYLT1-AS1,SRGAP1,C12o…	-0.0323867	2	292.694	6.53E-19	1104	1064.39	1777
chr12	70698264	92788049	PTPRR,TSPAN8,LGR5,ZFC3H1,THAP2,TMEM19,RAB21,TBC1D15,TPH2,TRHDE-AS1,TRHDE,TRHDE,ATXN7L3B,KCNC2,CAPS2,CAPS2,GLIPR1L1,GLIPR1L2,GLIPR1,GLIPR1,KRR1,KRR1,PHLDA1,NAP1L1,BBS10,OSBPL8,ZDHHC17,CSRP2,E2F7,NAV3,SYT1,PAWR,PPP1R12A,PTPRQ,MYF6,MYF5,LIN7A,ACSS3,ACSS3,PPFIA2,PPFIA2,PPFIA2,PPFIA2-AS1,CCDC59,CCDC59,METTL25,METTL25,TMTC2,SLC6A15,TSPAN19,LRRIQ1,ALX1,RASSF9,NTS,MGAT4C,C12orf50,C12orf29,C12orf29,CEP290…	0.043779	2	253.799	0.0171056	986	945.688	1777
chr12	92788549	93678274	EEA1,NUDT4,UBE2N,MRPL42,SOCS2	-0.202421	2	198.465	1.34E-06	50	48.035	1777
chr12	93678774	94411847	CRADD,PLXNC1,CEP83	0.0914367	2	248.181	0.00837581	60	56.7596	1777
chr12	94412317	112501643	CEP83,TMCC3,NDUFA12,NR2C1,FGD6,VEZT,METAP2,USP44,PGAM1P5,NTN4,NTN4,SNRPF,CCDC38,AMDHD1,HAL,LTA4H,ELK3,CDK17,CFAP54,NEDD1,TMPO-AS1,TMPO,TMPO,SLC25A3,IKBIP,APAF1,ANKS1B,ANKS1B,FAM71C,UHRF1BP1L,ACTR6,ACTR6,DEPDC4,DEPDC4,SCYL2,SLC17A8,NR1H4,GAS2L3,ANO4,SLC5A8,UTP20,ARL1,SPIC,MYBPC1,CHPT1,CHPT1,SYCP3,SYCP3,GNPTAB,DRAM1,WASHC3,WASHC3,NUP37,PARPBP,PARPBP,PMCH,PMCH,IGF1,PAH,ASCL1,C12orf42,STAB2,NT5DC3,HS…	-0.0441974	2	281.428	1.89E-47	2062	1983.01	1777
chr12	112502143	117582359	PTPN11,RPH3A,OAS1,OAS3,OAS2,DTX1,RASAL1,CFAP73,CFAP73,DDX54,CFAP73,DDX54,MIR7106,DDX54,RITA1,IQCD,TPCN1,SLC8B1,PLBD2,SDS,SDSL,LHX5,RBM19,TBX5,TBX3,MED13L,MAP1LC3B2,C12orf49,RNFT2,FBXW8,FBXW8,LOC100506551,TESC,FBXO21,NOS1,KSR2	0.0236259	2	350.915	0.983377	424	410.48	1777
chr12	117582859	133264392	KSR2,RFC5,WSB2,VSIG10,PEBP1,TAOK3,SUDS3,SRRM4,HSPB8,CCDC60,TMEM233,PRKAB1,CIT,CIT,MIR1178,BICDL1,RAB35,GCN1,RPLP0,PXN-AS1,PXN,PXN,SIRT4,PLA2G1B,MSI1,COX6A1,TRIAP1,GATC,GATC,SRSF9,SRSF9,DYNLL1,COQ5,RNF10,POP5,CABP1,MLEC,UNC119B,ACADS,SPPL3,HNF1A,C12orf43,OASL,P2RX7,P2RX4,CAMKK2,ANAPC5,RNF34,KDM2B,KDM2B,MIR7107,MORN3,TMEM120B,TMEM120B,RHOF,RHOF,SETD1B,HPD,PSMD9,WDR66,BCL7A,MLXIP,LRRC43,IL31,LRRC43,…	-0.0589928	2	342.88	6.40E-50	1884	1819.78	1777
chr13	16000691	77021860	-,TUBA3C,TPTE2,MPHOSPH8,PSPC1,ZMYM5,ZMYM2,GJA3,GJB2,GJB6,CRYL1,IFT88,IL17D,EEF1AKMT1,XPO4,LATS2,SAP18,SKA3,MRPL57,MIPEPP3,ZDHHC20,ZDHHC20,MICU2,FGF9,SGCG,SACS,TNFRSF19,MIPEP,PCOTH,C1QTNF9B,C1QTNF9B,SPATA13,C1QTNF9,PARP4,ATP12A,RNF17,CENPJ,PABPC3,AMER2,MTMR6,NUP58,ATP8A2,SHISA2,RNF6,CDK8,WASF3,GPR12,USP12,RPL21,RASL11A,GTF3A,GTF3A,MTIF3,MTIF3,LNX2,POLR1D,GSX1,PDX1,CDX2,URAD,FLT3,PAN3,FLT1,POMP,SLC…	-0.0119562	2	264.537	1.95E-20	3187	3047.46	1777
chr13	77155613	114353490	SCEL,SCEL,SCEL-AS1,SLAIN1,EDNRB-AS1,EDNRB,EDNRB,RNF219-AS1,POU4F1,RNF219-AS1,RNF219,RNF219,RBM26,NDFIP2,SPRY2,SLITRK1,SLITRK6,SLITRK5,GPC5,GPC6,GPC6,GPC6-AS2,DCT,TGDS,GPR180,SOX21,ABCC4,CLDN10,DZIP1,DNAJC3,UGGT2,HS6ST3,OXGR1,MBNL2,RAP2A,IPO5,FARP1,RNF113B,FARP1,STK24,SLC15A1,DOCK9,UBAC2,UBAC2,GPR18,UBAC2,GPR183,TM9SF2,CLYBL,LOC101927437,ZIC5,ZIC2,PCCA,PCCA,GGACT,GGACT,TMTC4,NALCN-AS1,NALCN,NALCN,…	0.0384698	2	289.786	0.0406095	1672	1608.14	1777
chr14	16023392	23357442	OR11H12,POTEM,POTEM,LOC100508046,POTEG,POTEG,POTEH-AS1,LOC101929572,POTEG,LOC101929572,OR11H2,OR4Q3,OR4M1,OR4N2,OR4K2,OR4K5,OR4K1,OR4K15,OR4K14,OR4K13,OR4L1,OR4K17,OR4N5,OR11G2,OR11H6,OR11H4,TTC5,CCNB1IP1,PARP2,TEP1,KLHL33,OSGEP,APEX1,PIP4P1,PNP,RNASE10,RNASE9,RNASE11,LOC254028,RNASE12,OR6S1,ANG,RNASE4,RNASE4,EDDM3A,EDDM3B,RNASE6,RNASE1,RNASE3,RNASE2,METTL17,METTL17,LOC101929718,SLC39A2,NDRG2,NDR…	-0.0657285	2	339.967	2.87E-25	756	716.864	1777
chr14	23357442	30616534	EFS,IL25,CMTM5,MYH6,MYH7,MYH7,MHRT,NGDN,THTPA,ZFHX2,THTPA,AP1G2,AP1G2,LOC102724814,JPH4,DHRS2,DHRS4-AS1,DHRS4,DHRS4,DHRS4L2,DHRS4,CARMIL3,CPNE6,NRL,NRL,PCK2,DCAF11,FITM1,PSME1,EMC9,PSME2,MIR7703,PSME2,RNF31,IRF9,REC8,IPO4,TM9SF1,TSSK4,CHMP4A,MDP1,NEDD8-MDP1,NEDD8-MDP1,NEDD8,GMPR2,TINF2,TGM1,RABGGTA,DHRS1,NOP9,NOP9,CIDEB,LTB4R2,LTB4R,LTB4R,ADCY4,RIPK3,NFATC4,NYNRIN,CBLN3,KHNYN,KHNYN,SDR39U1,SDR39U…	0.043995	2	398.72	0.00213069	698	677.64	1777
chr14	30622338	31826714	SCFD1,COCH,LOC100506071,STRN3,AP4S1,HECTD1,HEATR5A,LOC101927124,DTD2,DTD2,GPR33,NUBPL	-0.146733	2	248.248	7.20E-24	168	162.663	1777
chr14	31827214	33949895	NUBPL,ARHGAP5,AKAP6,NPAS3,EGLN3	0.0540407	2	264.578	0.0713868	97	93.6323	1777
chr14	33950395	106883061	EGLN3,SPTSSA,EAPP,SNX6,CFL2,BAZ1A,BAZ1A,LOC112268124,SRP54,FAM177A1,FAM177A1,LOC101927178,LOC101927178,PPP2R3C,PPP2R3C,KIAA0391,PSMA6,NFKBIA,INSM2,INSM2,RALGAPA1,BRMS1L,MBIP,SFTA3,SFTA3,NKX2-1,SFTA3,NKX2-1,NKX2-1-AS1,NKX2-8,PAX9,SLC25A21,SLC25A21,SLC25A21-AS1,MIPOL1,FOXA1,SSTR1,CLEC14A,SEC23A,GEMIN2,TRAPPC6B,PNN,MIA2,FBXO33,LRFN5,FSCB,C14orf28,LOC101927418,KLHL28,TOGARAM1,PRPF39,FKBP3,FANCM,MIS18…	-0.0302908	2	306.061	3.63E-65	5819	5612.2	1777
chr15	17010037	101980392	GOLGA6L6,POTEB2,POTEB,POTEB3,LOC101927079,OR4M2,LOC101927079,OR4N4,NIPA1,NIPA2,CYFIP1,TUBGCP5,GOLGA6L1,GOLGA6L22,GOLGA6L2,MKRN3,MAGEL2,NDN,NPAP1,SNRPN,SNHG14,SNURF,SNHG14,UBE3A,ATP10A,GABRB3,GABRA5,GABRG3,OCA2,HERC2,GOLGA8M,GOLGA8M,LOC101928042,APBA2,FAM189A1,FAM189A1,NSMCE3,TJP1,GOLGA8J,CHRNA7,CHRFAM7A,CHRFAM7A,GOLGA8R,LOC102725021,GOLGA8R,LOC102725021,GOLGA8IP,GOLGA8T,GOLGA8H,GOLGA8N,LOC1027250…	-0.0128396	2	331.88	7.00E-44	8612	8258.87	1777
chr16	47429	70685791	POLR3K,SNRNP25,RHBDF1,MPG,NPRL3,HBZ,HBM,HBA2,HBA1,HBQ1,LUC7L,FAM234A,FAM234A,RGS11,RGS11,ARHGDIG,PDIA2,AXIN1,MRPL28,TMEM8A,NME4,DECR2,RAB11FIP3,CAPN15,PRR35,NHLRC4,PIGQ,RAB40C,WFIKKN1,METTL26,MCRIP2,WDR90,RHOT2,RHBDL1,STUB1,STUB1,JMJD8,JMJD8,WDR24,FBXL16,METRN,FAM173A,CCDC78,HAGHL,CIAO3,MSLN,RPUSD1,CHTF18,GNG13,PRR25,LMF1,LMF1,LMF1-AS1,SOX8,SSTR5,C1QTNF8,CACNA1H,TPSG1,TPSAB1,TPSD1,UBE2I,BAIAP3,BA…	-0.0451559	2	376.98	1.58E-129	7666	7387.03	1777
chr16	70687927	71389865	VAC14,VAC14,VAC14-AS1,HYDIN,CMTR2,CALB2	0.120264	2	369.105	2.45E-07	143	138.503	1777
chr16	71390365	72058355	ZNF23,ZNF19,CHST4,TAT-AS1,TAT,TAT,MARVELD3,PHLPP2,AP1G1,ATXN1L,ZNF821,IST1,IST1,PKD1L3,PKD1L3,DHODH,HP	-0.106222	2	309.006	5.08E-16	162	156.825	1777
chr16	72059113	72960145	HP,HPR,TXNL4B,DHX38,PMFBP1,ZFHX3	0.0758374	2	409.335	0.00215858	112	108.815	1777
chr16	72960645	90227794	PSMD7,NPIPB15,CLEC18B,GLG1,RFWD3,MLKL,FA2H,WDR59,ZNRF1,LDHD,ZFP1,CTRB2,CTRB1,BCAR1,CFDP1,TMEM170A,CHST6,CHST5,TMEM231,GABARAPL2,ADAT1,KARS,TERF2IP,CNTNAP4,MON1B,MON1B,SYCE1L,SYCE1L,ADAMTS18,NUDT7,VAT1L,CLEC3A,WWOX,MAF,LOC102724084,DYNLRB2,CDYL2,CMC2,CENPN,ATMIN,C16orf46,GCSH,PKD1L2,BCO1,GAN,CMIP,PLCG2,SDR42E1,HSD17B2,MPHOSPH6,CDH13,HSBP1,MLYCD,OSGIN1,NECAB2,SLC38A8,MBTPS1,HSDL1,DNAAF1,TAF1C,ADAD2…	-0.0264066	2	366.026	2.27E-14	1550	1495.63	1777
chr17	108342	83244877	SCGB1C2,DOC2B,RPH3AL,LOC105371430,C17orf97,VPS53,FAM57A,GEMIN4,GLOD4,MRM3,NXN,TIMM22,ABR,TRARG1,YWHAE,CRK,MYO1C,INPP5K,PITPNA,SLC43A2,SCARF1,RILP,PRPF8,TLCD2,WDR81,SERPINF2,SERPINF1,SMYD4,RPA1,RTN4RL1,DPH1,DPH1,OVCA2,HIC1,HIC1,SMG6,SMG6,SRR,SRR,TSR1,TSR1,SGSM2,MNT,METTL16,PAFAH1B1,CLUH,CLUH,MIR6776,RAP1GAP2,RAP1GAP2,LOC101927911,OR1D5,OR1D2,OR1G1,OR1A2,OR1A1,OR3A2,OR3A1,OR1E1,OR3A3,OR1E2,SPATA22,…	-0.0434546	2	366.283	6.27E-247	13500	13011.6	1777
chr18	12592	26315398	USP14,USP14,THOC1,THOC1,COLEC12,CETN1,CLUL1,TYMS,TYMS,ENOSF1,ENOSF1,YES1,ADCYAP1,METTL4,NDC80,SMCHD1,EMILIN2,LPIN2,MYOM1,MYL12A,MYL12A,LOC104968399,MYL12B,TGIF1,DLGAP1,DLGAP1,DLGAP1-AS3,AKAIN1,ZBTB14,EPB41L3,TMEM200C,L3MBTL4,ARHGAP28,LAMA1,LAMA1,LOC101927188,LRRC30,PTPRM,RAB12,MTCL1,NDUFV2,NDUFV2,NDUFV2-AS1,ANKRD12,TWSG1,RALBP1,PPP4R1,RAB31,TXNDC2,VAPA,APCDD1,NAPG,PIEZO2,PIEZO2,MIR6788,SLC35G4,GN…	-0.0429745	2	275.959	6.17E-27	1595	1534.18	1777
chr18	26321069	31890866	TAF4B,KCTD1,AQP4,AQP4,AQP4-AS1,AQP4-AS1,CHST9,CHST9,CDH2,DSC3,DSC2,DSCAS,DSC1,DSG1,DSG1,DSG1-AS1,DSG1-AS1,DSG4,DSG3,DSG2,DSG2,DSG2-AS1,TTR,B4GALT6,SLC25A52,TRAPPC8	0.0567337	2	263.951	0.00220569	247	237.851	1777
chr18	31897785	32129187	TRAPPC8,RNF125,RNF138	-0.227936	2	199.473	1.74E-06	30	28.6063	1777
chr18	32129687	45887907	MEP1B,GAREM1,KLHL14,CCDC178,ASXL3,NOL4,DTNA,MAPRE2,ZNF397,ZNF397,ZSCAN30,ZSCAN30,ZNF24,ZNF396,INO80C,GALNT1,C18orf21,RPRD1A,SLC39A6,ELP2,MOCOS,FHOD3,FHOD3,TPGS2,TPGS2,KIAA1328,CELF4,CELF4,LOC105372068,PIK3C3,RIT2,SYT4,SETBP1,SLC14A2,SLC14A1,SIGLEC15,EPG5	0.0473232	2	275.118	0.00634351	550	529.684	1777
chr18	45889797	46450400	EPG5,PSTPIP2,ATP5F1A,HAUS1,C18orf25,RNF165	-0.14927	2	270.009	3.89E-12	88	84.8703	1777
chr18	46450703	46891054	RNF165,LOXHD1,ST8SIA5,PIAS2	0.0951034	2	335.358	0.00122394	58	56.66	1777
chr18	46891554	47029842	PIAS2,KATNAL2,ELOA3C,ELOA3D,KATNAL2,ELOA3B,ELOA3C,ELOA3	-0.770173	1	1676.3	4.78E-06	13	12.2911	1777
chr18	47033002	80261964	KATNAL2,ELOA2,KATNAL2,HDHD2,IER3IP1,SKOR2,SMAD2,ZBTB7C,CTIF,SMAD7,LOC100129878,DYM,DYM,C18orf32,RPL17-C18orf32,RPL17-C18orf32,RPL17,LIPG,ACAA2,SNHG22,MYO5B,MYO5B,CFAP53,MBD1,CXXC1,SKA1,MAPK4,MRO,ME2,ELAC1,SMAD4,MEX3C,DCC,MBD2,POLI,STARD6,C18orf54,DYNAP,RAB27B,CCDC68,TCF4,TCF4,TCF4-AS1,TXNL1,WDR7,BOD1L2,ST8SIA3,ONECUT2,FECH,NARS,LOC100505549,ATP8B1,ATP8B1,NEDD4L,ALPK2,MALT1,ZNF532,SEC11C,GRP,RAX,C…	0.0239501	2	284.079	0.802064	1604	1545.45	1777
chr19	89737	58606127	OR4F17,PLPP2,MIER2,THEG,C2CD4C,SHC2,ODF3L2,MADCAM1,CDC34,GZMM,BSG,HCN2,POLRMT,FGF22,RNF126,FSTL3,PRSS57,PALM,MISP,PTBP1,PTBP1,MIR4745,PLPPR3,AZU1,PRTN3,ELANE,MED16,R3HDM4,KISS1R,ARID3A,WDR18,GRIN3B,TMEM259,CNN2,ABCA7,ARHGAP45,POLR2E,GPX4,SBNO2,STK11,CBARP,ATP5F1D,MIDN,CIRBP,C19orf24,EFNA2,PWWP3A,NDUFS7,GAMT,DAZAP1,RPS15,APC2,C19orf25,PCSK4,REEP6,ADAMTSL5,PLK5,MEX3D,MBD3,UQCR11,TCF3,ONECUT3,ATP8B3…	-0.0989766	2	379.953	0	13376	12926.2	1777
chr20	60556	64333601	DEFB125,DEFB126,DEFB127,DEFB128,DEFB129,DEFB132,C20orf96,ZCCHC3,SOX12,NRSN2,TRIB3,RBCK1,TBC1D20,CSNK2A1,SRXN1,SCRT2,SLC52A3,FAM110A,ANGPT4,RSPO4,PSMF1,TMEM74B,C20orf202,RAD21L1,SNPH,SDCBP2,FKBP1A-SDCBP2,FKBP1A-SDCBP2,SDCBP2-AS1,FKBP1A,FKBP1A-SDCBP2,FKBP1A,NSFL1C,SIRPB2,SIRPD,SIRPB1,SIRPG,SIRPG,SIRPG-AS1,SIRPA,PDYN-AS1,PDYN,STK35,TGM3,TGM6,SNRPB,ZNF343,TMC2,NOP56,NOP56,MIR1292,IDH3B,EBF4,CPXM1,C20…	2.27E-06	2	343.235	7.81E-15	5895	5696.42	1777
chr21	5031093	46699114	SIK1B,SIK1,CBS,CBSL,CBSL,CBS,U2AF1L5,U2AF1,CRYAA,CRYAA2,SMIM11A,SMIM11B,TPTE,POTED,LIPI,RBM11,HSPA13,SAMSN1,SAMSN1,SAMSN1-AS1,NRIP1,USP25,CXADR,BTG3,C21orf91,CHODL,TMPRSS15,NCAM2,MRPL39,JAM2,ATP5PF,ATP5PF,GABPA,GABPA,APP,ADAMTS1,ADAMTS5,N6AMT1,LTN1,RWDD2B,USP16,CCT8,MAP3K7CL,BACH1,GRIK1,GRIK1,GRIK1-AS2,CLDN17,CLDN8,KRTAP24-1,KRTAP25-1,KRTAP26-1,KRTAP27-1,KRTAP23-1,KRTAP13-2,KRTAP13-1,KRTAP13-3,KR…	0.0121296	2	333.663	0.00965934	2520	2419.58	1777
chr22	10548967	50782294	OR11H1,POTEH,POTEH,POTEH-AS1,CCT8L2,XKR3,GAB4,IL17RA,TMEM121B,HDHD5,HDHD5,HDHD5-AS1,ADA2,CECR2,SLC25A18,SLC25A18,LOC101929372,ATP6V1E1,BCL2L13,BID,MICAL3,PEX26,TUBA8,USP18,TMEM191B,RIMBP3,LOC102724770,DGCR6,DGCR6,LOC102724788,PRODH,LOC102724788,PRODH,DGCR2,ESS2,TSSK2,ESS2,GSC2,SLC25A1,CLTCL1,HIRA,MRPL40,C22orf39,UFD1,CDC45,CLDN5,SEPT5,SEPT5,SEPT5-GP1BB,SEPT5-GP1BB,GP1BB,TBX1,GNB1L,GNB1L,RTL10,TXN…	-0.0316059	2	373.33	7.46E-56	4858	4693.48	1777
chrX	238847	120875411	PLCXD1,GTPBP6,PPP2R3B,SHOX,CRLF2,CSF2RA,IL3RA,SLC25A6,ASMTL-AS1,ASMTL,ASMTL,P2RY8,AKAP17A,AKAP17A,ASMT,ASMT,DHRSX,DHRSX,ZBED1,CD99,XG,XGY2,XG,GYG2,ARSD,ARSE,ARSH,ARSF,MXRA5,PRKX,NLGN4X,VCX3A,PUDP,PUDP,STS,STS,VCX,PNPLA4,VCX2,VCX3B,ANOS1,FAM9A,FAM9B,TBL1X,GPR143,SHROOM2,CLDN34,WWC3,CLCN4,MID1,HCCS,ARHGAP6,ARHGAP6,AMELX,MSL3,FRMPD4,PRPS2,TLR7,TLR8-AS1,TLR8,TMSB4X,FAM9C,GS1-600G8.3,ATXN3L,EGFL6,TCEA…	-0.989222	1	197.288	0	7285	6970.29	1777
chrX	120930288	120985281	CT47A10,CT47A9,CT47A8,CT47A5,CT47A4,CT47A3,CT47A2,CT47A1,CT47A12,CT47A11,CT47A10,CT47A9,CT47A8,CT47A6,CT47A5,CT47A4,CT47A3,CT47A2,CT47A1,CT47A12,CT47A11,CT47A7,CT47A6,CT47A1,CT47A1,CT47A10,CT47A9,CT47A8,CT47A6,CT47A5,CT47A4,CT47A3,CT47A2,CT47A12,CT47A11	0.0720187	2	353.387	0.141579	24	20.9531	1777
chrX	120987338	156010409	GLUD2,GRIA3,THOC2,XIAP,STAG2,SH2D1A,TENM1,TEX13C,DCAF12L2,DCAF12L1,PRR32,ACTRT1,SMARCA1,OCRL,APLN,XPNPEP2,SASH3,ZDHHC9,UTP14A,BCORL1,ELF4,AIFM1,RAB33A,ZNF280C,SLC25A14,GPR119,RBMX2,ENOX2,ARHGAP36,IGSF1,OR13H1,STK26,FRMD7,RAP2C,RAP2C-AS1,MBNL3,MBNL3,HS6ST2,HS6ST2,HS6ST2-AS1,USP26,TFDP3,GPC4,GPC3,CCDC160,PHF6,HPRT1,PLAC1,FAM122B,FAM122C,MOSPD1,SMIM10,RTL8B,RTL8C,RTL8A,CT55,ZNF75D,ZNF449,INTS6L,CT45…	-0.965286	1	219.063	0	2329	2227.43	1777
chrY	2867394	26668047	TGIF2LY,PCDH11Y,VCY1B,VCY,VCY,VCY1B,NLGN4Y	0.486624	1	56.0377	2.36E-05	137	132.994	1777
chr1	47154	151704540	OR4F5,OR4F16,OR4F3,OR4F29,SAMD11,NOC2L,KLHL17,PLEKHN1,PERM1,HES4,ISG15,AGRN,RNF223,C1orf159,TTLL10,TNFRSF18,TNFRSF4,SDF4,B3GALT6,C1QTNF12,UBE2J2,SCNN1D,ACAP3,ACAP3,MIR6726,PUSL1,INTS11,INTS11,MIR6727,CPTP,TAS1R3,DVL1,DVL1,MIR6808,MXRA8,AURKAIP1,CCNL2,MRPL20,ANKRD65,VWA1,ATAD3C,ATAD3B,ATAD3A,TMEM240,SSU72,MIB2,MMP23B,MMP23A,CDK11B,SLC35E2B,CDK11A,SLC35E2A,NADK,GNB1,CALML6,TMEM52,GABRD,PRKCZ,PRKCZ,…	0.0107217	2	400.26	1.06E-14	14395	13835.9	2939
chr1	151705040	153560938	CELF3,RIIAD1,MRPL9,MRPL9,OAZ3,OAZ3,TDRKH,LINGO4,RORC,C2CD4D,C2CD4D-AS1,THEM5,THEM5,THEM4,S100A10,S100A11,TCHHL1,TCHH,RPTN,HRNR,FLG,FLG,FLG-AS1,FLG-AS1,FLG2,CRNN,LCE5A,LCE3E,LCE3D,LCE3C,LCE3B,LCE3A,LCE2D,LCE2C,LCE2B,LCE2A,LCE4A,C1orf68,KPRP,LCE1F,LCE1E,LCE1D,LCE1C,LCE1B,LCE1A,LCE6A,SMCP,IVL,SPRR4,SPRR1A,SPRR3,SPRR1B,SPRR2D,SPRR2A,SPRR2B,SPRR2E,SPRR2F,SPRR2G,LELP1,PRR9,PGLYRP3,PGLYRP4,S100A9,S100A1…	-0.0378048	2	544.861	0.000263337	353	332.86	2939
chr1	153561438	153931064	S100A2,S100A16,S100A14,S100A13,S100A13,S100A1,CHTOP,SNAPIN,ILF2,NPR1,INTS3,SLC27A3,GATAD2B,DENND4B	0.096383	2	508.252	2.30E-12	115	111.561	2939
chr1	153932203	153960754	DENND4B,CRTC2,SLC39A1	-0.0595034	2	486.825	0.00558601	40	39.1171	2939
chr1	153962219	156595849	SLC39A1,MIR6737,SLC39A1,CREB3L4,JTB,RAB13,RPS27,NUP210L,TPM3,C1orf189,C1orf43,C1orf43,UBAP2L,UBAP2L,HAX1,AQP10,ATP8B2,IL6R,SHE,TDRD10,TDRD10,UBE2Q1,UBE2Q1,UBE2Q1-AS1,CHRNB2,ADAR,KCNN3,PMVK,PBXIP1,PYGO2,SHC1,CKS1B,FLAD1,LENEP,ZBTB7B,DCST2,DCST1,DCST1,DCST1-AS1,DCST1-AS1,ADAM15,DCST1-AS1,EFNA4,EFNA4,EFNA3,EFNA1,SLC50A1,DPM3,KRTCAP2,TRIM46,MUC1,THBS3,THBS3,MTX1,GBA,FAM189B,SCAMP3,CLK2,HCN3,PKLR,FDPS…	0.0894708	2	462.157	1.29E-66	947	920.303	2939
chr1	156596080	244463956	GPATCH4,HAPLN2,BCAN,NES,CRABP2,ISG20L2,RRNAD1,MRPL24,HDGF,PRCC,SH2D2A,SH2D2A,NTRK1,NTRK1,INSRR,NTRK1,PEAR1,LRRC71,ARHGEF11,ETV3L,ETV3,FCRL5,FCRL4,FCRL3,FCRL2,FCRL1,CD5L,KIRREL1,CD1D,CD1A,CD1C,CD1B,CD1E,OR10T2,OR10K2,OR10K1,OR10R2,OR6Y1,OR6P1,OR10Z1,SPTA1,OR6K2,OR6K3,OR6K6,OR6N1,OR6N2,MNDA,PYHIN1,IFI16,AIM2,CADM3,CADM3,CADM3-AS1,ACKR1,FCER1A,OR10J3,OR10J1,OR10J5,APCS,CRP,DUSP23,FCRL6,SLAMF8,SLAMF8…	-0.0349327	2	356.451	2.07E-50	8241	7959.46	2939
chr1	244464456	248574757	CATSPERE,DESI2,COX20,HNRNPU,LOC101928068,EFCAB2,EFCAB2,KIF26B,SMYD3,TFB2M,CNST,SCCPDH,AHCTF1,ZNF695,ZNF670-ZNF695,ZNF670-ZNF695,ZNF670,ZNF669,ZNF124,ZNF496,NLRP3,OR2B11,GCSAML,OR2C3,GCSAML,OR2G2,OR2G3,OR13G1,OR6F1,OR1C1,OR14A16,OR11L1,TRIM58,OR2W3,OR2T8,OR2L13,OR2AK2,OR2L13,OR2L5,OR2L13,OR2L2,OR2L13,OR2L3,OR2L13,OR2M5,OR2M2,OR2M3,OR2M4,OR2T33,OR2T12,OR2M7,OR14C36,OR2T4,OR2T6,OR2T1,OR2T2,OR2T3,OR2…	0.0177558	2	387.511	0.021622	437	417.262	2939
chr1	248592829	248945189	OR2T10,OR2T35,OR2T27,OR14I1,LYPD8,SH3BP5L,ZNF672,ZNF692,PGBD2	-0.632414	1	420.139	0.0350792	57	53.7145	2939
chr2	11966	3499082	FAM110C,SH3YL1,ACP1,ALKAL2,TMEM18,SNTG2,TPO,PXDN,MYT1L,EIPR1,TRAPPC12,ADI1	-0.0866444	2	345.862	1.20E-11	181	173.316	2939
chr2	3500813	3742048	ADI1,RNASEH1,RPS7,COLEC11,ALLC,DCDC2C	0.078226	2	357.684	9.22E-05	50	47.657	2939
chr2	3742548	8957996	DCDC2C,SOX11,CMPK2,RSAD2,RNF144A,ID2,KIDINS220,MBOAT2	-0.0659753	2	246.305	1.61E-05	116	112.299	2939
chr2	8958496	11175009	MBOAT2,ASAP2,ITGB1BP1,CPSF3,IAH1,ADAM17,YWHAQ,TAF1B,GRHL1,KLF11,CYS1,RRM2,HPCAL1,ODC1,NOL10,ATP6V1C2,ATP6V1C2,PDIA6,PDIA6,KCNF1,C2orf50,PQLC3	0.0585913	2	364.724	2.40E-08	238	229.619	2939
chr2	11177736	23696513	PQLC3,ROCK2,E2F6,GREB1,GREB1,NTSR2,LPIN1,TRIB2,LRATD1,NBAS,DDX1,MYCNOS,MYCN,MYCN,FAM49A,RAD51AP2,VSNL1,SMC6,GEN1,MSGN1,KCNS3,RDH14,NT5C1B-RDH14,NT5C1B-RDH14,NT5C1B,OSR1,TTC32,WDR35,LOC101928222,MATN3,MATN3,LAPTM4A,SDC1,PUM2,RHOB,HS1BP3,GDF7,LDAH,APOB,TDRD15,KLHL29	-0.0754657	2	305.99	2.16E-22	566	545.816	2939
chr2	23703185	70302011	KLHL29,ATAD2B,UBXN2A,MFSD2B,WDCP,FKBP1B,SF3B6,FAM228B,TP53I3,FAM228B,PFN4,FAM228B,FAM228A,ITSN2,NCOA1,PTRHD1,PTRHD1,CENPO,CENPO,CENPO,ADCY3,ADCY3,DNAJC27,EFR3B,POMC,DNMT3A,DTNB,KIF3C,RAB10,GAREM2,HADHA,HADHB,ADGRF3,ADGRF3,SELENOI,SELENOI,DRC1,OTOF,C2orf70,CIB4,KCNK3,SLC35F6,CENPA,DPYSL5,MAPRE3,TMEM214,AGBL5,OST4,EMILIN1,KHK,KHK,CGREF1,CGREF1,ABHD1,PREB,PRR30,TCF23,SLC5A6,ATRAID,CAD,SLC30A3,DNAJC5…	0.00314051	2	340.319	0.00796206	3997	3856.65	2939
chr2	70302511	84745249	TGFA,ADD2,FIGLA,CLEC4F,CD207,VAX2,ATP6V1B1,ATP6V1B1,ATP6V1B1-AS1,ANKRD53,TEX261,NAGK,MCEE,MPHOSPH10,PAIP2B,ZNF638,DYSF,CYP26B1,EXOC6B,SPR,EMX1,SFXN5,RAB11FIP5,NOTO,SMYD5,PRADC1,CCT7,FBXO41,EGR4,ALMS1,NAT8,TPRKB,DUSP11,C2orf78,STAMBP,ACTG2,DGUOK,DGUOK,DGUOK-AS1,TET3,BOLA3,MOB1A,MTHFD2,SLC4A5,DCTN1,WDR54,RTKN,INO80B-WBP1,INO80B,INO80B-WBP1,WBP1,MOGS,MRPL53,CCDC142,CCDC142,TTC31,TTC31,LBX2,LBX2,LBX2…	-0.0320519	2	360.886	6.59E-08	1000	968.099	2939
chr2	84745749	90384549	DNAH6,TRABD2A,TMSB10,KCMF1,TCF7L1,TGOLN2,RETSAT,ELMOD3,CAPG,MAT2A,GGCX,VAMP8,VAMP5,RNF181,TMEM150A,USP39,C2orf68,USP39,SFTPB,GNLY,ATOH8,ST3GAL5,POLR1A,PTCD3,IMMT,MRPL35,REEP1,KDM3A,CHMP3,RNF103-CHMP3,RNF103-CHMP3,RNF103,RNF103-CHMP3,RMND5A,RMND5A,CD8A,CD8B,RGPD2,RGPD1,RGPD2,RGPD1,PLGLB1,PLGLB2,PLGLB1,PLGLB2,PLGLB2,PLGLB1,PLGLB2,PLGLB1,RGPD1,RGPD2,RGPD1,RGPD2,KRCC1,SMYD1,FABP1,THNSL2,FOXI3,TEX37,L…	0.0336863	2	398.751	8.92E-08	508	489.591	2939
chr2	91408377	97193053	LOC442028,TEKT4,MAL,MRPS5,ZNF514,ZNF2,PROM2,KCNIP3,FAHD2A,TRIM43,FAHD2CP,GPAT2,GPAT2,ADRA2B,ASTL,DUSP2,STARD7,TMEM127,CIAO1,SNRNP200,ITPRIPL1,NCAPH,NEURL3,ARID5A,KANSL3,FER1L5,LMAN2L,CNNM4,CNNM3,ANKRD23,ANKRD39,SEMA4C,FAM178B,FAM178B,LOC101927053,FAHD2B,ANKRD36	-0.00662062	2	416.16	0.641739	458	440.211	2939
chr2	97194725	107826513	ANKRD36,ANKRD36,ANKRD36B,COX5B,ACTR1B,ZAP70,TMEM131,VWA3B,CNGA3,INPP4A,COA5,UNC50,MGAT4A,KIAA1211L,TSGA10,TSGA10,C2orf15,LIPT1,MITD1,MRPL30,LYG2,LYG1,TXNDC9,EIF5B,EIF5B,REV1,REV1,AFF3,LONRF2,CHST10,NMS,PDCL3,NPAS2,NPAS2,LOC101927142,RPL31,RPL31,TBC1D8,TBC1D8,CNOT11,RNF149,CREG2,RFX8,MAP4K4,IL1R2,IL1R1,IL1RL2,IL1RL1,IL18R1,IL18RAP,SLC9A4,SLC9A2,MFSD9,TMEM182,POU3F3,LOC102724691,MRPS9,MRPS9,MRPS9,U…	-0.0429821	2	345.639	1.42E-07	828	793.466	2939
chr2	107827013	112659094	RGPD4,SLC5A7,SULT1C3,SULT1C2,SULT1C4,GCC2,GCC2,GCC2-AS1,LIMS1,LIMS1,LIMS1-AS1,RANBP2,CCDC138,EDAR,SH3RF3,SEPT10,SOWAHC,RGPD6,RGPD5,RGPD8,RGPD6,RGPD8,RGPD5,LIMS4,LIMS3,LIMS3-LOC440895,MALL,NPHP1,LIMS3-LOC440895,LIMS3,LIMS4,RGPD5,RGPD8,RGPD6,BUB1,ACOXL,BCL2L11,ANAPC1,MERTK,TMEM87B,FBLN7,ZC3H8,ZC3H6,RGPD5,RGPD8,TTL,LOC105373562,POLR1B,POLR1B,CHCHD5,SLC20A1	0.0468534	2	425.77	4.95E-12	578	553.225	2939
chr2	112659203	150486193	SLC20A1,NT5DC4,CKAP2L,CKAP2L,IL1A,IL1B,IL37,IL36G,IL36A,IL36B,IL36RN,IL1F10,IL1RN,PSD4,PAX8,PAX8,PAX8-AS1,CBWD2,FOXD4L1,RABL2A,SLC35F5,ACTR3,DPP10,DDX18,CCDC93,INSIG2,EN1,MARCO,C1QL2,STEAP3,STEAP3,STEAP3-AS1,C2orf76,DBI,TMEM37,SCTR,SCTR,LOC107105282,CFAP221,TMEM177,PTPN4,EPB41L5,TMEM185B,RALB,INHBB,GLI2,TFCP2L1,NIFK-AS1,NIFK,NIFK,TSN,CNTNAP5,GYPC,TEX51,BIN1,CYP27C1,ERCC3,MAP3K2,PROC,IWS1,MYO7B,MY…	-0.0425117	2	339.085	2.73E-17	1834	1763.96	2939
chr2	150486693	152669270	RND3,RBM43,NMI,LOC101929319,TNFAIP6,RIF1,NEB,ARL5A,CACNB4,STAM2,FMNL2,PRPF40A	-0.00311845	2	359.674	0.919903	341	330.05	2939
chr2	152670230	200822178	PRPF40A,ARL6IP6,RPRM,GALNT13,GALNT13,LOC100144595,KCNJ3,NR4A2,GPD2,GALNT5,ERMN,CYTIP,ACVR1C,ACVR1,UPP2,CCDC148-AS1,CCDC148,CCDC148,PKP4,PKP4,PKP4-AS1,DAPL1,TANC1,WDSUB1,BAZ2B,MARCH7,CD302,LY75-CD302,LY75-CD302,LY75,PLA2R1,ITGB6,RBMS1,TANK,TANK,LOC101929512,PSMD14,TBR1,SLC4A10,DPP4,LOC101929532,GCG,LOC101929532,FAP,FAP,IFIH1,GCA,KCNH7,FIGN,GRB14,COBLL1,SLC38A11,SCN3A,SCN2A,CSRNP3,GALNT3,TTC21B,TTC…	-0.0841347	2	308.021	1.43E-127	3981	3837.44	2939
chr2	200822678	201342431	CLK1,PPIL3,NIF3L1,ORC2,FAM126B,NDUFB3,CFLAR,CFLAR,CFLAR-AS1,CASP10,CASP8,FLACC1	0.0895158	2	340.601	1.34E-08	111	107.151	2939
chr2	201344169	202124713	FLACC1,TRAK2,STRADB,C2CD6,TMEM237,MPP4,ALS2,CDK15,FZD7,KIAA2012,KIAA2012,KIAA2012-AS1	-0.0232422	2	352.388	0.101674	173	167.229	2939
chr2	202125213	203382206	KIAA2012,SUMO1,NOP58,BMPR2,FAM117B,ICA1L,WDR12,CARF,NBEAL1,CYP20A1,ABI2	0.101721	2	323.26	2.21E-14	192	184.31	2939
chr2	203391045	218282141	ABI2,ABI2,RAPH1,RAPH1,CD28,CTLA4,ICOS,PARD3B,NRP2,INO80D,NDUFS1,EEF1B2,GPR1,ZDBF2,ADAM23,FAM237A,DYTN,MDH1B,FASTKD2,CPO,KLF7,CREB1,CREB1,METTL21A,METTL21A,CCNYL1,FZD5,PLEKHM3,LOC100507443,CRYGD,LOC100507443,CRYGC,LOC100507443,CRYGB,CRYGA,C2orf80,IDH1,PIKFYVE,PTH2R,MAP2,UNC80,RPE,KANSL1L,KANSL1L,LOC101928020,ACADL,MYL1,LANCL1-AS1,LANCL1,LANCL1,CPS1,ERBB4,IKZF2,SPAG16,VWC2L,BARD1,SNHG31,ABCA12,ABCA…	-0.0552418	2	334.029	3.85E-21	1066	1028.99	2939
chr2	218282641	218622878	PNKD,CATIP-AS2,CATIP-AS2,CATIP,CATIP,CATIP,CATIP-AS1,SLC11A1,CTDSP1,VIL1,USP37,CNOT9,PLCD4	0.126772	2	424.712	4.92E-14	104	100.507	2939
chr2	218628028	229880079	PLCD4,ZNF142,BCS1L,RNF25,STK36,TTLL4,CYP27A1,PRKAG3,WNT6,WNT10A,CDK5R2,FEV,CRYBA2,LOC100129175,CFAP65,CFAP65,IHH,NHEJ1,SLC23A3,CNPPD1,RETREG2,ZFAND2B,ABCB6,ATG9A,ANKZF1,GLB1L,STK16,TUBA4A,TUBA4A,TUBA4B,DNAJB2,PTPRN,RESP18,DNPEP,DES,SPEG,GMPPA,ASIC4,CHPF,TMEM198,OBSL1,INHA,STK11IP,SLC4A3,EPHA4,PAX3,CCDC140,SGPP2,FARSB,MOGAT1,ACSL3,KCNE4,SCG2,AP1S3,WDFY1,MRPL44,SERPINE2,FAM124B,CUL3,DOCK10,NYAP2,IR…	-0.0377636	2	394.086	4.83E-12	1100	1066.16	2939
chr2	229880579	233779452	TRIP12,FBXO36,FBXO36,SLC16A14,SP110,SP140,SP140L,SP100,CAB39,ITM2C,GPR55,SPATA3,C2orf72,PSMD1,PSMD1,HTR2B,ARMC9,B3GNT7,NCL,NMUR1,TEX44,PTMA,PDE6D,COPS7B,NPPC,DIS3L2,ALPP,ALPG,ALPI,ECEL1,PRSS56,CHRND,CHRNG,CHRNG,TIGD1,TIGD1,EIF4E2,EFHD1,GIGYF2,GIGYF2,KCNJ13,SNORC,NGEF,NEU2,INPP5D,ATG16L1,SAG,DGKD,USP40,UGT1A8,UGT1A8,UGT1A10,UGT1A8,UGT1A10,UGT1A9,UGT1A8,UGT1A10,UGT1A9,UGT1A7,UGT1A8,UGT1A10,UGT1A9,U…	0.022926	2	398.15	2.32E-05	627	606.358	2939
chr2	233779670	237827329	MROH2A,HJURP,TRPM8,SPP2,ARL4C,SH3BP4,AGAP1,GBX2,ASB18,IQCA1,ACKR3,COPS8,COL6A3,MLPH,PRLH,RAB17,LRRFIP1,RBM44	-0.0705739	2	367.192	5.48E-14	322	312.953	2939
chr2	237829216	238848698	RBM44,RAMP1,UBE2F,UBE2F-SCLY,UBE2F-SCLY,SCLY,ESPNL,KLHL30,ERFE,ILKAP,HES6,PER2,TRAF3IP1,ASB1,TWIST2	0.0244403	2	416.214	0.0290336	114	110.612	2939
chr2	238849198	241150547	HDAC4,NDUFA10,OR6B2,OR6B3,COPS9,OTOS,GPC1,ANKMY1,DUSP28,CAPN10,GPR35,AQP12B,KIF1A,AGXT,MAB21L4,SNED1,SNED1,MTERF4,MTERF4,PASK,PASK,PPP1R7,PPP1R7	-0.0744774	2	462.284	1.88E-12	245	238.87	2939
chr2	241153475	241811461	PPP1R7,ANO7,HDLBP,SEPT2,FARP2,FARP2,STK25,STK25,BOK,THAP4,ATG4B,DTYMK,ING5,D2HGDH,GAL3ST2,NEU4	0.0677864	2	447.052	2.74E-10	180	174.031	2939
chr2	241816050	242182852	NEU4,PDCD1,RTP5	-0.0832553	2	611.972	0.0065025	17	16.6113	2939
chr3	12314	9791466	CHL1,CHL1,CHL1-AS1,CNTN6,CNTN4,CNTN4,CNTN4-AS1,IL5RA,TRNT1,TRNT1,CRBN,CRBN,LRRN1,SETMAR,SUMF1,ITPR1,BHLHE40-AS1,BHLHE40,BHLHE40,ARL8B,EDEM1,GRM7,LMCD1,SSUH2,CAV3,OXTR,RAD18,SRGAP3,THUMPD3,SETD5,LHFPL4,MTMR14,CPNE9,BRPF1,OGG1,OGG1,CAMK1,CAMK1,TADA3	-0.041342	2	330.336	3.73E-07	507	488.913	2939
chr3	9797658	10271015	ARPC4,ARPC4-TTLL3,ARPC4-TTLL3,TTLL3,RPUSD3,CIDEC,JAGN1,IL17RE,IL17RC,CRELD1,PRRT3,PRRT3,PRRT3-AS1,EMC3,FANCD2,FANCD2,FANCD2OS,FANCD2OS,BRK1,VHL,IRAK2,TATDN2	0.140858	2	463.318	6.09E-29	173	166.84	2939
chr3	10276360	12516110	TATDN2,GHRLOS,GHRL,SEC13,ATP2B2,SLC6A11,SLC6A1,SLC6A1-AS1,SLC6A1,HRH1,ATG7,ATG7,VGLL4,VGLL4,TAMM41,SYN2,SYN2,TIMP4,PPARG,TSEN2	-0.0530253	2	347.879	0.000208875	170	164.386	2939
chr3	12516610	12803631	TSEN2,MKRN2OS,MKRN2,RAF1,TMEM40,CAND2	0.129226	2	411.594	1.22E-08	51	49.6286	2939
chr3	12807305	32537104	CAND2,RPL32,IQSEC1,NUP210,HDAC11,FBLN2,WNT7A,CHCHD4,TMEM43,XPC,LSM3,SLC6A6,CCDC174,C3orf20,FGD5,NR2C2,NR2C2,MRPS25,MRPS25,RBSN,CAPN7,SH3BP5-AS1,SH3BP5,SH3BP5,METTL6,EAF1,COLQ,HACL1,HACL1,BTD,BTD,ANKRD28,GALNT15,DPH3,OXNAD1,OXNAD1,RFTN1,RFTN1,DAZL,PLCL2,TBC1D5,SATB1,KCNH8,EFHB,RAB5A,RAB5A,PP2D1,PP2D1,KAT2B,SGO1,SGO1,SGO1-AS1,ZNF385D,ZNF385D,ZNF385D-AS1,UBE2E2,UBE2E1,NKIRAS1,RPL15,NR1D2,THRB,THRB,L…	-0.0468422	2	317.506	5.19E-15	1070	1029.88	2939
chr3	32541036	33392614	DYNC1LI1,CNOT10,TRIM71,CCR4,GLB1,GLB1,TMPPE,CRTAP,SUSD5,FBXL2,FBXL2,UBP1	0.0801182	2	372.437	5.65E-08	105	102.098	2939
chr3	33393311	40424772	FBXL2,UBP1,UBP1,PDCD6IP,ARPP21,STAC,DCLK3,TRANK1,EPM2AIP1,MLH1,LRRFIP2,LOC152048,GOLGA4,GOLGA4,ITGA9,ITGA9,ITGA9-AS1,CTDSPL,VILL,PLCD1,DLEC1,ACAA1,MYD88,OXSR1,SLC22A13,SLC22A14,XYLB,ACVR2B,EXOG,SCN5A,SCN10A,SCN11A,WDR48,GORASP1,GORASP1,TTC21A,TTC21A,CSRNP1,XIRP1,CX3CR1,CCR8,SLC25A38,RPSA,MOBP,MYRIP,MYRIP,EIF1B-AS1,EIF1B,ENTPD3,ENTPD3,ENTPD3-AS1	-0.0557672	2	365.56	5.67E-17	732	709.285	2939
chr3	40427271	44959436	ENTPD3,ENTPD3-AS1,RPL14,ZNF619,ZNF620,ZNF621,CTNNB1,ULK4,TRAK1,CCK,LYZL4,VIPR1,VIPR1,VIPR1-AS1,SEC22C,SEC22C,SS18L2,SEC22C,NKTR,NKTR,LOC101928323,ZBTB47,KLHL40,HHATL,CCDC13,CCDC13,CCDC13-AS1,HIGD1A,ACKR2,CYP8B1,ZNF662,KRBOX1,GASK1A,POMGNT2,SNRK,SNRK,SNRK-AS1,ANO10,ANO10,ABHD5,ABHD5,TOPAZ1,TCAIM,ZNF445,ZKSCAN7,ZKSCAN7,ZKSCAN7-AS1,ZKSCAN7-AS1,ZNF660-ZNF197,ZNF660,ZKSCAN7-AS1,ZNF660-ZNF197,ZNF197,ZK…	0.0131896	2	370.046	0.0171865	501	484.411	2939
chr3	44959936	47017254	EXOSC7,CLEC3B,CDCP1,LARS2,LARS2,LARS2-AS1,LIMD1,SACM1L,SLC6A20,LZTFL1,LZTFL1,CCR9,FYCO1,FYCO1,CXCR6,XCR1,CCR1,CCR3,CCR2,LOC102724297,CCR5,CCRL2,LTF,RTP3,LRRC2,TDGF1,FAM240A,ALS2CL,TMIE,PRSS50,PRSS46P,PRSS45P,PRSS42P,MYL3,PTH1R,CCDC12,CCDC12,NBEAL2,NBEAL2,SETD2	-0.0908018	2	383.982	8.01E-24	365	353.576	2939
chr3	47017637	48394659	SETD2,KIF9-AS1,KIF9,KIF9,KLHL18,PTPN23,SCAP,SCAP,ELP6,CSPG5,SMARCC1,DHX30,DHX30,MIR1226,MAP4,CDC25A,CAMP,ZNF589,NME6,SPINK8,FBXW12	0.0740316	2	411.703	1.53E-13	278	268.789	2939
chr3	48404485	48435128	PLXNB1,CCDC51	-0.163657	2	470.255	8.04E-15	46	44.9215	2939
chr3	48440296	48563124	TMA7,ATRIP,ATRIP-TREX1,ATRIP,ATRIP-TREX1,TREX1,SHISA5,PFKFB4,PFKFB4,MIR6823,UCN2	0.0392821	2	471.617	0.129239	46	44.791	2939
chr3	48564405	48695421	COL7A1,COL7A1,MIR711,COL7A1,UQCRC1,TMEM89,SLC26A6,SLC26A6,MIR6824,CELSR3,CELSR3,MIR4793,NCKIPSD,IP6K2	-0.130036	2	462.791	2.39E-24	195	189.83	2939
chr3	48695921	48974979	IP6K2,PRKAR2A,SLC25A20,ARIH2OS,ARIH2OS,ARIH2,ARIH2	0.217481	3	368.779	1.01E-11	39	37.4984	2939
chr3	48979481	49043889	ARIH2,P4HTM,WDR6,WDR6,DALRD3,DALRD3,NDUFAF3,IMPDH2,QRICH1	-0.0664763	2	428.106	0.000124212	63	61.0678	2939
chr3	49044389	49098258	QRICH1,QARS	0.291423	3	452.971	2.29E-06	13	12.6349	2939
chr3	49098352	49191771	QARS,QARS,MIR6890,USP19,LAMB2,CCDC71,KLHDC8B,C3orf84	-0.0267371	2	465.205	0.0658845	95	92.7453	2939
chr3	49192271	49625383	CCDC36,C3orf62,C3orf62,MIR4271,USP4,GPX1,RHOA,TCTA,AMT,AMT,AMT,NICN1,NICN1,DAG1,BSN	0.180438	2	423.332	2.40E-17	83	79.9551	2939
chr3	49625883	49723472	BSN,APEH,MST1,RNF123,RNF123,AMIGO3,GMPPB	-0.170042	2	462.744	8.16E-30	135	132.104	2939
chr3	49723597	50115607	GMPPB,IP6K1,CDHR4,INKA1,UBA7,UBA7,MIR5193,TRAIP,CAMKV,MST1R,MON1A,RBM6,RBM5,RBM5,RBM5-AS1	0.050163	2	453.512	5.20E-05	164	159.649	2939
chr3	50115905	51416871	RBM5,RBM5,SEMA3F-AS1,SEMA3F,GNAT1,SLC38A3,GNAI2,SEMA3B,LSMEM2,IFRD2,HYAL3,HYAL3,NAA80,HYAL1,HYAL2,TUSC2,RASSF1,RASSF1,RASSF1-AS1,ZMYND10,NPRL2,CYB561D2,CYB561D2,TMEM115,CYB561D2,CACNA2D2,CACNA2D2,C3orf18,HEMK1,CISH,MAPKAPK3,DOCK3,MANF,RBM15B,DCAF1	-0.0498086	2	413.48	1.30E-06	308	296.838	2939
chr3	51418115	51673804	DCAF1,RAD54L2	0.172674	2	431.44	1.02E-11	49	47.7951	2939
chr3	51674304	52554879	TEX264,GRM2,IQCF6,IQCF3,IQCF2,IQCF5-AS1,IQCF5,IQCF1,RRP9,PARP3,GPR62,PCBP4,ABHD14B,ABHD14A-ACY1,ABHD14A,ABHD14A-ACY1,ACY1,RPL29,DUSP7,POC1A,ALAS1,TLR9,TWF2,PPM1M,WDR82,GLYCTK,DNAH1,BAP1,PHF7,SEMA3G,TNNC1,NISCH,NISCH,STAB1,STAB1,NT5DC2,NT5DC2,SMIM4,PBRM1	-0.0706643	2	446.498	1.43E-17	419	407.736	2939
chr3	52561766	52678597	PBRM1	0.203617	3	379.089	2.06E-06	26	25.2581	2939
chr3	52679573	52700460	PBRM1,GNL3,GLT8D1	-0.0130966	2	378.416	0.73657	25	24.1831	2939
chr3	52706643	52770746	SPCS1,NEK4	0.175142	2	421.12	2.69E-06	20	19.4118	2939
chr3	52777615	56641752	ITIH1,ITIH3,ITIH4,ITIH4,ITIH4-AS1,STIMATE-MUSTN1,MUSTN1,STIMATE-MUSTN1,STIMATE,SFMBT1,RFT1,PRKCD,TKT,DCP1A,CACNA1D,CHDH,IL17RB,ACTR8,SELENOK,CACNA2D3,CACNA2D3,CACNA2D3-AS1,CACNA2D3,LRTM1,WNT5A,ERC2,CCDC66,CCDC66,TASOR,TASOR	-0.053566	2	360.743	7.84E-08	389	375.567	2939
chr3	56646521	58517423	TASOR,ARHGEF3,ARHGEF3,ARHGEF3-AS1,ARHGEF3,SPATA12,IL17RD,HESX1,APPL1,APPL1,ASB14,APPL1,ASB14,LOC105377102,ASB14,LOC105377102,ASB14,DNAH12,PDE12,PDE12,ARF4,PDE12,DENND6A,DENND6A,SLMAP,FLNB,FLNB,FLNB-AS1,DNASE1L3,ABHD6,RPP14,HTD2,PXK,PDHB,KCTD6,ACOX2	0.061655	2	349.299	6.18E-13	286	276.824	2939
chr3	58522495	101364991	ACOX2,FAM107A,FAM107A,FAM3D-AS1,FAM3D-AS1,FAM3D,FAM3D,C3orf67,C3orf67,C3orf67-AS1,FHIT,PTPRG,PTPRG,PTPRG-AS1,C3orf14,FEZF2,CADPS,SYNPR,SYNPR,SYNPR-AS1,SNTN,C3orf49,THOC7,THOC7,ATXN7,PSMD6-AS2,PSMD6,PSMD6,PRICKLE2-AS1,PRICKLE2,PRICKLE2,PRICKLE2,PRICKLE2-AS3,ADAMTS9,ADAMTS9,ADAMTS9-AS1,ADAMTS9,ADAMTS9-AS2,MAGI1,SLC25A26,LRIG1,KBTBD8,SUCLG2,TAFA1,TAFA4,EOGT,TMF1,UBA3,ARL6IP5,LMOD3,FRMD4B,MITF,FOXP1,…	-0.049354	2	279.035	2.19E-18	1399	1339.65	2939
chr3	101366429	101800734	SENP7,TRMT10C,PCNP,ZBTB11,ZBTB11,ZBTB11-AS1,RPL24,CEP97,NXPE3	0.0998343	2	324.78	1.02E-05	64	61.9731	2939
chr3	101801234	109114437	NXPE3,NFKBIZ,ZPLD1,ALCAM,CBLB,CCDC54,BBX,CD47,IFT57,HHLA2,MYH15,CIP2A,DZIP3,RETNLB,TRAT1,GUCA1C,MORC1,MORC1,MORC1-AS1	-0.0884889	2	265.397	2.20E-13	316	305.018	2939
chr3	109117994	109482475	MORC1,DPPA2,DPPA4	0.233073	3	397.992	2.35E-05	18	17.3704	2939
chr3	109482475	121282337	NECTIN3,CD96,CD96,ZBED2,PLCXD2,PLCXD2,PHLDB2,PHLDB2,ABHD10,TAGLN3,TMPRSS7,C3orf52,GCSAM,SLC9C1,CD200,BTLA,ATG3,ATG3,SLC35A5,SLC35A5,CCDC80,CD200R1L-AS1,CD200R1L,CD200R1L,CD200R1,GTPBP8,NEPRO,BOC,CFAP44,CFAP44,CFAP44-AS1,SPICE1,SIDT1,USF3,NAA50,ATP6V1A,GRAMD1C,ZDHHC23,CCDC191,QTRT2,DRD3,ZNF80,TIGIT,ZBTB20,ZBTB20,ZBTB20-AS1,GAP43,LSAMP,IGSF11,TEX55,UPK1B,B4GALT4,B4GALT4,B4GALT4-AS1,ARHGAP31,TMEM39A…	-0.0521961	2	314.95	3.35E-16	786	755.339	2939
chr3	121282837	122856374	STXBP5L,POLQ,ARGFX,FBXO40,HCLS1,GOLGB1,IQCB1,EAF2,SLC15A2,ILDR1,CD86,CASR,CSTA,CCDC58,FAM162A,WDR5B,LOC102723582,KPNA1,KPNA1,PARP9,PARP9,DTX3L,DTX3L,PARP15,PARP14,HSPBAP1,SLC49A4	0.0276263	2	353.915	0.00061251	334	323.191	2939
chr3	122860074	128487031	SLC49A4,SEMA5B,PDIA5,SEC22A,ADCY5,HACD2,MYLK-AS1,MYLK,MYLK,CCDC14,ROPN1,KALRN,UMPS,ITGB5,MUC13,HEG1,SLC12A8,ZNF148,SNX4,OSBPL11,FAM86JP,ALG1L,ALG1L,ROPN1B,SLC41A3,ALDH1L1,ALDH1L1-AS1,ALDH1L1,ALDH1L1,ALDH1L1-AS2,KLF15,CFAP100,ZXDC,UROC1,CHST13,C3orf22,C3orf22,TXNRD3NB,TXNRD3NB,TXNRD3,TXNRD3,CHCHD6,PLXNA1,TPRA1,TPRA1,MIR6825,MCM2,PODXL2,ABTB1,MGLL,KBTBD12,SEC61A1,SEC61A1,RUVBL1,RUVBL1,EEFSEC,DNAJB8…	-0.060556	2	372.639	2.23E-16	674	651.79	2939
chr3	128487531	129431578	RPN1,RAB7A,ACAD9,ACAD9,KIAA1257,KIAA1257,EFCC1,GP9,RAB43,ISY1-RAB43,ISY1-RAB43,ISY1,CNBP,COPG1,HMCES,H1FX,EFCAB12,MBD4	0.0669483	2	409.169	9.91E-07	120	115.604	2939
chr3	129432448	136027098	MBD4,IFT122,RHO,H1FOO,PLXND1,TMCC1,TRH,COL6A6,PIK3R4,ATP2C1,ATP2C1,ASTE1,ASTE1,NEK11,NEK11,LOC339874,NUDT16,MRPL3,CPNE4,ACPP,DNAJC13,ACAD11,NPHP3-ACAD11,ACAD11,NPHP3-ACAD11,ACKR4,ACAD11,NPHP3-ACAD11,UBA5,NPHP3-ACAD11,UBA5,NPHP3-ACAD11,NPHP3,TMEM108,BFSP2,BFSP2,BFSP2-AS1,CDV3,TOPBP1,TF,SRPRB,RAB6B,C3orf36,SLCO2A1,RYK,AMOTL2,AMOTL2,MIR6827,ANAPC13,CEP63,KY,EPHB1,PPP2R3A	-0.070804	2	338.299	6.52E-21	635	613.768	2939
chr3	136027598	136982350	PPP2R3A,MSL2,PCCB,STAG1,SLC35G2,NCK1-DT,NCK1,IL20RB	0.0845428	2	297.181	2.70E-07	102	97.3052	2939
chr3	136989440	169800754	IL20RB,SOX14,CLDN18,DZIP1L,A4GNT,DBR1,ARMC8,ARMC8,NME9,NME9,MRAS,ESYT3,CEP70,FAIM,PIK3CB,FOXL2,FOXL2NB,PRR23A,PRR23B,PRR23C,MRPS22,COPB2,LOC100507291,RBP2,LOC100507291,RBP1,LOC100507291,NMNAT3,NMNAT3,CLSTN2,TRIM42,SLC25A36,SPSB4,PXYLP1,ZBTB38,RASA2,RNF7,GRK7,ATP1B3,TFDP2,GK5,XRN1,ATR,PLS1,TRPC1,PCOLCE2,PAQR9,U2SURP,CHST2,SLC9A9,DIPK2A,PLOD2,PLSCR4,PLSCR2,PLSCR1,PLSCR5,ZIC4,ZIC1,AGTR1,CPB1,CPA3,GY…	-0.0489819	2	294.939	1.22E-22	1809	1744.93	2939
chr3	169804052	170418566	LRRC34,LRRIQ4,LRRC31,SAMD7,SEC62,GPR160,PHC3,PRKCI,SKIL	0.0957132	2	348.686	1.85E-08	98	94.2576	2939
chr3	170419066	180663986	CLDN11,SLC7A14,SLC7A14-AS1,RPL22L1,EIF5A2,SLC2A2,TNIK,PLD1,TMEM212,FNDC3B,GHSR,TNFSF10,NCEH1,ECT2,SPATA16,NLGN1,NAALADL2,NAALADL2,NAALADL2-AS3,NAALADL2,NAALADL2-AS2,TBL1XR1,KCNMB2-AS1,KCNMB2,ZMAT3,PIK3CA,PIK3CA,KCNMB3,KCNMB3,ZNF639,MFN1,GNB4,ACTL6A,MRPL47,NDUFB5,USP13,PEX5L,PEX5L,PEX5L-AS2,TTC14,TTC14,CCDC39,CCDC39	-0.0535145	2	281.201	1.12E-09	484	466.674	2939
chr3	180664486	185917214	CCDC39,FXR1,DNAJC19,SOX2-OT,SOX2,ATP11B,DCUN1D1,MCCC1,LAMP3,MCF2L2,MCF2L2,B3GNT5,KLHL6,KLHL24,YEATS2,YEATS2,YEATS2-AS1,MAP6D1,PARL,ABCC5,HTR3D,HTR3C,HTR3E-AS1,HTR3E,HTR3E,EIF2B5,DVL3,AP2M1,ABCF3,VWA5B2,VWA5B2,MIR1224,ALG3,EEF1AKMT4,EEF1AKMT4-ECE2,EEF1AKMT4-ECE2,CAMK2N2,EEF1AKMT4-ECE2,ECE2,PSMD2,EIF4G1,FAM131A,CLCN2,POLR2H,THPO,CHRD,EPHB3,MAGEF1,VPS8,C3orf70,EHHADH,MAP3K13,TMEM41A,LIPH,SENP2,IGF2B…	0.0348294	2	387.446	8.28E-09	689	666.774	2939
chr3	185917714	195307323	TRA2B,ETV5,DGKG,CRYGS,TBCCD1,DNAJB11,AHSG,FETUB,HRG,KNG1,EIF4A2,RFC4,ADIPOQ,ADIPOQ-AS1,ST6GAL1,RPL39L,LOC101929106,RTP1,MASP1,MASP1,LOC101929130,RTP4,SST,RTP2,LOC100131635,BCL6,BCL6,LPP,TPRG1,TPRG1,TPRG1-AS2,TP63,P3H2,CLDN1,CLDN16,TMEM207,IL1RAP,GMNC,OSTN,OSTN,OSTN-AS1,UTS2B,UTS2B,CCDC50,CCDC50,FGF12,MB21D2,PLAAT1,ATP13A5,ATP13A5,ATP13A5-AS1,ATP13A4,ATP13A4,ATP13A4-AS1,OPA1,OPA1,OPA1-AS1,HES1,CPN…	-0.0525111	2	327.647	1.58E-12	584	565.487	2939
chr3	195308785	195752446	ACAP2,PPP1R2,APOD,MUC20,MUC4	0.195643	2	556.048	3.91E-07	43	38.3459	2939
chr3	195753050	195786996	MUC4	-0.283253	1	780.458	2.85E-08	49	37.5053	2939
chr3	195786996	195892488	MUC4,TNK2,TNK2,MIR6829	-0.00750929	2	650.171	0.739807	35	33.4365	2939
chr3	195895916	197004099	TFRC,ZDHHC19,SLC51A,PCYT1A,TCTEX1D2,TCTEX1D2,TM4SF19-TCTEX1D2,TM4SF19-TCTEX1D2,TM4SF19-AS1,TM4SF19,TM4SF19-TCTEX1D2,TM4SF19,UBXN7,UBXN7,UBXN7-AS1,RNF168,SMCO1,WDR53,FBXO45,NRROS,CEP19,PIGX,PAK2,SENP5,NCBP2,NCBP2,NCBP2-AS1,PIGZ,MELTF,MELTF-AS1	0.184419	2	408.696	2.39E-30	157	151.544	2939
chr3	197006548	197697049	MELTF,DLG1,BDH1,RUBCN	-0.0469193	2	365.576	0.0102886	74	71.4652	2939
chr3	197699186	198197890	RUBCN,FYTTD1,LRCH3,IQCG,IQCG,RPL35A,LMLN,LMLN,LMLN-AS1	0.0786286	2	347.759	0.000297059	79	75.5329	2939
chr4	10696	3206675	ZNF595,ZNF718,ZNF732,ZNF141,ABCA11P,ZNF721,PIGG,PDE6B,ATP5ME,MYL5,MYL5,SLC49A3,SLC49A3,PCGF3,CPLX1,GAK,TMEM175,DGKQ,SLC26A1,SLC26A1,IDUA,IDUA,FGFRL1,RNF212,SPON2,CTBP1-AS,CTBP1,CTBP1,MAEA,UVSSA,CRIPAK,FAM53A,SLBP,TMEM129,TACC3,FGFR3,LETM1,NSD2,NELFA,NELFA,MIR943,C4orf48,NAT8L,POLN,POLN,HAUS3,MXD4,ZFYVE28,CFAP99,RNF4,FAM193A,TNIP2,SH3BP2,ADD1,MFSD10,NOP14-AS1,NOP14,NOP14,GRK4,HTT	0.0270353	2	443.479	9.21E-07	622	602.643	2939
chr4	3206806	9210921	HTT,MSANTD1,RGS12,HGFAC,DOK7,LRPAP1,ADRA2C,OTOP1,TMEM128,LYAR,ZBTB49,NSG1,STX18,MSX1,CYTL1,STK32B,EVC2,EVC,CRMP1,JAKMIP1,WFS1,PPP2R2C,MAN2B2,MRFAP1,S100P,MRFAP1L1,BLOC1S4,KIAA0232,TBC1D14,LOC100129931,CCDC96,LOC100129931,TADA2B,TADA2B,GRPEL1,SORCS2,SORCS2,PSAPL1,AFAP1-AS1,AFAP1,AFAP1,ABLIM2,SH3TC1,HTRA3,ACOX3,TRMT44,GPR78,CPZ,HMX1,USP17L10	-0.039671	2	400.075	4.29E-07	557	536.177	2939
chr4	9211187	9450514	USP17L10,USP17L11,USP17L18,USP17L20,USP17L12,USP17L21,USP17L13,USP17L15,USP17L17,USP17L11,USP17L18,USP17L19,USP17L11,USP17L20,USP17L22,USP17L20,USP17L22,USP17L25,USP17L24,USP17L26,USP17L5,USP17L27,USP17L28,USP17L29,USP17L30,DEFB131A	0.762913	4	3427.71	1.17E-40	82	43.8495	2939
chr4	9451014	38971137	DRD5,SLC2A9,WDR1,ZNF518B,CLNK,HS3ST1,RAB28,NKX3-2,BOD1L1,CPEB2,CPEB2,LOC101929095,LOC101929095,C1QTNF7,C1QTNF7,CC2D2A,FBXL5,FAM200B,BST1,CD38,FGFBP1,FGFBP2,PROM1,TAPT1,LDB2,QDPR,CLRN2,LAP3,MED28,MED28,FAM184B,FAM184B,DCAF16,NCAPG,NCAPG,LCORL,LCORL,SLIT2,PACRGL,PACRGL,KCNIP4,KCNIP4,ADGRA3,PPARGC1A,DHX15,CCDC149,LGI2,SEPSECS,PI4K2B,ZCCHC4,ANAPC4,SLC34A2,SEL1L3,SMIM20,RBPJ,CCKAR,TBC1D19,STIM2,PCDH7,…	-0.0577035	2	282.042	9.72E-22	1080	1041.59	2939
chr4	38971637	40893411	TMEM156,KLHL5,WDR19,RFC1,KLB,RPL9,LIAS,UGDH,UGDH-AS1,SMIM14,SMIM14,UBE2K,PDS5A,N4BP2,RHOH,CHRNA9,RBM47,NSUN7,APBB2	0.0877465	2	343.451	5.47E-19	247	238.582	2939
chr4	40893911	55974969	APBB2,UCHL1,LIMCH1,PHOX2B,TMEM33,DCAF4L1,SLC30A9,BEND4,SHISA3,ATP8A1,GRXCR1,KCTD8,YIPF7,GUF1,GNPDA2,GABRG1,GABRA2,COX7B2,GABRA4,GABRB1,COMMD8,ATP10D,CORIN,CORIN,LOC101927179,LOC101927179,NFXL1,NFXL1,LOC101927157,CNGA1,NIPAL1,TXK,TEC,SLAIN2,SLC10A4,ZAR1,FRYL,OCIAD1,OCIAD1,OCIAD1-AS1,OCIAD2,CWH43,DCUN1D4,LRRC66,SGCB,SPATA18,USP46,RASL11B,SCFD2,FIP1L1,LNX1,LNX1,LNX1-AS1,CHIC2,GSX2,PDGFRA,KIT,KDR,SRD…	-0.0620488	2	299.04	1.33E-18	820	785.453	2939
chr4	55980142	57017728	CEP135,KIAA1211,AASDH,PPAT,PAICS,SRP72,ARL9,THEGL,HOPX,SPINK2,REST,NOA1,POLR2B	0.0751548	2	387.726	1.00E-11	152	148.181	2939
chr4	57020898	70688177	POLR2B,POLR2B,IGFBP7,IGFBP7,ADGRL3,TECRL,EPHA5,CENPC,STAP1,UBA6,GNRHR,TMPRSS11D,TMPRSS11A,TMPRSS11F,LOC550113,TMPRSS11F,TMPRSS11B,YTHDC1,TMPRSS11E,UGT2B17,UGT2B15,UGT2B10,UGT2A3,UGT2B7,LOC105377267,UGT2B11,UGT2B28,UGT2B4,UGT2A2,UGT2A1,UGT2A1,SULT1B1,SULT1E1,CSN1S1,CSN2,STATH,HTN3,HTN1,PRR27,ODAM,FDCSP,CSN3,CABS1,SMR3A,SMR3B,OPRPN,MUC7,AMTN,AMBN,ENAM,JCHAIN	-0.0787727	2	274.287	1.05E-15	539	514.64	2939
chr4	70688677	71026755	UTP3,RUFY3,GRSF1,MOB1B,DCK	0.10232	2	326.21	1.52E-05	56	53.4359	2939
chr4	71029351	75494179	DCK,SLC4A4,GC,NPFFR2,ADAMTS3,COX18,ANKRD17,ALB,AFP,AFM,RASSF6,CXCL8,CXCL6,PF4V1,CXCL1,PF4,PPBP,CXCL5,CXCL3,CXCL2,MTHFD2L,EPGN,EREG,AREG,BTC,PARM1,RCHY1	-0.0938025	2	298.614	5.45E-17	293	281.596	2939
chr4	75494679	76003699	RCHY1,THAP6,ODAPH,CDKL2,G3BP2,USO1,PPEF2,NAAA,SDAD1,SDAD1,LOC101928809,LOC101928809,CXCL9	0.0937185	2	346.402	4.31E-09	115	111.59	2939
chr4	76004808	125481738	LOC101928809,CXCL9,CXCL9,ART3,CXCL10,ART3,CXCL11,ART3,NUP54,SCARB2,FAM47E,FAM47E,FAM47E-STBD1,FAM47E-STBD1,STBD1,CCDC158,SHROOM3,SOWAHB,SEPT11,CCNI,CCNG2,CXCL13,CNOT6L,MRPL1,FRAS1,ANXA3,BMP2K,BMP2K,PAQR3,PAQR3,NAA11,GK2,ANTXR2,PRDM8,FGF5,CFAP299,BMP3,PRKG2,PRKG2,LOC101928942,RASGEF1B,HNRNPD,HNRNPDL,ENOPH1,TMEM150C,SCD5,SEC31A,THAP9-AS1,THAP9,THAP9,LIN54,COPS4,PLAC8,COQ2,HPSE,HELQ,MRPS18C,MRPS18C,…	-0.0536162	2	304.196	3.27E-46	3066	2950.62	2939
chr4	125487344	139704148	FAT4,INTU,SLC25A31,HSPA4L,PLK4,MFSD8,LARP1B,PGRMC2,JADE1,SCLT1,C4orf33,PCDH10,PCDH18,SLC7A11,NOCT,ELF2,MGARP,NDUFC1,NDUFC1,NAA15,NAA15,RAB33B,SETD7,MGST2	0.000864255	2	250.556	0.485724	360	346.163	2939
chr4	139704648	182772971	MGST2,MAML3,MAML3,SCOC,SCOC-AS1,SCOC,CLGN,MGAT4D,ELMOD2,UCP1,TBC1D9,RNF150,ZNF330,IL15,INPP4B,USP38,GAB1,SMARCA5,FREM3,GYPE,GYPB,GYPA,HHIP,ANAPC10,ABCE1,OTUD4,SMAD1,SMAD1-AS1,SMAD1,MMAA,C4orf51,ZNF827,LSM6,SLC10A7,POU4F2,TTC29,EDNRA,TMEM184C,PRMT9,ARHGAP10,NR3C2,DCLK2,LRBA,LRBA,MAB21L2,RPS3A,SH3D19,PRSS48,FAM160A1,GATB,FBXW7,FBXW7,FBXW7-AS1,TMEM154,TIGD4,ARFIP1,FHDC1,TRIM2,MND1,TMEM131L,TLR2,RNF1…	-0.0578582	2	282.259	9.67E-37	1982	1906.02	2939
chr4	182773471	190204048	TENM3,DCTD,WWC2,WWC2,WWC2-AS1,WWC2,CLDN22,CLDN24,CDKN2AIP,ING2,RWDD4,TRAPPC11,STOX2,ENPP6,IRF2,CASP3,PRIMPOL,PRIMPOL,CENPU,CENPU,ACSL1,HELT,SLC25A4,CFAP97,SNX25,LRP2BP,ANKRD37,ANKRD37,UFSP2,UFSP2,C4orf47,C4orf47,CCDC110,CCDC110,CCDC110,LOC105377590,PDLIM3,SORBS2,TLR3,FAM149A,CYP4V2,KLKB1,F11,F11,F11-AS1,MTNR1A,FAT1,ZFP42,TRIML2,TRIML1,FRG1,FRG2,DUX4	-0.00626387	2	348.763	0.845963	517	499.288	2939
chr5	12410	69114496	PLEKHG4B,LRRC14B,CCDC127,SDHA,PDCD6,PDCD6,AHRR,AHRR,EXOC3,SLC9A3,SLC9A3-AS1,SLC9A3,CEP72,TPPP,ZDHHC11,BRD9,TRIP13,NKD2,SLC12A7,SLC6A19,SLC6A18,TERT,CLPTM1L,SLC6A3,LPCAT1,MRPL36,NDUFS6,IRX4,IRX2,C5orf38,IRX1,ADAMTS16,ICE1,MED10,UBE2QL1,NSUN2,SRD5A1,TENT4A,ADCY2,C5orf49,FASTKD3,MTRR,SEMA5A,TAS2R1,ATPSCKMT,CCT5,CMBL,MARCH6,ROPN1L,ANKRD33B,DAP,CTNND2,DNAH5,TRIO,OTULINL,OTULIN,ANKH,ANKH,LOC100130744,F…	-0.0442144	2	314.448	1.22E-28	3352	3225.76	2939
chr5	69115236	71604468	SLC30A5,CCNB1,CENPH,MRPS36,CDK7,CCDC125,AK6,AK6,TAF9,AK6,TAF9,RAD17,RAD17,MARVELD2,OCLN,GTF2H2C_2,GTF2H2B,GTF2H2C,SERF1A,SERF1B,SMN1,SMN2,NAIP,GTF2H2,GTF2H2C_2,GTF2H2C,BDP1,MCCC2	0.175553	2	454.718	2.37E-12	233	217.571	2939
chr5	71604968	77637230	MCCC2,CARTPT,MAP1B,MRPS27,PTCD2,ZNF366,TNPO1,FCHO2,TMEM171,TMEM174,FOXD1,BTF3,ANKRA2,UTP15,ARHGEF28,ENC1,HEXB,GFM2,GFM2,NSA2,NSA2,FAM169A,GCNT4,ANKRD31,HMGCR,COL4A3BP,COL4A3BP,POLK,POLK,ANKDD1B,POC5,SV2C,IQGAP2,IQGAP2,F2RL2,F2R,F2RL1,S100Z,CRHBP,AGGF1,PDE8B,WDR41,OTP	-0.0430055	2	320.519	2.01E-09	572	552.218	2939
chr5	77638512	80672360	OTP,TBCA,AP3B1,SCAMP1,LHFPL2,ARSB,DMGDH,BHMT2,BHMT,JMY,HOMER1,TENT2,CMYA5,MTX3,THBS4,THBS4,CTD-2201I18.1,SERINC5,SPZ1,ZFYVE16,FAM151B,ANKRD34B,DHFR,MSH3	0.0117633	2	319.323	0.0694795	323	310.141	2939
chr5	80672740	126550002	MSH3,RASGRF2-AS1,RASGRF2,RASGRF2,CKMT2,CKMT2-AS1,ZCCHC9,ACOT12,SSBP2,ATG10,RPS23,ATP6AP1L,TMEM167A,XRCC4,VCAN,VCAN,VCAN-AS1,HAPLN1,EDIL3,COX7C,RASA1,RASA1,CCNH,CCNH,TMEM161B,MEF2C-AS2,MEF2C,MEF2C,CETN3,MBLAC2,POLR3G,LYSMD3,ADGRV1,ARRDC3,ARRDC3,ARRDC3-AS1,NR2F1,FAM172A,FAM172A,POU5F2,KIAA0825,SLF1,MCTP1,FAM81B,TTC37,ARSK,GPR150,RFESD,SPATA9,SPATA9,RHOBTB3,GLRX,ELL2,LOC101929710,PCSK1,CAST,CAST,ERA…	-0.0705531	2	266.67	8.85E-52	1904	1829.49	2939
chr5	126550195	126805696	ALDH7A1,PHAX,TEX43,LMNB1	0.183346	2	382.871	4.38E-07	28	27.0784	2939
chr5	126810179	132542143	LMNB1,MARCH3,C5orf63,MEGF10,PRRC1,CTXN3,CCDC192,CCDC192,LINC01184,SLC12A2,FBN2,SLC27A6,ISOC1,ADAMTS19-AS1,ADAMTS19,ADAMTS19,MINAR2,CHSY3,HINT1,LYRM7,CDC42SE2,RAPGEF6,FNIP1,MEIKIN,ACSL6,IL3,CSF2,P4HA2,P4HA2,MIR6830,PDLIM4,SLC22A4,SLC22A4,MIR3936HG,SLC22A5,IRF1,IL5	-0.0644576	2	309.035	1.51E-11	436	421.938	2939
chr5	132543093	132899641	IL5,RAD50,RAD50,TH2LCRR,IL13,IL4,IL4,LOC105379176,KIF3A,CCNI2,CCNI2,SEPT8,SEPT8,SOWAHA,SHROOM1,GDF9,GDF9,UQCRQ,UQCRQ,LEAP2,AFF4	0.00567763	2	361.637	0.515438	111	107.126	2939
chr5	132902441	133104026	AFF4,ZCCHC10,HSPA4	0.195796	2	345.569	6.63E-09	36	34.0635	2939
chr5	133104232	134202021	HSPA4,FSTL4,C5orf15,VDAC1,TCF7,SKP1,PPP2CA	-0.0651874	2	348.575	0.00210133	63	61.1237	2939
chr5	134205921	135009490	PPP2CA,PPP2CA,MIR3661,CDKL3,UBE2B,CDKN2AIPNL,JADE2,SAR1B,SEC24A,CAMLG,DDX46,C5orf24,TXNDC15,PCBD2,CATSPER3	0.170932	2	373.324	1.16E-24	127	122.479	2939
chr5	135010372	137752648	CATSPER3,PITX1,C5orf66,H2AFY,H2AFY,DCANP1,TIFAB,TIFAB,NEUROG1,CXCL14,SLC25A48,IL9,LECT2,TGFBI,SMAD5,TRPC7,TRPC7,TRPC7-AS2,SPOCK1,KLHL3	-0.13046	2	316.591	3.52E-17	135	130.6	2939
chr5	137753148	140787354	HNRNPA0,MYOT,PKD2L2,PKD2L2,FAM13B,FAM13B,WNT8A,NME5,BRD8,KIF20A,CDC23,GFRA3,CDC25C,FAM53C,KDM3B,REEP2,EGR1,ETF1,HSPA9,CTNNA1,CTNNA1,LRRTM2,SIL1,MATR3,PAIP2,PAIP2,SLC23A1,SLC23A1,MZB1,PROB1,SPATA24,DNAJC18,ECSCR,TMEM173,UBE2D2,CXXC5,PSD2,NRG2,PURA,IGIP,CYSTM1,PFDN1,HBEGF,SLC4A9,ANKHD1,ANKHD1-EIF4EBP3,ANKHD1-EIF4EBP3,ANKHD1,ANKHD1-EIF4EBP3,ANKHD1-EIF4EBP3,EIF4EBP3,SRA1,APBB3,APBB3,MIR6831,SLC35A4,C…	0.0432703	2	396.886	9.05E-12	597	578.176	2939
chr5	140787354	146130158	PCDHA1,PCDHA1,PCDHA2,PCDHA1,PCDHA2,PCDHA3,PCDHA1,PCDHA2,PCDHA3,PCDHA4,PCDHA1,PCDHA2,PCDHA3,PCDHA4,PCDHA5,PCDHA1,PCDHA2,PCDHA3,PCDHA4,PCDHA5,PCDHA6,PCDHA1,PCDHA2,PCDHA3,PCDHA4,PCDHA5,PCDHA6,PCDHA7,PCDHA1,PCDHA2,PCDHA3,PCDHA4,PCDHA5,PCDHA6,PCDHA7,PCDHA8,PCDHA1,PCDHA2,PCDHA3,PCDHA4,PCDHA5,PCDHA6,PCDHA7,PCDHA8,PCDHA9,PCDHA1,PCDHA2,PCDHA3,PCDHA4,PCDHA5,PCDHA6,PCDHA7,PCDHA8,PCDHA9,PCDHA10,PCDHA1,PCDHA2…	-0.0516926	2	528.088	1.09E-19	792	768.934	2939
chr5	146132897	146338612	LARS,RBM27	0.113596	2	348.23	1.96E-07	49	46.7656	2939
chr5	146339112	154477736	POU4F3,TCERG1,GPR151,PPP2R2B,STK32A,DPYSL3,JAKMIP2-AS1,JAKMIP2,JAKMIP2,SPINK1,SCGB3A2,C5orf46,SPINK5,SPINK14,SPINK6,LOC102546294,SPINK13,LOC102546294,SPINK7,LOC102546294,SPINK9,FBXO38,HTR4,ADRB2,SH3TC2,ABLIM3,AFAP1L1,GRPEL2,GRPEL2-AS1,PCYOX1L,IL17B,CSNK1A1,ARHGEF37,PPARGC1B,PDE6A,SLC26A2,TIGD6,HMGXB3,CSF1R,PDGFRB,CDX1,SLC6A7,CAMK2A,ARSI,TCOF1,CD74,RPS14,NDST1,SYNPO,MYOZ3,RBM22,DCTN4,SMIM3,IRGM,IR…	-0.0661217	2	371.855	1.73E-29	913	884.209	2939
chr5	154478508	157999326	LARP1,FAXDC2,CNOT8,GEMIN5,MRPL22,KIF4B,SGCD,TIMD4,HAVCR1,HAVCR2,MED7,FAM71B,ITK,CYFIP2,CYFIP2,FNDC9,CYFIP2,LOC102724404,NIPAL4,ADAM19,SOX30,C5orf52,THG1L,LSM11,CLINT1	0.0368479	2	376.923	7.01E-05	276	267.915	2939
chr5	157999326	171298858	EBF1,RNF145,UBLCP1,IL12B,ADRA1B,TTC1,PWWP2A,FABP6,CCNJL,C1QTNF2,ZBED8,SLU7,PTTG1,ATP10B,GABRB2,GABRA6,GABRA1,GABRG2,CCNG1,NUDCD2,HMMR,HMMR,HMMR-AS1,MAT2B,TENM2,WWC1,RARS,PANK3,SLIT3,SLIT3,LOC101927969,SPDL1,DOCK2,DOCK2,INSYN2B,FOXI1,C5orf58,LCP2,LCP2,KCNIP1,KCNIP1,KCNMB1,GABRP,RANBP17	-0.0655178	2	303.097	4.33E-16	616	593.067	2939
chr5	171299358	181004762	TLX3,NPM1,FGF18,FBXW11,STK10,EFCAB9,UBTD2,SH3PXD2B,NEURL1B,DUSP1,ERGIC1,RPL26L1,ATP6V0E1,CREBRF,BNIP1,NKX2-5,STC2,BOD1,CPEB4,C5orf47,NSG2,MSX2,DRD1,SFXN1,HRH2,CPLX2,THOC3,FAM153B,SIMC1,KIAA1191,ARL10,NOP16,NOP16,HIGD2A,HIGD2A,CLTB,FAF2,RNF44,CDHR2,GPRIN1,SNCB,EIF4E1B,TSPAN17,UNC5A,HK3,UIMC1,UIMC1,ZNF346,FGFR4,NSD1,NSD1,RAB24,PRELID1,PRELID1,MXD3,MXD3,LMAN2,RGS14,SLC34A1,F12,GRK6,GRK6,PRR7-AS1,PRR…	0.035808	2	417.301	6.09E-12	1142	1101.83	2939
chr5	181005333	181368225	BTNL3,BTNL9,OR2V1,OR2V2,TRIM7,TRIM41,RACK1,CTC-338M12.4,TRIM52,TRIM52,OR4F16,OR4F3,OR4F29	0.00178992	2	449.215	0.902235	61	58.0803	2939
chr6	121971	10406844	DUSP22,IRF4,EXOC2,EXOC2,HUS1B,FOXF2,MIR6720,FOXF2,FOXC1,GMDS,MYLK4,MYLK4,WRNIP1,WRNIP1,SERPINB1,LOC101927730,SERPINB9,SERPINB6,NQO2,RIPK1,BPHL,TUBB2A,TUBB2B,PSMG4,SLC22A23,SLC22A23,LOC643327,PXDC1,FAM50B,PRPF4B,FAM217A,C6orf201,C6orf201,ECI2,ECI2,CDYL,RPP40,RPP40,LYRM4-AS1,LYRM4-AS1,LYRM4,LYRM4,FARS2,NRN1,F13A1,LY86-AS1,LY86,LY86,RREB1,SSR1,CAGE1,RIOK1,DSP,SNRNP48,BMP6,BLOC1S5-TXNDC5,TXNDC5,BLOC1…	-0.0226155	2	335.688	0.0032162	518	500.462	2939
chr6	10410117	11184661	TFAP2A,TFAP2A,TFAP2A-AS1,GCNT2,C6orf52,PAK1IP1,TMEM14C,TMEM14B,MAK,GCM2,SYCP2L,SYCP2L,LOC101928191,ELOVL2,ELOVL2,ELOVL2-AS1,SMIM13,SMIM13,ERVFRD-1	0.0872786	2	350.237	5.87E-11	121	116.816	2939
chr6	11185161	17101757	NEDD9,TMEM170B,ADTRP,HIVEP1,EDN1,PHACTR1,PHACTR1,TBC1D7-LOC100130357,PHACTR1,TBC1D7-LOC100130357,LOC100130357,TBC1D7-LOC100130357,TBC1D7,GFOD1,SIRT5,NOL7,NOL7,RANBP9,RANBP9,MCUR1,RNF182,CD83,JARID2,DTNBP1,MYLIP,GMPR,ATXN1	-0.0434489	2	316.471	0.000407492	255	245.228	2939
chr6	17102257	18399034	STMND1,RBM24,CAP2,CAP2,LOC101928491,FAM8A1,NUP153,NUP153,LOC105374952,KIF13A,NHLRC1,TPMT,KDM1B,DEK	0.110612	2	373.97	2.82E-15	149	143.229	2939
chr6	18399534	24433237	RNF144B,ID4,MBOAT1,E2F3,CDKAL1,SOX4,PRL,HDGFL1,NRSN1,DCDC2,DCDC2,KAAG1,MRS2,GPLD1	-0.00476791	2	236.627	0.892386	135	129.033	2939
chr6	24433362	24528166	GPLD1,ALDH5A1	0.176654	2	423.876	5.32E-09	31	29.8176	2939
chr6	24532118	29604988	ALDH5A1,KIAA0319,TDP2,ACOT13,C6orf62,GMNN,ARMH2,RIPOR2,CARMIL1,SCGN,HIST1H2AA,HIST1H2BA,SLC17A4,SLC17A1,SLC17A3,SLC17A2,TRIM38,HIST1H1A,HIST1H3A,HIST1H4A,HIST1H4B,HIST1H3B,HIST1H2AB,HIST1H2BB,HIST1H3C,HIST1H1C,LOC108783645,HFE,HFE,HIST1H4C,HIST1H1T,HIST1H2BC,HIST1H2AC,HIST1H1E,HIST1H2BD,HIST1H2BE,HIST1H4D,HIST1H3D,HIST1H3D,HIST1H2AD,HIST1H2BF,HIST1H4E,HIST1H2BG,HIST1H2AE,HIST1H3E,HIST1H1D,HIST1H4…	-0.0160066	2	437.508	0.115396	628	608.772	2939
chr6	29605568	31945029	GABBR1,MOG,ZFP57,HLA-F,HLA-F,HLA-F-AS1,HLA-G,HLA-A,ZNRD1,PPP1R11,RNF39,TRIM31,TRIM31,TRIM31-AS1,TRIM40,TRIM10,TRIM15,TRIM26,TRIM39,TRIM39-RPP21,TRIM39-RPP21,RPP21,HLA-E,GNL1,GNL1,GNL1,PRR3,PRR3,ABCF1,ABCF1,MIR877,PPP1R10,MRPS18B,ATAT1,C6orf136,DHX16,PPP1R18,NRM,MDC1,MDC1,MDC1-AS1,TUBB,FLOT1,IER3,DDR1,GTF2H4,VARS2,SFTA2,MUCL3,MUCL3,HCG21,MUC21,MUC22,C6orf15,PSORS1C1,CDSN,PSORS1C1,PSORS1C1,PSORS1C2…	0.0717027	2	703.64	4.77E-52	857	827.504	2939
chr6	31945177	35500152	C2,CFB,NELFE,NELFE,MIR1236,SKIV2L,DXO,DXO,STK19,STK19,C4A,C4B_2,LOC110384692,C4B,C4B_2,C4B,CYP21A2,CYP21A2,TNXB,TNXB,ATF6B,FKBPL,PRRT1,LOC100507547,PPT2,PPT2,PPT2-EGFL8,PPT2-EGFL8,EGFL8,AGPAT1,AGPAT1,MIR6721,RNF5,AGER,PBX2,GPSM3,GPSM3,NOTCH4,NOTCH4,TSBP1-AS1,TSBP1,TSBP1-AS1,BTNL2,HLA-DRA,HLA-DRB5,HLA-DRB1,HLA-DQA1,HLA-DQB1,HLA-DQB1-AS1,HLA-DQB1,HLA-DQA2,HLA-DQB2,HLA-DOB,TAP2,PSMB8,PSMB8,PSMB8-AS1…	-0.00476124	2	566.57	0.801935	1019	979.678	2939
chr6	35503558	37446449	TULP1,FKBP5,ARMC12,CLPSL2,CLPSL1,CLPS,LHFPL5,SRPK1,SLC26A8,SLC26A8,MAPK14,MAPK13,BRPF3,PNPLA1,C6orf222,ETV7,PXT1,KCTD20,STK38,SRSF3,CDKN1A,RAB44,CPNE5,PPIL1,PPIL1,C6orf89,C6orf89,PI16,MTCH1,FGD2,PIM1,TMEM217,TMEM217,TBC1D22B,TBC1D22B,RNF8,CMTR1	0.0566095	2	394.595	2.68E-12	346	333.883	2939
chr6	37450250	41771228	CMTR1,CCDC167,MDGA1,ZFAND3,BTBD9,GLO1,DNAH8,DNAH8,LOC100131047,GLP1R,SAYSD1,KCNK5,KCNK17,KCNK16,KIF6,DAAM2,DAAM2,LOC100505635,MOCS1,LRFN2,UNC5CL,TSPO2,APOBEC2,OARD1,OARD1,NFYA,TREML1,TREM2,TREML2,TREML4,TREM1,NCR2,FOXP4,MDFI,TFEB,PGC,FRS3	-0.059499	2	361.185	1.04E-13	411	397.817	2939
chr6	41771228	43255114	FRS3,PRICKLE4,TOMM6,USP49,MED20,BYSL,CCND3,TAF8,C6orf132,GUCA1A,GUCA1B,MRPS10,TRERF1,UBR2,PRPH2,TBCC,BICRAL,C6orf226,PTCRA,CNPY3,CNPY3-GNMT,CNPY3-GNMT,GNMT,PEX6,PPP2R5D,MEA1,KLHDC3,RRP36,CUL7,MRPL2,KLC4,PTK7,SRF,CUL9,DNPH1,TTBK1	0.0724836	2	447.775	1.49E-23	390	379.515	2939
chr6	43255551	43527731	TTBK1,SLC22A7,CRIP3,ZNF318,ABCC10,DLK2,TJAP1,LRRC73,YIPF3,POLR1C,POLR1C,XPO5	-0.0369823	2	456.921	0.00386543	136	132.781	2939
chr6	43528158	44229791	POLR1C,XPO5,XPO5,POLH,GTPBP2,MAD2L1BP,RSPH9,RSPH9,MRPS18A,MRPS18A,VEGFA,LOC101929705,C6orf223,MRPL14,TMEM63B,CAPN11,MYMX,SLC29A1	0.0652375	2	435.688	3.44E-07	133	128.935	2939
chr6	44229906	73242530	SLC29A1,HSP90AB1,SLC35B2,NFKBIE,TMEM151B,TCTE1,AARS2,SPATS1,CDC5L,SUPT3H,SUPT3H,RUNX2,RUNX2,CLIC5,ENPP4,ENPP5,RCAN2,RCAN2,LOC101926915,CYP39A1,SLC25A27,SLC25A27,LOC101926934,TDRD6,PLA2G7,ANKRD66,MEP1A,ADGRF5,ADGRF5,LOC101926962,ADGRF1,TNFRSF21,CD2AP,ADGRF4,OPN5,PTCHD4,MMUT,CENPQ,GLYATL3,C6orf141,RHAG,CRISP2,CRISP3,PGK2,CRISP1,DEFB114,DEFB113,DEFB110,DEFB112,TFAP2D,TFAP2B,PKHD1,IL17A,IL17F,MCM3,PA…	-0.0762589	2	298.038	4.73E-50	1614	1546.18	2939
chr6	73243030	73695715	KHDC1,DPPA5,KHDC3L,OOEP,DDX43,CGAS,MTO1,EEF1A1,EEF1A1,SNORD141A,SNORD141B,SLC17A5	0.158124	2	378.645	2.47E-14	70	67.7158	2939
chr6	73697399	85507289	CD109,COL12A1,COX7A2,TMEM30A,FILIP1,FILIP1,LOC101928540,SENP6,MYO6,IMPG1,HTR1B,MEI4,IRAK1BP1,PHIP,HMGN3,HMGN3,HMGN3-AS1,LCA5,SH3BGRL2,ELOVL4,TTK,BCKDHB,TENT5A,IBTK,TPBG,UBE3D,DOP1A,DOP1A,PGM3,PGM3,RWDD2A,ME1,PRSS35,SNAP91,RIPPLY2,CYB5R4,MRAP2,CEP162,TBX18,NT5E,SNX14	-0.0787877	2	284.149	5.51E-24	649	626.924	2939
chr6	85507967	89938350	SNX14,SYNCRIP,HTR1E,CGA,ZNF292,GJB7,SMIM8,C6orf163,CFAP206,SLC35A1,RARS2,ORC3,AKIRIN2,SPACA1,CNR1,RNGTT,PNRC1,SRSF12,PM20D2,GABRR1,GABRR2,UBE2J1,RRAGD,ANKRD6,LYRM2,LYRM2,LOC101929057,LOC101929057,MDN1,MDN1,GJA10,BACH2	0.0286996	2	339.091	3.20E-05	416	403.339	2939
chr6	89938850	106552216	BACH2,MAP3K7,EPHA7,MANEA,FUT9,UFL1,FHL5,GPR63,NDUFAF4,KLHL32,MMS22L,POU3F2,FBXL4,FAXC,COQ3,PNISR,USP45,TSTD3,CCNC,PRDM13,MCHR2,SIM1,ASCC3,GRIK2,HACE1,LIN28B,BVES,BVES-AS1,POPDC3,PREP,PRDM1,ATG5,CRYBG1	-0.0687579	2	260.265	1.11E-13	527	505.937	2939
chr6	106553454	111575821	CRYBG1,RTN4IP1,RTN4IP1,QRSL1,QRSL1,CD24,C6orf203,BEND3,PDSS2,SOBP,SCML4,SEC63,OSTM1,NR2E1,SNX3,AFG1L,FOXO3,ARMC2,ARMC2,ARMC2-AS1,SESN1,CEP57L1,CD164,PPIL6,PPIL6,SMPD2,SMPD2,MICAL1,MICAL1,ZBTB24,ZBTB24,AK9,FIG4,GPR6,WASF1,CDC40,METTL24,DDO,SLC22A16,CDK19,CDK19,AMD1,AMD1,GTF3C6,RPF2,SLC16A10,MFSD4B,REV3L,TRAF3IP2-AS1,TRAF3IP2	0.0177724	2	328.772	0.00244824	527	507.272	2939
chr6	111580196	149378267	TRAF3IP2-AS1,TRAF3IP2,FYN,CCN6,TUBE1,FAM229B,LAMA4,LAMA4,LOC101927640,RFPL4B,MARCKS,HDAC2,HDAC2,HDAC2-AS2,HDAC2-AS2,HS3ST5,FRK,NT5DC1,NT5DC1,COL10A1,TSPYL4,DSE,TSPYL1,DSE,CALHM6,TRAPPC3L,TRAPPC3L,CALHM5,TRAPPC3L,CALHM4,CALHM4,RWDD1,RSPH4A,ZUP1,KPNA5,FAM162B,GPRC6A,RFX6,VGLL2,ROS1,DCBLD1,DCBLD1,GOPC,GOPC,NUS1,SLC35F1,CEP85L,CEP85L,PLN,MCM9,MCM9,ASF1A,FAM184A,MAN1A1,TBC1D32,GJA1,HSF2,SERINC1,PKIB,F…	-0.0623812	2	303.008	3.18E-43	2180	2094.95	2939
chr6	149378267	149890901	TAB2,TAB2,SUMO4,ZC3H12D,PPIL4,GINM1,KATNA1,LATS1,NUP43,PCMT1,LRP11,RAET1E-AS1,RAET1E	0.126263	2	361.046	4.41E-14	97	92.7923	2939
chr6	149891401	150368531	RAET1E-AS1,RAET1G,RAET1G,ULBP2,ULBP1,RAET1L,ULBP3,PPP1R14C	-0.0784558	2	371.986	0.0588169	31	29.4612	2939
chr6	150369031	151593280	IYD,PLEKHG1,MTHFD1L,AKAP12,ZBTB2,RMND1,ARMT1,CCDC170	0.0724454	2	370.34	2.48E-09	134	129.238	2939
chr6	151596334	170741735	CCDC170,ESR1,ESR1,SYNE1,SYNE1,SYNE1,SYNE1-AS1,MYCT1,VIP,FBXO5,MTRF1L,RGS17,OPRM1,OPRM1,IPCEF1,IPCEF1,CNKSR3,SCAF8,TIAM2,TIAM2,TFB1M,TFB1M,TFB1M,CLDN20,NOX3,ARID1B,TMEM242,ZDHHC14,SNX9,SYNJ2,SERAC1,GTF2H5,TULP4,TMEM181,DYNLT1,SYTL3,EZR,EZR,EZR-AS1,RSPH3,TAGAP,FNDC1,SOD2,SOD2,WTAP,SOD2,SOD2-OT1,ACAT2,ACAT2,ACAT2,TCP1,TCP1,MRPL18,PNLDC1,MAS1,IGF2R,SLC22A1,SLC22A2,SLC22A3,LPA,PLG,MAP3K4,AGPAT4,PRKN,P…	-0.0403884	2	381.03	1.83E-15	1372	1324.97	2939
chr7	195553	2225550	FAM20C,PDGFA,PRKAR1B,PRKAR1B,LOC101926963,DNAAF5,SUN1,GET4,ADAP1,COX19,C7orf50,CYP2W1,C7orf50,C7orf50,GPR146,C7orf50,GPER1,ZFAND2A,UNCX,MICALL2,INTS1,MAFK,TMEM184A,PSMG3,ELFN1,MAD1L1	-0.00174477	2	460.697	0.904406	237	230.655	2939
chr7	2229983	6824737	MAD1L1,MRM2,NUDT1,SNX8,SNX8,MIR6836,EIF3B,CHST12,LFNG,LFNG,BRAT1,IQCE,TTYH3,AMZ1,AMZ1,GNA12,GNA12,CARD11,SDK1,SDK1,LOC105375131,FOXK1,AP5Z1,RADIL,RADIL,PAPOLB,MMD2,RBAK,RBAK-RBAKDN,WIPI2,SLC29A4,TNRC18,FBXL18,ACTB,FSCN1,RNF216,RNF216,MIR6874,OCM,CCZ1,RSPH10B,RSPH10B2,PMS2,PMS2,AIMP2,AIMP2,EIF2AK1,EIF2AK1,EIF2AK1,ANKRD61,USP42,CYTH3,FAM220A,RAC1,DAGLB,KDELR2,GRID2IP,ZDHHC4,C7orf26,ZNF853,ZNF316,ZN…	0.138927	2	470.083	1.21E-54	618	595.61	2939
chr7	6826697	22991111	C1GALT1,COL28A1,MIOS,RPA3,RPA3,UMAD1,UMAD1,GLCCI1,ICA1,NXPH1,NDUFA4,PHF14,THSD7A,TMEM106B,VWDE,SCIN,ARL4A,ETV1,DGKB,AGMO,MEOX2,SOSTDC1,LRRC72,ANKMY2,BZW2,TSPAN13,AGR2,AGR3,AHR,SNX13,PRPS1L1,HDAC9,TWIST1,FERD3L,TWISTNB,TMEM196,MACC1,ITGB8,ABCB5,SP8,SP4,DNAH11,DNAH11,CDCA7L,CDCA7L,RAPGEF5,STEAP1B,LOC541472,IL6,IL6,TOMM7,FAM126A	-0.0724179	2	279.735	4.87E-22	774	741.611	2939
chr7	22991611	24663089	KLHL7,NUPL2,GPNMB,MALSU1,IGF2BP3,TRA2A,CCDC126,FAM221A,STK31,NPY,MPP6	0.0696005	2	313.714	4.35E-07	119	114.093	2939
chr7	24663589	55552655	MPP6,GSDME,OSBPL3,CYCS,C7orf31,NPVF,NFE2L3,HNRNPA2B1,CBX3,SNX10,SNX10,LOC105375304,SKAP2,HOXA1,HOXA2,HOXA3,HOXA4,HOXA-AS3,HOXA5,HOXA-AS3,HOXA6,HOXA-AS3,HOXA7,HOXA7,HOXA9,HOXA10-HOXA9,HOXA10-HOXA9,HOXA10-AS,HOXA10,HOXA10-HOXA9,HOXA10,HOXA11,HOXA13,EVX1-AS,EVX1,HIBADH,TAX1BP1,JAZF1,JAZF1,JAZF1-AS1,CREB5,TRIL,LOC100506497,CPVL,CPVL,CPVL,CHN2,CHN2,PRR15,WIPF3,SCRN1,FKBP14,PLEKHA8,MTURN,ZNRF2,NOD1,GGC…	-0.0441115	2	332.045	5.53E-22	1948	1876.14	2939
chr7	55561979	69599153	VOPP1,SEPT14,ZNF713,MRPS17,NIPSNAP2,PSPH,CCT6A,SUMF2,PHKG1,CHCHD2,NUPR2,ZNF479,ZNF716,ZNF727,ZNF735,ZNF679,ZNF736,ZNF680,ZNF107,ZNF138,ZNF273,ZNF117,ERV3-1-ZNF117,ERV3-1-ZNF117,ERV3-1,ZNF92,VKORC1L1,GUSB,ASL,CRCP,TPST1,KCTD7,RABGEF1,TMEM248,SBDS,TYW1	0.143501	2	324.338	4.79E-40	369	349.327	2939
chr7	69600462	70790996	AUTS2	-0.139715	2	331.955	9.61E-06	32	31.3227	2939
chr7	70791496	78079085	GALNT17,CALN1,TYW1B,POM121,POM121,NSUN5P2,TRIM73,TRIM74,NSUN5,TRIM50,FKBP6,FZD9,BAZ1B,BCL7B,TBL2,MLXIPL,VPS37D,DNAJC30,BUD23,STX1A,ABHD11,CLDN3,CLDN4,METTL27,TMEM270,ELN,LIMK1,EIF4H,LAT2,RFC2,CLIP2,GTF2IRD1,GTF2I,LOC101926943,GTF2I,GTF2I,NCF1,GTF2IRD2,CASTOR2,CASTOR2,RCC1L,RCC1L,GTF2IRD2B,TRIM74,TRIM73,POM121C,SPDYE5,HIP1,CCL26,CCL24,RHBDD2,POR,TMEM120A,STYXL1,MDH2,HSPB1,YWHAG,SSC4D,SSC4D,ZP3,ZP3…	0.153988	2	453.199	2.04E-90	753	722.936	2939
chr7	78079585	97984457	MAGI2,MAGI2,MAGI2-AS3,GNAI1,GNAT3,CD36,SEMA3C,HGF,CACNA2D1,CACNA2D1,LOC101927356,PCLO,SEMA3E,SEMA3A,SEMA3D,GRM3,KIAA1324L,DMTF1,TMEM243,CROT,ABCB4,ABCB4,ABCB1,ABCB1,RUNDC3B,RUNDC3B,SLC25A40,DBF4,ADAM22,SRI,SRI,LOC102723885,STEAP4,ZNF804B,ZNF804B,TEX47,STEAP2-AS1,STEAP1,STEAP2,CFAP69,GTPBP10,CLDN12,CDK14,FZD1,MTERF1,AKAP9,CYP51A1,CYP51A1-AS1,LRRD1,KRIT1,ANKIB1,GATAD1,ERVW-1,PEX1,RBM48,FAM133B,CDK6…	-0.083472	2	293.801	6.08E-44	1261	1214.94	2939
chr7	97984957	101035318	OCM2,LMTK2,BHLHA15,TECPR1,BRI3,BRI3,BAIAP2L1,BAIAP2L1,NPTX2,TMEM130,TRRAP,LOC101927550,SMURF1,SMURF1,KPNA7,ARPC1A,ARPC1B,PDAP1,BUD31,BUD31,PTCD1,ATP5MF-PTCD1,PTCD1,ATP5MF-PTCD1,ATP5MF-PTCD1,CPSF4,ATP5MF-PTCD1,ATP5MF,ZNF789,ZNF789,ZNF394,ZNF394,ZKSCAN5,FAM200A,ZNF655,ZSCAN25,ZSCAN25,CYP3A5,CYP3A5,CYP3A7-CYP3A51P,CYP3A7-CYP3A51P,CYP3A7,CYP3A4,CYP3A43,OR2AE1,TRIM4,GJC3,AZGP1,ZKSCAN1,ZSCAN21,ZSCAN21,…	0.122387	2	590.446	1.48E-99	971	934.03	2939
chr7	101035318	101043022	MUC17	-0.202216	2	590.893	1.69E-08	29	28.0757	2939
chr7	101043022	102926374	MUC17,TRIM56,SERPINE1,AP1S1,VGF,NAT16,MOGAT3,PLOD3,ZNHIT1,CLDN15,FIS1,IFT22,COL26A1,MYL10,CUX1,SH2B2,SPDYE6,LOC100630923,PRKRIP1,ORAI2,ALKBH4,LRWD1,MIR5090,LRWD1,POLR2J,RASA4B,POLR2J3,SPDYE2,SPDYE2B,POLR2J3,RASA4,RASA4B,POLR2J2,UPK3BL1,POLR2J2,SPDYE2,SPDYE2B,POLR2J2,FAM185A,FAM185A,FBXL13,FBXL13,FBXL13,LRRC17	0.174288	2	679.803	1.43E-49	289	271.358	2939
chr7	102931880	105133104	FBXL13,LRRC17,FBXL13,ARMC10,NAPEPLD,PMPCB,PMPCB,DNAJC2,DNAJC2,PSMC2,PSMC2,SLC26A5,SLC26A5,LOC101927870,RELN,RELN,ORC5,KMT2E,SRPK2	-0.0247217	2	337.583	0.0634067	222	213.696	2939
chr7	105142007	105624267	SRPK2,PUS7,RINT1,RINT1,EFCAB10,ATXN7L1	0.184285	2	375.258	2.10E-13	57	54.7007	2939
chr7	105624767	128085780	ATXN7L1,CDHR3,SYPL1,NAMPT,PIK3CG,PRKAR2B,HBP1,COG5,COG5,GPR22,COG5,DUS4L,DUS4L,BCAP29,SLC26A4-AS1,SLC26A4,SLC26A4,LOC101927974,CBLL1,CBLL1,SLC26A3,DLD,LAMB1,LAMB4,NRCAM,PNPLA8,THAP5,DNAJB9,IMMP2L,IMMP2L,LRRN3,DOCK4,DOCK4,DOCK4-AS1,ZNF277,IFRD1,LSMEM1,TMEM168,BMT2,GPR85,PPP1R3A,FOXP2,MDFIC,TFEC,TES,CAV2,CAV1,MET,CAPZA2,ST7-AS1,ST7,ST7,ST7,ST7-AS2,ST7,ST7-OT3,WNT2,ASZ1,CFTR,CFTR,CFTR-AS1,CTTNBP2,LS…	-0.0701049	2	296.279	1.28E-33	1220	1176.67	2939
chr7	128086937	128726871	SND1,LEP,RBM28,PRRT4,IMPDH1,HILPDA,METTL2B,FAM71F2,FAM71F1	0.0736295	2	427.526	1.58E-05	75	73.038	2939
chr7	128729901	128866830	FAM71F1,CALU,CALU,OPN1SW,OPN1SW,CCDC136,FLNC,FLNC,FLNC-AS1,ATP6V1F,ATP6V1FNB	-0.0846823	2	449.768	5.39E-08	87	85.047	2939
chr7	128868665	131411383	ATP6V1FNB,IRF5,TNPO3,TSPAN33,SMO,AHCYL2,STRIP2,SMKR1,NRF1,UBE2H,ZC3HC1,KLHDC10,TMEM209,SSMEM1,CPA2,CPA4,CPA5,CPA1,CEP41,MEST,COPG2,COPG2,TSGA13,TSGA13,KLF14,MKLN1	0.0318992	2	354.189	0.000188327	296	285.617	2939
chr7	131414644	138106717	MKLN1,PODXL,PLXNA4,CHCHD3,EXOC4,EXOC4,LOC101928861,LRGUK,SLC35B4,AKR1B1,AKR1B10,AKR1B15,BPGM,CALD1,AGBL3,AGBL3,CYREN,CYREN,TMEM140,CYREN,WDR91,STRA8,CNOT4,NUP205,STMP1,SLC13A4,FAM180A,LUZP6,MTPN,CHRM2,LOC349160,PTN,DGKI,CREB3L2,AKR1D1	-0.0497133	2	317.064	4.56E-08	453	433.17	2939
chr7	138107414	140734770	AKR1D1,TRIM24,SVOPL,ATP6V0A4,TMEM213,KIAA1549,ZC3HAV1L,ZC3HAV1,TTC26,UBN2,LUC7L2,FMC1,FMC1-LUC7L2,LUC7L2,FMC1-LUC7L2,LUC7L2,FMC1-LUC7L2,LOC100129148,KLRG2,CLEC2L,HIPK2,TBXAS1,PARP12,KDM7A,SLC37A3,RAB19,MKRN1,DENND2A,ADCK2,NDUFB2-AS1,NDUFB2,NDUFB2,BRAF	0.0821744	2	368.781	3.36E-18	336	325.177	2939
chr7	140739811	144183003	BRAF,MRPS33,TMEM178B,AGK,KIAA1147,WEE2-AS1,WEE2,SSBP1,TAS2R3,TAS2R4,TAS2R5,PRSS37,OR9A4,CLEC5A,TAS2R38,MGAM,MGAM2,PRSS58,MTRNR2L6,TCAF2,PRSS1,TCAF2,PRSS2,TCAF2,EPHB6,TCAF2,TRPV6,TCAF2,TRPV5,TCAF2,LLCFC1,TCAF2,KEL,TCAF2,OR9A2,TCAF2,OR6V1,TCAF2,PIP,TCAF2,TAS2R39,TCAF2,TAS2R40,TCAF2,LOC105375545,GSTK1,TCAF2,LOC105375545,TMEM139,TCAF2,TMEM139,TCAF2,CASP2,TCAF2,CLCN1,TCAF2,FAM131B,TCAF2,ZYX,TCAF2,ZYX,…	-0.0249581	2	444.003	0.0470097	506	483.006	2939
chr7	144183503	144377190	CTAGE8,CTAGE4,ARHGEF35,LOC101928605,OR2A1-AS1,OR2A1,OR2A42,LOC101928605,OR2A1-AS1,OR2A7,ARHGEF34P,LOC101928605,OR2A1-AS1,ARHGEF34P,CTAGE4,CTAGE8,OR2A1-AS1,LOC101928605,OR2A1,OR2A42,ARHGEF5,ARHGEF5,ARHGEF34P	0.735925	4	922.614	5.45E-35	57	42.38	2939
chr7	144378761	149006053	ARHGEF5,TPK1,CNTNAP2,C7orf33,CUL1,EZH2,PDIA4	-0.0146766	2	245.122	0.416171	128	123.494	2939
chr7	149008158	149250548	PDIA4,ZNF786,ZNF425,ZNF398,ZNF282,ZNF212	0.173257	2	497.518	1.03E-14	48	46.8853	2939
chr7	149250680	152315338	ZNF212,ZNF783,ZNF777,ZNF746,KRBA1,ZNF467,ZNF862,ATP6V0E2,ACTR3C,LRRC61,ZBED6CL,LRRC61,RARRES2,REPIN1,ZNF775,GIMAP8,GIMAP7,GIMAP4,GIMAP6,GIMAP2,GIMAP1-GIMAP5,GIMAP1,GIMAP1-GIMAP5,GIMAP5,TMEM176B,TMEM176A,AOC1,KCNH2,NOS3,NOS3,ATG9B,ATG9B,ABCB8,ASIC3,CDK5,SLC4A2,FASTK,TMUB1,AGAP3,GBX1,ASB10,IQCA1L,LOC114483833,LOC114483834,LOC114483834,ABCF2,CHPF2,CHPF2,MIR671,SMARCD3,NUB1,WDR86,CRYGN,RHEB,PRKAG2,GA…	-0.0188175	2	447.871	0.0152035	538	523.951	2939
chr7	152315838	152800655	KMT2C,XRCC2,ACTR3B	0.238161	3	262.039	5.06E-07	19	17.9675	2939
chr7	152801620	159335372	ACTR3B,DPP6,PAXIP1-AS2,PAXIP1,PAXIP1,HTR5A-AS1,HTR5A,HTR5A,INSIG1,EN2,CNPY1,RBM33,SHH,RNF32,RNF32,LMBR1,LMBR1,NOM1,MNX1,MNX1-AS2,MNX1,UBE3C,DNAJB6,PTPRN2,NCAPG2,ESYT2,WDR60,VIPR2	-0.0265641	2	320.606	0.00892552	357	345.749	2939
chr8	73512	93734770	OR4F21,ZNF596,FBXO25,TDRP,ERICH1,DLGAP2,DLGAP2,DLGAP2-AS1,CLN8,ARHGEF10,MYOM2,CSMD1,MCPH1,MCPH1,ANGPT2,MCPH1,MCPH1-AS1,AGPAT5,XKR5,DEFB1,DEFA6,DEFA4,DEFA1,DEFA1B,DEFA3,DEFA1,DEFA1B,DEFA5,FAM66B,USP17L3,USP17L1,FAM66B,USP17L4,ZNF705G,DEFB4B,DEFB103B,DEFB103A,SPAG11A,SPAG11B,DEFB104B,DEFB104A,DEFB106A,DEFB106B,DEFB105A,DEFB105B,DEFB107A,DEFB107B,PRR23D1,PRR23D2,PRR23D2,PRR23D1,SPAG11B,SPAG11A,SPAG1…	-0.0208764	2	330.199	3.05E-09	5206	4994.4	2939
chr8	93734770	107264351	RBM12B,TMEM67,PDP1,CDH17,GEM,RAD54B,RAD54B,FSBP,VIRMA,ESRP1,DPY19L4,INTS8,INTS8,CCNE2,CCNE2,NDUFAF6,TP53INP1,NDUFAF6,PLEKHF2,C8orf37,C8orf37,C8orf37-AS1,GDF6,UQCRB,MTERF3,PTDSS1,SDC2,CPQ,CPQ,LOC101927066,LOC101927066,TSPYL5,MTDH,LAPTM4B,MATN2,RPL30,ERICH5,RIDA,POP1,NIPAL2,KCNS2,STK3,OSR2,VPS13B,COX6C,RGS22,FBXO43,POLR2K,SPAG1,RNF19A,ANKRD46,SNX31,PABPC1,YWHAZ,ZNF706,GRHL2,NCALD,RRM2B,UBR5,ODF1,KL…	-0.00667782	2	304.667	0.851376	967	929.122	2939
chr8	107264851	119793451	ANGPT1,RSPO2,EIF3E,EMC2,TMEM74,TRHR,NUDCD1,ENY2,PKHD1L1,EBAG9,SYBU,KCNV1,CSMD3,TRPS1,EIF3H,UTP23,RAD21,AARD,SLC30A8,MED30,EXT1,SAMD12,SAMD12,SAMD12-AS1,TNFRSF11B,COLEC10,LOC101927513,COLEC10,MAL2,MAL2-AS1,MAL2,MAL2-AS1,CCN3,ENPP2,TAF2	-0.100607	2	267.158	1.89E-28	500	479.555	2939
chr8	119795531	120162569	TAF2,DSCC1,DEPTOR,COL14A1	0.129149	2	341.308	1.45E-07	38	36.6207	2939
chr8	120168160	120538376	COL14A1,COL14A1,MRPL13,MTBP	-0.120935	2	314.923	2.61E-08	81	78.2926	2939
chr8	120538876	130361707	SNTB1,HAS2,ZHX2,DERL1,TBC1D31,FAM83A,C8orf76,C8orf76,ZHX1-C8orf76,ZHX1-C8orf76,ZHX1,ATAD2,WDYHV1,FBXO32,KLHL38,ANXA13,FAM91A1,FER1L6,FER1L6,FER1L6-AS1,FER1L6,FER1L6-AS2,TMEM65,TRMT12,RNF139,RNF139,TATDN1,TATDN1,TATDN1,MIR6844,NDUFB9,MTSS1,ZNF572,SQLE,WASHC5,NSMCE2,TRIB1,LRATD2,CASC8,POU5F1B,MYC,GSDMC,FAM49B,ASAP1	-0.00152444	2	318.829	0.634119	472	455.077	2939
chr8	130362207	145075494	ASAP1,ADCY8,EFR3A,OC90,KCNQ3,LRRC6,TMEM71,PHF20L1,TG,TG,SLA,CCN4,NDRG1,ST3GAL1,ZFAT,ZFAT,ZFAT-AS1,KHDRBS3,FAM135B,COL22A1,KCNK9,TRAPPC9,TRAPPC9,CHRAC1,AGO2,PTK2,DENND3,SLC45A4,GPR20,PTP4A3,TSNARE1,ADGRB1,ARC,JRK,PSCA,LY6K,LY6K,LNCOC1,THEM6,SLURP1,LYPD2,SLURP2,LYNX1-SLURP2,LYNX1-SLURP2,LYNX1,LY6D,GML,CYP11B1,CYP11B2,LY6E,LY6H,GPIHBP1,ZFP41,GLI4,ZNF696,TOP1MT,RHPN1,ZC3H3,GSDMD,MROH6,NAPRT,EEF1D,TIG…	-0.0498836	2	464.854	1.25E-21	1487	1439.58	2939
chr9	14806	45486514	WASHC1,FOXD4,CBWD1,C9orf66,DOCK8,DOCK8,KANK1,DMRT1,DMRT3,DMRT2,SMARCA2,VLDLR,KCNV2,PUM3,RFX3,GLIS3,GLIS3,GLIS3-AS1,SLC1A1,SPATA6L,SPATA6L,PLPP6,CDC37L1,AK3,RCL1,JAK2,INSL6,INSL4,RLN2,RLN1,PLGRKT,CD274,PDCD1LG2,RIC1,ERMP1,MLANA,RANBP6,IL33,TPD52L3,UHRF2,GLDC,KDM4C,DMAC1,PTPRD,TYRP1,TYRP1,LURAP1L-AS1,LURAP1L-AS1,LURAP1L,LURAP1L,MPDZ,NFIB,ZDHHC21,CER1,FREM1,TTC39B,SNAPC3,PSIP1,CCDC171,C9orf92,BNC2,C…	-0.0283321	2	350.236	1.57E-06	2697	2577.49	2939
chr9	60519059	62148093	SPATA31A7,SPATA31A5	0.306718	3	606.563	1.51E-06	45	36.648	2939
chr9	62267259	65738396	ANKRD20A4-ANKRD20A20P,ANKRD20A4,FOXD4L5,CBWD5,FOXD4L4	-0.151855	2	485.537	0.0191659	60	51.4188	2939
chr9	65808724	68297079	ANKRD20A3,ANKRD20A2,ANKRD20A1,ZNF658,SPATA31A3,ANKRD20A1,ANKRD20A3,CBWD5,CBWD3,CBWD3	0.198271	2	548.141	2.92E-08	89	80.2512	2939
chr9	68297579	81919237	CBWD3,FOXD4L3,PGM5-AS1,PGM5,PGM5,TMEM252,PIP5K1B,PRKACG,FXN,TJP2,FAM189A2,APBA1,PTAR1,C9orf135,MAMDC2,MAMDC2,MAMDC2-AS1,MAMDC2,SMC5-AS1,SMC5,KLF9,TRPM3,CEMIP2,ABHD17B,C9orf85,C9orf57,GDA,ZFAND5,TMC1,ALDH1A1,ANXA1,RORB-AS1,RORB,RORB,TRPM6,C9orf40,CARNMT1-AS1,CARNMT1,CARNMT1,NMRK1,OSTF1,PCSK5,RFK,GCNT1,PRUNE2,FOXB2,VPS13A-AS1,VPS13A,VPS13A,GNA14,GNAQ,CEP78,PSAT1,TLE4,TLE1	-0.0342052	2	315.712	4.36E-06	777	746.668	2939
chr9	81928513	81948007	SPATA31D4,SPATA31D3	0.511063	3	938.007	1.33E-09	24	20.0218	2939
chr9	81948507	124500715	SPATA31D1,RASEF,FRMD3,IDNK,UBQLN1,GKAP1,KIF27,C9orf64,HNRNPK,RMI1,SLC28A3,NTRK2,AGTPBP1,NAA35,GOLM1,C9orf153,ISCA1,TUT7,GAS1,DAPK1,CTSL,LOC497256,SPATA31E1,CDK20,SPIN1,NXNL2,C9orf47,C9orf47,S1PR3,S1PR3,SHC3,CKS2,SECISBP2,SEMA4D,GADD45G,DIRAS2,SYK,AUH,NFIL3,ROR2,SPTLC1,IARS,NOL8,CENPP,CENPP,OGN,CENPP,OMD,CENPP,ECM2,CENPP,IPPK,CENPP,IPPK,LOC100128361,IPPK,BICD2,ZNF484,FGD3,FGD3,LOC101927954,SUSD3,C…	-0.0220869	2	353.734	1.28E-09	3441	3321.44	2939
chr9	124503078	125444598	NR5A1,NR6A1,OLFML2A,WDR38,RPL35,ARPC5L,GOLGA1,SCAI,PPP6C,RABEPK,HSPA5,GAPVD1,MAPKAP1	0.113316	2	391.248	1.76E-17	144	139.104	2939
chr9	125445098	126878911	MAPKAP1,PBX3,MVB12B,LMX1B,ZBTB43	-0.0449059	2	280.427	0.0271571	64	60.9177	2939
chr9	126879411	126880914	ZBTB34	0.326384	3	663.859	0.000458318	6	5.9403	2939
chr9	126881414	127424803	RALGPS1,RALGPS1,ANGPTL2,GARNL3,SLC2A8,ZNF79	-0.0447939	2	331.434	0.0235757	77	73.7615	2939
chr9	127428831	131467753	ZNF79,RPL12,LRSAM1,FAM129B,STXBP1,STXBP1,MIR3911,CFAP157,CFAP157,PTRH1,TTC16,TOR2A,SH2D3C,CDK9,FPGS,ENG,ENG,LOC102723566,AK1,ST6GALNAC6,ST6GALNAC4,PIP5KL1,DPM2,FAM102A,NAIF1,SLC25A25,PTGES2,LCN2,C9orf16,CIZ1,CIZ1,DNM1,DNM1,GOLGA2,GOLGA2,SWI5,SWI5,TRUB2,COQ4,SLC27A4,SLC27A4,MIR1268A,MIR1268A,URM1,MIR1268A,CERCAM,MIR1268A,ODF2,MIR1268A,GLE1,MIR1268A,SPTAN1,MIR1268A,WDR34,SET,PKN3,ZDHHC12,LOC1005061…	0.103466	2	462.664	1.25E-90	1004	973.046	2939
chr9	131470787	132264985	PRRC2B,POMT1,UCK1,RAPGEF1,MED27,NTNG2,SETX	0.00698227	2	421.868	0.447312	110	107.24	2939
chr9	132269614	132537706	SETX,TTF1,CFAP77	0.143917	2	375.107	1.70E-12	63	61.4089	2939
chr9	132542945	138221232	CFAP77,BARHL1,DDX31,GTF3C4,AK8,SPACA9,TSC1,GFI1B,GTF3C5,CEL,RALGDS,GBGT1,OBP2B,SURF6,MED22,RPL7A,SURF1,SURF2,SURF4,STKLD1,REXO4,REXO4,ADAMTS13,ADAMTS13,CACFD1,SLC2A6,MYMK,ADAMTSL2,FAM163B,DBH,DBH,DBH-AS1,SARDH,VAV2,BRD3,WDR5,RXRA,COL5A1,COL5A1,LOC101448202,FCN2,FCN1,OLFM1,PPP1R26,C9orf116,MRPS2,MRPS2,LOC101928525,LCN1,OBP2A,PAEP,GLT6D1,LCN9,SOHLH1,KCNT1,CAMSAP1,UBAC1,NACC2,TMEM250,LHX3,QSOX2,CCDC…	-0.00497207	2	483.941	0.813519	1392	1350.79	2939
chr10	11931	5640202	TUBB8,ZMYND11,DIP2C,LARP4B,GTPBP4,GTPBP4,IDI2,IDI2,IDI2,IDI2-AS1,IDI2-AS1,IDI1,WDR37,ADARB2,PFKP,PITRM1,PITRM1,PITRM1-AS1,KLF6,AKR1E2,AKR1C1,AKR1C2,AKR1C3,AKR1C4,UCN3,TUBAL3,NET1,CALML5,CALML3-AS1,CALML3	-0.0382909	2	357.64	0.000802553	312	300.585	2939
chr10	5640702	9832741	ASB13,TASOR2,GDI2,ANKRD16,FBH1,IL15RA,IL2RA,RBM17,PFKFB3,PRKCQ,SFMBT2,ITIH5,ITIH2,KIN,ATP5F1C,TAF3,GATA3	0.0465168	2	354.93	1.82E-06	273	264.402	2939
chr10	9832741	11532232	CELF2,CELF2,CELF2-AS1,USP6NL	-0.14004	2	247.414	2.35E-06	48	46.5783	2939
chr10	11532732	37153662	ECHDC3,PROSER2,PROSER2-AS1,UPF2,UPF2,DHTKD1,SEC61A2,SEC61A2,NUDT5,NUDT5,CDC123,CAMK1D,CCDC3,OPTN,MCM10,MCM10,UCMA,PHYH,SEPHS1,BEND7,PRPF18,FRMD4A,FAM107B,CDNF,HSPA14,SUV39H2,SUV39H2,DCLRE1C,DCLRE1C,MEIG1,ACBD7-DCLRE1CP1,OLAH,ACBD7-DCLRE1CP1,ACBD7,RPP38,NMT2,FAM171A1,ITGA8,MINDY3,PTER,C1QL3,RSU1,CUBN,TRDMT1,VIM-AS1,VIM,VIM,ST8SIA6,ST8SIA6,ST8SIA6-AS1,HACD1,STAM,TMEM236,MRC1,SLC39A12,SLC39A12,SLC39…	0.0175175	2	319.191	4.89E-07	1736	1670.91	2939
chr10	37158391	37197309	ANKRD30A	-0.656992	1	295.441	0.000203612	15	13.8089	2939
chr10	37197407	39578889	ANKRD30A,MTRNR2L7,ZNF248,ZNF25,ZNF33A,ZNF37A	0.0314272	2	273.858	0.061536	75	72.5574	2939
chr10	40992245	133786641	ZNF33B,BMS1,RET,CSGALNACT2,RASGEF1A,FXYD4,HNRNPF,ZNF239,ZNF485,ZNF32-AS3,ZNF32,ZNF32-AS1,ZNF32-AS3,ZNF32,ZNF32-AS2,C10orf142,CXCL12,TMEM72-AS1,TMEM72,RASSF4,RASSF4,DEPP1,ZNF22,OR13A1,ALOX5,ALOX5,LOC102724323,MARCH8,ZFAND4,WASHC2C,AGAP4,PARGP1-AGAP4,TIMM23,NCOA4,MSMB,ANTXRL,ANXA8L1,NPY4R,GPRIN2,SYT15,SYT15,LOC101927699,PTPN20,GDF10,GDF2,RBP3,ZNF488,ANXA8,FAM25C,FAM25G,BMS1P2-AGAP9,AGAP9,NPY4R,NPY4…	-0.0168464	2	366.33	3.79E-09	7788	7506.05	2939
chr11	102014	369954	SCGB1C1,ODF3,BET1L,RIC8A,SIRT3,PSMD13,NLRP6,PGGHG,IFITM5,IFITM2,IFITM1,IFITM3,B4GALNT4	-0.0337593	2	478.102	0.0781014	76	73.3606	2939
chr11	372108	380202	B4GALNT4	0.375475	3	629.945	2.37E-07	14	13.3371	2939
chr11	380291	620386	B4GALNT4,PKP3,SIGIRR,ANO9,PTDSS2,RNH1,HRAS,LRRC56,LMNTD2,RASSF7,PHRF1,IRF7,CDHR5	-0.0155995	2	640.204	0.326053	135	130.83	2939
chr11	621079	771104	CDHR5,SCT,DRD4,DEAF1,DEAF1,TMEM80,EPS8L2,TALDO1,GATD1	0.165532	2	555.75	3.09E-10	54	52.4025	2939
chr11	771332	903111	GATD1,CEND1,SLC25A22,SLC25A22,PANO1,PIDD1,RPLP2,PNPLA2,CRACR2B,CD151,POLR2L,TSPAN4,CHID1	-0.0206623	2	528.825	0.236234	76	74.308	2939
chr11	904705	1010625	CHID1,AP2A2	0.151271	2	604.942	1.09E-05	24	23.0544	2939
chr11	1013455	2949264	MUC6,MUC5AC,MUC5B,MUC5B,MUC5B-AS1,TOLLIP,BRSK2,MOB2,DUSP8,KRTAP5-AS1,KRTAP5-1,KRTAP5-AS1,KRTAP5-2,KRTAP5-3,KRTAP5-5,KRTAP5-6,IFITM10,CTSD,SYT8,TNNI2,LSP1,LSP1,MIR7847,TNNT3,MRPL23,IGF2,INS-IGF2,IGF2,INS-IGF2,IGF2-AS,INS-IGF2,INS,TH,C11orf21,C11orf21,TSPAN32,TSPAN32,CD81-AS1,CD81,CD81,TSSC4,TRPM5,KCNQ1,KCNQ1,KCNQ1OT1,CDKN1C,SLC22A18AS,SLC22A18AS,SLC22A18,SLC22A18,PHLDA2,NAP1L4	-0.0742711	2	626.487	6.97E-21	446	429.977	2939
chr11	2951258	4135270	NAP1L4,CARS,CARS,CARS-AS1,OSBPL5,MRGPRG,MRGPRG,MRGPRG-AS1,MRGPRE,ZNF195,ART5,ART1,CHRNA10,NUP98,PGAP2,RHOG,STIM1,RRM1	0.0547272	2	450.084	4.56E-07	180	174.934	2939
chr11	4138194	8110917	RRM1,TRIM21,OR52K2,OR52K1,OR52M1,OR52I2,OR52I1,TRIM68,OR51D1,OR51E1,OR51E2,OR51F2,OR51S1,OR51T1,OR51A7,OR51G2,OR51A4,OR51A2,MMP26,OR51L1,OR52J3,OR52E2,OR52A5,OR52A1,OR51V1,HBB,HBD,HBG1,HBG2,HBE1,OR51B4,OR51B5,OR51B5,OR51B6,OR51B5,OR51M1,OR51B5,OR51Q1,OR51B5,OR51I1,OR51B5,OR51I2,OR51B5,OR52D1,UBQLN3,UBQLNL,OR52H1,OR52B6,TRIM6,TRIM6-TRIM34,TRIM6-TRIM34,TRIM34,TRIM5,TRIM22,OR56B1,OR52N4,OR52N5,OR52N…	-0.119676	2	397.519	9.84E-08	772	748.953	2939
chr11	8110917	9989595	RIC3,LMO1,STK33,RPL27A,ST5,AKIP1,C11orf16,ASCL3,TMEM9B,NRIP3,SCUBE2,DENND5A,TMEM41B,IPO7,ZNF143,WEE1,SWAP70,SBF2-AS1,SBF2,SBF2,SBF2,LOC101928008	0.0564645	2	356.346	1.66E-07	252	243.02	2939
chr11	9992414	16871182	SBF2,ADM,AMPD3,MTRNR2L8,RNF141,MRVI1-AS1,LYVE1,MRVI1-AS1,MRVI1,MRVI1,CTR9,EIF4G2,GALNT18,GALNT18,CSNK2A3,USP47,DKK3,MICAL2,MICALCL,PARVA,TEAD1,ARNTL,BTBD10,PTH,FAR1,SPON1,RRAS2,COPB1,PSMA1,PDE3B,CYP2R1,CALCA,CALCB,INSC,SOX6,C11orf58,PLEKHA7	-0.0788474	2	324.651	1.41E-16	497	478.578	2939
chr11	16871682	17368964	PLEKHA7,RPS13,PIK3C2A,NUCB2,NCR3LG1	0.113175	2	337.33	3.20E-09	66	63.2953	2939
chr11	17372005	18332574	NCR3LG1,KCNJ11,ABCC8,USH1C,OTOG,MYOD1,KCNC1,SERGEF,TPH1,SAAL1,MRGPRX3,MRGPRX4,SAA4,SAA2-SAA4,SAA2-SAA4,SAA2,SAA1,HPS5	-0.0657085	2	422.407	2.40E-09	233	226.253	2939
chr11	18333074	18698907	GTF2H1,LDHA,LDHC,LDHAL6A,TSG101,UEVLD,SPTY2D1OS,SPTY2D1,SPTY2D1,TMEM86A	0.123679	2	355.936	7.01E-10	77	74.3379	2939
chr11	18700932	46547875	TMEM86A,TMEM86A,IGSF22,IGSF22,PTPN5,MRGPRX1,MRGPRX2,ZDHHC13,CSRP3,E2F8,NAV2,NAV2,LOC100126784,NAV2,NAV2-AS2,HTATIP2,PRMT3,SLC6A5,NELL1,ANO5,SLC17A6,FANCF,GAS2,SVIP,CCDC179,LUZP2,ANO3,ANO3,MUC15,SLC5A12,FIBIN,BBOX1,BBOX1-AS1,CCDC34,LGR4,LIN7C,BDNF-AS,BDNF,BDNF,KIF18A,METTL15,KCNA4,FSHB,ARL14EP,MPPED2,DCDC1,DNAJC24,DNAJC24,IMMP1L,IMMP1L,ELP4,ELP4,PAX6,PAX6,RCN1,WT1,EIF3M,EIF3M,CCDC73,CCDC73,PRRG4,Q…	-0.0601195	2	327.167	7.62E-32	1441	1387.39	2939
chr11	46548245	48163618	AMBRA1,HARBI1,ATG13,ARHGAP1,ZNF408,F2,CKAP5,LRP4-AS1,LRP4,LRP4,C11orf49,ARFGAP2,PACSIN3,DDB2,ACP2,ACP2,NR1H3,NR1H3,MADD,MYBPC3,SPI1,SLC39A13,PSMC3,RAPSN,CELF1,PTPMT1,PTPMT1,KBTBD4,KBTBD4,NDUFS3,MTCH2,AGBL2,FNBP4,NUP160,PTPRJ	0.107273	2	436.276	2.92E-41	466	451.518	2939
chr11	48164379	61231531	PTPRJ,OR4B1,OR4X1,OR4S1,OR4C3,OR4A47,TRIM49B,TRIM64C,FOLH1,OR4C13,OR4C12,OR4C46,OR4A5,TRIM48,OR4A16,OR4A15,OR4C15,OR4C11,OR4P4,OR4S2,OR4C6,OR5D14,OR5D18,OR5L2,OR5D16,OR5W2,OR5I1,OR10AG1,OR5F1,OR5AS1,OR8I2,OR8H2,OR8H3,OR8J3,OR8K5,OR5J2,OR5T2,OR5T3,OR5T1,OR8H1,OR8K1,OR8J1,OR8U8,OR8U1,OR5M9,OR5M3,OR5M8,OR5M11,OR5M10,OR5M1,OR5AP2,OR9G9,OR9G1,OR9G4,OR5AK2,LRRC55,APLNR,TNKS1BP1,SSRP1,P2RX3,PRG3,PRG2,SL…	-0.0299868	2	380.06	0.00103046	951	914.167	2939
chr11	61241226	61523941	PGA5,VWCE,DDB1,TKFC,TKFC,CYB561A3,CYB561A3,TMEM138,TMEM216,CPSF7,SDHAF2,PPP1R32,SYT7	0.0676515	2	467.054	1.30E-06	120	116.325	2939
chr11	61524362	61789921	SYT7,DAGLA,MYRF,MYRF,DKFZP434K028,TMEM258	-0.13129	2	449.892	3.13E-12	59	57.2786	2939
chr11	61790492	62521009	TMEM258,TMEM258,MIR611,FEN1,FADS1,FADS1,FADS2,FADS2,FADS3,FADS3,MIR6746,RAB3IL1,BEST1,FTH1,INCENP,SCGB1D1,SCGB2A1,SCGB1D2,SCGB2A2,SCGB1D4,ASRGL1,SCGB1A1,AHNAK	0.0412287	2	428.311	0.00116296	144	139.483	2939
chr11	62521009	62559178	AHNAK	-0.0942829	2	560.75	7.69E-09	52	51.1037	2939
chr11	62559678	64236327	EEF1G,EEF1G,MIR3654,EEF1G,MIR6747,TUT1,MTA2,EML3,ROM1,B3GAT3,GANAB,INTS5,C11orf98,LBHD1,LBHD1,CSKMT,LBHD1,LBHD1,UQCC3,UQCC3,UBXN1,LRRN4CL,BSCL2,HNRNPUL2-BSCL2,BSCL2,HNRNPUL2-BSCL2,GNG3,HNRNPUL2-BSCL2,HNRNPUL2,TTC9C,ZBTB3,POLR2G,TAF6L,TMEM179B,TMEM223,NXF1,NXF1,MIR6514,STX5,LOC105369332,WDR74,WDR74,SLC3A2,CHRM1,SLC22A6,SLC22A8,SLC22A24,SLC22A25,SLC22A10,SLC22A9,PLAAT5,LGALS12,PLAAT4,PLAAT2,PLAAT3,…	0.103021	2	451.684	4.28E-48	521	504.657	2939
chr11	64237186	64926908	VEGFB,FKBP2,PPP1R14B,PLCB3,BAD,BAD,GPR137,GPR137,KCNK4,KCNK4-TEX40,ESRRA,TRMT112,PRDX5,CCDC88B,RPS6KA4,RPS6KA4,MIR1237,SLC22A11,SLC22A12,NRXN2,RASGRP2,PYGM,SF1,MAP4K2,MEN1,CDC42BPG,EHD1,ATG2A,ATG2A,MIR6750,ATG2A,MIR6749,PPP2R5B	0.00174477	2	503.77	0.498291	336	327.235	2939
chr11	64927801	65108914	PPP2R5B,GPHA2,MAJIN,BATF2,ARL2,ARL2-SNX15,ARL2-SNX15,SNX15,SAC3D1,NAALADL1,CDCA5,ZFPL1,TMEM262,VPS51	0.09639	2	492.169	1.77E-10	87	84.3618	2939
chr11	65109279	65130175	VPS51,TM7SF2,ZNHIT2,FAU,MRPL49,SYVN1,SYVN1,MIR6751	-0.08821	2	488.378	0.00324688	28	27.3159	2939
chr11	65130250	65579135	SYVN1,SPDYC,CAPN1,POLA2,CDC42EP2,DPF2,TIGD3,SLC25A45,FRMD8,SCYL1,SCYL1,LTBP3,LTBP3,ZNRD2,FAM89B,EHBP1L1	0.0798063	2	484.745	6.36E-11	140	136.559	2939
chr11	65579340	65659797	EHBP1L1,KCNK7,MAP3K11,PCNX3,SIPA1,RELA	-0.0694064	2	510.811	7.66E-08	92	90.2364	2939
chr11	65660123	65851679	RELA,KAT5,KAT5,RNASEH2C,RNASEH2C,AP5B1,OVOL1,SNX32	0.0716266	2	493.417	0.00137069	46	44.5783	2939
chr11	65852464	65880286	SNX32,CFL1,MUS81,MUS81,EFEMP2,EFEMP2,CTSW	-0.135762	2	427.778	2.48E-07	35	34.0401	2939
chr11	65881406	67250560	CTSW,FIBP,FOSL1,C11orf68,DRAP1,TSGA10IP,SART1,EIF1AD,BANF1,CST6,CATSPER1,GAL3ST3,SF3B2,PACS1,KLC2,RAB1B,CNIH2,YIF1A,TMEM151A,CD248,RIN1,BRMS1,B4GAT1,LOC102724064,SLC29A2,SLC29A2,NPAS4,MRPL11,PELI3,PELI3,LOC101928069,DPP3,BBS1,BBS1,ZDHHC24,ZDHHC24,ACTN3,CTSF,CCDC87,CCS,RBM14,RBM14-RBM4,RBM14-RBM4,RBM4,RBM4,RBM4B,RBM4B,SPTBN2,C11orf80,RCE1,PC,PC,LRFN4,C11orf86,SYT12,RHOD,KDM2A	0.0563304	2	483.422	4.07E-18	482	467.667	2939
chr11	67250560	68068937	KDM2A,GRK2,ANKRD13D,SSH3,LOC100130987,POLD4,LOC100130987,CLCF1,RAD9A,PPP1CA,TBC1D10C,CARNS1,RPS6KB2,PTPRCAP,CORO1B,CORO1B,GPR152,GPR152,CABP4,CABP4,TMEM134,AIP,PITPNM1,CDK2AP2,CABP2,GSTP1,NDUFV1,NUDT8,TBX10,ACY3,ALDH3B2,UNC93B1,ALDH3B1,NDUFS8,TCIRG1,CHKA	-0.0114762	2	496.313	0.317288	278	270.166	2939
chr11	68070188	70429199	CHKA,KMT5B,C11orf24,LRP5,PPP6R3,GAL,TESMIN,CPT1A,CPT1A,MRPL21,IGHMBP2,IGHMBP2,MRGPRD,MRGPRF,TPCN2,MYEOV,CCND1,LTO1,FGF19,FGF4,FGF3,ANO1,FADD,PPFIA1,CTTN	0.0455349	2	419.497	1.04E-07	279	271.624	2939
chr11	70431190	71444215	CTTN,SHANK2,DHCR7	-0.0777126	2	391.504	0.000465419	40	38.759	2939
chr11	71444854	71990717	DHCR7,NADSYN1,KRTAP5-7,KRTAP5-8,KRTAP5-9,KRTAP5-10,KRTAP5-11,FAM86C1,FAM86C1,ALG1L9P,DEFB108B,LOC100133315,DEFB131B,RNF121	0.0575471	2	497.309	0.00317855	57	55.2565	2939
chr11	71994718	72840959	RNF121,IL18BP,NUMA1,NUMA1,LOC100128494,LRTOMT,LRTOMT,LAMTOR1,LRTOMT,ANAPC15,ANAPC15,FOLR3,FOLR1,FOLR2,INPPL1,PHOX2A,CLPB,PDE2A,ARAP1,ARAP1,ARAP1-AS2,STARD10,ATG16L2,FCHSD2	-0.0701115	2	426.703	3.41E-11	232	225.964	2939
chr11	72841453	73140128	FCHSD2	0.151557	2	266.525	0.000786703	26	24.5331	2939
chr11	73142377	73677397	P2RY2,P2RY6,ARHGEF17,RELT,FAM168A,PLEKHB1	-0.0617967	2	442.056	0.000342534	66	63.7904	2939
chr11	73677897	73968458	RAB6A,MRPL48,COA4,PAAF1,DNAJB13	0.17638	2	355.81	6.76E-10	44	42.4238	2939
chr11	73969245	77214696	DNAJB13,UCP2,UCP3,C2CD3,PPME1,P4HA3,PGM2L1,KCNE3,LIPT2,POLD3,CHRDL2,RNF169,XRRA1,SPCS2,NEU3,OR2AT4,SLCO2B1,ARRB1,RPS3,KLHL35,GDPD5,SERPINH1,LOC105369391,MAP6,MAP6,MOGAT2,DGAT2,UVRAG,WNT11,THAP12,GVQW3,EMSY,LRRC32,TSKU,ACER3,B3GNT6,CAPN5,CAPN5,OMP,MYO7A	-0.0295453	2	375.503	0.00144565	447	432.703	2939
chr11	77217276	78139588	GDPD4,PAK1,AQP11,CLNS1A,RSF1,AAMDC,AAMDC,INTS4,INTS4,KCTD14,NDUFC2-KCTD14,NDUFC2-KCTD14,THRSP,NDUFC2-KCTD14,NDUFC2,ALG8	0.1346	2	356.348	2.56E-16	136	131.759	2939
chr11	78140088	107629916	KCTD21-AS1,KCTD21,KCTD21,USP35,GAB2,NARS2,TENM4,FAM181B,PRCP,DDIAS,RAB30,PCF11,PCF11,LOC100506282,ANKRD42,CCDC90B,DLG2,TMEM126B,TMEM126A,CREBZF,CCDC89,SYTL2,CCDC83,PICALM,EED,HIKESHI,CCDC81,ME3,PRSS23,PRSS23,FZD4,FZD4,TMEM135,RAB38,CTSC,GRM5-AS1,GRM5,GRM5,TYR,NOX4,TRIM77,TRIM49,TRIM64B,TRIM49D2,TRIM49D1,TRIM64,TRIM49C,UBTFL1,NAALAD2,CHORDC1,MTNR1B,SLC36A4,DEUP1,SMCO4,CEP295,CEP295,TAF1D,TAF1D,C11…	-0.0576109	2	297.598	3.28E-27	1502	1440.85	2939
chr11	107630416	108289801	ELMOD1,SLN,SLC35F2,RAB39A,CUL5,ACAT1,NPAT,ATM	0.0868229	2	318.651	3.11E-08	115	111.235	2939
chr11	108292618	118168751	ATM,ATM,C11orf65,C11orf65,POGLUT3,EXPH5,DDX10,C11orf87,ZC3H12C,RDX,FDX1,ARHGAP20,C11orf53,COLCA1,COLCA2,COLCA2,POU2AF1,BTG4,C11orf88,LAYN,SIK2,SIK2,PPP2R1B,PPP2R1B,ALG9,FDXACB1,C11orf1,CRYAB,CRYAB,HSPB2,HSPB2-C11orf52,CRYAB,HSPB2-C11orf52,C11orf52,HSPB2-C11orf52,C11orf52,DIXDC1,DLAT,DLAT,PIH1D2,PIH1D2,NKAPD1,TIMM8B,SDHD,IL18,TEX12,BCO2,PTS,PLET1,PLET1,LOC100132686,LOC101928847,NCAM1,NCAM1,NCAM1,N…	-0.0149545	2	372.24	0.0562267	925	893.186	2939
chr11	118176361	119339589	SCN2B,JAML,MPZL3,MPZL2,CD3E,CD3D,CD3G,UBE4A,UBE4A,LOC100131626,LOC100131626,ATP5MG,KMT2A,KMT2A,LOC101929089,LOC101929089,TTC36,TMEM25,TMEM25,IFT46,IFT46,ARCN1,PHLDB1,PHLDB1,MIR6716,TREH,DDX6,CXCR5,BCL9L,UPK2,FOXR1,CCDC84,RPS25,TRAPPC4,HYOU1,VPS11,HMBS,H2AFX,DPAGT1,C2CD2L,HINFP,ABCG4,NLRX1,PDZD3,CCDC153,CBL,MCAM,MCAM,MIR6756,RNF26,C1QTNF5,MFRP	0.0545491	2	436.391	7.04E-16	457	443.545	2939
chr11	119341547	135075563	C1QTNF5,MFRP,USP2,USP2-AS1,THY1,NECTIN1,TRIM29,OAF,POU2F3,TMEM136,ARHGEF12,GRIK4,GRIK4,LOC105369532,GRIK4,LOC101929227,GRIK4,LOC101929208,TBCEL,TECTA,SC5D,SORL1,MIR100HG,BLID,UBASH3B,CRTAM,JHY,BSX,HSPA8,CLMP,GRAMD1B,SCN3B,ZNF202,OR6X1,OR6M1,TMEM225,OR8D4,OR4D5,OR6T1,OR10S1,OR10G4,OR10G9,OR10G8,OR10G7,VWA5A,OR8G1,OR8G5,OR8D1,OR8B2,OR8B3,OR8B4,OR8B8,OR8B12,OR8A1,PANX3,TBRG1,SIAE,SIAE,SPA17,SPA17,NR…	-0.0388348	2	378.804	1.34E-14	1301	1261.21	2939
chr12	37305	3022017	IQSEC3,IQSEC3,LOC574538,SLC6A12,SLC6A12,LOC101929384,SLC6A13,KDM5A,CCDC77,B4GALNT3,NINJ2,WNK1,RAD52,ERC1,FBXL14,WNT5B,ADIPOR2,CACNA2D4,CACNA2D4,LRTM2,DCP1B,CACNA1C,CACNA1C,CACNA1C-AS2,CACNA1C,CACNA1C-AS1,ITFG2-AS1,FKBP4,ITFG2-AS1,ITFG2,ITFG2,ITFG2,NRIP2,ITFG2,FOXM1,FOXM1,RHNO1,TULP3,TEAD4	0.020167	2	397.199	0.00282497	426	413.113	2939
chr12	3022517	6109873	TEAD4,TSPAN9,PRMT8,PRMT8,THCAT155,CRACR2A,PARP11,CCND2-AS1,CCND2,CCND2,TIGAR,FGF23,FGF6,C12orf4,RAD51AP1,DYRK4,AKAP3,NDUFA9,GALNT8,KCNA6,KCNA1,KCNA5,NTF3,ANO2,VWF	-0.0558005	2	369.701	7.01E-08	280	270.054	2939
chr12	6110373	6748294	VWF,CD9,PLEKHG6,TNFRSF1A,SCNN1A,SCNN1A,LTBR,LTBR,CD27-AS1,CD27,TAPBPL,VAMP1,MRPL51,NCAPD2,GAPDH,IFFO1,IFFO1,NOP2,CHD4,LPAR5,ACRBP,ING4,ZNF384,PIANP,COPS7A	0.0800544	2	454.127	1.31E-13	244	237.213	2939
chr12	6748794	7503690	MLF2,PTMS,LAG3,CD4,GPR162,P3H3,GNB3,GNB3,CDCA3,CDCA3,USP5,TPI1,SPSB2,LRRC23,ENO2,ATN1,C12orf57,PTPN6,PHB2,EMG1,EMG1,LPCAT3,LPCAT3,C1S,C1R,C1RL,C1RL,C1RL-AS1,RBP5,CLSTN3,PEX5,ACSM4,CD163L1,CD163	-0.00457105	2	443.068	0.935365	307	298.653	2939
chr12	7504190	8221321	APOBEC1,GDF3,DPPA3,CLEC4C,NANOGNB,NANOG,SLC2A14,SLC2A3,FOXJ2,C3AR1,NECAP1,NECAP1,CLEC4A,ZNF705A	0.174656	2	415.506	3.65E-16	99	94.8233	2939
chr12	8221821	8457987	FAM90A1,CLEC6A	-0.252307	1	359.151	2.22E-05	11	10.1059	2939
chr12	8459596	9009537	CLEC6A,CLEC4D,CLEC4E,AICDA,MFAP5,RIMKLB,A2ML1,PHC1,M6PR,KLRG1	0.075708	2	387.766	1.27E-06	112	107.758	2939
chr12	9010037	11062294	A2M-AS1,A2M,A2M,PZP,KLRB1,CLEC2D,CLECL1,CD69,KLRF1,CLEC2B,KLRF2,CLEC2A,CLEC12A-AS1,CLEC12A,CLEC12A,CLEC1B,CLEC12B,CLEC12B,LOC102724020,CLEC9A,CLEC1A,CLEC7A,OLR1,OLR1,TMEM52B,TMEM52B,GABARAPL1,KLRD1,LOC101928100,KLRK1,KLRC4-KLRK1,KLRC4-KLRK1,KLRC4,KLRC3,KLRC2,KLRC1,MAGOHB,STYK1,YBX3,TAS2R7,TAS2R8,TAS2R9,TAS2R10,PRR4,PRH1-PRR4,PRH1-PRR4,PRH1,PRH1-PRR4,PRH1,TAS2R13,PRH1-PRR4,PRH1,PRH2,PRH1-PRR4,PRH1…	-0.0701277	2	351.487	8.82E-12	303	291.107	2939
chr12	11091299	13043903	PRH1-PRR4,PRH1,PRH1-TAS2R14,TAS2R43,PRH1-PRR4,PRH1,PRH1-TAS2R14,TAS2R30,PRH1-PRR4,PRH1,PRH1-TAS2R14,SMIM10L1,TAS2R42,PRB4,PRB1,PRB1,PRB2,ETV6,BCL2L14,LRP6,MANSC1,BORCS5,DUSP16,CREBL2,GPR19,CDKN1B,APOLD1,DDX47,GPRC5A,GPRC5D-AS1,GPRC5D,GPRC5D-AS1,HEBP1	0.0720288	2	371.789	4.65E-06	163	155.092	2939
chr12	13044940	31282871	FAM234B,GSG1,EMP1,GRIN2B,ATF7IP,PLBD1,PLBD1-AS1,GUCY2C,GUCY2C,HIST4H4,H2AFJ,WBP11,C12orf60,SMCO3,C12orf60,ART4,MGP,ERP27,ARHGDIB,PDE6H,RERG,PTPRO,EPS8,STRAP,DERA,MGST1,LMO3,RERGL,PIK3C2G,PLCZ1,CAPZA3,PLEKHA5,AEBP2,PDE3A,SLCO1C1,SLCO1B3,SLCO1B7,SLCO1B1,SLCO1A2,SLCO1A2,IAPP,PYROXD1,PYROXD1,RECQL,RECQL,GOLT1B,SPX,GYS2,LDHB,KCNJ8,ABCC9,CMAS,ST8SIA1,C2CD5,ETNK1,SOX5,BCAT1,LRMP,CASC1,ETFRF1,KRAS,LMNTD1…	-0.0589346	2	295.776	6.74E-23	1207	1156.42	2939
chr12	31287633	34883525	SINHCAF,DENND5B,ETFBKMT,ETFBKMT,AMN1,AMN1,H3F3C,RESF1,BICD1,FGD4,DNM1L,YARS2,PKP2,SYT10,ALG10	0.0607803	2	323.874	2.33E-07	191	182.81	2939
chr12	35511561	48049132	ALG10B,CPNE8,KIF21A,ABCD2,C12orf40,C12orf40,SLC2A13,SLC2A13,LRRK2,CNTN1,PDZRN4,GXYLT1,YAF2,ZCRB1,PPHLN1,PRICKLE1,ADAMTS20,PUS7L,IRAK4,TWF1,TMEM117,NELL2,DBX2,ANO6,ARID2,SCAF11,SLC38A1,SLC38A2,SLC38A4,AMIGO2,PCED1B,RPAP3,ENDOU,RAPGEF3,SLC48A1,HDAC7,VDR,TMEM106C,COL2A1,SENP1	-0.0688571	2	309.319	2.16E-15	749	716.561	2939
chr12	48049632	48921443	SENP1,PFKM,ASB8,CCDC184,OR10AD1,H1FNT,ZNF641,ANP32D,C12orf54,OR8S1,LALBA,KANSL2,CCNT1,ADCY6,CACNB3,DDX23,DDX23,RND1,CCDC65	0.047324	2	407.923	0.000186328	177	171.391	2939
chr12	48921983	49107045	FKBP11,ARF3,WNT10B,WNT1,DDN,DDN,DDN-AS1,DDN-AS1,PRKAG1,KMT2D,RHEBL1,DHH,LMBR1L	-0.0188211	2	488.488	0.235261	153	148.765	2939
chr12	49110483	49324037	LMBR1L,TUBA1B,TUBA1A,TUBA1C,LOC101927267,PRPH,LOC101927267,TROAP	0.163113	2	582.587	7.72E-09	40	38.212	2939
chr12	49324154	49707180	LOC101927267,TROAP,TROAP,C1QL4,DNAJC22,SPATS2,KCNH3,MCRS1,FAM186B,PRPF40B,PRPF40B,FMNL3,FMNL3	-0.0544487	2	436.197	2.73E-05	133	128.677	2939
chr12	49707680	49791338	TMBIM6	0.18358	2	369.184	3.84E-05	11	10.6297	2939
chr12	49791838	49974826	NCKAP5L,BCDIN3D-AS1,BCDIN3D,BCDIN3D,FAIM2,AQP2,AQP2,LOC101927318,LOC101927318,AQP5,AQP5,AQP6	-0.0747516	2	471.049	0.000580357	51	49.9927	2939
chr12	49975464	52038749	AQP6,RACGAP1,ASIC1,SMARCD1,GPD1,COX14,CERS5,LIMA1,FAM186A,LARP4,DIP2B,ATF1,TMPRSS12,METTL7A,HIGD1C,SLC11A2,LETMD1,LETMD1,CSRNP2,CSRNP2,TFCP2,POU6F1,DAZAP2,DAZAP2,SMAGP,SMAGP,BIN2,CELA1,GALNT6,GALNT6,SLC4A8,SCN8A,ANKRD33,ACVRL1,ACVR1B,GRASP,NR4A1	0.100762	2	393.151	4.57E-34	415	398.989	2939
chr12	52041809	52839984	NR4A1,ATG101,KRT80,KRT7,KRT7,KRT7-AS,KRT86,KRT81,KRT86,KRT83,KRT85,KRT84,KRT82,KRT75,KRT6B,KRT6C,KRT6A,KRT5,KRT71,KRT74,KRT72,KRT73,KRT73,KRT73-AS1,KRT2,KRT1,KRT77,KRT76,KRT3,KRT4,KRT79,KRT78	-0.0971905	2	489.798	1.80E-19	270	261.02	2939
chr12	52844092	53040223	KRT78,KRT8,KRT8,KRT18,KRT18,EIF4B	0.105387	2	428.312	7.17E-06	42	40.7236	2939
chr12	53049143	53068304	LOC283335,TNS2,TNS2,SPRYD3	-0.0793173	2	451.816	0.00142752	39	37.9454	2939
chr12	53073285	53179808	SPRYD3,IGFBP6,SOAT2,CSAD	0.113394	2	471.58	1.63E-07	41	39.6679	2939
chr12	53181983	53196199	ZNF740,ZNF740,ITGB7,ITGB7	-0.0984622	2	413.083	0.00594569	16	15.5882	2939
chr12	53196578	53471807	ITGB7,RARG,MFSD5,ESPL1,PFDN5,C12orf10,AAAS,SP7,SP1,AMHR2,PRR13,PCBP2,PCBP2,PCBP2-OT1	0.0908642	2	465.447	5.45E-16	134	129.954	2939
chr12	53479405	55724049	PCBP2,MAP3K12,TARBP2,NPFF,ATF7-NPFF,ATF7-NPFF,ATF7,LOC100652999,ATF7-NPFF,ATF7,ATP5MC2,CALCOCO1,HOXC13-AS,HOXC13,HOXC13,HOXC12,HOTAIR,HOXC11,HOXC11,HOXC-AS3,HOXC10,HOXC10,HOXC9,HOXC8,HOXC6,HOXC5,HOXC4,HOXC5,HOXC4,HOXC4,SMUG1,CBX5,HNRNPA1,NFE2,COPZ1,LOC102724050,GPR84,LOC102724050,ZNF385A,LOC102724050,ITGA5,LOC102724050,GTSF1,GTSF1,NCKAP1L,PDE1B,PPP1R1A,LACRT,DCD,MUCL1,TESPA1,NEUROD4,OR9K2,OR10A7,…	-0.0074342	2	401.431	0.719839	378	366.953	2939
chr12	55724321	56923332	BLOC1S1-RDH5,RDH5,CD63,GDF11,SARNP,ORMDL2,DNAJC14,MMP19,PYM1,DGKA,PMEL,CDK2,RAB5B,SUOX,IKZF4,LOC105369781,IKZF4,RPS26,ERBB3,PA2G4,RPL41,ZC3H10,ESYT1,MYL6B,MYL6,SMARCC2,RNF41,NABP2,SLC39A5,ANKRD52,COQ10A,CS,CNPY2,PAN2,IL23A,STAT2,APOF,TIMELESS,MIP,SPRYD4,SPRYD4,GLS2,GLS2,RBMS2,BAZ2A,ATP5F1B,PTGES3,NACA,PRIM1,HSD17B6	0.0978562	2	435.868	1.78E-47	532	515.368	2939
chr12	56923832	64752757	SDR9C7,RDH16,GPR182,ZBTB39,TAC3,MYO1A,NEMP1,NAB2,STAT6,LRP1,LRP1,LRP1-AS,LRP1,MIR1228,NXPH4,SHMT2,NDUFA4L2,STAC3,R3HDM2,INHBC,INHBE,GLI1,ARHGAP9,ARHGAP9,MARS,MARS,DDIT3,MBD6,DCTN2,KIF5A,PIP4K2C,DTX3,ARHGEF25,LOC101927583,SLC26A10,SLC26A10,SLC26A10,B4GALNT1,B4GALNT1,OS9,AGAP2,AGAP2-AS1,AGAP2,TSPAN31,TSPAN31,CDK4,MIR6759,TSPAN31,CDK4,CDK4,MARCH9,CYP27B1,METTL1,EEF1AKMT3,TSFM,TSFM,AVIL,AVIL,CTDSP2,A…	-0.00399403	2	389.841	0.908994	841	815.221	2939
chr12	64759776	108648850	TBC1D30,WIF1,LEMD3,MSRB3,HMGA2,LLPH,TMBIM4,IRAK3,HELB,GRIP1,CAND1,DYRK2,IFNG,IL26,IL22,MDM1,RAP1B,NUP107,SLC35E3,MDM2,CPM,CPSF6,LYZ,YEATS4,FRS2,CCT2,LRRC10,BEST3,RAB3IP,MYRFL,CNOT2,KCNMB4,PTPRB,PTPRR,TSPAN8,LGR5,ZFC3H1,THAP2,TMEM19,RAB21,TBC1D15,TBC1D15,TPH2,TRHDE-AS1,TRHDE,TRHDE,ATXN7L3B,KCNC2,CAPS2,CAPS2,GLIPR1L1,GLIPR1L2,GLIPR1,GLIPR1,KRR1,KRR1,PHLDA1,NAP1L1,BBS10,OSBPL8,ZDHHC17,CSRP2,E2F7,NAV…	-0.0449616	2	299.522	5.77E-31	2939	2824.8	2939
chr12	108648962	109443649	CORO1C,SSH1,DAO,SVOP,USP30,ALKBH2,UNG,ACACB,FOXN4,MYO1H	0.096373	2	422.269	7.55E-18	182	176.676	2939
chr12	109444212	109769288	MYO1H,KCTD10,UBE3B,MMAB,MVK,FAM222A,FAM222A-AS1	-0.0306905	2	416.915	0.0988339	63	61.101	2939
chr12	109769788	122835050	TRPV4,GLTP,TCHP,GIT2,ANKRD13A,C12orf76,IFT81,ATP2A2,ANAPC7,ARPC3,GPN3,FAM216A,VPS29,RAD9B,PPTC7,TCTN1,HVCN1,PPP1CC,CCDC63,MYL2,CUX2,PHETA1,SH2B3,ATXN2,BRAP,ACAD10,ALDH2,MAPKAPK5-AS1,MAPKAPK5,MAPKAPK5,TMEM116,ERP29,NAA25,TRAFD1,RPL6,PTPN11,PTPN11,RPH3A,OAS1,OAS3,OAS2,DTX1,RASAL1,CFAP73,CFAP73,DDX54,CFAP73,DDX54,MIR7106,DDX54,RITA1,IQCD,TPCN1,SLC8B1,PLBD2,SDS,SDSL,LHX5,RBM19,TBX5,TBX3,MED13L,MAP1LC…	0.100973	2	409.694	2.39E-118	1697	1639.44	2939
chr12	122835550	123164090	HIP1R,VPS37B,ABCB9,OGFOD2,ARL6IP4,PITPNM2,MPHOSPH9	-0.0307124	2	470.472	0.15599	99	95.0044	2939
chr12	123165301	123910672	MPHOSPH9,C12orf65,CDK2AP1,SBNO1,KMT5A,RILPL2,SNRNP35,RILPL1,TMED2,DDX55,EIF2B1,GTF2H3,TCTN2,ATP6V0A2,DNAH10	0.161704	2	436.202	3.57E-43	221	213.83	2939
chr12	123913097	124913771	DNAH10,CCDC92,ZNF664-RFLNA,ZNF664,ZNF664-RFLNA,RFLNA,NCOR2,SCARB1,UBC	0.00607628	2	524.844	0.585707	102	98.5538	2939
chr12	124914271	125091523	DHX37,BRI3BP,AACS	0.144459	2	470.115	3.02E-08	38	36.873	2939
chr12	125092023	132661684	AACS,TMEM132B,TMEM132C,SLC15A4,GLT1D1,TMEM132D,TMEM132D,TMEM132D-AS2,FZD10,PIWIL1,RIMBP2,STX2,RAN,ADGRD1,ADGRD1,ADGRD1-AS1,SFSWAP,MMP17,ULK1,PUS1,EP400,DDX51,NOC4L,GALNT9,FBRSL1,LRCOL1,P2RX2,POLE	-0.0142156	2	408.111	0.163867	429	416.301	2939
chr12	132664003	133264392	POLE,PXMP2,PGAM5,ANKLE2,GOLGA3,CHFR,ZNF605,ZNF26,ZNF84,ZNF140,ZNF891,ZNF10,ZNF268,ANHX	0.105057	2	436.767	3.07E-17	170	164.828	2939
chr13	16000691	16426603	-	-0.311001	1	0.388273	0.481169	3	2.34339	2939
chr13	16470356	19993919	-,TUBA3C,TPTE2,MPHOSPH8,PSPC1,PSPC1,ZMYM5,ZMYM2	0.189458	2	281.57	7.65E-11	99	87.8436	2939
chr13	20002849	27965015	ZMYM2,GJA3,GJB2,GJB6,CRYL1,IFT88,IL17D,EEF1AKMT1,XPO4,LATS2,SAP18,SKA3,MRPL57,MIPEPP3,ZDHHC20,ZDHHC20,MICU2,FGF9,SGCG,SACS,TNFRSF19,MIPEP,PCOTH,C1QTNF9B,C1QTNF9B,SPATA13,C1QTNF9,PARP4,ATP12A,RNF17,CENPJ,PABPC3,AMER2,MTMR6,NUP58,ATP8A2,SHISA2,RNF6,CDK8,WASF3,GPR12,USP12,RPL21,RASL11A,GTF3A,GTF3A,MTIF3,MTIF3,LNX2,POLR1D,GSX1,PDX1,CDX2	-0.0228221	2	324.89	0.00306536	646	624.056	2939
chr13	27988462	28173771	URAD,FLT3	0.186113	2	323.135	5.13E-08	29	28.107	2939
chr13	28174271	110523930	PAN3,FLT1,POMP,SLC46A3,MTUS2,MTUS2,MTUS2-AS1,SLC7A1,UBL3,KATNAL1,HMGB1,USPL1,ALOX5AP,TEX26-AS1,MEDAG,TEX26,HSPH1,B3GLCT,RXFP2,FRY,ZAR1L,BRCA2,N4BP2L1,N4BP2L2,PDS5B,PDS5B,KL,STARD13,RFC3,NBEA,NBEA,MAB21L1,DCLK1,CCDC169-SOHLH2,SOHLH2,CCDC169-SOHLH2,CCDC169,SPART,CCNA1,SERTM1,RFXAP,SMAD9,ALG5,EXOSC8,SUPT20H,CSNK1A1L,POSTN,TRPC4,UFM1,FREM2,STOML3,PROSER1,NHLRC3,LHFPL6,COG6,FOXO1,MRPS31,SLC25A15,SLC25…	-0.0436758	2	293.777	1.40E-38	3667	3521.71	2939
chr13	110523930	114353490	RAB20,NAXD,CARS2,ING1,ANKRD10,ARHGEF7-AS2,ARHGEF7,ARHGEF7,TEX29,SPACA7,TUBGCP3,ATP11A,MCF2L,F7,F10,F10,F10-AS1,PROZ,PCID2,PCID2,CUL4A,CUL4A,LAMP1,GRTP1,GRTP1,GRTP1-AS1,ADPRHL1,DCUN1D2,TMCO3,TFDP1,ATP4B,GRK1,TMEM255B,GAS6-AS1,GAS6,GAS6,RASA3,CDC16,UPF3A,CHAMP1	-0.00538131	2	398.141	0.961147	415	399.116	2939
chr14	16023392	23346147	OR11H12,POTEM,POTEM,LOC100508046,POTEG,POTEG,POTEH-AS1,LOC101929572,POTEG,LOC101929572,OR11H2,OR4Q3,OR4M1,OR4N2,OR4K2,OR4K5,OR4K1,OR4K15,OR4K14,OR4K13,OR4L1,OR4K17,OR4N5,OR11G2,OR11H6,OR11H4,TTC5,CCNB1IP1,PARP2,TEP1,KLHL33,OSGEP,APEX1,PIP4P1,PNP,RNASE10,RNASE9,RNASE11,LOC254028,RNASE12,OR6S1,ANG,RNASE4,RNASE4,EDDM3A,EDDM3B,RNASE6,RNASE1,RNASE3,RNASE2,METTL17,METTL17,LOC101929718,SLC39A2,NDRG2,NDR…	0.0587278	2	424.152	2.71E-22	746	707.813	2939
chr14	23346647	30950944	SLC22A17,EFS,IL25,CMTM5,MYH6,MYH7,MYH7,MHRT,NGDN,THTPA,ZFHX2,THTPA,AP1G2,AP1G2,LOC102724814,JPH4,DHRS2,DHRS4-AS1,DHRS4,DHRS4,DHRS4L2,DHRS4,CARMIL3,CPNE6,NRL,NRL,PCK2,DCAF11,FITM1,PSME1,EMC9,PSME2,MIR7703,PSME2,RNF31,IRF9,REC8,IPO4,TM9SF1,TSSK4,CHMP4A,MDP1,NEDD8-MDP1,NEDD8-MDP1,NEDD8,GMPR2,TINF2,TGM1,RABGGTA,DHRS1,NOP9,NOP9,CIDEB,LTB4R2,LTB4R,LTB4R,ADCY4,RIPK3,NFATC4,NYNRIN,CBLN3,KHNYN,KHNYN,SDR39…	-0.05753	2	417.751	9.61E-22	761	739.23	2939
chr14	30955619	31787279	STRN3,AP4S1,HECTD1,HEATR5A,LOC101927124,DTD2,DTD2,GPR33,NUBPL	0.0709898	2	341.914	8.05E-09	112	108.811	2939
chr14	31787779	34435304	NUBPL,ARHGAP5,AKAP6,NPAS3,EGLN3,SPTSSA	-0.078594	2	279.752	6.58E-06	105	101.484	2939
chr14	34435804	35317306	SPTSSA,EAPP,SNX6,SNX6,CFL2,BAZ1A,BAZ1A,LOC112268124,SRP54,FAM177A1,FAM177A1,LOC101927178,LOC101927178,PPP2R3C,PPP2R3C,KIAA0391,PSMA6	0.174008	2	326.622	1.15E-21	118	113.184	2939
chr14	35317806	39064993	NFKBIA,INSM2,RALGAPA1,BRMS1L,MBIP,SFTA3,SFTA3,NKX2-1,SFTA3,NKX2-1,NKX2-1-AS1,NKX2-8,PAX9,SLC25A21,SLC25A21,SLC25A21-AS1,MIPOL1,FOXA1,SSTR1,CLEC14A,SEC23A	-0.0299823	2	309.813	0.0393772	174	167.789	2939
chr14	39067172	50588078	SEC23A,GEMIN2,TRAPPC6B,PNN,MIA2,FBXO33,LRFN5,FSCB,C14orf28,LOC101927418,KLHL28,TOGARAM1,PRPF39,FKBP3,FANCM,MIS18BP1,RPL10L,MDGA2,RPS29,LRR1,RPL36AL,MGAT2,DNAAF2,POLE2,KLHDC1,KLHDC2,KLHDC2,NEMF,NEMF,ARF6,VCPKMT,SOS2,L2HGDH,DMAC2L,CDKL1,ATL1	0.0399122	2	288.96	4.02E-08	479	459.844	2939
chr14	50590940	73315889	ATL1,SAV1,NIN,NIN,LOC105370489,ABHD12B,PYGL,TRIM9,TMX1,FRMD6,GNG2,RTRAF,RTRAF,NID2,NID2,PTGDR,PTGER2,TXNDC16,GPR137C,ERO1A,PSMC6,STYX,GNPNAT1,FERMT2,DDHD1,BMP4,CDKN3,CNIH1,GMFB,CGRRF1,SAMD4A,GCH1,WDHD1,SOCS4,MAPK1IP1L,LGALS3,DLGAP5,FBXO34,ATG14,TBPL2,KTN1,PELI2,TMEM260,OTX2,EXOC5,AP5M1,NAA30,CCDC198,SLC35F4,ARMH4,ACTR10,PSMA3,PSMA3,PSMA3-AS1,ARID4A,TOMM20L,TOMM20L,TIMM9,TIMM9,KIAA0586,DACT1,DAAM1…	-0.0192967	2	337.159	0.000112061	2043	1972.57	2939
chr14	73316389	74288765	NUMB,HEATR4,HEATR4,RIOX1,HEATR4,ACOT1,ACOT2,ACOT4,ACOT6,DNAL1,PNMA1,ELMSAN1,PTGR2,ZNF410,FAM161B,FAM161B,COQ6,COQ6,COQ6,ENTPD5,ENTPD5,BBOF1,BBOF1,ALDH6A1,ALDH6A1,LIN52,VSX2,ABCD4	0.140664	2	417.769	5.24E-28	179	171.579	2939
chr14	74289482	77343483	ABCD4,VRTN,SYNDIG1L,NPC2,ISCA2,LTBP2,AREL1,FCF1,YLPM1,PROX2,DLST,RPS6KL1,PGF,EIF2B2,MLH3,ACYP1,ZC2HC1C,NEK9,TMED10,FOS,JDP2,BATF,LOC102724153,FLVCR2,FLVCR2,ERG28,TTLL5,TGFB3,IFT43,GPATCH2L,ESRRB,VASH1,ANGEL1,LRRC74A,IRF2BPL,CIPC,ZDHHC22,TMEM63C,NGB,POMT2,GSTZ1,TMED8	-0.0045043	2	395.502	0.935176	481	465.928	2939
chr14	77343696	77822518	TMED8,SAMD15,NOXRED1,VIPAS39,AHSA1,ISM2,SPTLC2,ALKBH1,SLIRP,SNW1,SNW1,C14orf178,C14orf178,ADCK1	0.114716	2	384.331	9.22E-14	103	99.6607	2939
chr14	77823018	90061705	ADCK1,NRXN3,DIO2,DIO2,DIO2-AS1,CEP128,TSHR,GTF2A1,STON2,SEL1L,FLRT2,GALC,GPR65,KCNK10,SPATA7,PTPN21,ZC3H14,ZC3H14,EML5,EML5,TTC8,FOXN3,EFCAB11,TDP1	-0.0527976	2	282.612	1.11E-08	418	403.402	2939
chr14	90063039	90404514	KCNK13,PSMC1,PSMC1,NRDE2,NRDE2,CALM1	0.116111	2	419.343	6.03E-06	41	39.9352	2939
chr14	90404688	90729574	CALM1,TTC7B,TTC7B,LOC101928909	-0.145614	2	284.209	0.000120561	23	21.7887	2939
chr14	90730074	93618354	TTC7B,RPS6KA5,DGLUCY,GPR68,CCDC88C,PPP4R3A,CATSPERB,TC2N,FBLN5,TRIP11,ATXN3,NDUFB1,CPSF2,SLC24A4,RIN3,LGMN,GOLGA5,CHGA,ITPK1,MOAP1,TMEM251,GON7,UBR7,BTBD7,UNC79,COX8C,UNC79	0.0574597	2	387.494	1.66E-13	386	372.97	2939
chr14	93621620	96385684	UNC79,PRIMA1,FAM181A-AS1,FAM181A,FAM181A,ASB2,OTUB2,DDX24,IFI27L1,IFI27,IFI27L2,PPP4R4,SERPINA10,SERPINA6,SERPINA1,SERPINA11,SERPINA9,SERPINA12,SERPINA4,SERPINA5,SERPINA3,GSC,DICER1,CLMN,SYNE3,GLRX5,TCL1B,TCL1A,C14orf132,BDKRB2,BDKRB1,ATG2B,GSKIP	-0.0567521	2	408.974	5.85E-10	313	303.353	2939
chr14	96392154	96527539	AK7,PAPOLA	0.168449	2	338.48	5.08E-08	28	26.4124	2939
chr14	96527952	101881660	PAPOLA,VRK1,C14orf177,BCL11B,SETD3,CCNK,CCNK,CCDC85C,CCDC85C,HHIPL1,CYP46A1,EML1,EVL,DEGS2,YY1,SLC25A29,SLC25A47,WARS,WDR25,BEGAIN,DLK1,RTL1,RTL1,MIR431,RTL1,MIR433,RTL1,MIR127,RTL1,MIR432,RTL1,MIR432,MIR136,DIO3,PPP2R5C	-0.0462623	2	347.488	0.000124802	259	250.591	2939
chr14	101882160	104006554	PPP2R5C,DYNC1H1,HSP90AA1,HSP90AA1,WDR20,WDR20,MOK,ZNF839,CINP,TECPR2,RCOR1,TRAF3,AMN,CDC42BPB,LBHD2,EXOC3L4,TNFAIP2,EIF5,MARK3,CKB,TRMT61A,BAG5,APOPT1,KLC1,KLC1,XRCC3,XRCC3,ZFYVE21,PPP1R13B,ATP5MPL,TDRD9,RD3L,TDRD9	0.0711972	2	399.106	2.75E-19	401	389.461	2939
chr14	104006645	104957508	TDRD9,ASPG,KIF26A,C14orf180,TMEM179,INF2,ADSSL1,SIVA1,AKT1,ZBTB42,CEP170B,PLD4,AHNAK2	-0.103679	2	550.65	1.03E-17	213	207.419	2939
chr14	104957613	105464863	AHNAK2,CLBA1,CDCA4,GPR132,JAG2,JAG2,MIR6765,NUDT14,BRF1,BRF1,BTBD6,PACS2,TEX22,MTA1	0.0226193	2	448.531	0.0714831	119	114.832	2939
chr14	105465093	106883061	MTA1,CRIP2,CRIP1,TEDC1,TMEM121	-0.103533	2	427.254	0.0025806	36	34.2516	2939
chr15	17010037	21877041	GOLGA6L6,POTEB2,POTEB,POTEB3	-0.442871	1	359.463	1.86E-09	58	45.5583	2939
chr15	21877041	84242592	POTEB2,POTEB,LOC101927079,OR4M2,LOC101927079,OR4N4,NIPA1,NIPA2,CYFIP1,TUBGCP5,GOLGA6L1,GOLGA6L22,GOLGA6L2,MKRN3,MAGEL2,NDN,NPAP1,SNRPN,SNHG14,SNURF,SNHG14,UBE3A,ATP10A,GABRB3,GABRA5,GABRG3,OCA2,HERC2,GOLGA8M,GOLGA8M,LOC101928042,APBA2,FAM189A1,FAM189A1,NSMCE3,TJP1,GOLGA8J,CHRNA7,CHRFAM7A,CHRFAM7A,GOLGA8R,LOC102725021,GOLGA8R,LOC102725021,GOLGA8IP,GOLGA8T,GOLGA8H,GOLGA8N,LOC102725021,GOLGA8T,GOLGA…	0.00243673	2	384.998	0.00220403	7252	6963.74	2939
chr15	84517364	89686546	ZSCAN2,WDR73,NMB,SEC11A,ZNF592,ALPK3,SLC28A1,PDE8A,AKAP13,KLHL25,AGBL1,AGBL1,LOC102724452,NTRK3,NTRK3,NTRK3-AS1,MRPL46,MRPS11,DET1,AEN,ISG20,ACAN,HAPLN3,MFGE8,ABHD2,RLBP1,FANCI,FANCI,POLG,POLG,POLG,MIR6766,RHCG,TICRR,KIF7,PLIN1,PEX11A	-0.0228507	2	389.513	0.0173438	481	465.101	2939
chr15	89690576	90875240	PEX11A,WDR93,MESP1,MESP2,ANPEP,AP3S2,ARPIN-AP3S2,ARPIN-AP3S2,ARPIN,ZNF710,ZNF710,ZNF710-AS1,IDH2,SEMA4B,CIB1,CIB1,GDPGP1,NGRN,ZNF774,IQGAP1,CRTC3,CRTC3,CRTC3-AS1,BLM	0.0784174	2	411.993	6.48E-14	199	193.123	2939
chr15	90875740	101980392	FURIN,FES,MAN2A2,UNC45A,HDDC3,UNC45A,RCCD1,PRC1,PRC1-AS1,PRC1,VPS33B,SV2B,SLCO3A1,ST8SIA2,FAM174B,CHD2,RGMA,MCTP2,NR2F2-AS1,NR2F2,NR2F2,SPATA8,ARRDC4,FAM169B,IRAIN,IGF1R,IGF1R,PGPEP1L,SYNM,TTC23,LRRC28,MEF2A,LYSMD4,ADAMTS17,CERS3-AS1,CERS3,CERS3,LINS1,ASB7,ALDH1A3,ALDH1A3,LOC101927751,LRRK1,CHSY1,SELENOS,SNRPA1,PCSK6,PCSK6,LOC100507472,TM2D3,TARSL2,OR4F6,OR4F15,OR4F4	-0.0226955	2	351.421	0.00524222	622	601.891	2939
chr16	47429	189339	POLR3K,SNRNP25,RHBDF1,MPG,NPRL3,HBZ,HBM,HBA2,HBA1,HBQ1,LUC7L	0.00387542	2	519.132	0.797104	60	58.1649	2939
chr16	189963	259599	LUC7L,FAM234A	0.331253	3	454.093	8.00E-06	12	11.435	2939
chr16	259968	377848	FAM234A,FAM234A,RGS11,RGS11,ARHGDIG,PDIA2,AXIN1,MRPL28,TMEM8A	-0.0162546	2	526.246	0.296517	70	68.2229	2939
chr16	382321	519024	NME4,DECR2,RAB11FIP3	0.186995	2	579.441	7.20E-09	24	23.0881	2939
chr16	519753	1347821	RAB11FIP3,CAPN15,PRR35,NHLRC4,PIGQ,RAB40C,WFIKKN1,METTL26,MCRIP2,WDR90,RHOT2,RHBDL1,STUB1,STUB1,JMJD8,JMJD8,WDR24,FBXL16,METRN,FAM173A,CCDC78,HAGHL,CIAO3,MSLN,RPUSD1,CHTF18,GNG13,PRR25,LMF1,LMF1,LMF1-AS1,SOX8,SSTR5,C1QTNF8,CACNA1H,TPSG1,TPSAB1,TPSD1,UBE2I,BAIAP3	-0.0665902	2	521.183	7.76E-14	334	324.641	2939
chr16	1347893	1974292	BAIAP3,BAIAP3,TSR3,TSR3,GNPTG,UNKL,C16orf91,CLCN7,PTX4,TELO2,IFT140,IFT140,TMEM204,IFT140,LOC105371046,CRAMP1,JPT2,MAPK8IP3,NME3,MRPS34,EME2,SPSB3,NUBP2,IGFALS,IGFALS,HAGH,FAHD1,FAHD1,MEIOB,MEIOB,HS3ST6,MSRB1,RPL3L,NDUFB10,RPS2,RNF151,TBL3	0.0434746	2	517.116	2.66E-06	259	251.01	2939
chr16	1974375	2036881	TBL3,NOXO1,GFER,SYNGR3,SLC9A3R2	-0.0665248	2	568.914	0.00152878	34	33.2909	2939
chr16	2036954	2079428	SLC9A3R2,NTHL1,TSC2	0.100183	2	528.127	7.97E-05	35	34.0581	2939
chr16	2080164	2097503	TSC2,PKD1,MIR1225,PKD1,PKD1,LOC105371049	-0.107778	2	573.718	2.10E-05	26	25.4709	2939
chr16	2097727	2109026	PKD1,PKD1,MIR6511B1,MIR6511B2	0.273051	3	726.8	7.54E-09	20	18.8875	2939
chr16	2109026	2238018	PKD1,RAB26,TRAF7,CASKIN1,MLST8,MLST8,BRICD5,BRICD5,PGP,E4F1,DNASE1L2	-0.0187722	2	534.759	0.236052	99	96.4309	2939
chr16	2238361	2597275	DNASE1L2,ECI1,RNPS1,ABCA3,CCNF,TEDC2,NTN3,TBC1D24,ATP6V0C,AMDHD2,AMDHD2,CEMP1,PDPK1	0.106764	2	529.251	6.31E-14	118	114.776	2939
chr16	2597650	3029429	PDPK1,KCTD5,PRSS27,SRRM2,ELOB,PRSS33,PRSS21,ZG16B,PRSS22,FLYWCH2,FLYWCH1,KREMEN2,PAQR4,PAQR4,PKMYT1,PKMYT1,CLDN9,CLDN6,TNFRSF12A,HCFC1R1,THOC6,BICDL2	0.00142305	2	494.213	0.622188	129	125.47	2939
chr16	3030448	5405292	BICDL2,BICDL2,LOC100128770,MMP25,MMP25,MMP25-AS1,IL32,ZSCAN10,ZNF205-AS1,ZNF205,ZNF205,ZNF213,OR1F1,ZNF200,MEFV,ZNF263,TIGD7,ZNF75A,OR2C1,MTRNR2L4,ZSCAN32,ZNF174,ZNF597,NAA60,C16orf90,CLUAP1,NLRC3,SLX4,DNASE1,TRAP1,CREBBP,ADCY9,SRL,TFAP4,GLIS2,PAM16,CORO7-PAM16,CORO7-PAM16,CORO7,CORO7-PAM16,CORO7,VASN,DNAJA3,NMRAL1,HMOX2,CDIP1,C16orf96,UBALD1,MGRN1,NUDT16L1,ANKS3,C16orf71,ZNF500,SEPT12,SMIM22,ROG…	0.096366	2	505.569	5.50E-48	593	576.233	2939
chr16	5405292	8642207	RBFOX1,TMEM114,METTL22	-0.0661834	2	225.633	0.00704916	56	54.1765	2939
chr16	8642462	8858472	METTL22,ABAT,TMEM186,PMM2,LOC100130283,CARHSP1	0.155006	2	432.87	2.17E-06	33	32.0926	2939
chr16	8859170	10180411	LOC100130283,CARHSP1,USP7,C16orf72,GRIN2A	-0.0316608	2	338.096	0.0623316	71	68.657	2939
chr16	10180911	10876830	ATF7IP2,EMP2,TEKT5,NUBP1,NUBP1,TVP23A,TVP23A	0.134365	2	358.65	8.17E-07	52	50.0071	2939
chr16	10877330	11166552	CIITA,DEXI,CLEC16A	0.000669929	2	409.424	0.832896	56	54.0344	2939
chr16	11167052	12129758	CLEC16A,SOCS1,TNP2,PRM3,PRM2,PRM1,RMI2,LITAF,SNN,TXNDC11,ZC3H7A,RSL1D1,GSPT1,TNFRSF17,SNX29	0.145164	2	377.241	1.68E-17	106	101.42	2939
chr16	12130258	14582291	SNX29,CPPED1,SHISA9,ERCC4,MRTFB,PARN	0.00178784	2	317.535	0.736113	87	84.0887	2939
chr16	14584346	19827137	PARN,BFAR,PLA2G10,NPIPA2,NPIPA3,NOMO3,NOMO1,NOMO3,NOMO1,PKD1P3-NPIPA1,NPIPA1,PDXDC1,PDXDC1,NTAN1,PDXDC1,RRN3,LOC100505915,NPIPA5,NPIPA5,MPV17L,BMERB1,MARF1,MARF1,MIR6506,NDE1,NDE1,MYH11,MYH11,FOPNL,ABCC1,ABCC6,NOMO3,NOMO2,PKD1P4-NPIPA8,NPIPA8,NPIPA7,XYLT1,XYLT1,LOC102723692,NPIPA7,NPIPA8,PKD1P4-NPIPA8,NOMO2,NOMO2,RPS15A,RPS15A,ARL6IP1,SMG1,TMC7,COQ7,ITPRIPL2,SYT17,CLEC19A,TMC5,TMC5,GDE1,CCP110,VP…	0.167999	2	539.889	3.52E-86	646	608.386	2939
chr16	19827637	20862538	IQCK,GPRC5B,GPR139,GP2,UMOD,PDILT,ACSM5,ACSM2A,ACSM2B,ACSM1,THUMPD1,ACSM3,ACSM3,ERI2,ERI2,REXO5,DCUN1D3	-0.00831641	2	401.273	0.652746	169	164.156	2939
chr16	20863038	29971545	LYRM1,DNAH3,DNAH3,TMEM159,TMEM159,ZP2,ANKS4B,CRYM,METTL9,METTL9,IGSF6,OTOA,OTOA,OTOAP1,UQCRC2,PDZD9,MOSMO,VWA3A,EEF2K,POLR3E,CDR2,NPIPB5,HS3ST2,USP31,SCNN1G,SCNN1B,COG7,GGA2,EARS2,UBFD1,NDUFAB1,PALB2,DCTN5,PLK1,ERN2,CHP2,PRKCB,CACNG3,RBBP6,TNRC6A,SLC5A11,ARHGAP17,LCMT1,AQP8,ZKSCAN2,ZKSCAN2,HS3ST4,KDM8,NSMCE1,IL4R,IL21R,IL21R,IL21R-AS1,GTF3C1,KIAA0556,KIAA0556,LOC100128079,GSG1L,XPO6,SBK1,NPIPB6,E…	0.109716	2	474.173	5.73E-92	1195	1152.06	2939
chr16	29977772	30001040	TAOK2,HIRIP3,INO80E	-0.0672994	2	500.162	0.00186069	39	38.1529	2939
chr16	30001413	30753557	INO80E,DOC2A,C16orf92,C16orf92,FAM57B,FAM57B,LOC112694756,ALDOA,PPP4C,TBX6,YPEL3,LOC101928595,GDPD3,GDPD3,MAPK3,CORO1A,CORO1A,LOC606724,BOLA2,BOLA2B,BOLA2,SLX1A,SLX1B,SLX1A,SLX1B,SLX1A-SULT1A3,SLX1B-SULT1A4,SLX1A-SULT1A3,SLX1B-SULT1A4,SULT1A3,SULT1A4,SLX1A-SULT1A3,SLX1B-SULT1A4,SULT1A3,SULT1A4,NPIPB13,NPIPB12,NPIPB13,NPIPB12,CD2BP2,TBC1D10B,MYLPF,SEPT1,ZNF48,ZNF48,ZNF771,DCTPP1,SEPHS2,ITGAL,ZNF76…	0.122058	2	582.736	5.28E-35	303	293.64	2939
chr16	30756181	30784254	PHKG2,PHKG2,CCDC189,CCDC189,RNF40,RNF40,ZNF629	-0.0411795	2	522.842	0.0107096	43	42.0824	2939
chr16	30784409	31075824	ZNF629,BCL7C,BCL7C,MIR762HG,BCL7C,MIR762HG,MIR762,CTF1,FBXL19,ORAI3,SETD1A,HSD3B7,STX1B,STX4,ZNF668	0.0991304	2	498.044	4.33E-10	86	82.8953	2939
chr16	31076324	31086491	ZNF646,PRSS53	-0.0919555	2	569.626	8.70E-07	28	27.6402	2939
chr16	31086632	90227794	PRSS53,VKORC1,BCKDK,KAT8,PRSS8,PRSS36,FUS,PYCARD,PYCARD,PYCARD-AS1,TRIM72,PYDC1,TRIM72,ITGAM,ITGAX,ITGAD,COX6A2,ZNF843,ARMC5,ARMC5,TGFB1I1,SLC5A2,SLC5A2,C16orf58,C16orf58,AHSP,ZNF720,ZNF267,TP53TG3D,TP53TG3F,LOC102723655,TP53TG3,TP53TG3B,TP53TG3C,TP53TG3E,TP53TG3B,TP53TG3,TP53TG3C,LOC102723655,TP53TG3E,TP53TG3F,SHCBP1,VPS35,ORC6,MYLK3,C16orf87,GPT2,DNAJA2,NETO2,ITFG1-AS1,ITFG1,ITFG1,PHKB,ABCC12,A…	0.0375234	2	423.661	2.97E-47	4850	4681.99	2939
chr17	108342	10398640	SCGB1C2,DOC2B,RPH3AL,LOC105371430,C17orf97,VPS53,FAM57A,GEMIN4,GLOD4,MRM3,NXN,TIMM22,ABR,TRARG1,YWHAE,CRK,MYO1C,INPP5K,PITPNA,SLC43A2,SCARF1,RILP,PRPF8,TLCD2,WDR81,SERPINF2,SERPINF1,SMYD4,RPA1,RTN4RL1,DPH1,DPH1,OVCA2,HIC1,HIC1,SMG6,SMG6,SRR,SRR,TSR1,TSR1,SGSM2,MNT,METTL16,PAFAH1B1,CLUH,CLUH,MIR6776,RAP1GAP2,RAP1GAP2,LOC101927911,OR1D5,OR1D2,OR1G1,OR1A2,OR1A1,OR3A2,OR3A1,OR1E1,OR3A3,OR1E2,SPATA22,…	0.0802758	2	465.108	6.97E-150	2647	2567.11	2939
chr17	10398767	10544127	MYHAS,MYH8,MYHAS,MYH4,MYHAS,MYH1,MYHAS,MYH2	-0.105859	2	431.606	3.68E-14	140	136.102	2939
chr17	10545345	16760924	MYHAS,MYH2,MYH3,SCO1,ADPRM,ADPRM,TMEM220,TMEM220,PIRT,SHISA6,DNAH9,ZNF18,MAP2K4,MYOCD,MYOCD,LOC101928418,MYOCD,LOC100128006,LOC100128006,ARHGAP44,ARHGAP44,ELAC2,HS3ST3A1,COX10,CDRT15,HS3ST3B1,PMP22,TEKT3,CDRT4,TVP23C-CDRT4,CDRT4,TVP23C-CDRT4,TVP23C-CDRT4,TVP23C,CDRT1,TRIM16,ZNF286A,TBC1D26,ADORA2B,ZSWIM7,ZSWIM7,TTC19,TTC19,NCOR1,PIGL,CENPV,UBB,TRPV2,SNHG29,LRRC75A,ZNF287,ZNF624,CCDC144A	0.0432092	2	385.561	1.75E-10	519	501.142	2939
chr17	16761424	17202266	CCDC144A,TNFRSF13B,MPRIP	-0.122753	2	358.367	0.000859579	41	39.2723	2939
chr17	17202766	17322684	PLD6,FLCN,COPS3,NT5M	0.166154	2	404.934	6.37E-07	28	27.3011	2939
chr17	17323184	18285520	NT5M,MED9,RASD1,PEMT,RAI1,SREBF1,TOM1L2,DRC3,ATPAF2,GID4,DRG2,MYO15A,ALKBH5,LLGL1,FLII,MIEF2,TOP3A	-0.0332	2	471.826	0.00313242	268	260.796	2939
chr17	18290556	18635961	TOP3A,SMCR8,SHMT1,SHMT1,MIR6778,EVPLL,LGALS9C	0.225483	3	538.02	9.66E-08	57	52.8101	2939
chr17	18636461	18681651	TBC1D28,ZNF286B,ZNF286B,FOXO3B	-0.057063	2	441.938	0.351033	15	14.3624	2939
chr17	18682151	18923984	TRIM16L,FBXW10,TVP23B,PRPSAP2	0.191162	2	485.111	1.59E-12	41	39.7927	2939
chr17	18928810	19035457	PRPSAP2,SLC5A10,SLC5A10,FAM83G,GRAP	-0.0704624	2	460.973	0.00434056	33	31.426	2939
chr17	19035957	31199921	GRAP,GRAPL,GRAPL,LOC79999,LOC388436,EPN2,B9D1,MAPK7,MFAP4,RNF112,SLC47A1,ALDH3A2,SLC47A2,ALDH3A1,ULK2,AKAP10,SPECC1,LGALS9B,LGALS9B,CDRT15L2,CCDC144NL,CCDC144NL,CCDC144NL-AS1,USP22,DHRS7B,TMEM11,MAP2K3,KCNJ12,C17orf51,KCNJ18,MTRNR2L1,WSB1,KSR1,LGALS9,NOS2,LYRM9,NLK,TMEM97,IFT20,TNFAIP1,POLDIP2,TMEM199,SEBOX,VTN,SARM1,SARM1,SLC46A1,SLC46A1,SLC13A2,FOXN1,UNC119,PIGS,ALDOC,SPAG5,SPAG5-AS1,KIAA0100,K…	0.0473848	2	420.282	3.33E-22	1089	1054.04	2939
chr17	31200421	31357090	NF1,NF1,OMG,NF1,EVI2B,NF1,EVI2A	-0.0330913	2	331.562	0.157696	63	61.2815	2939
chr17	31357268	32487928	NF1,RAB11FIP4,COPRS,UTP6,SUZ12,LRRC37B,LOC105371730,RHOT1,RHOT1,RHBDL3,C17orf75,ZNF207,PSMD11,CDK5R1	0.124869	2	375.478	2.39E-20	152	147.431	2939
chr17	32487928	34927547	CDK5R1,MYO1D,TMEM98,SPACA3,ASIC2,CCL2,CCL7,CCL11,CCL8,CCL13,CCL1,TMEM132E	-0.0764472	2	316.139	4.77E-05	103	99.533	2939
chr17	34928047	35709308	CCT6B,ZNF830,LIG3,RFFL,RAD51L3-RFFL,RAD51L3-RFFL,RAD51D,FNDC8,FNDC8,NLE1,NLE1,UNC45B,SLC35G3,SLFN5,SLFN11,SLFN12,SLFN13,SLFN12L,SLFN14,SLFN14,LOC107985033,PEX12,AP2B1	0.0544619	2	424.271	2.61E-08	191	186.146	2939
chr17	35710233	35750318	AP2B1,RASL10B,GAS2L2	-0.145382	2	440.799	4.75E-07	17	16.4459	2939
chr17	35752465	83244877	GAS2L2,MMP28,C17orf50,MMP28,TAF15,HEATR9,CCL5,RDM1,LYZL6,CCL16,CCL14,CCL15-CCL14,CCL15-CCL14,CCL15,CCL23,CCL18,CCL3,CCL3L1,CCL4L1,CCL4,CCL4L2,TBC1D3H,TBC1D3G,TBC1D3I,TBC1D3D,TBC1D3L,TBC1D3B,CCL3,CCL3L1,CCL3L3,CCL4L1,CCL4L2,TBC1D3H,TBC1D3I,TBC1D3D,TBC1D3H,TBC1D3G,TBC1D3H,TBC1D3G,TBC1D3I,TBC1D3D,TBC1D3K,ZNHIT3,ZNHIT3,MYO19,MYO19,PIGW,GGNBP2,DHRS11,MRM1,LHX1,AATF,ACACA,ACACA,ACACA,C17orf78,TADA2A,TA…	0.05874	2	455.773	4.04E-188	8096	7790.31	2939
chr18	12592	23714072	USP14,USP14,THOC1,THOC1,COLEC12,CETN1,CLUL1,TYMS,TYMS,ENOSF1,ENOSF1,YES1,ADCYAP1,METTL4,NDC80,SMCHD1,EMILIN2,LPIN2,MYOM1,MYL12A,MYL12A,LOC104968399,MYL12B,TGIF1,DLGAP1,DLGAP1,DLGAP1-AS3,AKAIN1,ZBTB14,EPB41L3,TMEM200C,L3MBTL4,ARHGAP28,LAMA1,LAMA1,LOC101927188,LRRC30,PTPRM,RAB12,MTCL1,NDUFV2,NDUFV2,NDUFV2-AS1,ANKRD12,TWSG1,RALBP1,PPP4R1,RAB31,TXNDC2,VAPA,APCDD1,NAPG,PIEZO2,PIEZO2,MIR6788,SLC35G4,GN…	0.0146396	2	332.276	0.00079538	1370	1318.65	2939
chr18	23714572	57601783	LAMA3,TTC39C,CABYR,OSBPL1A,IMPACT,HRH4,ZNF521,SS18,PSMA8,TAF4B,KCTD1,AQP4,AQP4,AQP4-AS1,AQP4-AS1,CHST9,CHST9,CDH2,DSC3,DSC2,DSCAS,DSC1,DSG1,DSG1,DSG1-AS1,DSG1-AS1,DSG4,DSG3,DSG2,DSG2,DSG2-AS1,TTR,B4GALT6,SLC25A52,TRAPPC8,RNF125,RNF138,MEP1B,GAREM1,KLHL14,CCDC178,ASXL3,NOL4,DTNA,MAPRE2,ZNF397,ZNF397,ZSCAN30,ZSCAN30,ZNF24,ZNF396,INO80C,GALNT1,C18orf21,RPRD1A,SLC39A6,ELP2,MOCOS,FHOD3,FHOD3,TPGS2,TPG…	-0.0495696	2	325.714	2.94E-26	1766	1704.02	2939
chr18	57602354	57888233	NARS,LOC100505549,ATP8B1,ATP8B1	0.140309	2	373.588	1.50E-08	43	41.5771	2939
chr18	57888233	80261964	NEDD4L,ALPK2,MALT1,ZNF532,SEC11C,GRP,RAX,CPLX4,LMAN1,CCBE1,PMAIP1,MC4R,CDH20,RNF152,PIGN,RELCH,TNFRSF11A,ZCCHC2,PHLPP1,BCL2,KDSR,VPS4B,SERPINB5,SERPINB12,SERPINB13,SERPINB4,SERPINB3,SERPINB11,SERPINB7,SERPINB2,SERPINB10,HMSD,SERPINB8,CDH7,CDH19,DSEL,TMX3,CCDC102B,DOK6,CD226,RTTN,SOCS6,CBLN2,NETO1,FBXO15,TIMM21,CYB5A,C18orf63,DIPK1C,CNDP2,CNDP1,ZNF407,ZADH2,TSHZ1,SMIM21,ZNF516,ZNF236,MBP,GALR1,SAL…	-0.0549148	2	314.726	9.26E-21	1006	971.905	2939
chr19	89737	5032390	OR4F17,PLPP2,MIER2,THEG,C2CD4C,SHC2,ODF3L2,MADCAM1,CDC34,GZMM,BSG,HCN2,POLRMT,FGF22,RNF126,FSTL3,PRSS57,PALM,MISP,PTBP1,PTBP1,MIR4745,PLPPR3,AZU1,PRTN3,ELANE,MED16,R3HDM4,KISS1R,ARID3A,WDR18,GRIN3B,TMEM259,CNN2,ABCA7,ARHGAP45,POLR2E,GPX4,SBNO2,STK11,CBARP,ATP5F1D,MIDN,CIRBP,C19orf24,EFNA2,PWWP3A,NDUFS7,GAMT,DAZAP1,RPS15,APC2,C19orf25,PCSK4,REEP6,ADAMTSL5,PLK5,MEX3D,MBD3,UQCR11,TCF3,ONECUT3,ATP8B3…	0.138904	2	544.605	3.98E-172	1431	1383.35	2939
chr19	5032890	5221253	KDM4B,PTPRS	-0.0186982	2	473.816	0.546144	44	42.886	2939
chr19	5222122	8882366	PTPRS,ZNRF4,SAFB2,SAFB,MICOS13,HSD11B1L,RPL36,LONP1,LONP1,CATSPERD,CATSPERD,PRR22,DUS3L,NRTN,FUT6,FUT3,FUT5,NDUFA11,VMAC,CAPS,RANBP3,LOC100128568,RFX2,RFX2,ACSBG2,MLLT1,ACER1,CLPP,ALKBH7,PSPN,GTF2F1,GTF2F1,MIR6885,KHSRP,KHSRP,MIR3940,SLC25A41,SLC25A23,CRB3,DENND1C,TUBB4A,TNFSF9,CD70,TNFSF14,C3,GPR108,GPR108,MIR6791,TRIP10,SH2D3A,VAV1,ADGRE1,MBD3L5,MBD3L4,MBD3L2B,MBD3L2,MBD3L3,ZNF557,INSR,ARHGEF18…	0.144711	2	523.242	5.16E-142	1019	988.857	2939
chr19	8882696	8977453	MUC16	-0.0873481	2	463.865	2.54E-20	184	179.89	2939
chr19	8977453	18419148	MUC16,OR1M1,OR7G2,OR7G1,OR7G3,ZNF317,OR7D2,OR7D4,OR7E24,ZNF699,ZNF559,ZNF559-ZNF177,ZNF559-ZNF177,ZNF177,ZNF266,ZNF560,ZNF426,ZNF121,ZNF561,ZNF562,ZNF846,FBXL12,UBL5,PIN1,OLFM2,COL5A3,RDH8,C19orf66,C19orf66,ANGPTL6,ANGPTL6,PPAN,PPAN-P2RY11,PPAN,PPAN-P2RY11,P2RY11,PPAN-P2RY11,P2RY11,PPAN-P2RY11,P2RY11,EIF3G,EIF3G,DNMT1,S1PR2,MRPL4,ICAM1,ICAM4,ICAM5,ZGLP1,FDX2,RAVER1,ICAM3,TYK2,CDC37,CDC37,MIR1181,…	0.171914	2	506.367	0	2769	2680.27	2939
chr19	18419648	18472882	SSBP4,ISYNA1,ELL	-0.026477	2	520.248	0.325951	31	30.3582	2939
chr19	18473382	19640571	ELL,FKBP8,KXD1,UBA52,REX1BD,CRLF1,TMEM59L,KLHL26,CRTC1,COMP,UPF1,CERS1,GDF1,COPE,DDX49,HOMER3,SUGP2,ARMC6,SLC25A42,TMEM161A,MEF2B,BORCS8-MEF2B,BORCS8-MEF2B,BORCS8,RFXANK,RFXANK,NR2C2AP,NR2C2AP,NCAN,HAPLN4,TM6SF2,SUGP1,MAU2,GATAD2A,TSSK6,NDUFA13,YJEFN3,CILP2,PBX4,LPAR2,GMIP	0.114868	2	514.581	3.68E-37	339	329.725	2939
chr19	19641809	19678786	GMIP,ATP13A1,ZNF101	-0.00486417	2	513.995	0.910784	32	31.109	2939
chr19	19679180	54783538	ZNF101,ZNF14,ZNF56,ZNF506,ZNF253,ZNF93,ZNF682,ZNF90,ZNF486,ZNF737,ZNF626,ZNF85,ZNF430,ZNF714,ZNF431,ZNF708,ZNF493,ZNF429,ZNF100,ZNF43,ZNF208,ZNF257,ZNF676,ZNF729,ZNF98,ZNF492,ZNF99,ZNF728,ZNF730,ZNF91,ZNF675,ZNF681,ZNF726,ZNF254,UQCRFS1,VSTM2B,POP4,PLEKHF1,C19orf12,CCNE1,URI1,ZNF536,TSHZ3,ZNF507,DPY19L3,PDCD5,ANKRD27,RGS9BP,NUDT19,TDRD12,SLC7A9,CEP89,FAAP24,RHPN2,GPATCH1,WDR88,LRP3,SLC7A10,CEBPA,…	0.124416	2	496.124	0	6439	6219.66	2939
chr19	54784038	54821786	KIR2DS5,KIR2DS3,KIR2DS2,LOC102725023,KIR2DS1,LOC101928804,LOC112268354,KIR2DL4,KIR2DS5,KIR2DS3,KIR2DS2,LOC102725023,KIR2DS1,LOC101928804,KIR3DL1,LOC112268355,KIR3DS1	-0.769661	1	320.195	4.71E-10	13	11.558	2939
chr19	54822286	58471299	KIR2DS5,LOC112268355,KIR3DS1,KIR3DL2,FCAR,FCAR,NCR1,NLRP7,NLRP2,GP6,RDH13,RDH13,EPS8L1,PPP1R12C,TNNT1,TNNI3,DNAAF3,SYT5,PTPRH,PTPRH,TMEM86B,PPP6R1,PPP6R1,MIR6804,PPP6R1,MIR6802,PPP6R1,MIR6803,HSPBP1,BRSK1,TMEM150B,KMT5C,COX6B2,IL11,TMEM190,RPL28,RPL28,MIR6805,RPL28,UBE2S,UBE2S,SHISA7,ISOC2,ZNF628,NAT14,SSC5D,SBK2,SBK3,FIZ1,ZNF524,ZNF865,ZNF784,ZNF581,CCDC106,U2AF2,EPN1,NLRP9,RFPL4A,RFPL4AL1,NLRP1…	0.110707	2	507.07	6.64E-88	1009	977.724	2939
chr19	58471299	58606127	ZNF324,ZNF446,SLC27A5,ZBTB45,TRIM28,TRIM28,MIR6807,CHMP2A,UBE2M,MZF1-AS1,MZF1	-0.0595106	2	506.23	0.00147387	66	63.5307	2939
chr20	60556	845692	DEFB125,DEFB126,DEFB127,DEFB128,DEFB129,DEFB132,C20orf96,ZCCHC3,SOX12,NRSN2,TRIB3,RBCK1,TBC1D20,CSNK2A1,SRXN1,SCRT2,SLC52A3,FAM110A	0.0818647	2	397.475	2.94E-07	95	92.0888	2939
chr20	846192	2296070	ANGPT4,RSPO4,PSMF1,TMEM74B,C20orf202,RAD21L1,SNPH,SDCBP2,FKBP1A-SDCBP2,FKBP1A-SDCBP2,SDCBP2-AS1,FKBP1A,FKBP1A-SDCBP2,FKBP1A,NSFL1C,SIRPB2,SIRPD,SIRPB1,SIRPG,SIRPG,SIRPG-AS1,SIRPA,PDYN-AS1,PDYN,STK35,TGM3	-0.0819783	2	375.305	1.13E-05	129	123.98	2939
chr20	2296570	6444840	TGM3,TGM6,SNRPB,ZNF343,TMC2,NOP56,NOP56,MIR1292,IDH3B,EBF4,CPXM1,C20orf141,TMEM239,PCED1A,PCED1A,VPS16,VPS16,VPS16,PTPRA,PTPRA,GNRH2,GNRH2,MRPS26,AVP,UBOX5-AS1,UBOX5,UBOX5-AS1,UBOX5,FASTKD5,LZTS3,DDRGK1,ITPA,SLC4A11,C20orf194,C20orf194,ATRN,GFRA4,ADAM33,SIGLEC1,HSPA12B,C20orf27,SPEF1,CENPB,CDC25B,AP5S1,MAVS,PANK2,RNF24,SMOX,ADRA1D,PRNP,PRND,RASSF2,SLC23A2,TMEM230,PCNA,PCNA,PCNA-AS1,CDS2,PROKR2,GP…	0.0472109	2	409.866	3.15E-16	632	612.599	2939
chr20	6444840	25300884	BMP2,HAO1,TMX4,PLCB1,PLCB4,LAMP5-AS1,LAMP5,LAMP5,PAK5,SNAP25-AS1,ANKEF1,SNAP25,MKKS,SLX4IP,JAG1,JAG1,MIR6870,BTBD3,SPTLC3,ISM1,TASP1,ESF1,NDUFAF5,SEL1L2,MACROD2,MACROD2,FLRT3,MACROD2,LOC613266,KIF16B,SNRPB2,OTOR,PCSK2,BFSP1,DSTN,RRBP1,BANF2,SNX5,MGME1,OVOL2,PET117,PET117,KAT14,KAT14,ZNF133,DZANK1,POLR3F,RBBP9,SEC23B,DTD1,C20orf78,SCP2D1,SLC24A3,LOC100130264,SLC24A3,RIN2,NAA20,CRNKL1,CRNKL1,CFAP61…	-0.0579485	2	321.143	1.58E-21	1023	987.495	2939
chr20	25302218	41137141	ABHD12,GINS1,NINL,NANP,ZNF337-AS1,ZNF337,ZNF337,DEFB115,DEFB116,DEFB118,DEFB119,DEFB121,DEFB123,DEFB124,REM1,HM13,HM13,HM13-AS1,ID1,COX4I2,BCL2L1,BCL2L1,ABALON,TPX2,MYLK2,FOXS1,DUSP15,TTLL9,PDRG1,XKR7,CCM2L,HCK,TM9SF4,PLAGL2,POFUT1,KIF3B,ASXL1,NOL4L,NOL4L,LOC101929698,COMMD7,DNMT3B,MAPRE1,SUN5,BPIFB2,BPIFB6,BPIFB3,BPIFB4,BPIFA2,BPIFA3,BPIFA1,BPIFB1,CDK5RAP1,SNTA1,CBFA2T2,NECAB3,NECAB3,C20orf144,N…	0.0629906	2	405.343	2.62E-48	1496	1443.08	2939
chr20	41137641	43570729	PLCG1-AS1,PLCG1,PLCG1,ZHX3,LPIN3,EMILIN3,CHD6,PTPRT,SRSF6,L3MBTL1,SGK2	-0.103864	2	369.085	2.25E-14	217	209.527	2939
chr20	43571023	56771499	SGK2,IFT52,MYBL2,GTSF1L,TOX2,JPH2,OSER1,GDAP1L1,FITM2,R3HDML,HNF4A,HNF4A,HNF4A-AS1,TTPAL,SERINC3,PKIG,ADA,KCNK15-AS1,CCN5,KCNK15-AS1,KCNK15,KCNK15,RIMS4,YWHAB,PABPC1L,PABPC1L,TOMM34,TOMM34,STK4,KCNS1,WFDC5,WFDC12,PI3,SEMG1,SEMG2,SLPI,MATN4,MATN4,RBPJL,RBPJL,SDC4,SYS1,SYS1-DBNDD2,SYS1,SYS1-DBNDD2,TP53TG5,SYS1-DBNDD2,TP53TG5,SYS1-DBNDD2,DBNDD2,PIGT,WFDC2,SPINT3,WFDC6,WFDC6,EPPIN-WFDC6,EPPIN-WFDC6,E…	0.0474115	2	404.349	2.74E-29	1303	1261.81	2939
chr20	56771499	62313460	BMP7,SPO11,RAE1,RAE1,MTRNR2L3,LOC100291105,RBM38,RBM38,CTCFL,PCK1,ZBP1,PMEPA1,PMEPA1,NKILA,C20orf85,ANKRD60,RAB22A,VAPB,APCDD1L,STX16,STX16-NPEPL1,STX16-NPEPL1,NPEPL1,GNAS-AS1,GNAS,GNAS,NELFCD,CTSZ,TUBB1,ATP5F1E,SLMO2-ATP5E,SLMO2-ATP5E,PRELID3B,ZNF831,EDN3,PHACTR3,SYCP2,FAM217B,PPP1R3D,FAM217B,CDH26,CDH4,TAF4,LSM14B,PSMA7,SS18L1,MTG2,HRH3,OSBPL2,ADRM1,LAMA5	-0.0493163	2	386.553	6.34E-09	450	435.466	2939
chr20	62313648	62320890	LAMA5	0.339927	3	715.713	2.33E-05	13	12.6449	2939
chr20	62323455	63593082	LAMA5,LAMA5,MIR4758,LAMA5,LAMA5-AS1,RPS21,CABLES2,RBBP8NL,GATA5,SLCO4A1,SLCO4A1,SLCO4A1-AS1,NTSR1,MRGBP,OGFR,COL9A3,TCFL5,DIDO1,GID8,SLC17A9,BHLHE23,YTHDF1,BIRC7,NKAIN4,NKAIN4,FLJ16779,ARFGAP1,COL20A1,CHRNA4,KCNQ2,EEF1A2,PPDPF,PTK6,SRMS,FNDC11,HELZ2,GMEB2	-0.0441179	2	509.103	6.64E-07	332	323.637	2939
chr20	63595609	63679946	GMEB2,STMN3,RTEL1,RTEL1-TNFRSF6B	0.147243	2	472.904	2.50E-05	24	23.3591	2939
chr20	63680663	63742056	RTEL1,RTEL1-TNFRSF6B,RTEL1-TNFRSF6B,TNFRSF6B,ARFRP1,ZGPAT,ZGPAT,LIME1,LIME1,SLC2A4RG	-0.0607146	2	514.741	0.00499203	43	42.2097	2939
chr20	63742129	63940485	SLC2A4RG,ZBTB46,ABHD16B,TPD52L2,DNAJC5,UCKL1	0.112366	2	468.446	1.09E-05	32	31.0997	2939
chr20	63940593	63977406	UCKL1,ZNF512B,SAMD10	-0.0545216	2	550.908	0.0203822	31	30.343	2939
chr20	63981245	64022878	PRPF6	0.273245	3	512.768	4.72E-07	13	12.7403	2939
chr20	64024554	64333601	PRPF6,TCEA2,RGS19,OPRL1,NPBWR2,MYT1,PCMTD2	-0.00929308	2	568.05	0.883514	64	62.1351	2939
chr21	5031093	46699114	SIK1B,SIK1,CBS,CBSL,CBSL,CBS,U2AF1L5,U2AF1,CRYAA,CRYAA2,SMIM11A,SMIM11B,TPTE,POTED,LIPI,RBM11,HSPA13,SAMSN1,SAMSN1,SAMSN1-AS1,NRIP1,USP25,CXADR,BTG3,C21orf91,CHODL,TMPRSS15,NCAM2,MRPL39,JAM2,ATP5PF,ATP5PF,GABPA,GABPA,APP,ADAMTS1,ADAMTS5,N6AMT1,LTN1,RWDD2B,USP16,CCT8,MAP3K7CL,BACH1,GRIK1,GRIK1,GRIK1-AS2,CLDN17,CLDN8,KRTAP24-1,KRTAP25-1,KRTAP26-1,KRTAP27-1,KRTAP23-1,KRTAP13-2,KRTAP13-1,KRTAP13-3,KR…	0.00402579	2	383.479	0.0253976	2520	2422.98	2939
chr22	10548967	18905874	OR11H1,POTEH,POTEH,POTEH-AS1,CCT8L2,XKR3,GAB4,IL17RA,TMEM121B,HDHD5,HDHD5,HDHD5-AS1,ADA2,CECR2,SLC25A18,SLC25A18,LOC101929372,ATP6V1E1,BCL2L13,BID,MICAL3,PEX26,TUBA8,USP18,TMEM191B,RIMBP3	0.132137	2	493.655	7.09E-19	258	242.402	2939
chr22	18906374	18931198	LOC102724770,DGCR6,DGCR6,LOC102724788,PRODH,LOC102724788,PRODH	-1.01901	1	175.773	1.40E-15	16	13.0134	2939
chr22	18936787	21442331	DGCR2,ESS2,TSSK2,ESS2,GSC2,SLC25A1,CLTCL1,HIRA,MRPL40,C22orf39,UFD1,CDC45,CLDN5,SEPT5,SEPT5,SEPT5-GP1BB,SEPT5-GP1BB,GP1BB,TBX1,GNB1L,GNB1L,RTL10,TXNRD2,COMT,COMT,MIR4761,ARVCF,TANGO2,DGCR8,MIR1306,DGCR8,TRMT2A,TRMT2A,MIR6816,TRMT2A,RANBP1,RANBP1,ZDHHC8,RTN4R,DGCR6L,ZNF74,SCARF2,KLHL22,MED15,PI4KA,PI4KA,SERPIND1,SNAP29,CRKL,AIFM3,LZTR1,THAP7,P2RX6,SLC7A4,LRRC74B,RIMBP3C,RIMBP3B	0.0304191	2	462.139	2.44E-05	505	488.471	2939
chr22	21442831	21446743	HIC2	-0.127667	2	587.351	0.119373	8	7.87813	2939
chr22	21447243	21934226	TMEM191C,RIMBP3B,RIMBP3C,RIMBP3B,RIMBP3C,UBE2L3,UBE2L3,UBE2L3,YDJC,CCDC116,SDF2L1,PPIL2,YPEL1,MAPK1,PPM1F	0.225225	3	500.485	3.93E-14	84	80.0437	2939
chr22	21939531	23697245	PPM1F,LOC100286925,PPM1F,TOP3B,VPREB1,ZNF280B,ZNF280A,PRAME,GGTLC2,IGLL5,RSPH14,RSPH14,GNAZ,RAB36,BCR,IGLL1,DRICH1,GUSBP11,RGL4	-0.0318065	2	435.46	0.0462954	138	133.655	2939
chr22	23697837	29642285	GUSBP11,RGL4,ZNF70,VPREB3,C22orf15,CHCHD10,MMP11,SMARCB1,SMARCB1,GSTTP2,GSTTP2,DERL3,GSTTP2,SLC2A11,GSTTP2,MIF-AS1,MIF,GSTTP2,GSTT2B,GSTT2,GSTTP2,DDT,DDTL,GSTTP2,DDTL,DDT,GSTTP2,DDT,CABIN1,SUSD2,GGT5,SPECC1L,SPECC1L-ADORA2A,SPECC1L-ADORA2A,ADORA2A,ADORA2A-AS1,UPB1,GUCD1,GUCD1,SNRPD3,SNRPD3,GGT1,LRRC75B,GGT1,PIWIL3,SGSM1,TMEM211,KIAA1671,CRYBB3,CRYBB2,LRP5L,GRK3,MYO18B,SEZ6L,ASPHD2,ASPHD2,HPS4,HPS…	0.0533712	2	450.597	2.61E-18	720	699.32	2939
chr22	29642785	30470255	NF2,CABP7,CABP7,ZMAT5,ZMAT5,UQCR10,ASCC2,MTMR3,MTMR3,HORMAD2-AS1,HORMAD2,LIF,LIF,LOC91370,OSM,CASTOR1,TBC1D10A,SF3A1,CCDC157,CCDC157,KIAA1656,RNF215,SEC14L2,MTFP1,SEC14L3	0.00212349	2	417.954	0.614992	177	171.623	2939
chr22	30470506	30576545	SEC14L3,SEC14L4,SEC14L6,GAL3ST1	0.192992	2	518.315	2.90E-11	34	32.7284	2939
chr22	30577045	30589270	PES1	-0.0817268	2	471.458	0.0153634	14	13.7044	2939
chr22	30591809	30822709	PES1,TCN2,SLC35E4,SLC35E4,DUSP18,OSBP2	0.116327	2	430.266	7.70E-06	26	25.3323	2939
chr22	30823209	31345602	OSBP2,OSBP2,LOC107985544,MORC2,SMTN,SELENOM,INPP5J,PLA2G3,RNF185,LIMK2,PIK3IP1,PATZ1,PATZ1,PIK3IP1-AS1	-0.0372706	2	442.032	0.00423876	137	133.071	2939
chr22	31346102	31603819	DRG1,EIF4ENIF1,SFI1	0.196974	2	399.11	1.94E-14	51	49.1079	2939
chr22	31604308	31623849	SFI1,PISD,PISD,MIR7109	-0.107287	2	506.443	0.00231374	20	19.3412	2939
chr22	31625762	38699302	PISD,PRR14L,DEPDC5,DEPDC5,YWHAH,SLC5A1,C22orf42,RFPL2,SLC5A4-AS1,SLC5A4,RFPL3,RFPL3,RFPL3S,RTCB,BPIFC,FBXO7,SYN3,SYN3,TIMP3,LARGE1,ISX,HMGXB4,TOM1,HMOX1,MCM5,RASD2,MB,APOL6,APOL5,RBFOX2,APOL3,APOL4,APOL2,APOL1,MYH9,MYH9,MIR6819,TXN2,FOXRED2,EIF3D,CACNG2,LOC105373021,IFT27,IFT27,PVALB,NCF4-AS1,NCF4,NCF4,CSF2RB,TEX33,TST,MPST,KCTD17,TMPRSS6,IL2RB,C1QTNF6,SSTR3,RAC2,CYTH4,ELFN2,MFNG,CARD10,CDC42EP1,…	0.0596595	2	441.382	6.70E-27	878	852.029	2939
chr22	38699802	38871757	JOSD1,GTPBP1,SUN2,DNAL4,NPTXR,CBX6	-0.0122239	2	465.034	0.691423	45	43.5927	2939
chr22	38871901	50782294	CBX6,APOBEC3A,APOBEC3A_B,APOBEC3A,APOBEC3A_B,APOBEC3B-AS1,APOBEC3A_B,APOBEC3B,APOBEC3A_B,APOBEC3B,APOBEC3B-AS1,APOBEC3C,APOBEC3D,APOBEC3F,APOBEC3G,APOBEC3H,CBX7,PDGFB,RPL3,RPL3,SNORD139,SYNGR1,TAB1,TAB1,LOC100506472,MGAT3,MIEF1,ATF4,RPS19BP1,CACNA1I,ENTHD1,GRAP2,FAM83F,TNRC6B,ADSL,SGSM3,MRTFA,MRTFA,MCHR1,SLC25A17,ST13,XPNPEP3,XPNPEP3,DNAJB7,RBX1,EP300,L3MBTL2,L3MBTL2,LOC100506544,L3MBTL2,CHADL,CH…	0.0519854	2	443.933	1.73E-43	1747	1693.72	2939
chrX	238847	2960420	PLCXD1,GTPBP6,PPP2R3B,SHOX,CRLF2,CSF2RA,IL3RA,SLC25A6,ASMTL-AS1,ASMTL,ASMTL,P2RY8,AKAP17A,AKAP17A,ASMT,ASMT,DHRSX,DHRSX,ZBED1,CD99,XG,XGY2,XG,GYG2,ARSD,ARSE	0.200447	3	641.9	4.80E-29	201	191.885	2939
chrX	2968148	16590862	ARSE,ARSH,ARSF,MXRA5,PRKX,NLGN4X,VCX3A,PUDP,PUDP,STS,STS,VCX,PNPLA4,VCX2,VCX3B,ANOS1,FAM9A,FAM9B,TBL1X,GPR143,SHROOM2,CLDN34,WWC3,CLCN4,MID1,HCCS,ARHGAP6,ARHGAP6,AMELX,MSL3,FRMPD4,PRPS2,TLR7,TLR8-AS1,TLR8,TMSB4X,FAM9C,GS1-600G8.3,ATXN3L,EGFL6,TCEANC,RAB9A,TRAPPC2,OFD1,GPM6B,GEMIN8,GLRA2,FANCB,MOSPD2,ASB9,ASB11,PIGA,PIR-FIGF,VEGFD,PIR-FIGF,PIR,BMX,ACE2,CLTRN,CA5BP1-CA5B,CA5B,ZRSR2,AP1S2,GRPR,MAGEB…	-0.0167485	2	423.831	0.0840052	698	666.744	2939
chrX	16591362	24812863	CTPS2,CTPS2,S100G,SYAP1,TXLNG,RBBP7,REPS2,REPS2,NHS,SCML1,RAI2,BEND2,SCML2,CDKL5,CDKL5,RS1,RS1,PPEF1,PHKA2-AS1,PHKA2,PHKA2,ADGRG2,PDHA1,PDHA1,MAP3K15,MAP3K15,SH3KBP1,BCLAF3,MAP7D2,EIF1AX,RPS6KA3,CNKSR2,KLHL34,SMPX,MBTPS2,MBTPS2,YY2,SMS,PHEX,PHEX,PHEX-AS1,PHEX,PTCHD1-AS,PTCHD1-AS,CBLL2,PTCHD1-AS,DDX53,PTCHD1,PTCHD1,PRDX4,ACOT9,SAT1,APOO,CXorf58,KLHL15,EIF2S3,ZFX,ZFX,PDK3,PCYT1B,POLA1	0.0563497	2	407.189	6.90E-18	710	679.464	2939
chrX	24814978	40077929	POLA1,ARX,MAGEB18,MAGEB6,MAGEB5,DCAF8L2,MAGEB10,DCAF8L1,IL1RAPL1,MAGEB2,MAGEB3,MAGEB4,MAGEB1,NR0B1,CXorf21,GK,TAB3,FTHL17,DMD,FAM47A,TMEM47,FAM47B,MAGEB16,CFAP47,CFAP47,LOC101928627,FAM47C,PRRG1,LANCL3,XK,CYBB,DYNLT3,HYPM,SYTL5,SRPX,RPGR,OTC,TSPAN7,MID1IP1,BCOR	-0.0557697	2	358.185	5.89E-11	579	553.696	2939
chrX	40078429	41852614	ATP6AP2,MPC1L,CXorf38,MED14,USP9X,DDX3X,NYX,CASK,CASK,GPR34,CASK,GPR82	0.0552803	2	402.688	3.74E-07	167	161.291	2939
chrX	41853114	44248410	CASK,MAOA,MAOB,NDP,NDP-AS1,EFHC2	-0.084682	2	303.347	0.000463029	68	64.4046	2939
chrX	44248802	49596733	EFHC2,FUNDC1,DUSP21,KDM6A,DIPK2B,KRBOX4,ZNF674,CHST7,SLC9A7,RP2,JADE3,RGN,NDUFB11,RBM10,UBA1,CDK16,USP11,ZNF157,ZNF41,ARAF,SYN1,SYN1,TIMP1,CFP,ELK1,UXT,UXT,UXT-AS1,ZNF81,ZNF182,SPACA5,SPACA5B,ZNF630-AS1,ZNF630,SSX5,SSX1,SSX3,SSX4B,SSX4,SSX4,SSX4B,SLC38A5,FTSJ1,PORCN,EBP,TBC1D25,RBM3,WDR13,WAS,SUV39H1,GLOD5,GATA1,HDAC6,ERAS,TIMM17B,PQBP1,SLC35A2,PIM2,OTUD5,KCND1,GRIPAP1,TFE3,CCDC120,PRAF2,WDR45,GP…	0.0733634	2	594.647	1.31E-38	808	774.699	2939
chrX	49600174	51745513	GAGE1,PAGE1,PAGE4,USP27X,CLCN5,AKAP4,CCNB3,DGKK,SHROOM4,BMP15,NUDT10,CXorf67,NUDT11,GSPT2	-0.0766217	2	472.509	1.21E-08	160	152.759	2939
chrX	51746013	54808831	MAGED1,MAGED4,MAGED4B,XAGE2,XAGE1A,XAGE1B,SSX7,SSX2B,SSX2,SSX2,SSX2B,SPANXN5,XAGE5,XAGE3,FAM156B,FAM156A,GPR173,TSPYL2,KDM5C,KDM5C,MIR6895,KDM5C,MIR6894,IQSEC2,SMC1A,SMC1A,MIR6857,RIBC1,HSD17B10,HUWE1,PHF8,FAM120C,WNK3,TSR2,TSR2,FGD1,FGD1,GNL3L,ITIH6	0.0412495	2	548.76	2.46E-09	443	426.748	2939
chrX	54809331	58538837	MAGED2,TRO,PFKFB1,APEX2,ALAS2,PAGE2B,PAGE2,PAGE2,FAM104B,MTRNR2L10,PAGE5,PAGE3,MAGEH1,USP51,FOXR2,RRAGB,KLF8,UBQLN2,SPIN3,SPIN2B,SPIN2A,FAAH2,ZXDB,NLRP2B,ZXDA	-0.0669383	2	457.106	1.83E-06	205	195.383	2939
chrX	62463076	70502269	SPIN4,ARHGEF9,AMER1,ASB12,MTMR8,ZC4H2,ZC3H12B,LAS1L,MSN,VSIG4,HEPH,EDA2R,AR,OPHN1,YIPF6,STARD8,EFNB1,PJA1,FAM155B,EDA,AWAT2,OTUD6A,IGBP1,DGAT2L6,AWAT1,P2RY4,ARR3,RAB41,PDZD11,KIF4A,GDPD2,DLG3,DLG3,DLG3-AS1	-0.00245617	2	449.85	0.640017	432	413.252	2939
chrX	70502769	71612559	TEX11,SLC7A3,SNX12,FOXO4,CXorf65,IL2RG,MED12,NLGN3,GJB1,ZMYM3,NONO,ITGB1BP2,TAF1,TAF1,OGT,GCNA	0.115001	2	507.454	4.08E-33	271	261.714	2939
chrX	71612861	100838361	GCNA,CXCR3,CXorf49B,CXorf49,NHSL2,RTL5,PIN4,PIN4,ERCC6L,RPS4X,CITED1,HDAC8,PHKA1,PHKA1,PHKA1-AS1,DMRTC1B,DMRTC1,PABPC1L2B,PABPC1L2A,NAP1L2,CDX4,CHIC1,ZCCHC13,SLC16A2,RLIM,NEXMIF,ABCB7,UPRT,ZDHHC15,MAGEE2,PBDC1,MAGEE1,FGF16,ATRX,MAGT1,COX7B,ATP7A,PGAM4,ATP7A,PGK1,TAF9B,CYSLTR1,RTL3,LPAR4,P2RY10,GPR174,ITM2A,TBX22,TENT5D,BRWD3,HMGN5,SH3BGRL,POU3F4,CYLC1,RPS6KA6,HDX,APOOL,APOOL,SATL1,SATL1,ZNF711,PO…	-0.00055621	2	372.867	0.397658	968	928.618	2939
chrX	100843951	101231147	NOX1,XKRX,ARL13A,TRMT2B,TMEM35A,CENPI	0.155842	2	442.92	7.18E-13	69	66.4054	2939
chrX	101231647	101251083	DRP2	-0.071281	2	537.232	0.084727	14	13.3221	2939
chrX	101252604	101356268	DRP2,TAF7L,TIMM8A,BTK	0.156973	2	525.949	7.99E-07	29	27.8125	2939
chrX	101356783	103608564	BTK,RPL36A,RPL36A-HNRNPH2,RPL36A-HNRNPH2,GLA,RPL36A-HNRNPH2,HNRNPH2,ARMCX4,ARMCX1,ARMCX6,ARMCX3,ARMCX2,NXF5,ZMAT1,TCEAL2,TCEAL6,BEX5,NXF2,NXF2B,TCP11X1,TCP11X2,TMSB15A,ARMCX5,ARMCX5-GPRASP2,ARMCX5-GPRASP2,GPRASP1,ARMCX5-GPRASP2,GPRASP2,ARMCX5-GPRASP2,BHLHB9,LINC00630,RAB40AL,BEX1,NXF3,BEX4,TCEAL8,TCEAL5,BEX2,TCEAL7,TCEAL9,BEX3,RAB40A,TCEAL4	0.00172736	2	534.196	0.465786	271	260.869	2939
chrX	103609064	112287125	TCEAL3,TCEAL1,MORF4L2,GLRA4,GLRA4,TMEM31,RAB9B,PLP1,RAB9B,TMSB15B,H2BFWT,H2BFM,SLC25A53,SLC25A53,ZCCHC18,FAM199X,ESX1,IL1RAPL2,IL1RAPL2,TEX13A,NRK,SERPINA7,PWWP3B,RADX,RNF128,TBC1D8B,RIPPLY1,CLDN2,CLDN2,MORC4,RBM41,NUP62CL,PIH1D3,FRMPD3-AS1,FRMPD3,FRMPD3,PRPS1,TSC22D3,MID2,MID2,LOC101928335,TEX13B,VSIG1,PSMD10,ATG4A,COL4A6,COL4A5,IRS4,GUCY2F,NXT2,KCNE5,ACSL4,TMEM164,AMMECR1,RTL9,CHRDL1,PAK3,CAPN6…	-0.0602324	2	416.059	2.78E-16	684	654.846	2939
chrX	112287125	120930413	RTL4,LHFPL1,AMOT,HTR2C,IL13RA2,LRCH2,LRCH2,RBMXL3,LUZP4,PLS3,AGTR2,SLC6A14,CT83,KLHL13,WDR44,DOCK11,IL13RA1,ZCCHC12,LONRF3,KIAA1210,PGRMC1,SLC25A43,SLC25A43,SLC25A5-AS1,SLC25A5,SLC25A5,CXorf56,UBE2A,NKRF,SEPT6,SOWAHD,RPL39,UPF3B,RNF113A,NDUFA1,AKAP14,NKAP,NKAP,RHOXF1-AS1,RHOXF2B,RHOXF2,RHOXF1-AS1,RHOXF1,RHOXF2,RHOXF2B,ZBTB33,TMEM255A,ATP1B4,LAMP2,CUL4B,MCTS1,C1GALT1C1,CT47B1,CT47A10,CT47A9,CT47A8…	0.0456424	2	406.924	1.00E-10	509	487.574	2939
chrX	120931547	135718440	CT47A10,CT47A9,CT47A8,CT47A5,CT47A4,CT47A3,CT47A2,CT47A1,CT47A12,CT47A11,CT47A10,CT47A9,CT47A8,CT47A6,CT47A5,CT47A4,CT47A3,CT47A2,CT47A1,CT47A12,CT47A11,CT47A7,CT47A6,CT47A1,CT47A1,CT47A10,CT47A9,CT47A8,CT47A6,CT47A5,CT47A4,CT47A3,CT47A2,CT47A12,CT47A11,GLUD2,GRIA3,THOC2,XIAP,STAG2,SH2D1A,TENM1,TEX13C,DCAF12L2,DCAF12L1,PRR32,ACTRT1,SMARCA1,OCRL,APLN,XPNPEP2,SASH3,ZDHHC9,UTP14A,BCORL1,ELF4,AIFM1,R…	-0.0314752	2	401.663	0.000599909	758	725.784	2939
chrX	135718940	135798993	CT45A1,CT45A3,CT45A5,CT45A6,CT45A7	0.724594	4	1144.63	1.06E-08	17	14.4488	2939
chrX	135812173	156010409	CT45A9,CT45A8,CT45A2,CT45A5,CT45A6,CT45A7,CT45A10,SAGE1,MMGT1,SLC9A6,FHL1,MAP7D3,ADGRG4,BRS3,HTATSF1,VGLL1,CD40LG,ARHGEF6,RBMX,GPR101,ZIC3,FGF13,F9,MCF2,ATP11C,CXorf66,SOX3,CDR1,SPANXB1,LDOC1,SPANXC,SPANXA2-OT1,SPANXA1,SPANXA2,SPANXA2-OT1,SPANXA2,SPANXA1,SPANXD,MAGEC3,MAGEC1,MAGEC2,SPANXN4,SPANXN3,SLITRK4,SPANXN2,SPANXN1,SLITRK2,CXorf51A,CXorf51B,FMR1,FMR1NB,AFF2,IDS,CXorf40A,CXorf40A,HSFX3,HSFX4…	-0.0122429	2	513.87	0.217184	1577	1509.96	2939
chrY	2867394	26668047	TGIF2LY,PCDH11Y,-,VCY1B,VCY,VCY,VCY1B,NLGN4Y	-3.75918	0	15.671	3.20E-39	135	133.415	2939
chr1	47154	147611889	OR4F5,OR4F16,OR4F3,OR4F29,SAMD11,NOC2L,KLHL17,PLEKHN1,PERM1,HES4,ISG15,AGRN,RNF223,C1orf159,TTLL10,TNFRSF18,TNFRSF4,SDF4,B3GALT6,C1QTNF12,UBE2J2,SCNN1D,ACAP3,ACAP3,MIR6726,PUSL1,INTS11,INTS11,MIR6727,CPTP,TAS1R3,DVL1,DVL1,MIR6808,MXRA8,AURKAIP1,CCNL2,MRPL20,ANKRD65,VWA1,ATAD3C,ATAD3B,ATAD3A,TMEM240,SSU72,MIB2,MMP23B,MMP23A,CDK11B,SLC35E2B,CDK11A,SLC35E2A,NADK,GNB1,CALML6,TMEM52,GABRD,PRKCZ,PRKCZ,…	-0.0216004	2	389.611	2.32E-20	13604	13077.9	4151
chr1	147612882	149861131	BCL9,ACP6,GJA5,GJA8,GPR89B,NBPF11,PPIAL4G,PDE4DIP,PDE4DIP,LOC653513,NBPF9,PPIAL4C,HIST2H2BF,FCGR1A,HIST2H2BF,HIST2H3D,HIST2H4A,HIST2H4B,HIST2H3C,HIST2H3A,HIST2H2AA3,HIST2H2AA4	0.107916	2	584.032	1.69E-16	193	181.035	4151
chr1	149866452	151770257	HIST2H2BE,HIST2H2AC,HIST2H2AB,BOLA1,SV2A,SF3B4,MTMR11,OTUD7B,OTUD7B,VPS45,PLEKHO1,ANP32E,CA14,APH1A,APH1A,C1orf54,CIART,MRPS21,PRPF3,RPRD2,TARS2,TARS2,ECM1,ADAMTSL4,MCL1,ENSA,GOLPH3L,HORMAD1,CTSS,CTSK,ARNT,SETDB1,SETDB1,CERS2,ANXA9,MINDY1,PRUNE1,BNIPL,C1orf56,CDC42SE1,MLLT11,GABPB2,SEMA6C,TNFAIP8L2-SCNM1,TNFAIP8L2,TNFAIP8L2-SCNM1,LYSMD1,TNFAIP8L2-SCNM1,SCNM1,TNFAIP8L2-SCNM1,SCNM1,TMOD4,TMOD4,VPS7…	-0.113771	2	362.464	5.57E-62	628	608.306	4151
chr1	151771076	153534195	OAZ3,TDRKH,LINGO4,RORC,C2CD4D,C2CD4D-AS1,THEM5,THEM5,THEM4,S100A10,S100A11,TCHHL1,TCHH,RPTN,HRNR,FLG,FLG,FLG-AS1,FLG-AS1,FLG2,CRNN,LCE5A,LCE3E,LCE3D,LCE3C,LCE3B,LCE3A,LCE2D,LCE2C,LCE2B,LCE2A,LCE4A,C1orf68,KPRP,LCE1F,LCE1E,LCE1D,LCE1C,LCE1B,LCE1A,LCE6A,SMCP,IVL,SPRR4,SPRR1A,SPRR3,SPRR1B,SPRR2D,SPRR2A,SPRR2B,SPRR2E,SPRR2F,SPRR2G,LELP1,PRR9,PGLYRP3,PGLYRP4,S100A9,S100A12,S100A8,S100A8,S100A7A,S100A7	0.0471043	2	580.157	0.00171487	317	297.91	4151
chr1	153534695	156866978	S100A6,S100A5,S100A4,LOC101928034,S100A3,S100A2,S100A16,S100A14,S100A13,S100A13,S100A1,CHTOP,SNAPIN,ILF2,NPR1,INTS3,SLC27A3,GATAD2B,DENND4B,CRTC2,SLC39A1,SLC39A1,MIR6737,CREB3L4,JTB,RAB13,RPS27,NUP210L,TPM3,C1orf189,C1orf43,C1orf43,UBAP2L,UBAP2L,HAX1,AQP10,ATP8B2,IL6R,SHE,TDRD10,UBE2Q1,UBE2Q1,UBE2Q1-AS1,CHRNB2,ADAR,KCNN3,PMVK,PBXIP1,PYGO2,SHC1,CKS1B,FLAD1,LENEP,ZBTB7B,DCST2,DCST1,DCST1,DCST1-AS1,…	-0.104718	2	388.447	1.35E-107	1236	1202.12	4151
chr1	156868103	160823796	NTRK1,PEAR1,LRRC71,ARHGEF11,ETV3L,ETV3L,ETV3,FCRL5,FCRL4,FCRL3,FCRL2,FCRL1,CD5L,KIRREL1,CD1D,CD1A,CD1C,CD1B,CD1E,OR10T2,OR10K2,OR10K1,OR10R2,OR6Y1,OR6P1,OR10Z1,SPTA1,OR6K2,OR6K3,OR6K6,OR6N1,OR6N2,MNDA,PYHIN1,IFI16,AIM2,CADM3,CADM3,CADM3-AS1,ACKR1,FCER1A,OR10J3,OR10J1,OR10J5,APCS,CRP,DUSP23,FCRL6,SLAMF8,SLAMF8,SNHG28,SNHG28,VSIG8,CFAP45,TAGLN2,IGSF9,SLAMF9,PIGM,KCNJ10,KCNJ9,IGSF8,ATP1A2,ATP1A4,CAS…	0.051577	2	428.797	5.89E-23	733	711.882	4151
chr1	160824180	161366501	LY9,CD244,ITLN1,LOC101928372,ITLN2,ITLN2,F11R,TSTD1,USF1,ARHGAP30,NECTIN4,KLHDC9,PFDN2,NIT1,NIT1,DEDD,UFC1,USP21,PPOX,B4GALT3,ADAMTS4,NDUFS2,FCER1G,APOA2,TOMM40L,TOMM40L,MIR5187,TOMM40L,NR1I3,NR1I3,PCP4L1,MPZ,SDHC,CFAP126	-0.0803886	2	370.025	1.73E-13	216	210.005	4151
chr1	161367841	173554814	CFAP126,FCGR2A,HSPA6,FCGR3A,FCGR3B,FCGR2B,FCRLA,FCRLB,DUSP12,ATF6,OLFML2B,NOS1AP,SPATA46,C1orf226,SH2D1B,UHMK1,UAP1,DDR2,HSD17B7,CCDC190,RGS4,RGS5,RGS5,LOC101928404,NUF2,PBX1,LMX1A,RXRG,LRRC52-AS1,LRRC52,MGST3,ALDH9A1,TMCO1,UCK2,FAM78B,POGK,TADA1,ILDR2,MAEL,GPA33,DUSP27,POU2F1,CD247,CREG1,RCSD1,MPZL1,ADCY10,MPC2,MPC2,DCAF6,DCAF6,GPR161,TIPRL,SFT2D2,TBX19,XCL2,XCL1,DPT,ATP1B1,NME7,BLZF1,BLZF1,CCDC…	0.0763885	2	390.496	1.32E-52	1004	966.597	4151
chr1	173557339	174272480	SLC9C2,ANKRD45,ANKRD45,TEX50,KLHL20,CENPL,DARS2,ZBTB37,SERPINC1,RC3H1,RABGAP1L	-0.0674674	2	358.695	6.84E-05	103	98.9515	4151
chr1	174275832	179054638	RABGAP1L,RABGAP1L,GPR52,CACYBP,MRPS14,TNN,TNR,COP1,PAPPA2,ASTN1,BRINP2,SEC16B,CRYZL2P-SEC16B,RASAL2,TEX35,RALGPS2,RALGPS2,ANGPTL1,FAM20B	0.0900882	2	377.748	3.25E-23	310	298.366	4151
chr1	179063926	179533877	FAM20B,TOR3A,ABL2,SOAT1,AXDND1	-0.102161	2	331.283	7.30E-07	78	74.6187	4151
chr1	179534729	199392014	AXDND1,AXDND1,NPHS2,NPHS2,TDRD5,FAM163A,TOR1AIP2,TOR1AIP1,CEP350,QSOX1,LHX4,LHX4,LHX4-AS1,ACBD6,XPR1,KIAA1614,STX6,MR1,IER5,CACNA1E,ZNF648,GLUL,TEDDM1,RGSL1,RNASEL,RGS16,RGS8,NPL,DHX9,SHCBP1L,LAMC1,LAMC1,LAMC1-AS1,LAMC2,NMNAT2,SMG7,NCF2,ARPC5,RGL1,APOBEC4,RGL1,COLGALT2,TSEN15,C1orf21,EDEM3,FAM129A,RNF2,TRMT1L,SWT1,IVNS1ABP,HMCN1,HMCN1,PRG4,PRG4,TPR,TPR,ODR4,LOC102724919,PDC,PTGS2,PLA2G4A,BRINP3,R…	0.104073	2	399.559	6.30E-104	1367	1313.04	4151
chr1	199392014	205985665	NR5A2,ZNF281,KIF14,DDX59,CAMSAP2,INAVA,KIF21B,CACNA1S,ASCL5,TMEM9,IGFN1,PKP1,TNNT2,LAD1,TNNI1,PHLDA3,CSRP1,NAV1,NAV1,IPO9-AS1,NAV1,IPO9-AS1,MIR1231,IPO9-AS1,IPO9,IPO9,SHISA4,LMOD1,TIMM17A,RNPEP,RNPEP,ELF3-AS1,ELF3,GPR37L1,ARL8A,PTPN7,LGR6,UBE2T,PPP1R12B,SYT2,KDM5B,RABIF,KLHL12,ADIPOR1,CYB5R1,TMEM183A,MYOG,MYOPARR,ADORA1,MYBPH,CHI3L1,CHIT1,BTG2,FMOD,PRELP,OPTC,ATP2B4,LAX1,ZC3H11A,ZBED6,ZC3H11A,SNR…	-0.0297929	2	394.891	9.57E-10	1071	1041.58	4151
chr1	205992479	211102995	RAB7B,CTSE,RHEX,AVPR1B,FAM72A,SRGAP2,IKBKE,RASSF5,EIF2D,DYRK3,MAPKAPK2,IL10,IL19,IL20,IL24,FCMR,PIGR,FCAMR,C1orf116,YOD1,PFKFB2,C4BPB,C4BPA,CD55,CR2,CR1,CR1L,CD46,CD34,PLXNA2,CAMK1G,LAMB3,LAMB3,MIR4260,HSD11B1-AS1,G0S2,HSD11B1-AS1,HSD11B1,TRAF3IP3,TRAF3IP3,C1orf74,C1orf74,IRF6,UTP25,SYT14,SERTAD4,HHAT,KCNH1	0.073531	2	408.527	1.12E-29	543	525.628	4151
chr1	211103495	213261057	KCNH1,RCOR3,TRAF5,RD3,SLC30A1,NEK2,LPGAT1,INTS7,DTL,PPP2R5A,TMEM206,NENF,ATF3,FAM71A,BATF3,NSL1,TATDN3,SPATA45,FLVCR1,VASH2,ANGEL2,RPS6KC1	-0.0244154	2	351.542	0.0440205	225	216.531	4151
chr1	213261557	223622900	RPS6KC1,PROX1,SMYD2,PTPN14,CENPF,KCNK2,KCNK2,KCTD3,USH2A,USH2A,LOC102723833,ESRRG,GPATCH2,GPATCH2,SPATA17,SPATA17,SPATA17-AS1,RRP15,TGFB2,TGFB2,MIR548F3,LYPLAL1,SLC30A10,EPRS,BPNT1,IARS2,RAB3GAP2,MARK1,C1orf115,MARC2,MARC1,HLX,DUSP10,HHIPL2,TAF1A,MIA3,AIDA,BROX,FAM177B,DISP1,TLR5,SUSD4,CCDC185,CAPN8	0.0595275	2	386.309	9.20E-22	659	633.821	4151
chr1	223625804	226407929	CAPN8,CAPN2,TP53BP2,FBXO28,DEGS1,LOC101927164,NVL,NVL,CNIH4,WDR26,WDR26,MIR4742,CNIH3,DNAH14,LBR,ENAH,SRP9,EPHX1,TMEM63A,LEFTY1,PYCR2,PYCR2,MIR6741,LEFTY2,SDE2,H3F3A,H3F3AP4,ACBD3,ACBD3,ACBD3-AS1,MIXL1,LIN9,PARP1	-0.0494487	2	349.576	1.62E-06	281	271.538	4151
chr1	226408429	234944373	STUM,ITPKB,PSEN2,COQ8A,CDC42BPA,SNAP47,JMJD4,SNAP47,PRSS38,WNT9A,WNT3A,ARF1,MIR3620,ARF1,C1orf35,MRPL55,GUK1,GJC2,IBA57,OBSCN-AS1,OBSCN,OBSCN,TRIM11,TRIM11,MIR6742,TRIM17,HIST3H3,HIST3H2A,HIST3H2BB,RNF187,RHOU,RAB4A,CCSAP,ACTA1,NUP133,ABCB10,TAF5L,URB2,GALNT2,PGBD5,COG2,AGT,CAPN9,C1orf198,TTC13,ARV1,FAM89A,MIR1182,TRIM67,C1orf131,GNPAT,EXOC8,SPRTN,EGLN1,TSNAX-DISC1,TSNAX,TSNAX-DISC1,DISC1,TSNAX-D…	0.0204968	2	398.706	1.87E-05	774	751.709	4151
chr1	234944373	235450340	TOMM20,RBM34,ARID4B,ARID4B,GGPS1,TBCE,TBCE,B3GALNT2	-0.144488	2	339.565	4.38E-09	73	70.1136	4151
chr1	235453089	248945189	B3GALNT2,GNG4,LYST,NID1,GPR137B,ERO1B,EDARADD,LGALS8,LGALS8,HEATR1,HEATR1,ACTN2,MTR,MT1HL1,RYR2,LOC100130331,ZP4,CHRM3,FMN2,GREM2,RGS7,FH,KMO,KMO,OPN3,OPN3,OPN3,CHML,EXO1,BECN2,MAP1LC3C,PLD5,CEP170,SDCCAG8,SDCCAG8,AKT3,AKT3,ZBTB18,C1orf100,ADSS,CATSPERE,DESI2,COX20,HNRNPU,LOC101928068,EFCAB2,EFCAB2,KIF26B,SMYD3,TFB2M,CNST,SCCPDH,AHCTF1,ZNF695,ZNF670-ZNF695,ZNF670-ZNF695,ZNF670,ZNF669,ZNF124,ZNF49…	0.0195522	2	403.048	1.95E-07	1173	1127.25	4151
chr2	11966	8864234	FAM110C,SH3YL1,ACP1,ALKAL2,TMEM18,SNTG2,TPO,PXDN,MYT1L,EIPR1,TRAPPC12,ADI1,RNASEH1,RPS7,COLEC11,ALLC,DCDC2C,SOX11,CMPK2,RSAD2,RNF144A,ID2,KIDINS220,MBOAT2	0.0760627	2	342.556	2.81E-17	337	324.222	4151
chr2	8868445	12271549	MBOAT2,ASAP2,ITGB1BP1,CPSF3,IAH1,ADAM17,YWHAQ,TAF1B,GRHL1,KLF11,CYS1,RRM2,HPCAL1,ODC1,NOL10,ATP6V1C2,ATP6V1C2,PDIA6,PDIA6,KCNF1,C2orf50,PQLC3,ROCK2,E2F6,GREB1,NTSR2,LPIN1	-0.0473699	2	362.602	3.82E-06	359	346.648	4151
chr2	12271549	23856914	TRIB2,LRATD1,NBAS,DDX1,MYCNOS,MYCN,MYCN,FAM49A,RAD51AP2,VSNL1,SMC6,GEN1,MSGN1,KCNS3,RDH14,NT5C1B-RDH14,NT5C1B-RDH14,NT5C1B,OSR1,TTC32,WDR35,LOC101928222,MATN3,MATN3,LAPTM4A,SDC1,PUM2,RHOB,HS1BP3,GDF7,LDAH,APOB,TDRD15,KLHL29,ATAD2B	0.0834049	2	373.405	6.78E-35	479	461.469	4151
chr2	23857414	27662192	ATAD2B,UBXN2A,MFSD2B,WDCP,FKBP1B,SF3B6,FAM228B,TP53I3,FAM228B,PFN4,FAM228B,FAM228A,ITSN2,NCOA1,PTRHD1,PTRHD1,CENPO,CENPO,CENPO,ADCY3,ADCY3,DNAJC27,EFR3B,POMC,DNMT3A,DTNB,KIF3C,RAB10,GAREM2,HADHA,HADHB,ADGRF3,ADGRF3,SELENOI,SELENOI,DRC1,OTOF,C2orf70,CIB4,KCNK3,SLC35F6,CENPA,DPYSL5,MAPRE3,TMEM214,AGBL5,OST4,EMILIN1,KHK,KHK,CGREF1,CGREF1,ABHD1,PREB,PRR30,TCF23,SLC5A6,ATRAID,CAD,SLC30A3,DNAJC5G,TRIM5…	-0.0755706	2	378.008	2.62E-39	906	878.566	4151
chr2	27663752	28620332	SUPT7L,SLC4A1AP,SLC4A1AP,MRPL33,RBKS,RBKS,BABAM2,BABAM2-AS1,BABAM2,BABAM2,LOC100505716,FLJ31356,FOSL2,FOSL2,PLB1	0.0432574	2	365.02	0.0024321	108	104.981	4151
chr2	28620599	28925153	PLB1,PPP1CB,SPDYA,SPDYA,TRMT61B,TRMT61B,WDR43	-0.0630271	2	376.069	0.00197323	47	45.7173	4151
chr2	28926467	32009686	WDR43,TOGARAM2,PCARE,CLIP4,ALK,YPEL5,LBH,LCLAT1,CAPN13,GALNT14,CAPN14,EHD3,XDH,SRD5A2,MEMO1	0.0841193	2	393.715	6.52E-21	259	250.991	4151
chr2	32010186	32435585	MEMO1,DPY30,SPAST,SLC30A6,NLRC4,YIPF4,BIRC6	-0.167851	2	323.397	2.69E-12	87	83.1434	4151
chr2	32436052	60546300	BIRC6,TTC27,LTBP1,RASGRP3,RASGRP3,LOC105374454,FAM98A,CRIM1,FEZ2,VIT,STRN,HEATR5B,GPATCH11,EIF2AK2,SULT6B1,CEBPZOS,CEBPZOS,CEBPZ,CEBPZ,NDUFAF7,NDUFAF7,PRKD3,PRKD3,QPCT,CDC42EP3,RMDN2,RMDN2,RMDN2-AS1,CYP1B1,ATL2,HNRNPLL,GALM,SRSF7,GEMIN6,DHX57,MORN2,ARHGEF33,ARHGEF33,LOC375196,SOS1,CDKL4,MAP4K3,TMEM178A,THUMPD2,SLC8A1-AS1,SLC8A1,SLC8A1,C2orf91,PKDCC,LOC102723824,EML4,EML4,COX7A2L,KCNG3,MTA3,OXER1,…	0.00989975	2	356.23	0.000491717	1787	1723.26	4151
chr2	60553215	62135941	BCL11A,PAPOLG,REL,PUS10,PEX13,KIAA1841,C2orf74,AHSA2P,AHSA2P,USP34,USP34,XPO1,FAM161A,CCT4,COMMD1	-0.0939114	2	343.401	1.03E-15	242	232.25	4151
chr2	62136441	69327075	B3GNT2,TMEM17,EHBP1,EHBP1,LOC100132215,OTX1,WDPCP,MDH1,UGP2,VPS54,PELI1,LGALSL,AFTPH,SERTAD2,SLC1A4,CEP68,RAB1A,ACTR2,SPRED2,MEIS1,MEIS1,MEIS1-AS2,ETAA1,C1D,WDR92,PNO1,PPP3R1,CNRIP1,PLEK,FBXO48,APLF,PROKR1,ARHGAP25,BMP10,GKN2,GKN1,ANTXR1,GFPT1	0.0660375	2	349.275	3.29E-14	396	379.788	4151
chr2	69328270	74556576	GFPT1,NFU1,AAK1,ANXA4,GMCL1,SNRNP27,MXD1,ASPRV1,PCBP1,C2orf42,TIA1,PCYOX1,SNRPG,FAM136A,TGFA,ADD2,FIGLA,CLEC4F,CD207,VAX2,ATP6V1B1,ATP6V1B1,ATP6V1B1-AS1,ANKRD53,TEX261,NAGK,MCEE,MPHOSPH10,PAIP2B,ZNF638,DYSF,CYP26B1,EXOC6B,SPR,EMX1,SFXN5,RAB11FIP5,NOTO,SMYD5,PRADC1,CCT7,FBXO41,EGR4,ALMS1,NAT8,TPRKB,DUSP11,C2orf78,STAMBP,ACTG2,DGUOK,DGUOK,DGUOK-AS1,TET3,BOLA3,MOB1A,MTHFD2,SLC4A5,DCTN1,WDR54,RTKN,IN…	-0.00939099	2	387.262	0.26758	855	828.74	4151
chr2	74556576	84869724	DOK1,M1AP,SEMA4F,HK2,POLE4,TACR1,EVA1A,MRPL19,GCFC2,LRRTM4,REG3G,REG1B,REG1A,REG3A,CTNNA2,CTNNA2,LRRTM1,SUCLG1,DNAH6,TRABD2A	0.0801387	2	334.101	4.76E-21	309	298.47	4151
chr2	84870224	86720809	TRABD2A,TMSB10,KCMF1,TCF7L1,TGOLN2,RETSAT,ELMOD3,CAPG,MAT2A,GGCX,VAMP8,VAMP5,RNF181,TMEM150A,USP39,C2orf68,USP39,SFTPB,GNLY,ATOH8,ST3GAL5,POLR1A,PTCD3,IMMT,MRPL35,REEP1,KDM3A,CHMP3,RNF103-CHMP3,RNF103-CHMP3,RNF103,RNF103-CHMP3,RMND5A	-0.0552738	2	368.892	4.21E-07	305	295.855	4151
chr2	86721309	90384549	RMND5A,CD8A,CD8B,RGPD2,RGPD1,RGPD2,RGPD1,PLGLB1,PLGLB2,PLGLB1,PLGLB2,PLGLB2,PLGLB1,PLGLB2,PLGLB1,RGPD1,RGPD2,RGPD1,RGPD2,KRCC1,SMYD1,FABP1,THNSL2,FOXI3,TEX37,LOC101928371,EIF2AK3,EIF2AK3,RPIA	0.0481555	2	473.342	2.92E-05	180	171.598	4151
chr2	91408377	97154741	LOC442028,TEKT4,MAL,MRPS5,ZNF514,ZNF2,PROM2,KCNIP3,FAHD2A,TRIM43,FAHD2CP,GPAT2,GPAT2,ADRA2B,ASTL,DUSP2,STARD7,TMEM127,CIAO1,SNRNP200,ITPRIPL1,NCAPH,NEURL3,ARID5A,KANSL3,FER1L5,LMAN2L,CNNM4,CNNM3,ANKRD23,ANKRD39,SEMA4C,FAM178B,FAM178B,LOC101927053,FAHD2B,ANKRD36,ANKRD36	-0.0802363	2	376.225	0.00514171	436	419.427	4151
chr2	97158106	126901278	ANKRD36,ANKRD36B,ANKRD36B,COX5B,ACTR1B,ZAP70,TMEM131,VWA3B,CNGA3,INPP4A,COA5,UNC50,MGAT4A,KIAA1211L,TSGA10,TSGA10,C2orf15,LIPT1,MITD1,MRPL30,LYG2,LYG1,TXNDC9,EIF5B,EIF5B,REV1,REV1,AFF3,LONRF2,CHST10,NMS,PDCL3,NPAS2,NPAS2,LOC101927142,RPL31,RPL31,TBC1D8,TBC1D8,CNOT11,RNF149,CREG2,RFX8,MAP4K4,IL1R2,IL1R1,IL1RL2,IL1RL1,IL18R1,IL18RAP,SLC9A4,SLC9A2,MFSD9,TMEM182,POU3F3,LOC102724691,MRPS9,MRPS9,MRPS9,…	0.0391199	2	411.72	1.38E-26	2003	1921.03	4151
chr2	126901364	128189742	TEX51,BIN1,CYP27C1,ERCC3,MAP3K2,PROC,IWS1,MYO7B,MYO7B,LOC105373609,LIMS2,LIMS2,GPR17,WDR33,POLR2D,AMMECR1L,SAP130,UGGT1	-0.0565348	2	387.265	5.85E-08	258	250.282	4151
chr2	128190242	200811807	HS6ST1,RAB6C-AS1,RAB6C,RAB6C,POTEF,CCDC74B,SMPD4,SMPD4,MZT2B,MZT2B,TUBA3E,CCDC115,CCDC115,IMP4,IMP4,PTPN18,POTEI,CFC1B,CFC1,POTEJ,GPR148,AMER3,ARHGEF4,FAM168B,PLEKHB2,POTEE,RAB6D,TUBA3D,MZT2A,CCDC74A,GPR39,GPR39,LYPD1,LYPD1,NCKAP5,MGAT5,TMEM163,ACMSD,ACMSD,CCNT2-AS1,CCNT2,MAP3K19,RAB3GAP1,ZRANB3,R3HDM1,LOC107985946,UBXN4,UBXN4,LCT,LCT,LOC100507600,MCM6,DARS,DARS,DARS-AS1,CXCR4,THSD7B,THSD7B,HNMT,…	0.0922273	2	413.265	3.26E-306	5312	5120.04	4151
chr2	200813207	201350782	BZW1,CLK1,PPIL3,NIF3L1,ORC2,FAM126B,NDUFB3,CFLAR,CFLAR,CFLAR-AS1,CASP10,CASP8,FLACC1	-0.0786393	2	362.445	3.31E-09	125	120.652	4151
chr2	201351291	202137931	FLACC1,TRAK2,STRADB,C2CD6,TMEM237,MPP4,ALS2,CDK15,FZD7,KIAA2012,KIAA2012,KIAA2012-AS1	0.029752	2	402.74	0.0117607	172	166.248	4151
chr2	202138431	203726132	KIAA2012,SUMO1,NOP58,BMPR2,FAM117B,ICA1L,WDR12,CARF,NBEAL1,CYP20A1,ABI2,ABI2,RAPH1,RAPH1,CD28	-0.0911052	2	340.514	1.07E-15	225	216.7	4151
chr2	203726632	218216970	CD28,CTLA4,ICOS,PARD3B,NRP2,INO80D,NDUFS1,EEF1B2,GPR1,ZDBF2,ADAM23,FAM237A,DYTN,MDH1B,FASTKD2,CPO,KLF7,CREB1,CREB1,METTL21A,METTL21A,CCNYL1,FZD5,PLEKHM3,LOC100507443,CRYGD,LOC100507443,CRYGC,LOC100507443,CRYGB,CRYGA,C2orf80,IDH1,PIKFYVE,PIKFYVE,PTH2R,MAP2,UNC80,RPE,KANSL1L,KANSL1L,LOC101928020,ACADL,MYL1,LANCL1-AS1,LANCL1,LANCL1,CPS1,ERBB4,IKZF2,SPAG16,VWC2L,BARD1,BARD1,SNHG31,ABCA12,ABCA12,ATIC,…	0.0698981	2	391.558	2.63E-37	993	958.401	4151
chr2	218217470	219468736	ARPC2,GPBAR1,AAMP,PNKD,PNKD,TMBIM1,PNKD,TMBIM1,MIR6513,PNKD,CATIP-AS2,CATIP-AS2,CATIP,CATIP,CATIP,CATIP-AS1,SLC11A1,CTDSP1,VIL1,USP37,CNOT9,PLCD4,ZNF142,BCS1L,RNF25,STK36,TTLL4,CYP27A1,PRKAG3,WNT6,WNT10A,CDK5R2,FEV,CRYBA2,LOC100129175,CFAP65,CFAP65,IHH,NHEJ1,SLC23A3,CNPPD1,RETREG2,ZFAND2B,ABCB6,ATG9A,ANKZF1,GLB1L,STK16,TUBA4A,TUBA4A,TUBA4B,DNAJB2,PTPRN,RESP18,DNPEP,DES,SPEG	-0.0641349	2	394.77	2.77E-21	530	516.398	4151
chr2	219468858	230508046	SPEG,GMPPA,ASIC4,CHPF,TMEM198,OBSL1,INHA,STK11IP,SLC4A3,EPHA4,PAX3,CCDC140,SGPP2,FARSB,MOGAT1,ACSL3,KCNE4,SCG2,AP1S3,WDFY1,MRPL44,SERPINE2,FAM124B,CUL3,DOCK10,NYAP2,IRS1,RHBDD1,COL4A4,COL4A3,LOC654841,COL4A3,LOC654841,MFF,TM4SF20,AGFG1,C2orf83,SLC19A3,CCL20,DAW1,SPHKAP,PID1,DNER,TRIP12,TRIP12,FBXO36,FBXO36,SLC16A14,SP110,SP140,SP140L,SP100	0.0470412	2	382.245	5.30E-19	830	801.315	4151
chr2	230511124	233436441	SP100,CAB39,ITM2C,GPR55,SPATA3,C2orf72,PSMD1,PSMD1,HTR2B,ARMC9,B3GNT7,NCL,NMUR1,TEX44,PTMA,PDE6D,COPS7B,NPPC,DIS3L2,ALPP,ALPG,ALPI,ECEL1,PRSS56,CHRND,CHRNG,CHRNG,TIGD1,TIGD1,EIF4E2,EFHD1,GIGYF2,GIGYF2,KCNJ13,SNORC,NGEF,NEU2,INPP5D,ATG16L1,SAG,DGKD	-0.0573812	2	366.946	1.72E-09	419	404.784	4151
chr2	233437376	237540957	DGKD,USP40,UGT1A8,UGT1A8,UGT1A10,UGT1A8,UGT1A10,UGT1A9,UGT1A8,UGT1A10,UGT1A9,UGT1A7,UGT1A8,UGT1A10,UGT1A9,UGT1A7,UGT1A6,UGT1A8,UGT1A10,UGT1A9,UGT1A7,UGT1A6,UGT1A5,UGT1A8,UGT1A10,UGT1A9,UGT1A7,UGT1A6,UGT1A5,UGT1A4,UGT1A8,UGT1A10,UGT1A9,UGT1A7,UGT1A6,UGT1A5,UGT1A4,UGT1A3,UGT1A8,UGT1A10,UGT1A9,UGT1A7,UGT1A6,UGT1A5,UGT1A4,UGT1A3,UGT1A1,MROH2A,HJURP,TRPM8,SPP2,ARL4C,SH3BP4,AGAP1,GBX2,ASB18,IQCA1,ACKR3…	0.0507489	2	413.759	6.60E-12	353	343.767	4151
chr2	237542566	242182852	MLPH,PRLH,RAB17,LRRFIP1,RBM44,RAMP1,UBE2F,UBE2F-SCLY,UBE2F-SCLY,SCLY,ESPNL,KLHL30,ERFE,ILKAP,HES6,PER2,TRAF3IP1,ASB1,TWIST2,HDAC4,NDUFA10,OR6B2,OR6B3,COPS9,OTOS,GPC1,ANKMY1,DUSP28,CAPN10,GPR35,AQP12B,KIF1A,AGXT,MAB21L4,SNED1,SNED1,MTERF4,MTERF4,PASK,PASK,PPP1R7,PPP1R7,ANO7,HDLBP,SEPT2,FARP2,FARP2,STK25,STK25,BOK,THAP4,THAP4,ATG4B,DTYMK,ING5,D2HGDH,GAL3ST2,NEU4,PDCD1,RTP5	-0.0284177	2	395.083	0.000183987	615	597.578	4151
chr3	12314	9551773	CHL1,CHL1,CHL1-AS1,CNTN6,CNTN4,CNTN4,CNTN4-AS1,IL5RA,TRNT1,TRNT1,CRBN,CRBN,LRRN1,SETMAR,SUMF1,ITPR1,BHLHE40-AS1,BHLHE40,BHLHE40,ARL8B,EDEM1,GRM7,LMCD1,SSUH2,CAV3,OXTR,RAD18,SRGAP3,THUMPD3,SETD5,LHFPL4	0.0762872	2	357.069	4.85E-24	419	403.291	4151
chr3	9552273	10276488	LHFPL4,MTMR14,CPNE9,BRPF1,OGG1,OGG1,CAMK1,CAMK1,TADA3,ARPC4,ARPC4-TTLL3,ARPC4-TTLL3,TTLL3,RPUSD3,CIDEC,JAGN1,IL17RE,IL17RC,CRELD1,PRRT3,PRRT3,PRRT3-AS1,EMC3,FANCD2,FANCD2,FANCD2OS,FANCD2OS,BRK1,VHL,IRAK2,TATDN2	-0.0975832	2	385.071	9.21E-19	262	253.677	4151
chr3	10278278	31875932	TATDN2,GHRLOS,GHRL,SEC13,ATP2B2,SLC6A11,SLC6A1,SLC6A1-AS1,SLC6A1,HRH1,ATG7,ATG7,VGLL4,VGLL4,TAMM41,SYN2,SYN2,TIMP4,PPARG,TSEN2,MKRN2OS,MKRN2,RAF1,TMEM40,CAND2,RPL32,IQSEC1,NUP210,HDAC11,FBLN2,WNT7A,CHCHD4,TMEM43,XPC,LSM3,SLC6A6,CCDC174,C3orf20,FGD5,NR2C2,NR2C2,MRPS25,MRPS25,RBSN,CAPN7,SH3BP5-AS1,SH3BP5,SH3BP5,METTL6,EAF1,COLQ,HACL1,HACL1,BTD,BTD,ANKRD28,ANKRD28,GALNT15,DPH3,OXNAD1,OXNAD1,RFTN1,RF…	0.0472398	2	358.861	5.59E-24	1242	1197.26	4151
chr3	31876432	35681251	OSBPL10,ZNF860,GPD1L,CMTM8,CMTM7,CMTM6,DYNC1LI1,CNOT10,TRIM71,CCR4,GLB1,GLB1,TMPPE,CRTAP,SUSD5,FBXL2,FBXL2,UBP1,UBP1,PDCD6IP	-0.0318622	2	334.483	0.0174777	200	194.281	4151
chr3	35681751	46709275	ARPP21,STAC,STAC,DCLK3,TRANK1,EPM2AIP1,MLH1,LRRFIP2,LOC152048,GOLGA4,GOLGA4,ITGA9,ITGA9,ITGA9-AS1,CTDSPL,VILL,PLCD1,DLEC1,ACAA1,MYD88,OXSR1,SLC22A13,SLC22A14,XYLB,ACVR2B,EXOG,SCN5A,SCN10A,SCN11A,WDR48,GORASP1,GORASP1,TTC21A,TTC21A,CSRNP1,XIRP1,CX3CR1,CCR8,SLC25A38,RPSA,MOBP,MYRIP,MYRIP,EIF1B-AS1,EIF1B,ENTPD3,ENTPD3,ENTPD3-AS1,RPL14,ZNF619,ZNF620,ZNF621,CTNNB1,ULK4,TRAK1,CCK,LYZL4,VIPR1,VIPR1,VIPR…	0.029489	2	398.156	1.50E-16	1443	1397.21	4151
chr3	46709578	48567190	TMIE,PRSS50,PRSS46P,PRSS45P,PRSS42P,MYL3,PTH1R,CCDC12,CCDC12,NBEAL2,NBEAL2,SETD2,SETD2,KIF9-AS1,KIF9,KIF9,KLHL18,PTPN23,SCAP,ELP6,CSPG5,SMARCC1,DHX30,DHX30,MIR1226,MAP4,CDC25A,CAMP,ZNF589,NME6,SPINK8,FBXW12,PLXNB1,CCDC51,TMA7,ATRIP,ATRIP-TREX1,ATRIP,ATRIP-TREX1,TREX1,SHISA5,PFKFB4,PFKFB4,MIR6823,UCN2,COL7A1	-0.0912964	2	381.193	4.07E-28	486	471.003	4151
chr3	48567709	48590816	COL7A1,COL7A1,MIR711	0.0470735	2	428.413	0.00131946	69	67.0203	4151
chr3	48591463	53732962	COL7A1,UQCRC1,TMEM89,SLC26A6,SLC26A6,MIR6824,CELSR3,CELSR3,MIR4793,NCKIPSD,IP6K2,PRKAR2A,SLC25A20,ARIH2OS,ARIH2OS,ARIH2,ARIH2,P4HTM,WDR6,WDR6,DALRD3,DALRD3,NDUFAF3,IMPDH2,QRICH1,QARS,QARS,MIR6890,USP19,LAMB2,CCDC71,KLHDC8B,C3orf84,CCDC36,C3orf62,C3orf62,MIR4271,USP4,GPX1,RHOA,TCTA,AMT,AMT,NICN1,NICN1,DAG1,BSN,APEH,MST1,RNF123,RNF123,AMIGO3,GMPPB,IP6K1,CDHR4,INKA1,UBA7,UBA7,MIR5193,TRAIP,CAMKV,MST…	-0.0747258	2	388.587	1.17E-82	1744	1693.7	4151
chr3	53735373	56556742	CACNA1D,CHDH,IL17RB,ACTR8,SELENOK,CACNA2D3,CACNA2D3,CACNA2D3-AS1,CACNA2D3,LRTM1,WNT5A,ERC2	0.0469045	2	371.989	6.40E-05	168	161.482	4151
chr3	56557242	58649338	CCDC66,CCDC66,TASOR,TASOR,ARHGEF3,ARHGEF3,ARHGEF3-AS1,ARHGEF3,SPATA12,IL17RD,HESX1,APPL1,APPL1,ASB14,APPL1,ASB14,LOC105377102,ASB14,LOC105377102,ASB14,DNAH12,PDE12,PDE12,ARF4,PDE12,DENND6A,DENND6A,SLMAP,FLNB,FLNB,FLNB-AS1,DNASE1L3,ABHD6,RPP14,HTD2,PXK,PDHB,KCTD6,ACOX2,FAM107A,FAM107A,FAM3D-AS1,FAM3D-AS1,FAM3D,FAM3D	-0.0435844	2	361.195	8.92E-06	346	335.156	4151
chr3	58653673	128619910	FAM3D,C3orf67,C3orf67,C3orf67-AS1,FHIT,PTPRG,PTPRG,PTPRG-AS1,C3orf14,FEZF2,CADPS,SYNPR,SYNPR,SYNPR-AS1,SNTN,C3orf49,THOC7,THOC7,ATXN7,PSMD6-AS2,PSMD6,PSMD6,PRICKLE2-AS1,PRICKLE2,PRICKLE2,PRICKLE2,PRICKLE2-AS3,ADAMTS9,ADAMTS9,ADAMTS9-AS1,ADAMTS9,ADAMTS9-AS2,MAGI1,SLC25A26,LRIG1,KBTBD8,SUCLG2,TAFA1,TAFA4,EOGT,TMF1,UBA3,ARL6IP5,LMOD3,FRMD4B,MITF,FOXP1,EIF4E3,GPR27,PROK2,SHQ1,GXYLT2,PPP4R2,PPP4R2,EBL…	0.0605936	2	366.371	9.37E-112	3566	3431.73	4151
chr3	128620410	129977216	RPN1,RAB7A,ACAD9,ACAD9,KIAA1257,KIAA1257,EFCC1,GP9,RAB43,ISY1-RAB43,ISY1-RAB43,ISY1,CNBP,COPG1,HMCES,H1FX,EFCAB12,MBD4,IFT122,RHO,H1FOO,PLXND1,TMCC1,TRH	-0.0574467	2	383.865	4.79E-07	220	213.184	4151
chr3	129977716	182979986	COL6A6,PIK3R4,ATP2C1,ATP2C1,ASTE1,ASTE1,NEK11,NEK11,LOC339874,NUDT16,MRPL3,CPNE4,ACPP,DNAJC13,ACAD11,NPHP3-ACAD11,ACAD11,NPHP3-ACAD11,ACKR4,ACAD11,NPHP3-ACAD11,UBA5,NPHP3-ACAD11,UBA5,NPHP3-ACAD11,UBA5,NPHP3-ACAD11,NPHP3,TMEM108,BFSP2,BFSP2,BFSP2-AS1,CDV3,TOPBP1,TF,SRPRB,RAB6B,C3orf36,SLCO2A1,RYK,AMOTL2,AMOTL2,MIR6827,ANAPC13,CEP63,KY,EPHB1,PPP2R3A,MSL2,PCCB,STAG1,SLC35G2,NCK1-DT,NCK1,IL20RB,SOX14…	0.0645625	2	370.249	4.10E-117	3112	3001.13	4151
chr3	182980486	187121300	DCUN1D1,MCCC1,LAMP3,MCF2L2,MCF2L2,B3GNT5,KLHL6,KLHL24,YEATS2,YEATS2,YEATS2-AS1,MAP6D1,PARL,ABCC5,HTR3D,HTR3C,HTR3E-AS1,HTR3E,HTR3E,EIF2B5,DVL3,AP2M1,ABCF3,VWA5B2,VWA5B2,MIR1224,ALG3,EEF1AKMT4,EEF1AKMT4-ECE2,EEF1AKMT4-ECE2,CAMK2N2,EEF1AKMT4-ECE2,ECE2,PSMD2,EIF4G1,FAM131A,CLCN2,POLR2H,THPO,CHRD,EPHB3,MAGEF1,VPS8,C3orf70,EHHADH,MAP3K13,TMEM41A,LIPH,SENP2,IGF2BP2,TRA2B,ETV5,DGKG,CRYGS,TBCCD1,DNAJB11,…	-0.0619618	2	369.481	3.14E-21	757	733.509	4151
chr3	187121800	194603786	LOC101929106,RTP1,MASP1,MASP1,LOC101929130,RTP4,SST,RTP2,LOC100131635,BCL6,BCL6,LPP,TPRG1,TPRG1,TPRG1-AS2,TP63,P3H2,CLDN1,CLDN16,TMEM207,IL1RAP,GMNC,OSTN,OSTN,OSTN-AS1,UTS2B,UTS2B,CCDC50,CCDC50,FGF12,MB21D2,PLAAT1,ATP13A5,ATP13A5,ATP13A5-AS1,ATP13A4,ATP13A4,ATP13A4-AS1,OPA1,OPA1,OPA1-AS1,HES1,CPN2,LRRC15,GP5,ATP13A3,TMEM44-AS1,TMEM44,TMEM44	0.0855646	2	380.447	2.85E-25	378	366.729	4151
chr3	194604286	198197890	TMEM44,LSG1,FAM43A,XXYLT1,ACAP2,PPP1R2,APOD,MUC20,MUC4,TNK2,TNK2,MIR6829,TFRC,ZDHHC19,SLC51A,PCYT1A,TCTEX1D2,TCTEX1D2,TM4SF19-TCTEX1D2,TM4SF19-TCTEX1D2,TM4SF19-AS1,TM4SF19,TM4SF19-TCTEX1D2,TM4SF19,UBXN7,UBXN7,UBXN7-AS1,RNF168,SMCO1,WDR53,FBXO45,NRROS,CEP19,PIGX,PAK2,PAK2,PAK2,SENP5,NCBP2,NCBP2,NCBP2-AS1,PIGZ,PIGZ,MELTF,MELTF-AS1,MELTF,DLG1,BDH1,RUBCN,FYTTD1,LRCH3,IQCG,IQCG,RPL35A,LMLN,LMLN,LMLN-A…	-0.118395	2	397.495	2.69E-32	490	459.099	4151
chr4	10696	68496804	ZNF595,ZNF718,ZNF732,ZNF141,ABCA11P,ZNF721,PIGG,PDE6B,ATP5ME,MYL5,MYL5,SLC49A3,SLC49A3,PCGF3,CPLX1,GAK,TMEM175,DGKQ,SLC26A1,SLC26A1,IDUA,IDUA,FGFRL1,RNF212,SPON2,CTBP1-AS,CTBP1,CTBP1,MAEA,UVSSA,CRIPAK,FAM53A,SLBP,TMEM129,TACC3,FGFR3,LETM1,NSD2,NELFA,NELFA,MIR943,C4orf48,NAT8L,POLN,POLN,HAUS3,MXD4,ZFYVE28,CFAP99,RNF4,FAM193A,TNIP2,SH3BP2,ADD1,MFSD10,NOP14-AS1,NOP14,NOP14,GRK4,HTT,MSANTD1,RGS12,HGF…	0.0138176	2	386.252	7.26E-07	3865	3690.56	4151
chr4	68497304	68568484	UGT2B17	-0.68162	1	297.343	0.000545694	9	7.85356	4151
chr4	68568984	70409611	UGT2B15,UGT2B10,UGT2A3,UGT2B7,LOC105377267,UGT2B11,UGT2B28,UGT2B4,UGT2A2,UGT2A1,UGT2A1,SULT1B1,SULT1E1,CSN1S1,CSN2,STATH,HTN3,HTN1,PRR27,ODAM,FDCSP,CSN3,CABS1,SMR3A,SMR3B,OPRPN	0.196039	2	487.296	3.88E-35	168	160.103	4151
chr4	70409611	71338748	OPRPN,MUC7,AMTN,AMBN,ENAM,JCHAIN,UTP3,RUFY3,GRSF1,MOB1B,DCK,SLC4A4	-0.0388438	2	379.087	0.0460125	118	113.496	4151
chr4	71339248	75581898	SLC4A4,GC,NPFFR2,ADAMTS3,COX18,ANKRD17,ALB,AFP,AFM,RASSF6,CXCL8,CXCL6,PF4V1,CXCL1,PF4,PPBP,CXCL5,CXCL3,CXCL2,MTHFD2L,EPGN,EREG,AREG,BTC,PARM1,RCHY1,THAP6,ODAPH,CDKL2	0.122211	2	401.749	3.27E-33	302	290.634	4151
chr4	75591818	76003097	CDKL2,G3BP2,USO1,PPEF2,NAAA,SDAD1,SDAD1,LOC101928809	-0.0699628	2	372.169	7.66E-07	99	95.9861	4151
chr4	76003597	82371584	LOC101928809,CXCL9,CXCL9,ART3,CXCL10,ART3,CXCL11,ART3,NUP54,SCARB2,FAM47E,FAM47E,FAM47E-STBD1,FAM47E-STBD1,STBD1,CCDC158,SHROOM3,SOWAHB,SEPT11,CCNI,CCNG2,CXCL13,CNOT6L,MRPL1,MRPL1,FRAS1,ANXA3,BMP2K,BMP2K,PAQR3,PAQR3,NAA11,GK2,ANTXR2,PRDM8,FGF5,CFAP299,BMP3,PRKG2,PRKG2,LOC101928942,RASGEF1B,HNRNPD	0.102205	2	398.986	7.99E-39	438	420.873	4151
chr4	82374178	83594960	HNRNPDL,ENOPH1,TMEM150C,SCD5,SEC31A,THAP9-AS1,THAP9,THAP9,LIN54,COPS4,PLAC8,COQ2,HPSE,HELQ,MRPS18C,MRPS18C,ABRAXAS1,ABRAXAS1,GPAT3	-0.0518368	2	369.765	5.91E-05	169	163.819	4151
chr4	83596857	190204048	GPAT3,NKX6-1,CDS1,WDFY3,ARHGAP24,MAPK10,MAPK10,LOC101929064,PTPN13,SLC10A6,C4orf36,AFF1,KLHL8,HSD17B13,HSD17B11,NUDT9,SPARCL1,DSPP,DMP1,IBSP,MEPE,SPP1,PKD2,ABCG2,PPM1K,HERC6,HERC5,HERC5,PIGY,PYURF,HERC3,HERC3,NAP1L5,FAM13A-AS1,FAM13A,FAM13A,TIGD2,GPRIN3,SNCA,MMRN1,CCSER1,GRID2,ATOH1,SMARCAD1,HPGDS,PDLIM5,BMPR1B,UNC5C,PDHA2,STPG2,RAP1GDS1,TSPAN5,EIF4E,METAP1,ADH5,LOC100507053,ADH4,LOC100507053,ADH…	0.0778018	2	375.93	1.01E-257	5319	5121.02	4151
chr5	12410	434343	PLEKHG4B,LRRC14B,CCDC127,SDHA,PDCD6,PDCD6,AHRR,AHRR	0.0826629	2	425.632	7.35E-05	64	61.4696	4151
chr5	434343	1394234	AHRR,EXOC3,SLC9A3,SLC9A3-AS1,SLC9A3,CEP72,TPPP,ZDHHC11,BRD9,TRIP13,NKD2,SLC12A7,SLC6A19,SLC6A18,TERT,CLPTM1L	-0.0713081	2	424.557	2.89E-08	192	184.775	4151
chr5	1394734	31526912	SLC6A3,LPCAT1,MRPL36,NDUFS6,IRX4,IRX2,C5orf38,IRX1,ADAMTS16,ICE1,MED10,UBE2QL1,NSUN2,SRD5A1,TENT4A,ADCY2,C5orf49,FASTKD3,MTRR,SEMA5A,TAS2R1,ATPSCKMT,CCT5,CMBL,MARCH6,ROPN1L,ANKRD33B,DAP,CTNND2,DNAH5,TRIO,OTULINL,OTULIN,ANKH,ANKH,LOC100130744,FBXL7,MARCH11,ZNF622,RETREG1,MYO10,BASP1,CDH18,CDH12,PRDM9,CDH10,CDH9,CDH6,DROSHA	0.0546873	2	335.408	1.52E-27	914	882.039	4151
chr5	31529039	32601084	DROSHA,C5orf22,PDZD2,GOLPH3,MTMR12,ZFR,SUB1	-0.0758563	2	367.804	5.79E-07	112	108.523	4151
chr5	32601584	37224740	NPR3,TARS,ADAMTS12,RXFP3,SLC45A2,AMACR,C1QTNF3-AMACR,C1QTNF3-AMACR,C1QTNF3,RAI14,TTC23L,RAD1,BRIX1,DNAJC21,AGXT2,PRLR,SPEF2,IL7R,CAPSL,UGT3A1,UGT3A2,LMBRD2,SKP2,NADK2,RANBP3L,SLC1A3,NIPBL,CPLANE1	0.0763642	2	407.001	7.62E-24	456	438.76	4151
chr5	37226303	37720614	CPLANE1,NUP155,WDR70	-0.136262	2	345.283	1.34E-12	67	65.4279	4151
chr5	37721114	69093755	WDR70,GDNF,EGFLAM,LIFR,OSMR,RICTOR,FYB1,C9,DAB2,PTGER4,TTC33,PRKAA1,RPL37,CARD6,C7,MROH2B,C6,PLCXD3,OXCT1,OXCT1,OXCT1-AS1,C5orf51,FBXO4,GHR,CCDC152,CCDC152,SELENOP,SELENOP,LOC648987,ANXA2R,ZNF131,NIM1K,HMGCS1,CCL28,TMEM267,C5orf34,PAIP1,NNT,FGF10,MRPS30,HCN1,EMB,PARP8,ISL1,PELO,ITGA1,ITGA1,ITGA2,MOCS2,FST,NDUFS4,ARL15,HSPB3,SNX18,ESM1,GZMK,GZMA,CDC20B,CDC20B,GPX8,MCIDAS,CCNO,DHX29,MTREX,MTREX,PLP…	0.0698763	2	368.331	9.56E-58	1542	1481.44	4151
chr5	69103061	69551585	SLC30A5,CCNB1,CENPH,MRPS36,CDK7,CCDC125,AK6,AK6,TAF9,AK6,TAF9,RAD17,RAD17,MARVELD2,OCLN	-0.139786	2	415.062	2.89E-14	104	100.056	4151
chr5	69553569	111731046	OCLN,GTF2H2C_2,GTF2H2B,GTF2H2C,SERF1A,SERF1B,SMN1,SMN2,NAIP,GTF2H2,GTF2H2C_2,GTF2H2C,BDP1,MCCC2,CARTPT,MAP1B,MRPS27,PTCD2,ZNF366,TNPO1,FCHO2,TMEM171,TMEM174,FOXD1,BTF3,ANKRA2,UTP15,ARHGEF28,ENC1,HEXB,GFM2,GFM2,NSA2,NSA2,FAM169A,GCNT4,ANKRD31,HMGCR,COL4A3BP,COL4A3BP,POLK,POLK,ANKDD1B,POC5,SV2C,IQGAP2,IQGAP2,F2RL2,F2R,F2RL1,S100Z,CRHBP,AGGF1,PDE8B,WDR41,OTP,TBCA,AP3B1,SCAMP1,LHFPL2,ARSB,DMGDH,BHMT2…	0.0709016	2	375.099	4.61E-88	2275	2180.34	4151
chr5	111735429	113101238	STARD4-AS1,NREP,NREP,NREP,NREP-AS1,EPB41L4A,EPB41L4A,LOC101927023,APC,SRP19,SRP19,REEP5,REEP5,DCP2,MCC	0.00134965	2	372.779	0.7306	119	114.291	4151
chr5	113101738	126423106	MCC,MCC,TSSK1B,YTHDC2,KCNN2,KCNN2,LOC101927078,TRIM36,PGGT1B,CCDC112,FEM1C,TICAM2,TMED7-TICAM2,TMED7-TICAM2,LOC101927100,TMED7,TMED7-TICAM2,TMED7,CDO1,ATG12,AP3S1,LVRN,ARL14EPL,COMMD10,SEMA6A,SEMA6A,SEMA6A-AS1,DTWD2,DMXL1,TNFAIP8,HSD17B4,FAM170A,PRR16,FTMT,SRFBP1,LOX,ZNF474,SNCAIP,SNCAIP,MGC32805,SNX2,SNX24,PPIC,PRDM6,CEP120,CSNK1G3,ZNF608,GRAMD2B	0.100238	2	357.615	9.67E-45	519	501.389	4151
chr5	126423606	126826107	GRAMD2B,ALDH7A1,PHAX,TEX43,LMNB1	-0.12071	2	358.692	8.77E-07	54	52.3673	4151
chr5	126832693	130185270	LMNB1,MARCH3,C5orf63,MEGF10,PRRC1,CTXN3,CCDC192,CCDC192,LINC01184,SLC12A2,FBN2,SLC27A6,ISOC1,ADAMTS19-AS1,ADAMTS19,ADAMTS19,MINAR2,CHSY3	0.152369	2	391.822	7.57E-38	234	226.594	4151
chr5	130185270	134157232	CHSY3,HINT1,LYRM7,CDC42SE2,RAPGEF6,FNIP1,MEIKIN,ACSL6,IL3,CSF2,P4HA2,P4HA2,MIR6830,PDLIM4,SLC22A4,SLC22A4,MIR3936HG,SLC22A5,IRF1,IL5,RAD50,RAD50,TH2LCRR,IL13,IL4,IL4,LOC105379176,KIF3A,CCNI2,CCNI2,SEPT8,SEPT8,SOWAHA,SHROOM1,GDF9,GDF9,UQCRQ,UQCRQ,LEAP2,AFF4,ZCCHC10,HSPA4,FSTL4,C5orf15,VDAC1,TCF7	-0.00723584	2	362.321	0.616623	395	381.339	4151
chr5	134157732	135029321	SKP1,PPP2CA,PPP2CA,MIR3661,CDKL3,UBE2B,CDKN2AIPNL,JADE2,SAR1B,SEC24A,CAMLG,DDX46,C5orf24,TXNDC15,PCBD2,CATSPER3,PITX1	-0.124885	2	339.69	8.12E-20	143	138.263	4151
chr5	135031275	137657630	PITX1,C5orf66,H2AFY,H2AFY,DCANP1,TIFAB,TIFAB,NEUROG1,CXCL14,SLC25A48,IL9,LECT2,TGFBI,SMAD5,TRPC7,TRPC7,TRPC7-AS2,SPOCK1,KLHL3	0.118011	2	368.607	2.26E-14	116	112.429	4151
chr5	137658130	140788684	KLHL3,HNRNPA0,MYOT,PKD2L2,PKD2L2,FAM13B,FAM13B,WNT8A,NME5,BRD8,KIF20A,CDC23,GFRA3,CDC25C,FAM53C,KDM3B,REEP2,EGR1,ETF1,HSPA9,CTNNA1,CTNNA1,LRRTM2,SIL1,MATR3,PAIP2,PAIP2,SLC23A1,SLC23A1,MZB1,PROB1,SPATA24,DNAJC18,ECSCR,TMEM173,UBE2D2,CXXC5,PSD2,NRG2,PURA,IGIP,CYSTM1,PFDN1,HBEGF,SLC4A9,ANKHD1,ANKHD1-EIF4EBP3,ANKHD1-EIF4EBP3,ANKHD1,ANKHD1-EIF4EBP3,ANKHD1-EIF4EBP3,EIF4EBP3,SRA1,APBB3,APBB3,MIR6831,SLC…	-0.0702785	2	375.948	8.51E-26	616	596.533	4151
chr5	140794964	171293981	PCDHA1,PCDHA2,PCDHA1,PCDHA2,PCDHA3,PCDHA1,PCDHA2,PCDHA3,PCDHA4,PCDHA1,PCDHA2,PCDHA3,PCDHA4,PCDHA5,PCDHA1,PCDHA2,PCDHA3,PCDHA4,PCDHA5,PCDHA6,PCDHA1,PCDHA2,PCDHA3,PCDHA4,PCDHA5,PCDHA6,PCDHA7,PCDHA1,PCDHA2,PCDHA3,PCDHA4,PCDHA5,PCDHA6,PCDHA7,PCDHA8,PCDHA1,PCDHA2,PCDHA3,PCDHA4,PCDHA5,PCDHA6,PCDHA7,PCDHA8,PCDHA9,PCDHA1,PCDHA2,PCDHA3,PCDHA4,PCDHA5,PCDHA6,PCDHA7,PCDHA8,PCDHA9,PCDHA10,PCDHA1,PCDHA2,PCDHA3…	0.0339226	2	427.649	2.77E-34	2639	2554.97	4151
chr5	171295886	173942525	RANBP17,TLX3,NPM1,FGF18,FBXW11,STK10,EFCAB9,UBTD2,SH3PXD2B,NEURL1B,DUSP1,ERGIC1,RPL26L1,ATP6V0E1,CREBRF,BNIP1,NKX2-5,STC2,BOD1,CPEB4	-0.0587632	2	297.391	0.000115397	190	182.206	4151
chr5	173943025	176289153	CPEB4,C5orf47,NSG2,MSX2,DRD1,SFXN1,HRH2,CPLX2,THOC3,FAM153B,SIMC1	0.107507	2	410.236	1.04E-08	87	83.2076	4151
chr5	176289653	180902396	SIMC1,KIAA1191,ARL10,NOP16,NOP16,HIGD2A,HIGD2A,CLTB,FAF2,RNF44,CDHR2,GPRIN1,SNCB,EIF4E1B,TSPAN17,UNC5A,HK3,UIMC1,ZNF346,FGFR4,NSD1,RAB24,PRELID1,PRELID1,MXD3,MXD3,LMAN2,RGS14,SLC34A1,F12,GRK6,GRK6,PRR7-AS1,PRR7,DBN1,PDLIM7,DOK3,DDX41,FAM193B,TMED9,B4GALT7,FAM153A,PROP1,N4BP3,RMND5B,RMND5B,NHP2,NHP2,HNRNPAB,HNRNPAB,PHYKPL,PHYKPL,COL23A1,CLK4,ZNF354A,ZNF354B,ZFP2,ZNF454,GRM6,ZNF879,ZNF354C,ADAMTS2,…	-0.070218	2	382.605	1.15E-28	851	824.616	4151
chr5	180908585	181368225	BTNL8,BTNL3,BTNL9,OR2V1,OR2V2,TRIM7,TRIM41,RACK1,CTC-338M12.4,TRIM52,TRIM52,OR4F16,OR4F3,OR4F29	0.105721	2	462.562	2.26E-05	77	72.2743	4151
chr6	121971	2837999	DUSP22,IRF4,EXOC2,EXOC2,HUS1B,FOXF2,MIR6720,FOXF2,FOXC1,GMDS,MYLK4,MYLK4,WRNIP1,WRNIP1,SERPINB1	0.123193	2	349.975	4.11E-14	110	105.26	4151
chr6	2838548	25450711	SERPINB1,LOC101927730,SERPINB9,SERPINB6,NQO2,RIPK1,BPHL,TUBB2A,TUBB2B,PSMG4,SLC22A23,SLC22A23,LOC643327,PXDC1,FAM50B,PRPF4B,FAM217A,C6orf201,C6orf201,ECI2,ECI2,CDYL,RPP40,RPP40,LYRM4-AS1,LYRM4-AS1,LYRM4,LYRM4,FARS2,NRN1,F13A1,LY86-AS1,LY86,LY86,RREB1,SSR1,CAGE1,RIOK1,DSP,SNRNP48,BMP6,BLOC1S5-TXNDC5,TXNDC5,BLOC1S5-TXNDC5,BLOC1S5,EEF1E1-BLOC1S5,EEF1E1-BLOC1S5,EEF1E1,SLC35B3,TFAP2A,TFAP2A,TFAP2A-AS2…	-0.00708309	2	347.876	0.56239	1196	1153.44	4151
chr6	25451211	30558212	CARMIL1,SCGN,HIST1H2AA,HIST1H2BA,SLC17A4,SLC17A1,SLC17A3,SLC17A2,TRIM38,HIST1H1A,HIST1H3A,HIST1H4A,HIST1H4B,HIST1H3B,HIST1H2AB,HIST1H2BB,HIST1H3C,HIST1H1C,LOC108783645,HFE,HFE,HIST1H4C,HIST1H1T,HIST1H2BC,HIST1H2AC,HIST1H1E,HIST1H2BD,HIST1H2BE,HIST1H4D,HIST1H3D,HIST1H3D,HIST1H2AD,HIST1H2BF,HIST1H4E,HIST1H2BG,HIST1H2AE,HIST1H3E,HIST1H1D,HIST1H4F,HIST1H4G,HIST1H3F,HIST1H2BH,HIST1H3G,HIST1H2BI,HIST1H…	0.046349	2	521.268	8.77E-20	684	662.059	4151
chr6	30561833	31943099	PRR3,ABCF1,ABCF1,MIR877,PPP1R10,MRPS18B,ATAT1,C6orf136,DHX16,PPP1R18,NRM,MDC1,MDC1,MDC1-AS1,TUBB,FLOT1,IER3,DDR1,GTF2H4,VARS2,SFTA2,MUCL3,MUCL3,HCG21,MUC21,MUC22,C6orf15,PSORS1C1,CDSN,PSORS1C1,PSORS1C1,PSORS1C2,CCHCR1,TCF19,POU5F1,HLA-C,HLA-B,HLA-B,MIR6891,MICA,MICB,MCCD1,DDX39B,ATP6V1G2-DDX39B,ATP6V1G2-DDX39B,ATP6V1G2,NFKBIL1,LTA,TNF,LTB,LST1,NCR3,AIF1,PRRC2A,BAG6,APOM,C6orf47,GPANK1,CSNK2B,LY6G…	-0.0748255	2	588.215	1.40E-38	697	674.247	4151
chr6	31943224	33205725	C2,CFB,NELFE,NELFE,MIR1236,SKIV2L,DXO,DXO,STK19,STK19,C4A,C4B_2,LOC110384692,C4B,C4B_2,C4B,CYP21A2,CYP21A2,TNXB,TNXB,ATF6B,FKBPL,PRRT1,LOC100507547,PPT2,PPT2,PPT2-EGFL8,PPT2-EGFL8,EGFL8,AGPAT1,AGPAT1,MIR6721,RNF5,AGER,PBX2,GPSM3,GPSM3,NOTCH4,NOTCH4,TSBP1-AS1,TSBP1,TSBP1-AS1,TSBP1,TSBP1-AS1,BTNL2,HLA-DRA,HLA-DRB5,HLA-DRB1,HLA-DQA1,HLA-DQB1,HLA-DQB1-AS1,HLA-DQB1,HLA-DQA2,HLA-DQB2,HLA-DOB,TAP2,PSMB8…	0.0449792	2	596.588	9.43E-12	528	504.013	4151
chr6	33205827	37652340	HSD17B8,RING1,HCG25,VPS52,VPS52,RPS18,B3GALT4,WDR46,WDR46,MIR6873,PFDN6,PFDN6,MIR6834,RGL2,TAPBP,ZBTB22,DAXX,KIFC1,PHF1,CUTA,SYNGAP1,SYNGAP1,MIR5004,ZBTB9,BAK1,ITPR3,UQCC2,IP6K3,LEMD2,MLN,GRM4,HMGA1,SMIM29,NUDT3,RPS10-NUDT3,RPS10-NUDT3,RPS10,PACSIN1,SPDEF,ILRUN,ILRUN,LOC101929243,SNRPC,UHRF1BP1,TAF11,ANKS1A,TCP11,SCUBE3,ZNF76,DEF6,PPARD,FANCE,RPL10A,TEAD3,TULP1,FKBP5,ARMC12,CLPSL2,CLPSL1,CLPS,LHF…	-0.0575192	2	398.506	7.00E-22	880	851.447	4151
chr6	37654273	41687169	MDGA1,ZFAND3,BTBD9,GLO1,DNAH8,DNAH8,LOC100131047,GLP1R,SAYSD1,KCNK5,KCNK17,KCNK16,KIF6,DAAM2,DAAM2,LOC100505635,MOCS1,LRFN2,UNC5CL,TSPO2,APOBEC2,OARD1,OARD1,NFYA,TREML1,TREM2,TREML2,TREML4,TREM1,NCR2,FOXP4,MDFI,TFEB	0.0498352	2	382.606	8.33E-11	354	342.738	4151
chr6	41687752	44418948	TFEB,PGC,FRS3,PRICKLE4,TOMM6,USP49,MED20,BYSL,CCND3,TAF8,C6orf132,GUCA1A,GUCA1B,MRPS10,TRERF1,UBR2,PRPH2,TBCC,BICRAL,C6orf226,PTCRA,CNPY3,CNPY3-GNMT,CNPY3-GNMT,GNMT,PEX6,PPP2R5D,MEA1,KLHDC3,RRP36,CUL7,MRPL2,KLC4,PTK7,SRF,CUL9,DNPH1,TTBK1,SLC22A7,CRIP3,ZNF318,ABCC10,DLK2,TJAP1,LRRC73,YIPF3,POLR1C,POLR1C,XPO5,XPO5,POLH,GTPBP2,MAD2L1BP,RSPH9,RSPH9,MRPS18A,MRPS18A,VEGFA,LOC101929705,C6orf223,MRPL14,T…	-0.0979517	2	380.273	3.56E-58	765	744.275	4151
chr6	44419448	73309051	CDC5L,SUPT3H,SUPT3H,RUNX2,RUNX2,CLIC5,ENPP4,ENPP5,RCAN2,RCAN2,LOC101926915,CYP39A1,SLC25A27,SLC25A27,LOC101926934,TDRD6,PLA2G7,ANKRD66,MEP1A,ADGRF5,ADGRF5,LOC101926962,ADGRF1,TNFRSF21,CD2AP,ADGRF4,OPN5,PTCHD4,MMUT,CENPQ,GLYATL3,C6orf141,RHAG,CRISP2,CRISP3,PGK2,CRISP1,DEFB114,DEFB113,DEFB110,DEFB112,TFAP2D,TFAP2B,PKHD1,IL17A,IL17F,MCM3,PAQR8,EFHC1,TRAM2,TMEM14A,GSTA2,GSTA1,GSTA5,GSTA3,GSTA4,ICK,FB…	0.114926	2	386.231	8.86E-132	1532	1467.3	4151
chr6	73309551	73641924	KHDC1,DPPA5,KHDC3L,OOEP,DDX43,CGAS,MTO1,EEF1A1,EEF1A1,SNORD141A,SNORD141B,SLC17A5	-0.153205	2	350.054	2.26E-12	65	63.094	4151
chr6	73644406	104797025	SLC17A5,CD109,COL12A1,COL12A1,COX7A2,TMEM30A,FILIP1,FILIP1,LOC101928540,SENP6,MYO6,IMPG1,HTR1B,MEI4,IRAK1BP1,PHIP,HMGN3,HMGN3,HMGN3-AS1,LCA5,SH3BGRL2,ELOVL4,TTK,BCKDHB,TENT5A,IBTK,TPBG,UBE3D,DOP1A,DOP1A,PGM3,PGM3,RWDD2A,ME1,PRSS35,SNAP91,RIPPLY2,CYB5R4,MRAP2,CEP162,TBX18,NT5E,SNX14,SYNCRIP,HTR1E,CGA,ZNF292,GJB7,SMIM8,C6orf163,CFAP206,SLC35A1,RARS2,ORC3,AKIRIN2,SPACA1,CNR1,RNGTT,PNRC1,SRSF12,PM20D…	0.0701808	2	371.182	1.97E-59	1491	1440.09	4151
chr6	104797525	111592094	HACE1,LIN28B,BVES,BVES-AS1,POPDC3,PREP,PRDM1,ATG5,CRYBG1,RTN4IP1,RTN4IP1,QRSL1,QRSL1,CD24,C6orf203,BEND3,PDSS2,SOBP,SCML4,SEC63,OSTM1,NR2E1,SNX3,AFG1L,FOXO3,ARMC2,ARMC2,ARMC2-AS1,SESN1,CEP57L1,CD164,PPIL6,PPIL6,SMPD2,SMPD2,MICAL1,MICAL1,ZBTB24,ZBTB24,AK9,FIG4,GPR6,WASF1,CDC40,METTL24,DDO,SLC22A16,CDK19,CDK19,AMD1,AMD1,GTF3C6,RPF2,SLC16A10,MFSD4B,REV3L,TRAF3IP2-AS1,TRAF3IP2	8.28E-05	2	363.106	0.568306	635	610.942	4151
chr6	111601195	149504952	TRAF3IP2-AS1,TRAF3IP2,FYN,CCN6,TUBE1,FAM229B,LAMA4,LAMA4,LOC101927640,RFPL4B,MARCKS,HDAC2,HDAC2,HDAC2-AS2,HDAC2-AS2,HS3ST5,FRK,NT5DC1,NT5DC1,COL10A1,TSPYL4,DSE,TSPYL1,DSE,CALHM6,TRAPPC3L,TRAPPC3L,CALHM5,TRAPPC3L,CALHM4,CALHM4,RWDD1,RSPH4A,ZUP1,KPNA5,FAM162B,GPRC6A,RFX6,VGLL2,ROS1,DCBLD1,DCBLD1,GOPC,GOPC,NUS1,SLC35F1,CEP85L,CEP85L,PLN,MCM9,MCM9,ASF1A,FAM184A,MAN1A1,TBC1D32,GJA1,HSF2,SERINC1,PKIB,F…	0.0872426	2	383.861	1.81E-130	2193	2108.5	4151
chr6	149505452	151586089	PPIL4,GINM1,KATNA1,LATS1,NUP43,PCMT1,PCMT1,LRP11,RAET1E-AS1,RAET1E,RAET1E-AS1,RAET1G,RAET1G,ULBP2,ULBP1,RAET1L,ULBP3,PPP1R14C,IYD,PLEKHG1,MTHFD1L,AKAP12,AKAP12,ZBTB2,RMND1,ARMT1,CCDC170	-0.0803348	2	358.202	2.44E-11	243	233.195	4151
chr6	151593106	157381521	CCDC170,ESR1,ESR1,SYNE1,SYNE1,SYNE1,SYNE1-AS1,MYCT1,VIP,FBXO5,MTRF1L,RGS17,OPRM1,OPRM1,IPCEF1,IPCEF1,CNKSR3,SCAF8,TIAM2,TIAM2,TFB1M,TFB1M,TFB1M,CLDN20,NOX3,ARID1B,TMEM242	0.0635493	2	399.042	1.28E-17	404	392.358	4151
chr6	157382021	158978346	ZDHHC14,SNX9,SYNJ2,SERAC1,GTF2H5,TULP4,TMEM181,DYNLT1,SYTL3,EZR,EZR,EZR-AS1,RSPH3	-0.0313341	2	342.889	0.0222548	177	170.523	4151
chr6	158980773	170741735	RSPH3,TAGAP,FNDC1,SOD2,SOD2,WTAP,SOD2,SOD2-OT1,ACAT2,ACAT2,ACAT2,TCP1,TCP1,MRPL18,PNLDC1,MAS1,IGF2R,SLC22A1,SLC22A2,SLC22A3,LPA,PLG,MAP3K4,AGPAT4,PRKN,PACRG,PACRG,PACRG-AS1,QKI,C6orf118,PDE10A,TBXT,SFT2D1,MPC1,RPS6KA2,RNASET2,FGFR1OP,CCR6,GPR31,TCP10L2,UNC93A,TTLL2,TCP10,AFDN,KIF25,FRMD1,DACT2,SMOC2,LOC101929523,THBS2,THBS2,WDR27,C6orf120,C6orf120,PHF10,PHF10,TCTE3,ERMARD,DLL1,DLL1,FAM120B,FAM120…	0.0682283	2	443.801	8.53E-35	792	763.629	4151
chr7	195553	2652242	FAM20C,PDGFA,PRKAR1B,PRKAR1B,LOC101926963,DNAAF5,SUN1,GET4,ADAP1,COX19,C7orf50,CYP2W1,C7orf50,C7orf50,GPR146,C7orf50,GPER1,ZFAND2A,UNCX,MICALL2,INTS1,MAFK,TMEM184A,PSMG3,ELFN1,MAD1L1,MRM2,NUDT1,SNX8,SNX8,MIR6836,EIF3B,CHST12,LFNG,BRAT1,IQCE,TTYH3	-0.146381	2	356.457	1.11E-46	333	323.424	4151
chr7	2652917	4245805	TTYH3,AMZ1,AMZ1,GNA12,GNA12,CARD11,SDK1,SDK1,LOC105375131	-0.00977573	2	335.802	0.791094	112	108.443	4151
chr7	4246305	6822364	SDK1,FOXK1,AP5Z1,RADIL,RADIL,PAPOLB,MMD2,RBAK,RBAK-RBAKDN,WIPI2,SLC29A4,TNRC18,FBXL18,ACTB,FSCN1,RNF216,RNF216,MIR6874,OCM,CCZ1,RSPH10B,RSPH10B2,PMS2,AIMP2,AIMP2,EIF2AK1,EIF2AK1,EIF2AK1,ANKRD61,USP42,CYTH3,FAM220A,RAC1,DAGLB,KDELR2,GRID2IP,ZDHHC4,C7orf26,ZNF853,ZNF316,ZNF12,CCZ1B	-0.201598	2	354.398	3.73E-70	406	391.089	4151
chr7	6823312	39464433	CCZ1B,C1GALT1,COL28A1,MIOS,RPA3,RPA3,UMAD1,UMAD1,GLCCI1,ICA1,NXPH1,NDUFA4,PHF14,THSD7A,TMEM106B,VWDE,SCIN,ARL4A,ETV1,DGKB,AGMO,MEOX2,SOSTDC1,LRRC72,ANKMY2,BZW2,TSPAN13,AGR2,AGR3,AHR,SNX13,PRPS1L1,HDAC9,HDAC9,TWIST1,FERD3L,TWISTNB,TMEM196,MACC1,ITGB8,ABCB5,SP8,SP4,DNAH11,DNAH11,CDCA7L,CDCA7L,RAPGEF5,STEAP1B,LOC541472,IL6,IL6,TOMM7,FAM126A,KLHL7,NUPL2,GPNMB,MALSU1,IGF2BP3,TRA2A,CCDC126,FAM221A,STK3…	0.0797999	2	359.589	2.71E-86	1833	1760.15	4151
chr7	39464433	40316855	POU6F2,YAE1,RALA,CDK13,MPLKIP,SUGCT	-0.0352654	2	305.85	0.206596	51	48.3903	4151
chr7	40317355	43582743	SUGCT,INHBA,INHBA,INHBA-AS1,GLI3,C7orf25,PSMA2,MRPL32,HECW1,HECW1,LUARIS	0.1058	2	335.807	6.75E-11	112	108.403	4151
chr7	43583949	45100426	STK17A,STK17A,COA1,COA1,BLVRA,MRPS24,URGCP-MRPS24,URGCP-MRPS24,URGCP,UBE2D4,UBE2D4,POLR2J4,POLR2J4,SPDYE1,DBNL,PGAM2,POLM,MIR6838,POLM,AEBP1,POLD2,MYL7,GCK,YKT6,CAMK2B,NUDCD3,NPC1L1,DDX56,TMED4,OGDH,ZMIZ2,PPIA,H2AFV,PURB,MYO1G,CCM2,NACAD,TBRG4	-0.0752142	2	373.739	3.32E-13	344	331.728	4151
chr7	45101257	55552152	TBRG4,RAMP3,ADCY1,IGFBP1,IGFBP3,TNS3,PKD1L1,PKD1L1,C7orf69,HUS1,SUN3,C7orf57,UPP1,ABCA13,VWC2,ZPBP,SPATA48,IKZF1,FIGNL1,DDC,DDC,DDC-AS1,GRB10,COBL,POM121L12,VSTM2A,VSTM2A,VSTM2A-OT1,SEC61G,EGFR,EGFR,EGFR-AS1,LANCL2,VOPP1	0.0847572	2	362.091	6.50E-31	504	487.235	4151
chr7	55552652	77839755	VOPP1,SEPT14,ZNF713,MRPS17,NIPSNAP2,PSPH,CCT6A,SUMF2,PHKG1,CHCHD2,NUPR2,ZNF479,ZNF716,ZNF727,ZNF735,ZNF679,ZNF736,ZNF680,ZNF107,ZNF138,ZNF273,ZNF117,ERV3-1-ZNF117,ERV3-1-ZNF117,ERV3-1,ZNF92,VKORC1L1,GUSB,ASL,CRCP,TPST1,KCTD7,RABGEF1,TMEM248,SBDS,TYW1,AUTS2,GALNT17,CALN1,TYW1B,POM121,POM121,NSUN5P2,TRIM73,TRIM74,NSUN5,NSUN5,TRIM50,FKBP6,FZD9,BAZ1B,BCL7B,TBL2,MLXIPL,VPS37D,DNAJC30,BUD23,STX1A,ABHD1…	-0.131817	2	334.076	3.44E-75	1133	1084.23	4151
chr7	77840255	97984457	PHTF2,MAGI2,MAGI2,MAGI2-AS3,GNAI1,GNAT3,CD36,SEMA3C,HGF,CACNA2D1,CACNA2D1,LOC101927356,PCLO,SEMA3E,SEMA3A,SEMA3D,GRM3,KIAA1324L,DMTF1,TMEM243,CROT,ABCB4,ABCB1,ABCB1,RUNDC3B,RUNDC3B,SLC25A40,DBF4,ADAM22,SRI,SRI,LOC102723885,STEAP4,ZNF804B,ZNF804B,TEX47,STEAP2-AS1,STEAP1,STEAP2,CFAP69,GTPBP10,CLDN12,CDK14,FZD1,MTERF1,AKAP9,CYP51A1,CYP51A1-AS1,LRRD1,KRIT1,ANKIB1,GATAD1,ERVW-1,PEX1,RBM48,FAM133B,CDK6…	0.116317	2	402.578	1.16E-108	1283	1236.23	4151
chr7	97984957	103472311	OCM2,LMTK2,BHLHA15,TECPR1,BRI3,BRI3,BAIAP2L1,BAIAP2L1,NPTX2,TMEM130,TRRAP,LOC101927550,SMURF1,SMURF1,KPNA7,ARPC1A,ARPC1B,PDAP1,BUD31,BUD31,PTCD1,ATP5MF-PTCD1,PTCD1,ATP5MF-PTCD1,ATP5MF-PTCD1,CPSF4,ATP5MF-PTCD1,ATP5MF,ZNF789,ZNF789,ZNF394,ZNF394,ZKSCAN5,FAM200A,ZNF655,ZSCAN25,ZSCAN25,CYP3A5,CYP3A5,CYP3A7-CYP3A51P,CYP3A7-CYP3A51P,CYP3A7,CYP3A4,CYP3A43,OR2AE1,TRIM4,GJC3,AZGP1,ZKSCAN1,ZSCAN21,ZSCAN21,…	-0.149076	2	463.673	4.41E-130	1376	1317.67	4151
chr7	103472811	105388147	LOC101927870,RELN,RELN,RELN,ORC5,KMT2E,SRPK2	0.0625604	2	389.26	8.13E-08	150	144.073	4151
chr7	105388647	105994250	SRPK2,PUS7,RINT1,RINT1,EFCAB10,ATXN7L1,CDHR3	-0.162297	2	325.215	8.62E-08	62	59.8147	4151
chr7	105994750	127584924	CDHR3,SYPL1,NAMPT,PIK3CG,PRKAR2B,HBP1,COG5,COG5,GPR22,COG5,DUS4L,DUS4L,BCAP29,SLC26A4-AS1,SLC26A4,SLC26A4,LOC101927974,CBLL1,CBLL1,SLC26A3,DLD,LAMB1,LAMB4,LAMB4,NRCAM,PNPLA8,THAP5,DNAJB9,IMMP2L,IMMP2L,LRRN3,DOCK4,DOCK4,DOCK4-AS1,ZNF277,IFRD1,LSMEM1,TMEM168,BMT2,GPR85,PPP1R3A,FOXP2,MDFIC,TFEC,TES,CAV2,CAV1,MET,CAPZA2,ST7-AS1,ST7,ST7,ST7,ST7-AS2,ST7,ST7-OT3,WNT2,ASZ1,CFTR,CFTR,CFTR-AS1,CTTNBP2,LSM8…	0.0914368	2	384.328	6.84E-75	1138	1098.07	4151
chr7	127584924	130733547	GCC1,ARF5,FSCN3,PAX4,SND1,SND1,LRRC4,LEP,RBM28,PRRT4,IMPDH1,HILPDA,METTL2B,FAM71F2,FAM71F1,CALU,CALU,OPN1SW,OPN1SW,CCDC136,FLNC,FLNC,FLNC-AS1,ATP6V1F,ATP6V1FNB,IRF5,TNPO3,TSPAN33,SMO,AHCYL2,STRIP2,SMKR1,NRF1,UBE2H,ZC3HC1,KLHDC10,TMEM209,SSMEM1,CPA2,CPA4,CPA5,CPA1,CEP41,MEST,COPG2,COPG2,TSGA13,TSGA13,KLF14	-0.0336573	2	372.08	1.11E-05	506	490.345	4151
chr7	130734533	138088100	MKLN1,PODXL,PLXNA4,CHCHD3,EXOC4,EXOC4,LOC101928861,LRGUK,SLC35B4,AKR1B1,AKR1B10,AKR1B15,BPGM,CALD1,AGBL3,AGBL3,CYREN,CYREN,TMEM140,CYREN,WDR91,STRA8,CNOT4,NUP205,STMP1,SLC13A4,FAM180A,LUZP6,MTPN,CHRM2,LOC349160,PTN,DGKI,CREB3L2,AKR1D1	0.0582352	2	354.052	2.24E-16	462	441.815	4151
chr7	138088600	141212704	AKR1D1,TRIM24,SVOPL,ATP6V0A4,TMEM213,KIAA1549,ZC3HAV1L,ZC3HAV1,TTC26,UBN2,LUC7L2,FMC1,FMC1-LUC7L2,LUC7L2,FMC1-LUC7L2,LUC7L2,FMC1-LUC7L2,LOC100129148,KLRG2,CLEC2L,HIPK2,TBXAS1,PARP12,KDM7A,SLC37A3,RAB19,MKRN1,DENND2A,ADCK2,NDUFB2-AS1,NDUFB2,NDUFB2,BRAF,MRPS33,TMEM178B	-0.0567267	2	344.036	5.90E-10	368	356.533	4151
chr7	141213204	143139189	TMEM178B,AGK,KIAA1147,WEE2-AS1,WEE2,SSBP1,TAS2R3,TAS2R4,TAS2R5,PRSS37,OR9A4,CLEC5A,TAS2R38,MGAM,MGAM2,PRSS58,MTRNR2L6,TCAF2,PRSS1,TCAF2,PRSS2,TCAF2,EPHB6,TCAF2,TRPV6,TCAF2,TRPV5,TCAF2,LLCFC1,TCAF2,KEL,TCAF2,OR9A2,TCAF2,OR6V1,TCAF2,PIP	0.109613	2	512.429	6.39E-30	297	284.961	4151
chr7	143139517	143573373	TCAF2,PIP,TCAF2,TAS2R39,TCAF2,TAS2R40,TCAF2,LOC105375545,GSTK1,TCAF2,LOC105375545,TMEM139,TCAF2,TMEM139,TCAF2,CASP2,TCAF2,CLCN1,TCAF2,FAM131B,TCAF2,ZYX,TCAF2,ZYX,MIR6892,TCAF2,EPHA1,TCAF2,EPHA1-AS1,TAS2R60,TCAF2,EPHA1-AS1,TAS2R41,TCAF2,CTAGE15	-0.00766557	2	428.95	0.533876	110	105.239	4151
chr7	143573373	144184281	TCAF2,CTAGE15,TCAF2,TCAF2,CTAGE6,TCAF1,OR2F2,OR6B1,OR2A5,OR2A25,OR2A12,OR2A2,OR2A14,CTAGE8,CTAGE4	0.143274	2	572.515	4.48E-10	75	68.9833	4151
chr7	144184281	144375675	CTAGE8,CTAGE4,ARHGEF35,LOC101928605,OR2A1-AS1,OR2A1,OR2A42,LOC101928605,OR2A1-AS1,OR2A7,ARHGEF34P,LOC101928605,OR2A1-AS1,ARHGEF34P,CTAGE4,CTAGE8,OR2A1-AS1,LOC101928605,OR2A1,OR2A42,ARHGEF5,ARHGEF5,ARHGEF34P	-0.232737	2	515.425	1.52E-07	53	39.2744	4151
chr7	144377119	159335372	ARHGEF5,ARHGEF34P,ARHGEF5,TPK1,CNTNAP2,C7orf33,CUL1,EZH2,PDIA4,ZNF786,ZNF425,ZNF398,ZNF282,ZNF212,ZNF783,ZNF777,ZNF746,KRBA1,ZNF467,ZNF862,ATP6V0E2,ACTR3C,LRRC61,ZBED6CL,LRRC61,RARRES2,REPIN1,ZNF775,GIMAP8,GIMAP7,GIMAP4,GIMAP6,GIMAP2,GIMAP1-GIMAP5,GIMAP1,GIMAP1-GIMAP5,GIMAP5,TMEM176B,TMEM176A,AOC1,KCNH2,NOS3,NOS3,ATG9B,ATG9B,ABCB8,ASIC3,CDK5,SLC4A2,FASTK,TMUB1,AGAP3,GBX1,ASB10,IQCA1L,LOC114483833…	-0.00164212	2	372.195	0.73908	1091	1059.29	4151
chr8	73512	21117938	OR4F21,ZNF596,FBXO25,TDRP,ERICH1,DLGAP2,DLGAP2,DLGAP2-AS1,CLN8,ARHGEF10,MYOM2,CSMD1,MCPH1,MCPH1,ANGPT2,MCPH1,MCPH1-AS1,AGPAT5,XKR5,DEFB1,DEFA6,DEFA4,DEFA1,DEFA1B,DEFA3,DEFA1,DEFA1B,DEFA5,FAM66B,USP17L3,USP17L1,FAM66B,USP17L4,ZNF705G,DEFB4B,DEFB103B,DEFB103A,SPAG11A,SPAG11B,DEFB104B,DEFB104A,DEFB106A,DEFB106B,DEFB105A,DEFB105B,DEFB107A,DEFB107B,PRR23D1,PRR23D2,PRR23D2,PRR23D1,SPAG11B,SPAG11A,SPAG1…	0.0977184	2	404.914	5.66E-50	1114	1051.03	4151
chr8	21117938	22528577	GFRA2,DOK2,XPO7,NPM2,FGF17,DMTN,FAM160B2,NUDT18,HR,REEP4,LGI3,SFTPC,BMP1,PHYHIP,POLR3D,PIWIL2,SLC39A14,PPP3CC	-0.0793914	2	368.971	5.15E-11	222	214.433	4151
chr8	22531301	24310241	PPP3CC,SORBS3,PDLIM2,C8orf58,C8orf58,LOC107986876,CCAR2,BIN3,EGR3,PEBP4,RHOBTB2,TNFRSF10B,LOC254896,TNFRSF10C,TNFRSF10C,TNFRSF10D,TNFRSF10A,CHMP7,R3HCC1,LOXL2,LOXL2,LOC100507156,ENTPD4,SLC25A37,NKX3-1,STC1,ADAM28,ADAM28,LOC101929294	-0.00186834	2	383.746	0.800686	208	201.907	4151
chr8	24311360	24914603	ADAM28,LOC101929294,LOC101929294,ADAMDEC1,LOC101929294,ADAM7,LOC101929294,ADAM7,LOC101929315,NEFM	0.170988	2	442.311	1.13E-14	62	60.2761	4151
chr8	24914603	37750486	NEFM,NEFL,NEFL,MIR6841,DOCK5,DOCK5,LOC105379331,GNRH1,KCTD9,CDCA2,EBF2,PPP2R2A,BNIP3L,PNMA2,DPYSL2,ADRA1A,STMN4,TRIM35,PTK2B,CHRNA2,EPHX2,CLU,SCARA3,CCDC25,ESCO2,PBK,SCARA5,NUGGC,ELP3,PNOC,ZNF395,FBXO16,FZD3,EXTL3,INTS9,HMBOX1,KIF13B,DUSP4,SARAF,LEPROTL1,LEPROTL1,MBOAT4,MBOAT4,DCTN6,RBPMS-AS1,RBPMS,RBPMS,GTF2E2,GTF2E2,SMIM18,GSR,UBXN8,PPP2CB,TEX15,PURG,WRN,NRG1,FUT10,MAK16,MAK16,TTI2,TTI2,RNF122,…	-0.00259954	2	359.004	0.890039	833	806.532	4151
chr8	37751625	38404506	ERLIN2,PLPBP,ADGRA2,BRF2,RAB11FIP1,GOT1L1,ADRB3,EIF4EBP1,ASH2L,STAR,LSM1,BAG4,DDHD2,PLPP5,NSD3,LETM2	-0.128389	2	361.315	8.94E-21	170	165.661	4151
chr8	38406945	39210643	LETM2,FGFR1,C8orf86,TACC1,PLEKHA2,HTRA4,TM2D2,ADAM9,ADAM32	-0.00142036	2	372.477	0.927156	110	106.074	4151
chr8	39211143	39913422	ADAM32,ADAM18,ADAM2	0.172512	2	445.325	6.56E-12	64	59.8967	4151
chr8	39913922	48060828	IDO1,IDO2,TCIM,ZMAT4,SFRP1,GOLGA7,GINS4,GINS4,LOC102723729,GPAT4,NKX6-3,ANK1,KAT6A,AP3M2,PLAT,IKBKB,POLB,DKK4,VDAC3,SLC20A2,SMIM19,CHRNB3,CHRNA6,THAP1,RNF170,HOOK3,FNTA,POMK,HGSNAT,SPIDR,CEBPD,PRKDC,MCM4,UBE2V2	-0.0565913	2	341.273	1.78E-12	491	475.327	4151
chr8	48061328	94467539	EFCAB1,SNAI2,PPDPFL,SNTG1,PXDNL,PCMTD1,ST18,ALKAL1,RB1CC1,NPBWR1,OPRK1,ATP6V1H,RGS20,TCEA1,LYPLA1,MRPL15,SOX17,RP1,XKR4,TMEM68,TGS1,LYN,RPS20,MOS,PLAG1,CHCHD7,SDR16C5,PENK,PENK,LOC101929415,IMPAD1,FAM110B,UBXN2B,CYP7A1,SDCBP,NSMAF,TOX,CA8,RAB2A,CHD7,CLVS1,ASPH,ASPH,GGH,TTPA,YTHDF3,LOC401463,BHLHE22,CYP7B1,ARMC1,MTFR1,PDE7A,DNAJC5B,TRIM55,CRH,RRS1,ADHFE1,VXN,MYBL1,VCPIP1,C8orf44,C8orf44-SGK3,C8orf…	0.0673125	2	353.825	3.24E-73	2020	1939.43	4151
chr8	94468039	94890550	VIRMA,ESRP1,DPY19L4,INTS8,INTS8,CCNE2,CCNE2	-0.0964995	2	361.657	2.25E-10	101	97.7181	4151
chr8	94892817	140221583	CCNE2,NDUFAF6,TP53INP1,NDUFAF6,PLEKHF2,C8orf37,C8orf37,C8orf37-AS1,GDF6,UQCRB,MTERF3,PTDSS1,SDC2,CPQ,CPQ,LOC101927066,LOC101927066,TSPYL5,MTDH,LAPTM4B,MATN2,RPL30,ERICH5,RIDA,POP1,NIPAL2,KCNS2,STK3,OSR2,VPS13B,COX6C,RGS22,FBXO43,POLR2K,SPAG1,RNF19A,ANKRD46,SNX31,PABPC1,YWHAZ,ZNF706,GRHL2,NCALD,RRM2B,UBR5,ODF1,KLF10,AZIN1,ATP6V1C1,BAALC,FZD6,CTHRC1,SLC25A32,SLC25A32,DCAF13,DCAF13,LOC105375690,RIMS…	0.067014	2	362.196	4.36E-87	2305	2219.14	4151
chr8	140222083	145075494	TRAPPC9,CHRAC1,AGO2,PTK2,DENND3,SLC45A4,GPR20,PTP4A3,TSNARE1,ADGRB1,ARC,JRK,PSCA,LY6K,LY6K,LNCOC1,THEM6,SLURP1,LYPD2,SLURP2,LYNX1-SLURP2,LYNX1-SLURP2,LYNX1,LY6D,GML,CYP11B1,CYP11B2,LY6E,LY6H,GPIHBP1,ZFP41,GLI4,ZNF696,TOP1MT,TOP1MT,RHPN1,ZC3H3,GSDMD,MROH6,NAPRT,EEF1D,TIGD5,PYCR3,TSTA3,ZNF623,ZNF707,CCDC166,MAPK15,FAM83H,SCRIB,SCRIB,MIR937,PUF60,NRBP2,NRBP2,MIR6845,EPPK1,PLEC,PARP10,GRINA,SPATC1,OP…	-0.0661693	2	428.495	1.83E-37	1051	1018.98	4151
chr9	14806	5787593	WASHC1,FOXD4,CBWD1,C9orf66,DOCK8,DOCK8,KANK1,DMRT1,DMRT3,DMRT2,SMARCA2,VLDLR,KCNV2,PUM3,RFX3,GLIS3,GLIS3,GLIS3-AS1,SLC1A1,SPATA6L,SPATA6L,PLPP6,CDC37L1,AK3,RCL1,JAK2,INSL6,INSL4,RLN2,RLN1,PLGRKT,CD274,PDCD1LG2,RIC1,ERMP1	0.0993905	2	398.22	1.45E-28	411	393.132	4151
chr9	5797816	6980424	ERMP1,MLANA,RANBP6,IL33,TPD52L3,UHRF2,GLDC,KDM4C	-0.0724528	2	350.304	0.000216093	105	102.177	4151
chr9	6980924	18941136	KDM4C,DMAC1,PTPRD,TYRP1,TYRP1,LURAP1L-AS1,LURAP1L-AS1,LURAP1L,LURAP1L,MPDZ,NFIB,ZDHHC21,CER1,FREM1,TTC39B,SNAPC3,PSIP1,CCDC171,C9orf92,BNC2,CNTLN,SH3GL2,ADAMTSL1,SAXO1	0.0958498	2	340.994	2.55E-31	471	449.511	4151
chr9	18941636	19572850	SAXO1,RRAGA,HAUS6,PLIN2,DENND4C,RPS6,ACER2,SLC24A2	-0.0454246	2	367.119	0.0087116	97	93.3735	4151
chr9	19573350	32450111	SLC24A2,MLLT3,FOCAD,HACD4,IFNB1,IFNW1,IFNA21,IFNA4,IFNA7,IFNA10,IFNA16,IFNA17,IFNA14,IFNA5,KLHL9,IFNA6,IFNA13,IFNA2,IFNA8,IFNA1,MIR31HG,IFNE,MTAP,CDKN2A,DMRTA1,ELAVL2,IZUMO3,CAAP1,PLAA,IFT74,IFT74,LRRC19,TEK,EQTN,MOB3B,MOB3B,IFNK,C9orf72,LINGO2,ACO1	0.0737566	2	342.794	3.21E-17	375	360.305	4151
chr9	32457121	37956054	DDX58,TOPORS,TOPORS,SMIM27,SMIM27,NDUFB6,NDUFB6,TAF1L,TMEM215,APTX,DNAJA1,SMU1,B4GALT1,SPINK4,BAG1,CHMP5,NFX1,AQP7,AQP3,NOL6,NOL6,MIR6851,PRSS3,UBE2R2,UBAP2,DCAF12,UBAP1,KIF24,NUDT2,MYORG,C9orf24,FAM219A,DNAI1,ENHO,CNTFR,CNTFR,CNTFR-AS1,RPP25L,DCTN3,ARID3C,SIGMAR1,GALT,IL11RA,CCL27,LOC730098,CCL19,CCL21,FAM205A,FAM205C,PHF24,DNAJB5,C9orf131,VCP,FANCG,PIGO,STOML2,FAM214B,UNC13B,RUSC2,FAM166B,TESK1…	-0.0345233	2	395.605	5.51E-11	1039	1008.22	4151
chr9	37956554	111526895	SHB,ALDH1B1,IGFBPL1,ANKRD18A,CNTNAP3,SPATA31A1,ANKRD20A2,ANKRD20A3,FOXD4L6,CBWD6,CBWD6,CBWD5,CNTNAP3B,SPATA31A6,SPATA31A7,SPATA31A5,ANKRD20A4-ANKRD20A20P,ANKRD20A4,FOXD4L5,CBWD5,FOXD4L4,ANKRD20A3,ANKRD20A2,ANKRD20A1,ZNF658,SPATA31A3,ANKRD20A1,ANKRD20A3,CBWD5,CBWD3,CBWD3,FOXD4L3,PGM5-AS1,PGM5,PGM5,PGM5,TMEM252,PIP5K1B,PRKACG,FXN,TJP2,FAM189A2,APBA1,PTAR1,C9orf135,MAMDC2,MAMDC2,MAMDC2-AS1,MAMDC2,SM…	0.0421127	2	399.307	2.09E-47	3423	3257.76	4151
chr9	111527395	113484232	ZNF483,ZNF483,PTGR1,PTGR1,DNAJC25,DNAJC25-GNG10,DNAJC25-GNG10,GNG10,SHOC1,UGCG,SUSD1,PTBP3,HSDL2,HSDL2,C9orf147,KIAA1958,INIP,SNX30,SLC46A2,ZNF883,ZFP37,SLC31A2,SLC31A2,FKBP15,FKBP15,SLC31A1,CDC26,PRPF4,RNF183,WDR31,BSPRY,HDHD3,ALAD,POLE3,C9orf43,RGS3	-0.0565974	2	359.584	9.84E-10	301	291.869	4151
chr9	113485624	124302054	RGS3,ZNF618,AMBP,KIF12,COL27A1,ORM1,ORM2,AKNA,WHRN,ATP6V1G1,TMEM268,TEX48,TNFSF15,TNFSF8,TNC,PAPPA,ASTN2,ASTN2,TRIM32,TLR4,BRINP1,CDK5RAP2,MEGF9,FBXW2,PSMD5,PHF19,TRAF1,C5-OT1,C5,C5,CNTRL,RAB14,GSN,GSN-AS1,GSN,STOM,DAB2IP,TTLL11,NDUFA8,MORN5,LHX6,RBM18,MRRF,PTGS1,OR1J1,OR1J2,OR1J4,OR1N1,OR1N2,OR1L8,OR1Q1,OR1L1,OR1L3,OR1L4,OR1L6,OR5C1,OR1K1,PDCL,RC3H2,ZBTB6,ZBTB26,RABGAP1,RABGAP1,GPR21,STRBP,CRB2,…	0.0360448	2	387.656	1.25E-12	885	855.504	4151
chr9	124302554	138221232	NEK6,PSMB7,LOC100129034,PSMB7,NR5A1,NR6A1,OLFML2A,WDR38,RPL35,ARPC5L,GOLGA1,SCAI,PPP6C,RABEPK,HSPA5,GAPVD1,MAPKAP1,PBX3,MVB12B,LMX1B,ZBTB43,ZBTB34,RALGPS1,RALGPS1,ANGPTL2,GARNL3,SLC2A8,ZNF79,RPL12,LRSAM1,LRSAM1,FAM129B,STXBP1,STXBP1,MIR3911,CFAP157,CFAP157,PTRH1,TTC16,TOR2A,SH2D3C,CDK9,FPGS,ENG,ENG,LOC102723566,AK1,ST6GALNAC6,ST6GALNAC4,PIP5KL1,DPM2,FAM102A,NAIF1,SLC25A25,PTGES2,LCN2,C9orf16,CIZ1…	-0.103292	2	371.509	1.86E-178	2886	2798.16	4151
chr10	11931	5726957	TUBB8,ZMYND11,DIP2C,LARP4B,GTPBP4,GTPBP4,IDI2,IDI2,IDI2,IDI2-AS1,IDI2-AS1,IDI1,WDR37,ADARB2,PFKP,PITRM1,PITRM1,PITRM1-AS1,KLF6,AKR1E2,AKR1C1,AKR1C2,AKR1C3,AKR1C4,UCN3,TUBAL3,NET1,CALML5,CALML3-AS1,CALML3,ASB13,TASOR2	0.0429913	2	373.892	4.91E-07	324	312.202	4151
chr10	5727060	13344950	TASOR2,GDI2,ANKRD16,FBH1,IL15RA,IL2RA,RBM17,PFKFB3,PRKCQ,SFMBT2,ITIH5,ITIH2,KIN,ATP5F1C,TAF3,GATA3,CELF2,CELF2,CELF2-AS1,USP6NL,ECHDC3,PROSER2,PROSER2-AS1,UPF2,UPF2,DHTKD1,SEC61A2,SEC61A2,NUDT5,NUDT5,CDC123,CAMK1D,CCDC3,OPTN,MCM10,UCMA,PHYH,SEPHS1	-0.0728319	2	336.05	4.80E-16	480	464.344	4151
chr10	13345450	133786641	BEND7,PRPF18,FRMD4A,FAM107B,CDNF,HSPA14,SUV39H2,SUV39H2,DCLRE1C,DCLRE1C,MEIG1,ACBD7-DCLRE1CP1,OLAH,ACBD7-DCLRE1CP1,ACBD7,RPP38,NMT2,FAM171A1,ITGA8,MINDY3,PTER,C1QL3,RSU1,CUBN,TRDMT1,VIM-AS1,VIM,VIM,ST8SIA6,ST8SIA6,ST8SIA6-AS1,HACD1,STAM,TMEM236,MRC1,SLC39A12,SLC39A12,SLC39A12-AS1,CACNB2,NSUN6,ARL5B,MALRD1,PLXDC2,NEBL,NEBL,C10orf113,SKIDA1,MLLT10,DNAJC1,EBLN1,COMMD3-BMI1,COMMD3,COMMD3-BMI1,BMI1,SP…	0.00268844	2	376.403	0.0010276	9443	9102.49	4151
chr11	102014	369303	SCGB1C1,ODF3,BET1L,RIC8A,SIRT3,PSMD13,NLRP6,PGGHG,IFITM5,IFITM2,IFITM1,IFITM3	0.0563853	2	444.519	0.00114901	75	72.5024	4151
chr11	369803	4138383	B4GALNT4,PKP3,SIGIRR,ANO9,PTDSS2,RNH1,HRAS,LRRC56,LMNTD2,RASSF7,PHRF1,IRF7,CDHR5,SCT,DRD4,DEAF1,DEAF1,TMEM80,EPS8L2,TALDO1,GATD1,CEND1,SLC25A22,SLC25A22,PANO1,PIDD1,RPLP2,PNPLA2,CRACR2B,CD151,POLR2L,TSPAN4,CHID1,AP2A2,MUC6,MUC5AC,MUC5B,MUC5B,MUC5B-AS1,TOLLIP,BRSK2,MOB2,DUSP8,KRTAP5-AS1,KRTAP5-1,KRTAP5-AS1,KRTAP5-2,KRTAP5-3,KRTAP5-5,KRTAP5-6,IFITM10,CTSD,SYT8,TNNI2,LSP1,LSP1,MIR7847,TNNT3,MRPL23,I…	-0.105364	2	470.798	5.90E-56	931	900.929	4151
chr11	4138883	8262837	TRIM21,OR52K2,OR52K1,OR52M1,OR52I2,OR52I1,TRIM68,OR51D1,OR51E1,OR51E2,OR51F2,OR51S1,OR51T1,OR51A7,OR51G2,OR51A4,OR51A2,MMP26,OR51L1,OR52J3,OR52E2,OR52A5,OR52A1,OR51V1,HBB,HBD,HBG1,HBG2,HBE1,OR51B4,OR51B5,OR51B5,OR51B6,OR51B5,OR51M1,OR51B5,OR51Q1,OR51B5,OR51I1,OR51B5,OR51I2,OR51B5,OR52D1,UBQLN3,UBQLNL,OR52H1,OR52B6,TRIM6,TRIM6-TRIM34,TRIM6-TRIM34,TRIM34,TRIM5,TRIM22,OR56B1,OR52N4,OR52N5,OR52N1,OR5…	0.0713722	2	455.58	2.67E-46	785	761.271	4151
chr11	8263337	9693645	LMO1,STK33,RPL27A,ST5,AKIP1,C11orf16,ASCL3,TMEM9B,NRIP3,SCUBE2,DENND5A,TMEM41B,IPO7,ZNF143,WEE1,SWAP70	-0.0759278	2	354.069	1.52E-08	191	184.845	4151
chr11	9694145	31802834	SWAP70,SBF2-AS1,SBF2,SBF2,SBF2,LOC101928008,ADM,AMPD3,MTRNR2L8,RNF141,MRVI1-AS1,LYVE1,MRVI1-AS1,MRVI1,MRVI1,CTR9,EIF4G2,GALNT18,GALNT18,CSNK2A3,USP47,DKK3,MICAL2,MICALCL,PARVA,TEAD1,ARNTL,BTBD10,PTH,FAR1,SPON1,RRAS2,COPB1,PSMA1,PDE3B,CYP2R1,CALCA,CALCB,INSC,SOX6,C11orf58,PLEKHA7,RPS13,PIK3C2A,NUCB2,NCR3LG1,KCNJ11,ABCC8,USH1C,OTOG,MYOD1,KCNC1,SERGEF,TPH1,SAAL1,MRGPRX3,MRGPRX4,SAA4,SAA2-SAA4,SAA2-S…	0.0577192	2	383.335	4.42E-40	1505	1446.89	4151
chr11	31806401	34171071	PAX6,RCN1,WT1,EIF3M,EIF3M,CCDC73,CCDC73,PRRG4,QSER1,DEPDC7,TCP11L1,CSTF3,HIPK3,KIAA1549L,C11orf91,CD59,FBXO3,LMO2,CAPRIN1,NAT10,ABTB2	-0.0207963	2	374.007	0.0721613	265	256.137	4151
chr11	34173154	46300163	ABTB2,CAT,ELF5,EHF,APIP,APIP,PDHX,PDHX,CD44,SLC1A2,PAMR1,FJX1,TRIM44,LDLRAD3,COMMD9,PRR5L,TRAF6,RAG1,RAG2,C11orf74,LRRC4C,API5,TTC17,HSD17B12,ALKBH3,ALKBH3,ALKBH3-AS1,C11orf96,ACCSL,ACCS,EXT2,ALX4,CD82,TSPAN18,TP53I11,PRDM11,SYT13,CHST1,SLC35C1,CRY2,MAPK8IP1,C11orf94,PEX16,LARGE2,PHF21A,CREB3L1	0.0614881	2	359.859	8.49E-21	512	496.327	4151
chr11	46307815	47980412	CREB3L1,DGKZ,MDK,CHRM4,AMBRA1,HARBI1,ATG13,ARHGAP1,ZNF408,F2,CKAP5,LRP4-AS1,LRP4,LRP4,C11orf49,ARFGAP2,PACSIN3,DDB2,ACP2,ACP2,NR1H3,NR1H3,MADD,MYBPC3,SPI1,SLC39A13,PSMC3,RAPSN,CELF1,PTPMT1,PTPMT1,KBTBD4,KBTBD4,NDUFS3,MTCH2,AGBL2,FNBP4,NUP160	-0.126531	2	361.325	7.50E-58	523	506.654	4151
chr11	47981508	51466545	PTPRJ,OR4B1,OR4X1,OR4S1,OR4C3,OR4A47,TRIM49B,TRIM64C,FOLH1,OR4C13,OR4C12	0.0467914	2	409.392	0.00137552	104	100.252	4151
chr11	53141986	55262311	OR4C46,OR4A5,TRIM48	-0.176835	2	254.092	0.0034831	17	16.0288	4151
chr11	55264899	57332280	TRIM48,OR4A16,OR4A15,OR4C15,OR4C11,OR4P4,OR4S2,OR4C6,OR5D14,OR5D18,OR5L2,OR5D16,OR5W2,OR5I1,OR10AG1,OR5F1,OR5AS1,OR8I2,OR8H2,OR8H3,OR8J3,OR8K5,OR5J2,OR5T2,OR5T3,OR5T1,OR8H1,OR8K1,OR8J1,OR8U8,OR8U1,OR5M9,OR5M3,OR5M8,OR5M11,OR5M10,OR5M1,OR5AP2,OR9G9,OR9G1,OR9G4,OR5AK2,LRRC55,APLNR,TNKS1BP1,SSRP1	0.0673787	2	511.422	7.60E-17	225	217.088	4151
chr11	57332382	58031429	SSRP1,P2RX3,PRG3,PRG2,SLC43A3,RTN4RL2,SLC43A1,TIMM10,SMTNL1,UBE2L6,SERPING1,YPEL4,CLP1,ZDHHC5,TMX2,TMX2-CTNND1,TMX2-CTNND1,SELENOH,TMX2-CTNND1,BTBD18,TMX2-CTNND1,CTNND1,OR9Q1,OR6Q1	-0.0835452	2	382.062	1.26E-12	159	153.888	4151
chr11	58031429	61246145	OR9Q1,OR6Q1,OR9Q1,OR9I1,OR9Q1,OR9Q2,OR1S2,OR10Q1,OR10W1,OR5B17,OR5B3,OR5B2,OR5B12,OR5B21,LPXN,ZFP91,ZFP91-CNTF,ZFP91-CNTF,CNTF,GLYAT,GLYATL2,GLYATL1,LOC283194,FAM111B,FAM111A,DTX4,MPEG1,OR5AN1,OR5A2,OR5A1,OR4D6,OR4D10,OR4D11,OR4D9,OSBP,PATL1,OR10V1,STX3,MRPL16,CBLIF,TCN1,OOSP2,MS4A3,MS4A2,MS4A6A,MS4A4A,MS4A6E,MS4A7,MS4A14,MS4A5,MS4A1,MS4A12,MS4A13,MS4A8,MS4A15,MS4A10,CCDC86,PTGDR2,ZP1,PRPF19,TMEM…	0.0561574	2	421.333	2.33E-13	473	452.851	4151
chr11	61248418	78566272	PGA5,VWCE,DDB1,TKFC,TKFC,CYB561A3,CYB561A3,TMEM138,TMEM216,CPSF7,SDHAF2,PPP1R32,SYT7,DAGLA,DAGLA,MYRF,MYRF,DKFZP434K028,TMEM258,TMEM258,MIR611,FEN1,FADS1,FADS1,FADS2,FADS2,FADS3,FADS3,MIR6746,RAB3IL1,BEST1,FTH1,INCENP,SCGB1D1,SCGB2A1,SCGB1D2,SCGB2A2,SCGB1D4,ASRGL1,SCGB1A1,AHNAK,EEF1G,EEF1G,MIR3654,EEF1G,MIR6747,TUT1,MTA2,EML3,ROM1,B3GAT3,GANAB,INTS5,C11orf98,LBHD1,LBHD1,CSKMT,LBHD1,LBHD1,UQCC3,UQ…	-0.0737126	2	381.334	4.73E-144	3789	3680.09	4151
chr11	78568631	117097642	NARS2,TENM4,FAM181B,PRCP,DDIAS,RAB30,PCF11,PCF11,LOC100506282,ANKRD42,CCDC90B,DLG2,TMEM126B,TMEM126A,CREBZF,CCDC89,SYTL2,CCDC83,PICALM,EED,HIKESHI,CCDC81,ME3,PRSS23,PRSS23,FZD4,FZD4,TMEM135,RAB38,CTSC,GRM5-AS1,GRM5,GRM5,TYR,NOX4,TRIM77,TRIM49,TRIM64B,TRIM49D2,TRIM49D1,TRIM64,TRIM49C,UBTFL1,NAALAD2,CHORDC1,MTNR1B,SLC36A4,DEUP1,SMCO4,CEP295,CEP295,TAF1D,TAF1D,C11orf54,MED17,VSTM5,HEPHL1,PANX1,IZUMO…	0.0605315	2	380.814	1.56E-72	2278	2191.37	4151
chr11	117152447	117427827	PAFAH1B2,SIDT2,SIDT2,LOC100652768,TAGLN,TAGLN,PCSK7,PCSK7,RNF214,BACE1,BACE1,BACE1-AS,CEP164	-0.0940602	2	373.997	9.18E-09	114	110.581	4151
chr11	117428565	118338661	DSCAML1,FXYD2,FXYD6-FXYD2,FXYD6-FXYD2,FXYD6,TMPRSS13,IL10RA,SMIM35,TMPRSS4,TMPRSS4,SCN4B,SCN2B,JAML,MPZL3,MPZL2,CD3E	0.0233055	2	391.055	0.0386064	138	133.078	4151
chr11	118339161	119381517	CD3D,CD3G,UBE4A,UBE4A,LOC100131626,LOC100131626,ATP5MG,KMT2A,KMT2A,LOC101929089,LOC101929089,TTC36,TMEM25,TMEM25,IFT46,IFT46,ARCN1,PHLDB1,PHLDB1,MIR6716,TREH,DDX6,CXCR5,BCL9L,UPK2,FOXR1,CCDC84,RPS25,TRAPPC4,HYOU1,VPS11,HMBS,H2AFX,DPAGT1,C2CD2L,HINFP,ABCG4,NLRX1,PDZD3,CCDC153,CBL,MCAM,MCAM,MIR6756,RNF26,C1QTNF5,MFRP,USP2	-0.102077	2	385.783	4.06E-37	450	436.832	4151
chr11	119382017	122789308	USP2-AS1,THY1,NECTIN1,TRIM29,OAF,POU2F3,TMEM136,ARHGEF12,GRIK4,GRIK4,LOC105369532,GRIK4,LOC101929227,GRIK4,LOC101929208,TBCEL,TECTA,SC5D,SORL1,MIR100HG,BLID,UBASH3B	0.0355326	2	372.657	1.80E-05	240	233.071	4151
chr11	122794701	123642671	UBASH3B,CRTAM,JHY,BSX,HSPA8,CLMP,GRAMD1B,SCN3B	-0.0786999	2	351.686	3.03E-05	86	82.5574	4151
chr11	123645586	125410325	SCN3B,ZNF202,OR6X1,OR6M1,TMEM225,OR8D4,OR4D5,OR6T1,OR10S1,OR10G4,OR10G9,OR10G8,OR10G7,VWA5A,OR8G1,OR8G5,OR8D1,OR8B2,OR8B3,OR8B4,OR8B8,OR8B12,OR8A1,PANX3,TBRG1,SIAE,SIAE,SPA17,SPA17,NRGN,VSIG2,ESAM,ESAM,LOC101929340,MSANTD2,ROBO3,ROBO4,HEPACAM,HEPN1,HEPACAM,CCDC15,SLC37A2,TMEM218,PKNOX2	0.0752961	2	451.255	6.14E-22	287	277.769	4151
chr11	125410778	126429288	PKNOX2,FEZ1,EI24,STT3A-AS1,STT3A,CHEK1,CHEK1,ACRV1,ACRV1,PATE1,PATE2,PATE3,PATE4,HYLS1,PUS3,DDX25,CDON,RPUSD4,FAM118B,SRPRA,FOXRED1,TIRAP,DCPS,DCPS,GSEC,ST3GAL4,KIRREL3	-0.0186517	2	388.285	0.104272	194	188.451	4151
chr11	126431311	135075563	KIRREL3,ETS1,FLI1,SENCR,FLI1,KCNJ1,KCNJ5,C11orf45,KCNJ5,TP53AIP1,ARHGAP32,BARX2,TMEM45B,NFRKB,PRDM10,APLP2,ST14,ZBTB44,ADAMTS8,ADAMTS15,SNX19,NTM,OPCML,SPATA19,IGSF9B,JAM3,NCAPD3,VPS26B,THYN1,ACAD8,GLB1L3,GLB1L2,B3GAT1	0.0554226	2	382.439	5.43E-15	466	452.802	4151
chr12	37305	2794639	IQSEC3,IQSEC3,LOC574538,SLC6A12,SLC6A12,LOC101929384,SLC6A13,KDM5A,CCDC77,B4GALNT3,NINJ2,WNK1,RAD52,ERC1,FBXL14,WNT5B,ADIPOR2,CACNA2D4,CACNA2D4,LRTM2,DCP1B,CACNA1C,CACNA1C,CACNA1C-AS2,CACNA1C,CACNA1C-AS1	0.0182585	2	382.781	0.0136109	357	346.254	4151
chr12	2795139	3201256	ITFG2-AS1,FKBP4,ITFG2-AS1,ITFG2,ITFG2,ITFG2,NRIP2,ITFG2,FOXM1,FOXM1,RHNO1,TULP3,TEAD4,TSPAN9	-0.117561	2	357.79	1.06E-09	75	72.8447	4151
chr12	3201756	6319108	TSPAN9,PRMT8,PRMT8,THCAT155,CRACR2A,PARP11,CCND2-AS1,CCND2,CCND2,TIGAR,FGF23,FGF6,C12orf4,RAD51AP1,DYRK4,AKAP3,NDUFA9,GALNT8,KCNA6,KCNA1,KCNA5,NTF3,ANO2,VWF,CD9,PLEKHG6	0.0413784	2	389.68	4.58E-07	302	291.694	4151
chr12	6326427	7149693	PLEKHG6,TNFRSF1A,SCNN1A,SCNN1A,LTBR,LTBR,CD27-AS1,CD27,TAPBPL,VAMP1,MRPL51,NCAPD2,GAPDH,IFFO1,NOP2,CHD4,LPAR5,ACRBP,ING4,ZNF384,PIANP,COPS7A,MLF2,PTMS,LAG3,CD4,GPR162,P3H3,GNB3,GNB3,CDCA3,CDCA3,USP5,TPI1,SPSB2,LRRC23,ENO2,ATN1,C12orf57,PTPN6,PHB2,EMG1,EMG1,LPCAT3,LPCAT3,C1S,C1R,C1R,C1RL,C1RL,C1RL-AS1,RBP5,CLSTN3	-0.0870164	2	386.9	1.45E-25	450	437.702	4151
chr12	7150543	7649046	CLSTN3,PEX5,ACSM4,CD163L1,CD163	0.0940713	2	431.583	4.11E-09	74	71.7736	4151
chr12	7649546	8172637	APOBEC1,GDF3,DPPA3,CLEC4C,NANOGNB,NANOG,SLC2A14,SLC2A3,FOXJ2,C3AR1,NECAP1,CLEC4A,ZNF705A	-0.119964	2	349.304	1.19E-08	92	88.5361	4151
chr12	8174325	8513760	ZNF705A,FAM90A1,CLEC6A,CLEC4D	0.164314	2	489.416	4.45E-06	24	21.9994	4151
chr12	8515235	8875011	CLEC4D,CLEC4E,AICDA,MFAP5,RIMKLB,A2ML1	-0.0936816	2	352.656	7.58E-05	74	71.3182	4151
chr12	8875511	30735206	PHC1,M6PR,KLRG1,A2M-AS1,A2M,A2M,PZP,KLRB1,CLEC2D,CLECL1,CD69,KLRF1,CLEC2B,KLRF2,CLEC2A,CLEC12A-AS1,CLEC12A,CLEC12A,CLEC1B,CLEC12B,CLEC12B,LOC102724020,CLEC9A,CLEC1A,CLEC7A,OLR1,OLR1,TMEM52B,TMEM52B,GABARAPL1,KLRD1,LOC101928100,KLRK1,KLRC4-KLRK1,KLRC4-KLRK1,KLRC4,KLRC3,KLRC2,KLRC1,MAGOHB,STYK1,YBX3,TAS2R7,TAS2R8,TAS2R9,TAS2R10,PRR4,PRH1-PRR4,PRH1-PRR4,PRH1,PRH1-PRR4,PRH1,TAS2R13,PRH1-PRR4,PRH1,PRH…	0.0774514	2	396.532	1.56E-72	1662	1592.36	4151
chr12	30741019	38011711	CAPRIN2,TSPAN11,DDX11,SINHCAF,DENND5B,ETFBKMT,ETFBKMT,AMN1,AMN1,H3F3C,RESF1,BICD1,FGD4,DNM1L,YARS2,PKP2,SYT10,ALG10,-	-0.0435712	2	339.22	0.00435046	246	234.542	4151
chr12	38011711	48494939	ALG10B,CPNE8,KIF21A,ABCD2,C12orf40,C12orf40,SLC2A13,SLC2A13,LRRK2,CNTN1,PDZRN4,GXYLT1,YAF2,ZCRB1,PPHLN1,PRICKLE1,ADAMTS20,PUS7L,IRAK4,TWF1,TMEM117,NELL2,DBX2,ANO6,ARID2,SCAF11,SLC38A1,SLC38A2,SLC38A4,AMIGO2,PCED1B,RPAP3,ENDOU,RAPGEF3,SLC48A1,HDAC7,VDR,TMEM106C,COL2A1,SENP1,PFKM,ASB8,CCDC184,OR10AD1,H1FNT,ZNF641,ANP32D,C12orf54	0.0957957	2	400.27	2.00E-64	808	776.201	4151
chr12	48495439	51458650	OR8S1,LALBA,KANSL2,CCNT1,ADCY6,CACNB3,DDX23,RND1,CCDC65,FKBP11,ARF3,WNT10B,WNT1,DDN,DDN,DDN-AS1,DDN-AS1,PRKAG1,KMT2D,RHEBL1,DHH,LMBR1L,TUBA1B,TUBA1A,TUBA1C,LOC101927267,PRPH,LOC101927267,TROAP,TROAP,C1QL4,DNAJC22,SPATS2,KCNH3,MCRS1,FAM186B,PRPF40B,PRPF40B,FMNL3,FMNL3,TMBIM6,NCKAP5L,BCDIN3D-AS1,BCDIN3D,BCDIN3D,FAIM2,AQP2,AQP2,LOC101927318,LOC101927318,AQP5,AQP5,AQP6,RACGAP1,ASIC1,SMARCD1,GPD1,COX1…	-0.0981603	2	380.317	5.45E-52	813	785.652	4151
chr12	51459950	52834260	SLC4A8,SCN8A,ANKRD33,ACVRL1,ACVR1B,GRASP,NR4A1,ATG101,KRT80,KRT7,KRT7,KRT7-AS,KRT86,KRT81,KRT86,KRT83,KRT85,KRT84,KRT82,KRT75,KRT6B,KRT6C,KRT6A,KRT5,KRT71,KRT74,KRT72,KRT73,KRT73,KRT73-AS1,KRT2,KRT1,KRT77,KRT76,KRT3,KRT4,KRT79	0.0448282	2	463.267	6.47E-09	362	349.556	4151
chr12	52839112	54631839	KRT78,KRT8,KRT8,KRT18,KRT18,EIF4B,LOC283335,TNS2,TNS2,SPRYD3,IGFBP6,SOAT2,CSAD,ZNF740,ZNF740,ITGB7,ITGB7,RARG,MFSD5,ESPL1,PFDN5,C12orf10,AAAS,SP7,SP1,AMHR2,PRR13,PCBP2,PCBP2,PCBP2-OT1,MAP3K12,TARBP2,NPFF,ATF7-NPFF,ATF7-NPFF,ATF7,LOC100652999,ATF7-NPFF,ATF7,ATP5MC2,CALCOCO1,HOXC13-AS,HOXC13,HOXC13,HOXC12,HOTAIR,HOXC11,HOXC11,HOXC-AS3,HOXC10,HOXC10,HOXC9,HOXC8,HOXC6,HOXC5,HOXC4,HOXC5,HOXC4,HOXC4,SM…	-0.0762978	2	375.464	1.01E-23	511	496.595	4151
chr12	54632240	55469433	LACRT,DCD,MUCL1,TESPA1,NEUROD4,OR9K2,OR10A7,OR6C74,OR6C6,OR6C1,OR6C3,OR6C75,OR6C65,OR6C76,OR6C2,OR6C70	0.0746136	2	441.377	6.29E-06	81	78.1792	4151
chr12	55469433	57947076	OR6C70,OR6C68,OR6C4,OR2AP1,OR10P1,METTL7B,ITGA7,BLOC1S1,BLOC1S1-RDH5,BLOC1S1-RDH5,RDH5,CD63,CD63,GDF11,SARNP,ORMDL2,DNAJC14,MMP19,PYM1,DGKA,PMEL,CDK2,RAB5B,SUOX,IKZF4,LOC105369781,IKZF4,RPS26,ERBB3,PA2G4,RPL41,ZC3H10,ESYT1,MYL6B,MYL6,SMARCC2,RNF41,NABP2,SLC39A5,ANKRD52,COQ10A,CS,CNPY2,PAN2,IL23A,STAT2,APOF,TIMELESS,MIP,SPRYD4,SPRYD4,GLS2,GLS2,RBMS2,BAZ2A,ATP5F1B,PTGES3,NACA,PRIM1,HSD17B6,SDR9C7,R…	-0.0868438	2	384.239	2.18E-66	1129	1096.84	4151
chr12	57951757	95002821	ATP23,LRIG3,SLC16A7,TAFA2,USP15,MIR6125,USP15,MON2,PPM1H,AVPR1A,DPY19L2,RXYLT1,RXYLT1,RXYLT1-AS1,SRGAP1,C12orf66,C12orf56,XPOT,TBK1,RASSF3,GNS,TBC1D30,WIF1,LEMD3,MSRB3,HMGA2,LLPH,TMBIM4,IRAK3,HELB,GRIP1,CAND1,DYRK2,IFNG,IL26,IL22,MDM1,RAP1B,NUP107,SLC35E3,MDM2,CPM,CPSF6,LYZ,YEATS4,FRS2,CCT2,LRRC10,BEST3,RAB3IP,MYRFL,MYRFL,CNOT2,KCNMB4,PTPRB,PTPRR,TSPAN8,LGR5,ZFC3H1,THAP2,TMEM19,RAB21,TBC1D15,TPH2…	0.0807025	2	367.557	6.08E-90	1889	1816.36	4151
chr12	95003594	95682206	NDUFA12,NR2C1,FGD6,VEZT,METAP2,USP44,PGAM1P5,NTN4	-0.104862	2	366.419	1.93E-10	90	87.1442	4151
chr12	95682706	108518668	NTN4,SNRPF,CCDC38,AMDHD1,HAL,LTA4H,ELK3,CDK17,CFAP54,NEDD1,TMPO-AS1,TMPO,TMPO,SLC25A3,IKBIP,APAF1,ANKS1B,ANKS1B,FAM71C,UHRF1BP1L,ACTR6,ACTR6,DEPDC4,DEPDC4,SCYL2,SLC17A8,NR1H4,GAS2L3,ANO4,SLC5A8,UTP20,ARL1,SPIC,MYBPC1,CHPT1,CHPT1,SYCP3,SYCP3,GNPTAB,DRAM1,WASHC3,NUP37,PARPBP,PARPBP,PMCH,PMCH,IGF1,PAH,ASCL1,C12orf42,STAB2,NT5DC3,HSP90B1,MIR3652,HSP90B1,C12orf73,TDG,GLT8D2,HCFC2,NFYB,TXNRD1,TXNRD1,EI…	0.0152809	2	368.515	1.54E-05	1220	1172.04	4151
chr12	108518668	123944305	FICD,SART3,ISCU,TMEM119,SELPLG,CORO1C,SSH1,DAO,SVOP,USP30,ALKBH2,UNG,ACACB,FOXN4,MYO1H,KCTD10,UBE3B,MMAB,MVK,FAM222A,FAM222A-AS1,TRPV4,GLTP,TCHP,GIT2,ANKRD13A,C12orf76,IFT81,ATP2A2,ATP2A2,ANAPC7,ARPC3,GPN3,FAM216A,VPS29,RAD9B,PPTC7,TCTN1,HVCN1,PPP1CC,CCDC63,MYL2,CUX2,PHETA1,SH2B3,ATXN2,BRAP,ACAD10,ALDH2,MAPKAPK5-AS1,MAPKAPK5,MAPKAPK5,TMEM116,ERP29,NAA25,TRAFD1,RPL6,PTPN11,RPH3A,OAS1,OAS3,OAS2,DTX…	-0.111648	2	355.537	5.22E-161	2333	2255.72	4151
chr12	123944805	124012930	ZNF664-RFLNA,ZNF664	0.449815	3	617.819	0.0149445	4	3.75402	4151
chr12	124013430	125129460	ZNF664-RFLNA,RFLNA,NCOR2,NCOR2,SCARB1,UBC,DHX37,BRI3BP,AACS	-0.0979063	2	378.961	2.50E-08	120	116.329	4151
chr12	125134002	131754499	AACS,TMEM132B,TMEM132C,SLC15A4,GLT1D1,TMEM132D,TMEM132D,TMEM132D-AS2,FZD10,PIWIL1,RIMBP2,STX2,RAN,ADGRD1,ADGRD1,ADGRD1-AS1,SFSWAP	0.026966	2	344.848	0.00420148	215	208.233	4151
chr12	131755385	133119783	SFSWAP,MMP17,ULK1,PUS1,EP400,DDX51,NOC4L,GALNT9,FBRSL1,LRCOL1,P2RX2,POLE,PXMP2,PGAM5,ANKLE2,GOLGA3,CHFR,ZNF605,ZNF26,ZNF84,ZNF140	-0.112424	2	381.916	3.93E-27	335	325.546	4151
chr12	133120283	133264392	ZNF891,ZNF10,ZNF268,ANHX	0.0829261	2	462.703	0.000223362	39	37.7871	4151
chr13	16000691	28368077	-,TUBA3C,TPTE2,MPHOSPH8,PSPC1,ZMYM5,ZMYM2,GJA3,GJB2,GJB6,CRYL1,IFT88,IL17D,EEF1AKMT1,XPO4,LATS2,SAP18,SKA3,MRPL57,MIPEPP3,ZDHHC20,ZDHHC20,MICU2,FGF9,SGCG,SACS,TNFRSF19,MIPEP,PCOTH,C1QTNF9B,C1QTNF9B,SPATA13,C1QTNF9,PARP4,ATP12A,RNF17,CENPJ,PABPC3,AMER2,MTMR6,NUP58,ATP8A2,SHISA2,RNF6,CDK8,WASF3,GPR12,USP12,RPL21,RASL11A,GTF3A,GTF3A,MTIF3,MTIF3,LNX2,POLR1D,GSX1,PDX1,CDX2,URAD,FLT3,PAN3,FLT1	-0.0279868	2	359.582	7.50E-05	817	781.082	4151
chr13	28368577	112504163	FLT1,POMP,SLC46A3,MTUS2,MTUS2,MTUS2-AS1,SLC7A1,UBL3,KATNAL1,HMGB1,USPL1,ALOX5AP,TEX26-AS1,MEDAG,TEX26,HSPH1,B3GLCT,RXFP2,FRY,ZAR1L,BRCA2,N4BP2L1,N4BP2L2,PDS5B,KL,STARD13,STARD13,RFC3,NBEA,NBEA,MAB21L1,DCLK1,CCDC169-SOHLH2,SOHLH2,CCDC169-SOHLH2,CCDC169,SPART,CCNA1,SERTM1,RFXAP,SMAD9,ALG5,EXOSC8,SUPT20H,CSNK1A1L,POSTN,TRPC4,UFM1,FREM2,STOML3,PROSER1,NHLRC3,LHFPL6,COG6,COG6,FOXO1,MRPS31,SLC25A15,SLC…	0.061344	2	361.332	2.12E-131	3727	3579.95	4151
chr13	112504625	114132489	TUBGCP3,ATP11A,MCF2L,F7,F10,F10,F10-AS1,PROZ,PCID2,PCID2,CUL4A,CUL4A,LAMP1,GRTP1,GRTP1,GRTP1-AS1,ADPRHL1,DCUN1D2,TMCO3,TFDP1,ATP4B,GRK1,TMEM255B,GAS6-AS1,GAS6,GAS6,RASA3	-0.0483156	2	379.254	0.00027626	277	268.054	4151
chr13	114132989	114353490	CDC16,UPF3A,CHAMP1	0.0996765	2	452.501	0.000128592	38	36.3005	4151
chr14	16023392	106883061	OR11H12,POTEM,POTEM,LOC100508046,POTEG,POTEG,POTEH-AS1,LOC101929572,POTEG,LOC101929572,OR11H2,OR4Q3,OR4M1,OR4N2,OR4K2,OR4K5,OR4K1,OR4K15,OR4K14,OR4K13,OR4L1,OR4K17,OR4N5,OR11G2,OR11H6,OR11H4,TTC5,CCNB1IP1,PARP2,TEP1,KLHL33,OSGEP,APEX1,PIP4P1,PNP,RNASE10,RNASE9,RNASE11,LOC254028,RNASE12,OR6S1,ANG,RNASE4,RNASE4,EDDM3A,EDDM3B,RNASE6,RNASE1,RNASE3,RNASE2,METTL17,METTL17,LOC101929718,SLC39A2,NDRG2,NDR…	-0.0189439	2	377.396	8.69E-10	7538	7275.01	4151
chr15	17010037	40363954	GOLGA6L6,POTEB2,POTEB,POTEB3,LOC101927079,OR4M2,LOC101927079,OR4M2,LOC101927079,OR4N4,NIPA1,NIPA2,CYFIP1,TUBGCP5,GOLGA6L1,GOLGA6L22,GOLGA6L2,MKRN3,MAGEL2,NDN,NPAP1,SNRPN,SNHG14,SNURF,SNHG14,UBE3A,ATP10A,GABRB3,GABRA5,GABRG3,OCA2,HERC2,GOLGA8M,GOLGA8M,LOC101928042,APBA2,FAM189A1,FAM189A1,NSMCE3,TJP1,GOLGA8J,CHRNA7,CHRFAM7A,CHRFAM7A,GOLGA8R,LOC102725021,GOLGA8R,LOC102725021,GOLGA8IP,GOLGA8T,GOLGA8H…	0.0451495	2	450.714	4.22E-19	1472	1388.11	4151
chr15	40364225	41537125	DISP2,KNSTRN,IVD,BAHD1,CHST14,CCDC32,MRPL42P5,CCDC32,RPUSD2,KNL1,RAD51,RMDN3,GCHFR,GCHFR,DNAJC17,DNAJC17,DNAJC17,C15orf62,DNAJC17,ZFYVE19,ZFYVE19,PPP1R14D,SPINT1,RHOV,VPS18,DLL4,CHAC1,INO80,INO80,EXD1,CHP1,OIP5-AS1,OIP5,OIP5,NUSAP1,NDUFAF1,RTF1,ITPKA,LTK,RPAP1	-0.144314	2	355.96	1.28E-51	365	353.362	4151
chr15	41537625	41578276	TYRO3	0.31348	3	454.537	8.05E-08	19	17.4952	4151
chr15	41578776	41818582	MGA,MAPKBP1	-0.0931287	2	393.064	1.60E-07	65	63.2422	4151
chr15	41818822	42231260	MAPKBP1,JMJD7-PLA2G4B,JMJD7,JMJD7-PLA2G4B,PLA2G4B,SPTBN5,SPTBN5,LOC105370792,EHD4,PLA2G4E-AS1,PLA2G4E,PLA2G4E,PLA2G4D,PLA2G4F,VPS39,TMEM87A	0.0135242	2	418.342	0.0583186	213	207.806	4151
chr15	42233212	43564165	TMEM87A,GANC,CAPN3,ZNF106,SNAP23,LRRC57,HAUS2,STARD9,CDAN1,TTBK2,UBR1,TMEM62,CCNDBP1,EPB42,TGM5,TGM7,LCMT2,ADAL,ZSCAN29,TUBGCP4,TUBGCP4,TP53BP1,TP53BP1,MAP1A,PPIP5K1	-0.0689603	2	399.098	2.12E-27	477	463.563	4151
chr15	43564866	43630732	PPIP5K1,CKMT1B,STRC,CATSPER2,PPIP5K1P1-CATSPER2	0.0271334	2	464.526	0.0711669	71	68.7201	4151
chr15	43632198	44973955	CATSPER2,PPIP5K1P1-CATSPER2,CKMT1A,PDIA3,PDIA3,ELL3,ELL3,SERF2,SERF2-C15ORF63,SERF2,SERF2-C15ORF63,MIR1282,SERF2,SERF2-C15ORF63,SERINC4,SERF2-C15ORF63,SERINC4,SERF2-C15ORF63,HYPK,MFAP1,WDR76,FRMD5,CASC4,CTDSPL2,EIF3J,SPG11,PATL2,B2M,TRIM69,TERB2	-0.107404	2	374.933	3.21E-21	220	212.839	4151
chr15	44978488	50073626	TERB2,SORD,DUOX2,DUOXA2,DUOXA2,DUOXA1,DUOXA1,DUOX1,SHF,LOC101928414,SLC28A2,GATM,SPATA5L1,C15orf48,SLC30A4,SLC30A4,HMGN2P46,BLOC1S6,SQOR,SEMA6D,SLC24A5,SLC24A5,MYEF2,MYEF2,CTXN2,SLC12A1,DUT,FBN1,CEP152,SHC4,SHC4,EID1,SECISBP2L,COPS2,GALK2,GALK2,FAM227B,FAM227B,FAM227B,FGF7,DTWD1,ATP8B4	0.0805457	2	405.439	7.51E-29	497	481.222	4151
chr15	50074126	52581653	ATP8B4,SLC27A2,HDC,GABPB1,USP8,USP8,USP50,USP50,TRPM7,SPPL2A,AP4E1,MIR4713HG,TNFAIP8L3,MIR4713HG,CYP19A1,GLDN,DMXL2,SCG3,LYSMD2,TMOD2,TMOD3,LEO1,MAPK6,BCL2L10,GNB5,GNB5,CERNA1,CERNA1,MYO5C,MYO5C,MYO5A,ARPP19	-0.0349604	2	372.868	9.09E-05	407	392.357	4151
chr15	52582153	64118854	FAM214A,ONECUT1,WDR72,UNC13C,RSL24D1,RAB27A,PIGBOS1,PIGB,PIGB,CCPG1,DNAAF4-CCPG1,CCPG1,DNAAF4-CCPG1,DNAAF4-CCPG1,C15orf65,DNAAF4-CCPG1,C15orf65,DNAAF4,DNAAF4-CCPG1,DNAAF4,PYGO1,PRTG,NEDD4,TEX9,TEX9,MNS1,MNS1,ZNF280D,TCF12,CGNL1,MYZAP,GCOM1,GCOM1,POLR2M,ALDH1A2,ALDH1A2,LOC283665,AQP9,LIPC,ADAM10,MINDY2,SLTM,RNF111,CCNB2,MYO1E,MYO1E,LDHAL6B,FAM81A,GCNT3,GTF2A2,BNIP2,FOXB1,ANXA2,ICE2,RORA-AS1,RORA,R…	0.0334079	2	365.918	2.26E-11	969	932.876	4151
chr15	64123502	65625160	SNX1,SNX22,SNX22,PPIB,PPIB,CSNK1G1,PCLAF,TRIP4,ZNF609,OAZ2,RBPMS2,PIF1,PLEKHO2,ANKDD1A,SPG21,MTFMT,SLC51B,RASL12,KBTBD13,UBAP1L,PDCD7,CLPX,CILP,PARP16,IGDCC3,IGDCC4,DPP8,HACD3,INTS14,SLC24A1	-0.116637	2	352.013	3.39E-33	294	284.936	4151
chr15	65625160	66293096	SLC24A1,SLC24A1,DENND4A,DENND4A,RAB11A,MEGF11	-0.000254381	2	411.627	0.734787	79	76.3034	4151
chr15	66294987	85121014	DIS3L,TIPIN,MAP2K1,MAP2K1,SNAPC5,SNAPC5,RPL4,ZWILCH,ZWILCH,LCTL,LCTL,LCTL,SMAD6,SMAD3,AAGAB,AAGAB,IQCH,IQCH,IQCH,IQCH-AS1,IQCH-AS1,C15orf61,C15orf61,MAP2K5,SKOR1,PIAS1,CALML4,CLN6,FEM1B,ITGA11,CORO2B,ANP32A,NOX5,SPESP1,NOX5,GLCE,PAQR5,PAQR5,LOC145694,LOC145694,KIF23,KIF23,RPLP1,TLE3,UACA,LARP6,LRRC49,LRRC49,THAP10,CT62,THSD4,NR2E3,MYO9A,SENP8,GRAMD2A,PKM,PARP6,CELF6,HEXA,TMEM202,TMEM202,TMEM202-A…	-0.0143757	2	386.924	0.005452	2275	2179.28	4151
chr15	85123060	89247147	PDE8A,AKAP13,KLHL25,AGBL1,AGBL1,LOC102724452,NTRK3,NTRK3,NTRK3-AS1,MRPL46,MRPS11,DET1,AEN,ISG20,ACAN,HAPLN3,MFGE8,ABHD2,RLBP1	0.0500085	2	376.322	3.33E-08	240	230.378	4151
chr15	89247647	91022249	FANCI,FANCI,POLG,POLG,POLG,MIR6766,RHCG,TICRR,KIF7,PLIN1,PEX11A,WDR93,MESP1,MESP2,ANPEP,AP3S2,ARPIN-AP3S2,ARPIN-AP3S2,ARPIN,ZNF710,ZNF710,ZNF710-AS1,IDH2,SEMA4B,CIB1,CIB1,GDPGP1,NGRN,ZNF774,IQGAP1,CRTC3,CRTC3,CRTC3-AS1,BLM,FURIN,FES,MAN2A2,UNC45A,HDDC3,UNC45A,RCCD1,PRC1,PRC1-AS1,PRC1,VPS33B	-0.0771949	2	378.991	2.89E-25	449	436.913	4151
chr15	91022749	101980392	SV2B,SLCO3A1,ST8SIA2,FAM174B,CHD2,RGMA,MCTP2,NR2F2-AS1,NR2F2,NR2F2,SPATA8,ARRDC4,FAM169B,IRAIN,IGF1R,IGF1R,PGPEP1L,SYNM,TTC23,LRRC28,MEF2A,LYSMD4,ADAMTS17,CERS3-AS1,CERS3,CERS3,LINS1,ASB7,ALDH1A3,ALDH1A3,LOC101927751,LRRK1,CHSY1,SELENOS,SNRPA1,PCSK6,PCSK6,LOC100507472,TM2D3,TARSL2,OR4F6,OR4F15,OR4F4	0.0573304	2	349.306	6.71E-18	500	483.053	4151
chr16	47429	5083757	POLR3K,SNRNP25,RHBDF1,MPG,NPRL3,HBZ,HBM,HBA2,HBA1,HBQ1,LUC7L,FAM234A,FAM234A,RGS11,RGS11,ARHGDIG,PDIA2,AXIN1,MRPL28,TMEM8A,NME4,DECR2,RAB11FIP3,CAPN15,PRR35,NHLRC4,PIGQ,RAB40C,WFIKKN1,METTL26,MCRIP2,WDR90,RHOT2,RHBDL1,STUB1,STUB1,JMJD8,JMJD8,WDR24,FBXL16,METRN,FAM173A,CCDC78,HAGHL,CIAO3,MSLN,RPUSD1,CHTF18,GNG13,PRR25,LMF1,LMF1,LMF1-AS1,SOX8,SSTR5,C1QTNF8,CACNA1H,TPSG1,TPSAB1,TPSD1,UBE2I,BAIAP3,BA…	-0.122016	2	397.774	2.76E-174	1802	1751.25	4151
chr16	5084749	8644725	ALG1,EEF2KMT,EEF2KMT,RBFOX1,TMEM114,METTL22	0.0238988	2	271.687	0.24583	69	66.5275	4151
chr16	8646107	12052222	METTL22,ABAT,TMEM186,PMM2,LOC100130283,CARHSP1,USP7,C16orf72,GRIN2A,ATF7IP2,EMP2,TEKT5,NUBP1,NUBP1,TVP23A,TVP23A,CIITA,DEXI,CLEC16A,SOCS1,TNP2,PRM3,PRM2,PRM1,RMI2,LITAF,SNN,TXNDC11,ZC3H7A,RSL1D1,GSPT1,TNFRSF17,SNX29	-0.12535	2	332.468	2.36E-23	310	298.575	4151
chr16	12061527	14593378	SNX29,CPPED1,SHISA9,ERCC4,MRTFB,PARN	0.0104597	2	331.517	0.277601	97	93.8057	4151
chr16	14599903	16203613	PARN,BFAR,PLA2G10,NPIPA2,NPIPA3,NOMO3,NOMO1,PKD1P3-NPIPA1,NPIPA1,PDXDC1,PDXDC1,NTAN1,PDXDC1,RRN3,LOC100505915,NPIPA5,NPIPA5,MPV17L,BMERB1,MARF1,MARF1,MIR6506,NDE1,NDE1,MYH11,MYH11,FOPNL,ABCC1,ABCC6	-0.109625	2	503.213	1.31E-25	308	286.409	4151
chr16	16208727	18554852	ABCC6,NOMO3,NOMO2,NOMO3,NOMO2,PKD1P4-NPIPA8,NPIPA8,NPIPA7,XYLT1,XYLT1,LOC102723692,NPIPA7,NPIPA8,PKD1P4-NPIPA8,NOMO2	0.0934181	2	521.796	2.35E-11	111	101.311	4151
chr16	18557701	20032669	NOMO2,RPS15A,ARL6IP1,SMG1,TMC7,COQ7,ITPRIPL2,SYT17,CLEC19A,TMC5,GDE1,CCP110,VPS35L,KNOP1,IQCK,GPRC5B,GPR139	-0.100913	2	384.086	6.60E-19	236	229.522	4151
chr16	20033169	20736379	GPR139,GP2,UMOD,PDILT,ACSM5,ACSM2A,ACSM2A,ACSM2B,ACSM1	0.0780295	2	420.029	4.20E-06	99	95.8836	4151
chr16	20736879	20915055	THUMPD1,ACSM3,ACSM3,ERI2,ERI2,REXO5,DCUN1D3	0.000125877	2	427.448	0.869454	58	56.6282	4151
chr16	20915555	32084917	LYRM1,DNAH3,DNAH3,TMEM159,TMEM159,ZP2,ANKS4B,CRYM,METTL9,METTL9,IGSF6,OTOA,OTOA,OTOAP1,UQCRC2,PDZD9,MOSMO,VWA3A,EEF2K,POLR3E,CDR2,NPIPB5,HS3ST2,USP31,SCNN1G,SCNN1B,COG7,GGA2,EARS2,UBFD1,NDUFAB1,PALB2,DCTN5,PLK1,ERN2,CHP2,PRKCB,CACNG3,RBBP6,TNRC6A,SLC5A11,ARHGAP17,LCMT1,AQP8,ZKSCAN2,HS3ST4,KDM8,NSMCE1,IL4R,IL21R,IL21R,IL21R-AS1,GTF3C1,KIAA0556,KIAA0556,LOC100128079,GSG1L,XPO6,SBK1,NPIPB6,EIF3CL,EI…	-0.121495	2	390.444	3.64E-179	1938	1872.8	4151
chr16	32084917	33809889	TP53TG3D,TP53TG3F,LOC102723655,TP53TG3,TP53TG3B,TP53TG3C,TP53TG3E,TP53TG3B,TP53TG3,TP53TG3C,LOC102723655,TP53TG3E,TP53TG3F	0.45521	3	348.466	7.86E-10	15	11.0359	4151
chr16	33821045	47155778	-,SHCBP1,VPS35,ORC6,MYLK3,C16orf87,GPT2,DNAJA2,NETO2,ITFG1-AS1,ITFG1	-0.102205	2	310.858	4.89E-06	115	108.66	4151
chr16	47158872	56829109	ITFG1-AS1,ITFG1,ITFG1,PHKB,ABCC12,ABCC11,LONP2,LONP2,SIAH1,SIAH1,N4BP1,CBLN1,C16orf78,ZNF423,CNEP1R1,HEATR3,TENT4B,ADCY7,BRD7,NKD1,SNX20,LOC101927272,SNX20,NOD2,CYLD,MIR548AI,SALL1,TOX3,CHD9,RBL2,AKTIP,RPGRIP1L,FTO,IRX3,IRX5,IRX6,MMP2,LPCAT2,LPCAT2,CAPNS2,SLC6A2,CES1,CES5A,GNAO1,GNAO1,DKFZP434H168,AMFR,NUDT21,OGFOD1,BBS2,MT4,MT3,MT2A,MT1E,MT1M,MT1A,MT1B,MT1F,MT1G,MT1H,MT1X,NUP93	0.0256766	2	389.913	3.13E-06	725	699.288	4151
chr16	56830527	59041925	NUP93,SLC12A3,HERPUD1,CETP,NLRC5,CPNE2,FAM192A,RSPRY1,ARL2BP,PLLP,CCL22,CX3CL1,CCL17,CIAPIN1,COQ9,POLR2C,DOK4,CCDC102A,ADGRG5,ADGRG1,ADGRG3,DRC7,KATNB1,KIFC3,KIFC3,MIR6772,CNGB1,TEPP,ZNF319,USB1,MMP15,CFAP20,CSNK2A2,CCDC113,CCDC113,PRSS54,PRSS54,GINS3,NDRG4,SETD6,CNOT1,SLC38A7,GOT2	-0.070844	2	371.78	2.93E-20	517	501.163	4151
chr16	59041925	66492461	CDH8,CDH11,CDH5,BEAN1,BEAN1,BEAN1-AS1	0.063154	2	223.44	4.15E-06	97	93.2613	4151
chr16	66492961	70685791	BEAN1,TK2,CKLF,CKLF-CMTM1,CKLF-CMTM1,CMTM1,CMTM2,CMTM3,CMTM4,DYNC1LI2,NAE1,CA7,PDP2,CDH16,RRAD,CIAO2B,CES2,CES3,CES4A,CBFB,C16orf70,B3GNT9,TRADD,FBXL8,HSF4,NOL3,KIAA0895L,EXOC3L1,E2F4,ELMO3,LRRC29,TMEM208,FHOD1,SLC9A5,PLEKHG4,KCTD19,KCTD19,LRRC36,TPPP3,ZDHHC1,HSD11B2,ATP6V0D1,AGRP,RIPOR1,CTCF,CARMIL2,CARMIL2,ACD,ACD,PARD6A,ENKD1,C16orf86,GFOD2,RANBP10,TSNAXIP1,CENPT,CENPT,THAP11,NUTF2,EDC4,NRN1L,…	-0.124837	2	370.096	1.67E-111	1169	1130.43	4151
chr16	70687927	71358292	VAC14,VAC14,VAC14-AS1,HYDIN,CMTR2	0.0315905	2	425.691	0.00854627	131	127.234	4151
chr16	71358792	72024199	CALB2,ZNF23,ZNF19,CHST4,TAT-AS1,TAT,TAT,MARVELD3,PHLPP2,AP1G1,ATXN1L,ZNF821,IST1,IST1,PKD1L3,PKD1L3,DHODH	-0.0978598	2	375.326	9.57E-13	168	163.235	4151
chr16	72024699	72957697	HP,HPR,TXNL4B,DHX38,PMFBP1,ZFHX3	0.0162742	2	429.691	0.228253	109	105.329	4151
chr16	72957697	76309906	ZFHX3,PSMD7,NPIPB15,CLEC18B,GLG1,RFWD3,MLKL,FA2H,WDR59,ZNRF1,LDHD,ZFP1,CTRB2,CTRB1,BCAR1,CFDP1,TMEM170A,CHST6,CHST5,TMEM231,GABARAPL2,ADAT1,KARS,TERF2IP,CNTNAP4	-0.12225	2	367.255	5.04E-24	279	267.477	4151
chr16	76316412	80803649	CNTNAP4,MON1B,MON1B,SYCE1L,SYCE1L,ADAMTS18,NUDT7,VAT1L,CLEC3A,WWOX,MAF,LOC102724084,DYNLRB2,CDYL2	0.0509063	2	333.06	0.000183151	148	142.492	4151
chr16	80804149	90227794	CDYL2,CMC2,CENPN,ATMIN,C16orf46,GCSH,PKD1L2,BCO1,GAN,CMIP,PLCG2,SDR42E1,HSD17B2,MPHOSPH6,CDH13,HSBP1,MLYCD,OSGIN1,NECAB2,SLC38A8,MBTPS1,HSDL1,DNAAF1,TAF1C,ADAD2,ADAD2,LOC654780,KCNG4,WFDC1,ATP2C2,ATP2C2,ATP2C2-AS1,MEAK7,COTL1,KLHL36,USP10,CRISPLD2,ZDHHC7,KIAA0513,FAM92B,GSE1,GINS2,C16orf74,EMC8,COX4I1,IRF8,FOXF1,MTHFSD,FOXC2-AS1,FOXC2,FOXC2,FOXL1,C16orf95,FBXO31,MAP1LC3B,ZCCHC14,JPH3,KLHDC4,SLC7A…	-0.0796626	2	369.906	1.41E-46	1132	1097.18	4151
chr17	108342	83244877	SCGB1C2,DOC2B,RPH3AL,LOC105371430,C17orf97,VPS53,FAM57A,GEMIN4,GLOD4,MRM3,NXN,TIMM22,ABR,TRARG1,YWHAE,CRK,MYO1C,INPP5K,PITPNA,SLC43A2,SCARF1,RILP,PRPF8,TLCD2,WDR81,SERPINF2,SERPINF1,SMYD4,RPA1,RTN4RL1,DPH1,DPH1,OVCA2,HIC1,HIC1,SMG6,SMG6,SRR,SRR,TSR1,TSR1,SGSM2,MNT,METTL16,PAFAH1B1,CLUH,CLUH,MIR6776,RAP1GAP2,RAP1GAP2,LOC101927911,OR1D5,OR1D2,OR1G1,OR1A2,OR1A1,OR3A2,OR3A1,OR1E1,OR3A3,OR1E2,SPATA22,…	-0.0782876	2	388.482	0	13500	13029.2	4151
chr18	12592	11862449	USP14,USP14,THOC1,THOC1,COLEC12,CETN1,CLUL1,TYMS,TYMS,ENOSF1,ENOSF1,YES1,ADCYAP1,METTL4,NDC80,SMCHD1,EMILIN2,LPIN2,MYOM1,MYL12A,MYL12A,LOC104968399,MYL12B,TGIF1,DLGAP1,DLGAP1,DLGAP1-AS3,AKAIN1,ZBTB14,EPB41L3,TMEM200C,L3MBTL4,ARHGAP28,LAMA1,LAMA1,LOC101927188,LRRC30,PTPRM,RAB12,MTCL1,NDUFV2,NDUFV2,NDUFV2-AS1,ANKRD12,TWSG1,RALBP1,PPP4R1,RAB31,TXNDC2,VAPA,APCDD1,NAPG,PIEZO2,PIEZO2,MIR6788,SLC35G4,GN…	0.023916	2	368.898	3.43E-06	769	741.866	4151
chr18	11864532	13087646	GNAL,GNAL,MPPE1,MPPE1,IMPA2,ANKRD62,CIDEA,TUBB6,TUBB6,AFG3L2,AFG3L2,PRELID3A,SPIRE1,PSMG2,CEP76,PSMG2,PTPN2,SEH1L,CEP192	-0.0749944	2	356.979	8.08E-08	186	179.15	4151
chr18	13089455	80261964	CEP192,LDLRAD4,FAM210A,RNMT,MC5R,MC2R,ZNF519,POTEC,ANKRD30B,ROCK1,GREB1L,ESCO1,SNRPD1,ABHD3,MIB1,GATA6,CTAGE1,RBBP8,CABLES1,TMEM241,RIOK3,RMC1,RMC1,NPC1,NPC1,ANKRD29,LAMA3,TTC39C,CABYR,OSBPL1A,IMPACT,HRH4,ZNF521,SS18,PSMA8,TAF4B,KCTD1,AQP4,AQP4,AQP4-AS1,AQP4-AS1,CHST9,CHST9,CDH2,DSC3,DSC2,DSCAS,DSC1,DSG1,DSG1,DSG1-AS1,DSG1-AS1,DSG4,DSG3,DSG2,DSG2,DSG2-AS1,TTR,B4GALT6,SLC25A52,TRAPPC8,RNF125,RNF13…	0.0405416	2	369.735	5.26E-37	3230	3117.05	4151
chr19	89737	6940029	OR4F17,PLPP2,MIER2,THEG,C2CD4C,SHC2,ODF3L2,MADCAM1,CDC34,GZMM,BSG,HCN2,POLRMT,FGF22,RNF126,FSTL3,PRSS57,PALM,MISP,PTBP1,PTBP1,MIR4745,PLPPR3,AZU1,PRTN3,ELANE,MED16,R3HDM4,KISS1R,ARID3A,WDR18,GRIN3B,TMEM259,CNN2,ABCA7,ARHGAP45,POLR2E,GPX4,SBNO2,STK11,CBARP,ATP5F1D,MIDN,CIRBP,C19orf24,EFNA2,PWWP3A,NDUFS7,GAMT,DAZAP1,RPS15,APC2,C19orf25,PCSK4,REEP6,ADAMTSL5,PLK5,MEX3D,MBD3,UQCR11,TCF3,ONECUT3,ATP8B3…	-0.213475	2	358.938	0	1942	1880.98	4151
chr19	6940529	7074574	MBD3L5,MBD3L4,MBD3L2B,MBD3L2,MBD3L3	0.302934	3	865.388	4.82E-05	14	12.1813	4151
chr19	7075654	8868576	ZNF557,INSR,ARHGEF18,PEX11G,TEX45,ZNF358,MCOLN1,PNPLA6,CAMSAP3,CAMSAP3,MIR6792,XAB2,PET100,PCP2,STXBP2,RETN,MCEMP1,TRAPPC5,FCER2,CLEC4G,CD209,CLEC4M,EVI5L,PRR36,LRRC8E,MAP2K7,SNAPC2,TIMM44,ELAVL1,CCL25,FBN3,CERS4,CD320,NDUFA7,RPS28,RPS28,KANK3,KANK3,ANGPTL4,RAB11B-AS1,RAB11B,RAB11B,MARCH2,HNRNPM,PRAM1,ZNF414,MYO1F,ADAMTS10,ACTL9,OR2Z1,ZNF558,MBD3L1,MUC16,MUC16	-0.204337	2	357.416	4.98E-114	534	518.674	4151
chr19	8871480	8916605	MUC16	0.0599814	2	508.005	0.0004768	58	55.9305	4151
chr19	8916863	24907677	MUC16,MUC16,OR1M1,OR7G2,OR7G1,OR7G3,ZNF317,OR7D2,OR7D4,OR7E24,ZNF699,ZNF559,ZNF559-ZNF177,ZNF559-ZNF177,ZNF177,ZNF266,ZNF560,ZNF426,ZNF121,ZNF561,ZNF562,ZNF846,FBXL12,UBL5,PIN1,OLFM2,COL5A3,COL5A3,RDH8,C19orf66,C19orf66,ANGPTL6,ANGPTL6,PPAN,PPAN-P2RY11,PPAN,PPAN-P2RY11,P2RY11,PPAN-P2RY11,P2RY11,PPAN-P2RY11,P2RY11,EIF3G,EIF3G,DNMT1,S1PR2,MRPL4,ICAM1,ICAM4,ICAM5,ZGLP1,FDX2,RAVER1,ICAM3,TYK2,CDC37,C…	-0.181816	2	369.073	0	3689	3564.85	4151
chr19	27241376	29526083	UQCRFS1	0.0294619	2	78.2305	0.708463	17	16.2369	4151
chr19	29526583	29823777	VSTM2B,POP4,PLEKHF1,C19orf12,CCNE1	-0.185131	2	317.781	6.00E-08	31	30.2536	4151
chr19	29824277	32598378	URI1,ZNF536,TSHZ3,ZNF507,DPY19L3,PDCD5,ANKRD27	0.00225141	2	343.461	0.804172	101	97.1649	4151
chr19	32599703	41439509	ANKRD27,RGS9BP,NUDT19,TDRD12,SLC7A9,CEP89,FAAP24,RHPN2,GPATCH1,WDR88,LRP3,SLC7A10,CEBPA,CEBPG,PEPD,CHST8,KCTD15,LSM14A,KIAA0355,GPI,PDCD2L,UBA2,WTIP,SCGB1B2P,SCGB2B2,ZNF302,ZNF181,ZNF599,ZNF30,ZNF792,GRAMD1A,SCN1B,HPN,HPN,HPN-AS1,FXYD3,LGI4,FXYD1,FXYD7,FXYD5,FAM187B,LSR,USF2,HAMP,MAG,CD22,CD22,MIR5196,FFAR1,FFAR3,FFAR2,KRTDAP,DMKN,SBSN,GAPDHS,GAPDHS,TMEM147-AS1,TMEM147-AS1,TMEM147,TMEM147,ATP4A,H…	-0.149924	2	369.501	2.76E-297	2277	2204.88	4151
chr19	41443169	41810017	ERICH4,CEACAM21,CEACAM4,CEACAM7,CEACAM5,CEACAM6,CEACAM3	0.0617056	2	466.099	0.00117394	42	40.3754	4151
chr19	41810322	42739089	CEACAM3,LYPD4,DMRTC2,RPS19,CD79A,ARHGEF1,RABAC1,ATP1A3,GRIK5,ZNF574,POU2F2,DEDD2,ZNF526,GSK3A,ERF,CIC,PAFAH1B3,PAFAH1B3,PRR19,PRR19,TMEM145,MEGF8,CNFN,LOC101930071,LIPE-AS1,LIPE,LIPE-AS1,LIPE,LIPE-AS1,CXCL17,LIPE-AS1,CEACAM1,LIPE-AS1,CEACAM8,PSG3	-0.112351	2	394.693	8.83E-31	294	286.922	4151
chr19	42740320	43353766	PSG3,PSG8,PSG1,PSG6,PSG7,PSG11,PSG2,PSG5,PSG4,PSG4,PSG9,CD177	0.144916	2	596.126	9.79E-07	63	59.3792	4151
chr19	43353852	54462951	CD177,TEX101,LYPD3,PHLDB3,ETHE1,ZNF575,XRCC1,PINLYP,IRGQ,ZNF576,ZNF428,ZNF428,SRRM5,CADM4,PLAUR,IRGC,SMG9,KCNN4,LYPD5,ZNF283,ZNF404,ZNF45,ZNF221,ZNF155,ZNF155,LOC101928063,ZNF230,ZNF222,ZNF223,ZNF284,ZNF224,ZNF224,LOC100379224,ZNF225,ZNF234,ZNF226,ZNF227,ZNF233,ZNF235,ZNF112,ZNF285,ZNF229,ZNF180,CEACAM20,IGSF23,PVR,CEACAM19,CEACAM16,BCL3,BCL3,CBLC,BCAM,NECTIN2,TOMM40,APOE,APOC1,APOC4,APOC4-APOC2,…	-0.153151	2	390.689	0	3170	3068.43	4151
chr19	54466047	54875365	LAIR2,LILRA2,LILRA1,LILRB1,LILRB4,KIR3DL3,KIR2DS5,KIR2DS3,KIR2DS5,KIR2DS3,KIR2DS2,KIR2DL2,LOC102725023,KIR2DS1,LOC112267881,KIR2DL1,KIR2DS5,KIR2DS3,KIR2DS2,LOC102725023,KIR2DS1,LOC101928804,LOC112268354,KIR2DL4,KIR2DS5,KIR2DS3,KIR2DS2,LOC102725023,KIR2DS1,LOC101928804,KIR3DL1,LOC112268355,KIR3DS1,KIR2DS5,LOC112268355,KIR3DS1,KIR3DL2,FCAR	0.0597682	2	619.443	0.000234578	76	71.5102	4151
chr19	54885234	58606127	FCAR,NCR1,NLRP7,NLRP2,GP6,RDH13,EPS8L1,PPP1R12C,TNNT1,TNNI3,DNAAF3,SYT5,PTPRH,TMEM86B,PPP6R1,PPP6R1,MIR6804,PPP6R1,MIR6802,PPP6R1,MIR6803,HSPBP1,BRSK1,TMEM150B,KMT5C,COX6B2,IL11,TMEM190,RPL28,RPL28,MIR6805,RPL28,UBE2S,UBE2S,SHISA7,ISOC2,ZNF628,NAT14,SSC5D,SBK2,SBK3,FIZ1,ZNF524,ZNF865,ZNF784,ZNF581,CCDC106,U2AF2,EPN1,NLRP9,RFPL4A,RFPL4AL1,NLRP11,NLRP4,NLRP13,NLRP8,NLRP5,ZNF787,ZNF787,ZNF444,GALP,Z…	-0.104558	2	431.161	1.94E-69	1068	1034.8	4151
chr20	60556	2417573	DEFB125,DEFB126,DEFB127,DEFB128,DEFB129,DEFB132,C20orf96,ZCCHC3,SOX12,NRSN2,TRIB3,RBCK1,TBC1D20,CSNK2A1,SRXN1,SCRT2,SLC52A3,FAM110A,ANGPT4,RSPO4,PSMF1,TMEM74B,C20orf202,RAD21L1,SNPH,SDCBP2,FKBP1A-SDCBP2,FKBP1A-SDCBP2,SDCBP2-AS1,FKBP1A,FKBP1A-SDCBP2,FKBP1A,NSFL1C,SIRPB2,SIRPD,SIRPB1,SIRPG,SIRPG,SIRPG-AS1,SIRPA,PDYN-AS1,PDYN,STK35,TGM3,TGM6	0.0651441	2	380.458	4.68E-07	250	241.006	4151
chr20	2418073	5189838	TGM6,SNRPB,ZNF343,TMC2,NOP56,NOP56,MIR1292,IDH3B,EBF4,CPXM1,C20orf141,TMEM239,PCED1A,PCED1A,VPS16,VPS16,VPS16,PTPRA,PTPRA,GNRH2,MRPS26,AVP,UBOX5-AS1,UBOX5,UBOX5-AS1,UBOX5,FASTKD5,LZTS3,DDRGK1,ITPA,SLC4A11,C20orf194,ATRN,GFRA4,ADAM33,SIGLEC1,HSPA12B,C20orf27,SPEF1,CENPB,CDC25B,AP5S1,MAVS,PANK2,RNF24,SMOX,ADRA1D,PRNP,PRND,RASSF2,SLC23A2,TMEM230,PCNA,PCNA,PCNA-AS1,CDS2	-0.0805164	2	360.978	6.87E-25	499	484.439	4151
chr20	5190101	26614572	CDS2,PROKR2,GPCPD1,SHLD1,CHGB,TRMT6,MCM8,MCM8,MCM8-AS1,CRLS1,LRRN4,FERMT1,BMP2,HAO1,TMX4,PLCB1,PLCB4,LAMP5-AS1,LAMP5,LAMP5,PAK5,SNAP25-AS1,ANKEF1,SNAP25,MKKS,SLX4IP,JAG1,JAG1,MIR6870,BTBD3,SPTLC3,ISM1,TASP1,ESF1,NDUFAF5,SEL1L2,MACROD2,MACROD2,FLRT3,MACROD2,LOC613266,KIF16B,SNRPB2,OTOR,PCSK2,BFSP1,DSTN,RRBP1,BANF2,SNX5,MGME1,OVOL2,PET117,PET117,KAT14,KAT14,ZNF133,DZANK1,POLR3F,RBBP9,SEC23B,DTD1,C2…	0.0416598	2	362.913	1.99E-16	1201	1157.48	4151
chr20	28497679	52191636	DEFB115,DEFB116,DEFB118,DEFB119,DEFB121,DEFB123,DEFB124,REM1,HM13,HM13,HM13-AS1,ID1,COX4I2,BCL2L1,BCL2L1,ABALON,TPX2,MYLK2,FOXS1,DUSP15,TTLL9,PDRG1,XKR7,CCM2L,HCK,TM9SF4,PLAGL2,POFUT1,KIF3B,ASXL1,NOL4L,NOL4L,LOC101929698,COMMD7,DNMT3B,MAPRE1,SUN5,BPIFB2,BPIFB6,BPIFB3,BPIFB4,BPIFA2,BPIFA3,BPIFA1,BPIFB1,CDK5RAP1,SNTA1,CBFA2T2,NECAB3,NECAB3,C20orf144,NECAB3,ACTL10,E2F1,PXMP4,ZNF341,ZNF341,ZNF341-AS1…	-0.0638964	2	358.974	2.33E-67	2792	2700.86	4151
chr20	52192136	56450679	TSHZ2,LOC101927770,ZNF217,ZNF217,BCAS1,CYP24A1,PFDN4,DOK5,CBLN4,MC3R,FAM210B,AURKA,CSTF1,CASS4	0.0223974	2	348.964	0.0134057	122	118.783	4151
chr20	56451818	57037471	CASS4,RTF2,RTF2,GCNT7,GCNT7,FAM209A,FAM209B,TFAP2C	-0.105334	2	352.164	0.000301587	33	31.9464	4151
chr20	57037471	61922950	BMP7,SPO11,RAE1,RAE1,MTRNR2L3,LOC100291105,RBM38,RBM38,CTCFL,PCK1,ZBP1,PMEPA1,PMEPA1,NKILA,C20orf85,ANKRD60,RAB22A,VAPB,APCDD1L,STX16,STX16-NPEPL1,STX16-NPEPL1,NPEPL1,GNAS-AS1,GNAS,GNAS,NELFCD,CTSZ,TUBB1,ATP5F1E,SLMO2-ATP5E,SLMO2-ATP5E,PRELID3B,ZNF831,EDN3,PHACTR3,SYCP2,FAM217B,PPP1R3D,FAM217B,CDH26,CDH4	0.0793907	2	380.89	2.38E-20	350	338.352	4151
chr20	61923450	64333601	CDH4,TAF4,LSM14B,PSMA7,SS18L1,MTG2,HRH3,OSBPL2,ADRM1,LAMA5,LAMA5,MIR4758,LAMA5,LAMA5-AS1,RPS21,CABLES2,RBBP8NL,GATA5,SLCO4A1,SLCO4A1,SLCO4A1-AS1,NTSR1,MRGBP,OGFR,COL9A3,TCFL5,DIDO1,GID8,SLC17A9,BHLHE23,YTHDF1,BIRC7,NKAIN4,NKAIN4,FLJ16779,ARFGAP1,COL20A1,CHRNA4,KCNQ2,EEF1A2,PPDPF,PTK6,SRMS,FNDC11,HELZ2,GMEB2,STMN3,RTEL1,RTEL1-TNFRSF6B,RTEL1-TNFRSF6B,TNFRSF6B,ARFRP1,ZGPAT,ZGPAT,LIME1,LIME1,SLC2A4RG…	-0.0822313	2	414.157	3.72E-33	650	633.609	4151
chr21	5031093	32764524	SIK1B,SIK1,CBS,CBSL,CBSL,CBS,U2AF1L5,U2AF1,CRYAA,CRYAA2,SMIM11A,SMIM11B,TPTE,POTED,LIPI,RBM11,HSPA13,SAMSN1,SAMSN1,SAMSN1-AS1,NRIP1,USP25,CXADR,BTG3,C21orf91,CHODL,TMPRSS15,NCAM2,MRPL39,JAM2,ATP5PF,ATP5PF,GABPA,GABPA,APP,ADAMTS1,ADAMTS5,N6AMT1,LTN1,RWDD2B,USP16,CCT8,MAP3K7CL,BACH1,GRIK1,GRIK1,GRIK1-AS2,CLDN17,CLDN8,KRTAP24-1,KRTAP25-1,KRTAP26-1,KRTAP27-1,KRTAP23-1,KRTAP13-2,KRTAP13-1,KRTAP13-3,KR…	0.0534455	2	355.382	1.32E-20	857	815.521	4151
chr21	32772168	37088886	C21orf62-AS1,C21orf62,OLIG2,IFNAR2,IL10RB,IFNAR1,IFNGR2,IFNGR2,TMEM50B,TMEM50B,DNAJC28,GART,SON,SON,MIR6501,DONSON,CRYZL1,ITSN1,ATP5PO,SLC5A3,MRPS6,MRPS6,KCNE2,SMIM11A,SMIM11B,FAM243A,FAM243B,KCNE1,RCAN1,CLIC6,RUNX1,SETD4,LOC100133286,CBR1,CBR3-AS1,CBR3,DOP1B,DOP1B,MORC3,CHAF1B,CHAF1B,CLDN14,SIM2,HLCS,RIPPLY3,PIGP,TTC3	-0.0755895	2	366.417	1.41E-18	397	384.484	4151
chr21	37091292	42574915	TTC3,TTC3,TTC3-AS1,VPS26C,DYRK1A,KCNJ6,DSCR4,KCNJ15,ERG,ETS2,PSMG1,BRWD1,HMGN1,WRB,WRB-SH3BGR,WRB-SH3BGR,WRB,LCA5L,WRB-SH3BGR,SH3BGR,B3GALT5,IGSF5,PCP4,DSCAM,BACE2,FAM3B,MX2,MX1,TMPRSS2,RIPK4,RIPK4,MIR6814,PRDM15,C2CD2,ZBTB21,UMODL1,UMODL1,UMODL1-AS1,ABCG1,TFF3,TFF2,TFF1,TMPRSS3,UBASH3A,RSPH1,SLC37A1	0.00899162	2	380.003	0.13406	521	504.831	4151
chr21	42579735	46484828	SLC37A1,PDE9A,WDR4,NDUFV3,PKNOX1,CBS,CBSL,CBSL,CBS,U2AF1L5,U2AF1,CRYAA,CRYAA2,SIK1B,SIK1,HSF2BP,RRP1B,PDXK,CSTB,RRP1,AGPAT3,TRAPPC10,PWP2,LOC102724159,GATD3A,GATD3B,ICOSLG,ICOSLG,LOC102723996,DNMT3L,DNMT3L,LOC105372833,AIRE,PFKL,CFAP410,TRPM2,TRPM2,TRPM2-AS,LRRC3,TSPEAR,TSPEAR,TSPEAR-AS1,TSPEAR,KRTAP10-1,TSPEAR,KRTAP10-2,TSPEAR,KRTAP10-3,TSPEAR,KRTAP10-4,TSPEAR,KRTAP10-5,TSPEAR,KRTAP10-6,TSPEAR,K…	-0.075908	2	405.459	1.81E-20	692	668.153	4151
chr21	46490599	46699114	DIP2A,S100B,PRMT2	0.128915	2	445.592	2.45E-09	53	50.9834	4151
chr22	10548967	25604453	OR11H1,POTEH,POTEH,POTEH-AS1,CCT8L2,XKR3,GAB4,IL17RA,TMEM121B,HDHD5,HDHD5,HDHD5-AS1,ADA2,CECR2,SLC25A18,SLC25A18,LOC101929372,ATP6V1E1,BCL2L13,BID,MICAL3,PEX26,TUBA8,USP18,TMEM191B,RIMBP3,LOC102724770,DGCR6,DGCR6,LOC102724788,PRODH,LOC102724788,PRODH,DGCR2,ESS2,TSSK2,ESS2,GSC2,SLC25A1,CLTCL1,HIRA,MRPL40,C22orf39,UFD1,CDC45,CLDN5,SEPT5,SEPT5,SEPT5-GP1BB,SEPT5-GP1BB,GP1BB,TBX1,GNB1L,GNB1L,RTL10,TXN…	-0.0741948	2	386.338	6.58E-43	1317	1265.31	4151
chr22	25604953	28687986	GRK3,MYO18B,SEZ6L,ASPHD2,ASPHD2,HPS4,HPS4,SRRD,SRRD,TFIP11,TFIP11,TPST2,CRYBB1,CRYBA4,MN1,PITPNB,TTC28-AS1,TTC28,TTC28,CHEK2	0.0126723	2	384.18	0.0806974	236	229.525	4151
chr22	28689134	50782294	CHEK2,HSCB,CCDC117,XBP1,ZNRF3,C22orf31,KREMEN1,EMID1,RHBDD3,EWSR1,GAS2L1,RASL10A,AP1B1,RFPL1S,RFPL1,NEFH,THOC5,NIPSNAP1,NF2,CABP7,CABP7,ZMAT5,ZMAT5,UQCR10,ASCC2,MTMR3,MTMR3,HORMAD2-AS1,HORMAD2,LIF,LIF,LOC91370,OSM,CASTOR1,TBC1D10A,SF3A1,CCDC157,CCDC157,KIAA1656,RNF215,SEC14L2,MTFP1,SEC14L3,SEC14L4,SEC14L6,GAL3ST1,PES1,TCN2,SLC35E4,SLC35E4,DUSP18,OSBP2,OSBP2,LOC107985544,MORC2,SMTN,SELENOM,INPP5J,…	-0.0900588	2	366.493	3.34E-169	3305	3205.8	4151
chrX	238847	3018670	PLCXD1,GTPBP6,PPP2R3B,SHOX,CRLF2,CSF2RA,IL3RA,SLC25A6,ASMTL-AS1,ASMTL,ASMTL,ASMTL,P2RY8,AKAP17A,AKAP17A,ASMT,ASMT,DHRSX,DHRSX,ZBED1,CD99,XG,XGY2,XG,GYG2,ARSD,ARSE,ARSH	-0.157621	2	447.828	2.05E-23	209	199.57	4151
chrX	3024020	16617246	ARSH,ARSF,MXRA5,PRKX,NLGN4X,VCX3A,PUDP,PUDP,STS,STS,VCX,PNPLA4,VCX2,VCX3B,ANOS1,FAM9A,FAM9B,TBL1X,GPR143,SHROOM2,CLDN34,WWC3,CLCN4,MID1,HCCS,ARHGAP6,ARHGAP6,AMELX,MSL3,FRMPD4,PRPS2,TLR7,TLR8-AS1,TLR8,TMSB4X,FAM9C,GS1-600G8.3,ATXN3L,EGFL6,TCEANC,RAB9A,TRAPPC2,OFD1,GPM6B,GEMIN8,GLRA2,FANCB,MOSPD2,ASB9,ASB11,PIGA,PIR-FIGF,VEGFD,PIR-FIGF,PIR,BMX,ACE2,CLTRN,CA5BP1-CA5B,CA5B,ZRSR2,AP1S2,GRPR,MAGEB17,CT…	0.0627441	2	465.017	2.59E-25	693	662.373	4151
chrX	16620276	24727071	CTPS2,CTPS2,S100G,SYAP1,TXLNG,RBBP7,REPS2,NHS,SCML1,RAI2,BEND2,SCML2,CDKL5,CDKL5,RS1,RS1,PPEF1,PHKA2-AS1,PHKA2,PHKA2,ADGRG2,PDHA1,PDHA1,MAP3K15,MAP3K15,SH3KBP1,BCLAF3,MAP7D2,EIF1AX,RPS6KA3,CNKSR2,KLHL34,SMPX,MBTPS2,MBTPS2,YY2,SMS,PHEX,PHEX,PHEX-AS1,PHEX,PTCHD1-AS,PTCHD1-AS,CBLL2,PTCHD1-AS,DDX53,PTCHD1,PRDX4,ACOT9,SAT1,APOO,CXorf58,KLHL15,EIF2S3,ZFX,PDK3,PCYT1B,POLA1	-0.00856782	2	433.656	0.471081	691	661.352	4151
chrX	24727781	40051608	POLA1,ARX,MAGEB18,MAGEB6,MAGEB5,DCAF8L2,MAGEB10,DCAF8L1,IL1RAPL1,MAGEB2,MAGEB3,MAGEB4,MAGEB1,NR0B1,CXorf21,GK,TAB3,FTHL17,DMD,FAM47A,TMEM47,FAM47B,MAGEB16,CFAP47,CFAP47,LOC101928627,FAM47C,PRRG1,LANCL3,XK,CYBB,DYNLT3,HYPM,SYTL5,SRPX,RPGR,OTC,TSPAN7,MID1IP1	0.100572	2	437.496	4.84E-49	571	546.218	4151
chrX	40052108	41727784	BCOR,ATP6AP2,MPC1L,CXorf38,MED14,USP9X,DDX3X,NYX,CASK,CASK,GPR34,CASK,GPR82	0.00239678	2	485.464	0.58833	184	178.076	4151
chrX	41727784	45151992	CASK,GPR82,CASK,MAOA,MAOB,NDP,NDP-AS1,EFHC2,FUNDC1,DUSP21,KDM6A,DIPK2B	0.0720662	2	386.502	8.82E-08	135	128.182	4151
chrX	45153909	49258505	DIPK2B,KRBOX4,ZNF674,CHST7,SLC9A7,RP2,JADE3,JADE3,RGN,NDUFB11,RBM10,UBA1,CDK16,USP11,ZNF157,ZNF41,ARAF,SYN1,SYN1,TIMP1,CFP,ELK1,UXT,UXT,UXT-AS1,ZNF81,ZNF182,SPACA5,SPACA5B,ZNF630-AS1,ZNF630,SSX5,SSX1,SSX3,SSX4B,SSX4,SSX4,SSX4B,SLC38A5,FTSJ1,PORCN,EBP,TBC1D25,RBM3,WDR13,WAS,SUV39H1,GLOD5,GATA1,HDAC6,ERAS,TIMM17B,PQBP1,SLC35A2,PIM2,OTUD5,KCND1,GRIPAP1,TFE3,CCDC120,PRAF2,WDR45,GPKOW,MAGIX,PLP2,PRICK…	-0.0889838	2	475.274	3.76E-42	696	672.712	4151
chrX	49259005	53940516	PPP1R3F,GAGE10,GAGE12D,GAGE12J,GAGE12G,GAGE12D,GAGE12G,GAGE2D,GAGE13,GAGE2E,GAGE8,GAGE12F,GAGE12D,GAGE12G,GAGE12C,GAGE12H,GAGE12E,GAGE12F,GAGE12D,GAGE12G,GAGE12C,GAGE12E,GAGE4,GAGE12B,GAGE6,GAGE7,GAGE5,GAGE12I,GAGE12D,GAGE12C,GAGE12H,GAGE12E,GAGE2A,GAGE2B,GAGE2C,GAGE1,PAGE1,PAGE4,USP27X,CLCN5,AKAP4,CCNB3,DGKK,SHROOM4,BMP15,NUDT10,CXorf67,NUDT11,GSPT2,MAGED1,MAGED4,MAGED4B,XAGE2,XAGE1A,XAGE1B,SSX7…	0.0190391	2	605.743	0.0021355	512	487.619	4151
chrX	53943363	54560602	PHF8,FAM120C,WNK3,TSR2,TSR2,FGD1,FGD1,GNL3L	-0.11391	2	438.335	2.70E-13	119	114.687	4151
chrX	54561102	70353807	ITIH6,MAGED2,TRO,PFKFB1,APEX2,ALAS2,PAGE2B,PAGE2,FAM104B,MTRNR2L10,PAGE5,PAGE3,MAGEH1,USP51,FOXR2,RRAGB,KLF8,UBQLN2,SPIN3,SPIN2B,SPIN2A,FAAH2,ZXDB,NLRP2B,ZXDA,SPIN4,ARHGEF9,AMER1,ASB12,MTMR8,ZC4H2,ZC3H12B,LAS1L,MSN,VSIG4,HEPH,EDA2R,AR,OPHN1,YIPF6,STARD8,EFNB1,PJA1,FAM155B,EDA,AWAT2,OTUD6A,IGBP1,DGAT2L6,AWAT1,P2RY4,ARR3,RAB41,PDZD11,KIF4A	0.0403632	2	488.549	1.92E-10	602	574.137	4151
chrX	70354307	72277195	KIF4A,GDPD2,DLG3,DLG3,DLG3-AS1,TEX11,SLC7A3,SNX12,FOXO4,CXorf65,IL2RG,MED12,NLGN3,GJB1,ZMYM3,NONO,ITGB1BP2,TAF1,OGT,GCNA,CXCR3,CXorf49B,CXorf49,NHSL2,RTL5,PIN4,PIN4,ERCC6L,RPS4X	-0.075941	2	478.709	4.49E-21	392	379.418	4151
chrX	72277695	76172638	CITED1,HDAC8,PHKA1,PHKA1,PHKA1-AS1,DMRTC1B,DMRTC1,PABPC1L2B,PABPC1L2A,NAP1L2,CDX4,CHIC1,ZCCHC13,SLC16A2,RLIM,NEXMIF,ABCB7,UPRT,ZDHHC15,MAGEE2	0.0517971	2	479.618	1.56E-07	200	192.155	4151
chrX	76173138	78104405	PBDC1,MAGEE1,FGF16,ATRX,MAGT1,COX7B,ATP7A,PGAM4,ATP7A,PGK1	-0.0468025	2	443.893	0.000356709	135	129.632	4151
chrX	78109866	100838361	PGK1,TAF9B,CYSLTR1,RTL3,LPAR4,P2RY10,GPR174,ITM2A,TBX22,TENT5D,BRWD3,HMGN5,SH3BGRL,POU3F4,CYLC1,RPS6KA6,HDX,APOOL,APOOL,SATL1,SATL1,ZNF711,POF1B,CHM,DACH2,KLHL4,CPXCR1,TGIF2LX,PABPC5,PCDH11X,NAP1L3,FAM133A,DIAPH2,DIAPH2,RPA4,PCDH19,TNMD,TSPAN6,SRPX2,SYTL4,CSTF2	0.0817469	2	412.397	1.90E-34	571	546.892	4151
chrX	100843951	102141331	NOX1,XKRX,ARL13A,TRMT2B,TMEM35A,CENPI,DRP2,TAF7L,TIMM8A,BTK,RPL36A,RPL36A-HNRNPH2,RPL36A-HNRNPH2,GLA,RPL36A-HNRNPH2,HNRNPH2,ARMCX4,ARMCX1,ARMCX6,ARMCX3,ARMCX2,NXF5,ZMAT1,TCEAL2,TCEAL6	-0.0475346	2	524.234	1.12E-06	226	218.1	4151
chrX	102141831	119451508	BEX5,NXF2,NXF2B,TCP11X1,TCP11X2,TMSB15A,ARMCX5,ARMCX5-GPRASP2,ARMCX5-GPRASP2,GPRASP1,ARMCX5-GPRASP2,GPRASP2,ARMCX5-GPRASP2,BHLHB9,LINC00630,RAB40AL,BEX1,NXF3,BEX4,TCEAL8,TCEAL5,BEX2,TCEAL7,TCEAL9,BEX3,RAB40A,TCEAL4,TCEAL3,TCEAL1,MORF4L2,GLRA4,GLRA4,TMEM31,RAB9B,PLP1,RAB9B,TMSB15B,H2BFWT,H2BFM,SLC25A53,SLC25A53,ZCCHC18,FAM199X,ESX1,IL1RAPL2,IL1RAPL2,TEX13A,NRK,SERPINA7,PWWP3B,RADX,RNF128,TBC1D8B,R…	0.0925599	2	504.5	1.71E-70	1161	1113.03	4151
chrX	119452008	119936431	SLC25A43,SLC25A5-AS1,SLC25A5,SLC25A5,CXorf56,UBE2A,NKRF,SEPT6,SOWAHD,RPL39,UPF3B,RNF113A,NDUFA1,AKAP14,NKAP	-0.141418	2	404.258	1.51E-11	86	82.0999	4151
chrX	119936611	129590270	NKAP,RHOXF1-AS1,RHOXF2B,RHOXF2,RHOXF1-AS1,RHOXF1,RHOXF2,RHOXF2B,ZBTB33,TMEM255A,ATP1B4,LAMP2,CUL4B,MCTS1,C1GALT1C1,CT47B1,CT47A10,CT47A9,CT47A8,CT47A5,CT47A4,CT47A3,CT47A2,CT47A1,CT47A12,CT47A11,CT47A10,CT47A9,CT47A8,CT47A6,CT47A5,CT47A4,CT47A3,CT47A2,CT47A1,CT47A12,CT47A11,CT47A7,CT47A6,CT47A1,CT47A1,CT47A10,CT47A9,CT47A8,CT47A6,CT47A5,CT47A4,CT47A3,CT47A2,CT47A12,CT47A11,GLUD2,GRIA3,THOC2,XIAP,…	0.0576071	2	451.169	2.60E-14	423	402.91	4151
chrX	129590770	130383939	APLN,XPNPEP2,SASH3,ZDHHC9,UTP14A,BCORL1,ELF4,AIFM1,RAB33A,ZNF280C,SLC25A14	-0.0542816	2	470.723	1.60E-05	151	145.465	4151
chrX	130384439	153506639	GPR119,RBMX2,ENOX2,ARHGAP36,IGSF1,OR13H1,STK26,FRMD7,RAP2C,RAP2C-AS1,MBNL3,MBNL3,HS6ST2,HS6ST2,HS6ST2-AS1,USP26,TFDP3,GPC4,GPC3,CCDC160,PHF6,HPRT1,PLAC1,FAM122B,FAM122C,MOSPD1,SMIM10,RTL8B,RTL8C,RTL8A,CT55,ZNF75D,ZNF449,INTS6L,CT45A1,CT45A3,CT45A5,CT45A6,CT45A7,CT45A9,CT45A8,CT45A2,CT45A10,SAGE1,MMGT1,SLC9A6,FHL1,MAP7D3,ADGRG4,BRS3,HTATSF1,VGLL1,CD40LG,ARHGEF6,RBMX,GPR101,ZIC3,FGF13,F9,MCF2,ATP11…	0.0640812	2	506.426	6.47E-44	1175	1125.45	4151
chrX	153506829	154156533	BGN,ATP2B3,CCNQ,DUSP9,PNCK,SLC6A8,BCAP31,ABCD1,PLXNB3,SRPK3,IDH3G,SSR4,PDZD4,L1CAM,AVPR2,ARHGAP4,NAA10,RENBP,HCFC1,TMEM187,IRAK1,MECP2,OPN1LW	-0.0554205	2	524.755	7.46E-08	293	283.55	4151
chrX	154158815	154288407	OPN1LW,OPN1MW2,OPN1MW,OPN1MW3,OPN1MW,TEX28,TEX28	0.418469	3	704.067	8.13E-12	24	20.5359	4151
chrX	154295859	154532802	TKTL1,FLNA,EMD,RPL10,DNASE1L1,DNASE1L1,TAZ,TAZ,ATP6AP1,GDI1,FAM50A,FAM50A,MIR6858,PLXNA3,LAGE3,UBL4A,SLC10A3,FAM3A,G6PD	-0.085315	2	522.665	8.02E-08	184	177.755	4151
chrX	154532941	156010409	G6PD,G6PD,IKBKG,IKBKG,CTAG1A,CTAG1B,CTAG1B,CTAG1A,CTAG2,GAB3,DKC1,MPP1,SMIM9,F8,F8,H2AFB2,H2AFB1,H2AFB3,F8,F8A1,F8A3,F8A2,MIR1184-1,MIR1184-2,MIR1184-3,FUNDC2,CMC4,CMC4,MTCP1,BRCC3,VBP1,RAB39B,CLIC2,H2AFB2,H2AFB1,H2AFB3,F8A1,F8A3,F8A2,MIR1184-1,MIR1184-2,MIR1184-3,TMLHE-AS1,LOC101927830,TMLHE,TMLHE,SPRY3,VAMP7,IL9R	0.0904214	2	538.873	1.55E-09	205	193.533	4151
chrY	2867394	26668047	TGIF2LY,PCDH11Y,-,VCY1B,VCY,VCY,VCY1B,NLGN4Y	-4.84287	0	15.7259	9.02E-36	131	133.539	4151
chr1	47154	1355345	OR4F5,OR4F16,OR4F3,OR4F29,SAMD11,NOC2L,KLHL17,PLEKHN1,PERM1,HES4,ISG15,AGRN,RNF223,C1orf159,TTLL10,TNFRSF18,TNFRSF4,SDF4,B3GALT6,C1QTNF12,UBE2J2,SCNN1D,ACAP3,ACAP3,MIR6726,PUSL1,INTS11,INTS11,MIR6727,CPTP,TAS1R3,DVL1,DVL1,MIR6808,MXRA8	0.114381	2	542.177	1.46E-28	256	246.63	4316
chr1	1356680	2385897	MXRA8,AURKAIP1,CCNL2,MRPL20,ANKRD65,VWA1,ATAD3C,ATAD3B,ATAD3A,TMEM240,SSU72,MIB2,MMP23B,MMP23A,CDK11B,SLC35E2B,CDK11A,SLC35E2A,NADK,GNB1,CALML6,TMEM52,GABRD,PRKCZ,PRKCZ,FAAP20,FAAP20,SKI,MORN1	-0.0233358	2	471.696	0.13592	250	237.555	4316
chr1	2387418	2563273	MORN1,RER1,PEX10,PLCH2,PANK4,HES5,TNFRSF14-AS1,TNFRSF14,TNFRSF14	0.18913	2	660.508	2.36E-16	67	65.0727	4316
chr1	2563773	3395990	PRXL2B,PRXL2B,MMEL1,MMEL1,TTC34,ACTRT2,PRDM16	0.00253311	2	485.357	0.928175	54	51.6333	4316
chr1	3396490	6497031	PRDM16,ARHGEF16,MEGF6,MEGF6,TPRG1L,WRAP73,TP73,CCDC27,SMIM1,LRRC47,CEP104,DFFB,C1orf174,AJAP1,NPHP4,KCNAB2,CHD5,RPL22,RNF207,ICMT,HES3,GPR153,ACOT7,HES2,ESPN,TNFRSF25,PLEKHG5	0.0806406	2	457.364	7.30E-21	352	342.025	4316
chr1	6497823	53038416	PLEKHG5,NOL9,TAS1R1,ZBTB48,KLHL21,PHF13,THAP3,DNAJC11,CAMTA1,VAMP3,PER3,UTS2,TNFRSF9,PARK7,ERRFI1,SLC45A1,RERE,ENO1,ENO1,MIR6728,CA6,SLC2A7,SLC2A5,GPR157,H6PD,SPSB1,SLC25A33,TMEM201,PIK3CD,CLSTN1,CTNNBIP1,LZIC,NMNAT1,RBP7,UBE4B,KIF1B,PGD,CENPS-CORT,CENPS,CENPS-CORT,CORT,DFFA,PEX14,CASZ1,C1orf127,TARDBP,MASP2,SRM,EXOSC10,EXOSC10,EXOSC10-AS1,MTOR,MTOR,MTOR-AS1,MTOR,ANGPTL7,UBIAD1,DISP3,FBXO2,FBXO44…	-0.0744422	2	380.395	1.75E-196	6876	6646.99	4316
chr1	53038916	53114973	SCP2,PODN,SLC1A7	0.104246	2	484.825	2.89E-06	25	24.2664	4316
chr1	53115473	53255185	SLC1A7,CPT2,CZIB,MAGOH,LRP8	-0.0567659	2	385.15	0.00174046	29	28.1306	4316
chr1	53257239	53767469	LRP8,DMRTB1,GLIS1	0.129763	2	446.594	1.51E-06	30	29.3835	4316
chr1	53767969	54980565	NDC1,YIPF1,DIO1,HSPB11,LRRC42,LDLRAD1,TMEM59,TCEANC2,CDCP2,CYB5RL,MRPL37,SSBP3,ACOT11,ACOT11,FAM151A,MROH7,MROH7-TTC4,MROH7-TTC4,TTC4,PARS2,TTC22,LEXM,DHCR24	-0.0421067	2	379.866	2.37E-06	213	207.02	4316
chr1	54986096	61683546	TMEM61,BSND,PCSK9,USP24,PLPP3,PRKAA2,FYB2,C8A,C8B,DAB1,OMA1,TACSTD2,MYSM1,JUN,FGGY,HOOK1,CYP2J2,C1orf87,NFIA,TM2D1	0.0858911	2	337.203	8.42E-25	345	332.309	4316
chr1	61684046	63523133	TM2D1,PATJ,L1TD1,KANK4,USP1,DOCK7,DOCK7,ANGPTL3,ATG4C,FOXD3-AS1,FOXD3,ALG6,ITGB3BP	-0.129713	2	292.201	8.48E-24	212	204.442	4316
chr1	63525572	66743095	EFCAB7,PGM1,ROR1,UBE2U,CACHD1,RAVER2,JAK1,AK4,DNAJC6,LEPROT,LEPR,LEPR,LEPROT,LEPR,PDE4B,PDE4B,SGIP1	0.0651146	2	352.029	4.70E-12	243	233.871	4316
chr1	66743595	67182959	TCTEX1D1,INSL5,WDR78,MIER1,SLC35D1,C1orf141,IL23R	0.00316257	2	308.583	0.846573	76	72.224	4316
chr1	67183459	67413263	IL23R,IL12RB2,SERBP1	-0.132727	2	292.792	1.70E-05	32	30.4499	4316
chr1	67415165	75242061	SERBP1,GADD45A,GNG12,GNG12-AS1,DIRAS3,GNG12-AS1,WLS,WLS,RPE65,DEPDC1,DEPDC1,DEPDC1-AS1,LRRC7,LRRC40,SRSF11,ANKRD13C,HHLA3,CTH,PTGER3,PTGER3,ZRANB2-AS1,ZRANB2-AS1,ZRANB2,ZRANB2,NEGR1,LRRIQ3,FPGT,FPGT-TNNI3K,FPGT-TNNI3K,TNNI3K,FPGT-TNNI3K,TNNI3K,LRRC53,ERICH3,ERICH3,ERICH3-AS1,CRYZ,CRYZ,TYW3,TYW3,LHX8,SLC44A5	0.0600916	2	319.314	2.03E-11	361	346.315	4316
chr1	75242885	78535905	SLC44A5,ACADM,RABGGTB,MSH4,ASB17,ST6GALNAC3,ST6GALNAC5,PIGK,AK5,ZZZ3,USP33,MIGA1,NEXN,FUBP1,DNAJB4,GIPC2,PTGFR	-0.050191	2	300.501	1.53E-05	232	223.025	4316
chr1	78536405	91861531	PTGFR,IFI44L,IFI44,ADGRL4,ADGRL2,TTLL7,PRKACB,SAMD13,DNASE2B,RPF1,GNG5,SPATA1,CTBS,CTBS,SSX2IP,LPAR3,MCOLN2,MCOLN3,WDR63,SYDE2,C1orf52,BCL10,DDAH1,CCN1,ZNHIT6,COL24A1,ODF2L,CLCA2,CLCA1,CLCA4,CLCA4,CLCA4-AS1,SH3GLB1,SELENOF,HS2ST1,LMO4,PKN2-AS1,PKN2,PKN2,GTF2B,KYAT3,KYAT3,RBMXL1,GBP3,GBP1,GBP2,GBP7,GBP4,GBP5,GBP6,LRRC8B,LRRC8C,LRRC8D,ZNF326,BARHL2,ZNF644,HFM1,CDC7,TGFBR3	0.0334918	2	335.091	1.16E-07	765	735.688	4316
chr1	91862031	93521581	BRDT,EPHX4,SETSIP,BTBD8,KIAA1107,C1orf146,GLMN,RPAP2,GFI1,EVI5,RPL5,RPL5,DIPK1A,DIPK1A,MTF2,TMED5,CCDC18,DR1,FNBP1L	-0.11213	2	297.353	1.02E-18	212	203.392	4316
chr1	93522081	99717525	FNBP1L,BCAR3,BCAR3,LOC100129046,DNTTIP2,GCLM,ABCA4,ARHGAP29,ABCD3,F3,SLC44A3,CNN3,ALG14,ALG14,LOC101928098,TMEM56,TMEM56-RWDD3,TMEM56,TMEM56-RWDD3,LOC101928118,TMEM56-RWDD3,LOC101928118,TMEM56-RWDD3,RWDD3,RWDD3,PTBP2,DPYD,DPYD,DPYD-AS1,SNX7,PLPPR5,PLPPR5,LOC100129620,PLPPR4,MIR548N,PALMD,MIR548N,FRRS1,FRRS1	0.0543727	2	329.719	8.19E-11	346	331.398	4316
chr1	99719533	100352454	FRRS1,AGL,SLC35A3,MFSD14A,SASS6,TRMT13,TRMT13,LRRC39,LRRC39,DBT,RTCA	-0.0720668	2	331.58	1.01E-06	130	126.333	4316
chr1	100352954	108698827	CDC14A,GPR88,VCAM1,EXTL2,SLC30A7,DPH5,S1PR1,OLFM3,COL11A1,RNPC3,AMY2B,AMY2A,AMY1C,AMY1A,AMY1B,PRMT6,NTNG1,VAV3,VAV3,VAV3-AS1,SLC25A24,NBPF4,NBPF6,FAM102B,HENMT1,PRPF38B	0.102308	2	414.645	6.87E-28	380	354.211	4316
chr1	108699161	109236548	PRPF38B,FNDC7,STXBP3,AKNAD1,GPSM2,GPSM2,CLCC1,CLCC1,WDR47,TAF13,TMEM167B,C1orf194,KIAA1324,SARS	-0.10912	2	345.085	1.77E-15	147	142.666	4316
chr1	109236804	109674836	SARS,CELSR2,PSRC1,MYBPHL,SORT1,PSMA5,SYPL2,ATXN7L2,CYB561D1,AMIGO1,GPR61,GNAI3,GNAT2,AMPD2,GSTM4,GSTM2	0.0272062	2	447.566	0.00797626	184	178.892	4316
chr1	109681808	109693295	GSTM2,GSTM1	-0.388518	1	310.067	0.000132657	8	6.67663	4316
chr1	109712312	112271518	GSTM5,GSTM3,EPS8L3,CSF1,AHCYL1,STRIP1,STRIP1,ALX3,UBL4B,SLC6A17,KCNC4,RBM15,SLC16A4,LAMTOR5,LAMTOR5,LAMTOR5-AS1,PROK1,KCNA10,KCNA2,KCNA3,CD53,LRIF1,DRAM2,CEPT1,DENND2D,CHI3L2,CHIA,PIFO,OVGP1,WDR77,ATP5PB,C1orf162,TMIGD3,TMIGD3,ADORA3,RAP1A,INKA2,DDX20,KCND3	0.077201	2	410.133	1.19E-18	342	332.372	4316
chr1	112271518	114977056	CTTNBP2NL,WNT2B,WNT2B,ST7L,ST7L,CAPZA1,MOV10,RHOC,PPM1J,TAFA3,SLC16A1,LRIG2,MAGI3,PHTF1,RSBN1,AP4B1-AS1,PTPN22,AP4B1-AS1,BCL2L15,AP4B1-AS1,AP4B1,AP4B1,AP4B1,DCLRE1B,DCLRE1B,HIPK1,OLFML3,SYT6,TRIM33,BCAS2,DENND2C,AMPD1,NRAS,CSDE1,SIKE1,SYCP1	-0.068553	2	350.677	5.55E-18	380	367.555	4316
chr1	114977556	121387855	SYCP1,TSHB,TSPAN2,NGF-AS1,NGF,VANGL1,CASQ2,NHLH2,LOC101928977,SLC22A15,SLC22A15,MAB21L3,ATP1A1,ATP1A1,ATP1A1-AS1,CD58,IGSF3,CD2,PTGFRN,CD101,CD101,LOC101929099,TTF2,TRIM45,VTCN1,MAN1A2,TENT5C,GDAP2,WDR3,WDR3,SPAG17,SPAG17,TBX15,WARS2,WARS2,WARS2-AS1,HAO2,HSD3B2,HSD3B1,ZNF697,PHGDH,HMGCS2,REG4,ADAM30,NOTCH2,SEC22B,PPIAL4A,HIST2H3DP1,FCGR1B,HIST2H3DP1,FCGR1B,LOC100996318,FAM72B,SRGAP2C,SRGAP2C,SRGA…	0.0630887	2	388.474	1.15E-20	494	475.093	4316
chr1	121388355	146126408	-,FAM72C,PPIAL4E,PPIAL4D,PPIAL4F,NBPF15,SRGAP2-AS1,SRGAP2B,FAM72D,FAM72C,NBPF20,GPR89A,PDZK1,CD160,RNF115,POLR3C,NUDT17,PIAS3,PIAS3,MIR6736,ANKRD35,ITGA10,PEX11B,RBM8A,RBM8A,LIX1L-AS1,LIX1L-AS1,LIX1L,LIX1L,ANKRD34A,POLR3GL,TXNIP,HJV,NBPF10	-0.161057	2	518.913	6.54E-26	466	412.548	4316
chr1	146127027	149055155	NBPF10,NOTCH2NLA,NBPF12,PRKAB2,CHD1L,FMO5,CHD1L,BCL9,ACP6,GJA5,GJA8,GPR89B,NBPF11,PPIAL4G,PDE4DIP,PDE4DIP,LOC653513	0.0148242	2	529.653	0.139765	241	224.039	4316
chr1	149055655	151776268	NBPF9,PPIAL4C,HIST2H2BF,FCGR1A,HIST2H2BF,HIST2H3D,HIST2H4A,HIST2H4B,HIST2H3C,HIST2H3A,HIST2H2AA3,HIST2H2AA4,HIST2H2BE,HIST2H2AC,HIST2H2AB,BOLA1,SV2A,SF3B4,MTMR11,OTUD7B,VPS45,VPS45,PLEKHO1,ANP32E,CA14,APH1A,C1orf54,CIART,MRPS21,PRPF3,RPRD2,TARS2,ECM1,ADAMTSL4,MCL1,ENSA,GOLPH3L,HORMAD1,CTSS,CTSK,ARNT,SETDB1,CERS2,ANXA9,MINDY1,PRUNE1,BNIPL,C1orf56,CDC42SE1,MLLT11,GABPB2,SEMA6C,TNFAIP8L2-SCNM1,TNFAI…	-0.155912	2	372.832	3.39E-111	684	660.191	4316
chr1	151776438	152218334	TDRKH,LINGO4,RORC,C2CD4D,C2CD4D-AS1,THEM5,THEM5,THEM4,S100A10,S100A11,TCHHL1,TCHH,RPTN,HRNR,HRNR	0.0972255	2	624.439	6.12E-07	107	99.8164	4316
chr1	152218334	154544949	HRNR,FLG,FLG,FLG-AS1,FLG-AS1,FLG2,CRNN,LCE5A,LCE3E,LCE3D,LCE3C,LCE3B,LCE3A,LCE2D,LCE2C,LCE2B,LCE2A,LCE4A,C1orf68,KPRP,LCE1F,LCE1E,LCE1D,LCE1C,LCE1B,LCE1A,LCE6A,SMCP,IVL,SPRR4,SPRR1A,SPRR3,SPRR1B,SPRR2D,SPRR2A,SPRR2B,SPRR2E,SPRR2F,SPRR2G,LELP1,PRR9,PGLYRP3,PGLYRP4,S100A9,S100A12,S100A8,S100A8,S100A7A,S100A7,S100A6,S100A5,S100A4,LOC101928034,S100A3,S100A2,S100A16,S100A14,S100A13,S100A13,S100A1,CHTO…	-0.096161	2	442.062	6.12E-36	563	540.514	4316
chr1	154547408	155085942	TDRD10,UBE2Q1,UBE2Q1,UBE2Q1-AS1,CHRNB2,ADAR,KCNN3,PMVK,PBXIP1,PYGO2,SHC1,CKS1B,FLAD1,LENEP,ZBTB7B,DCST2,DCST1,DCST1,DCST1-AS1,DCST1-AS1,ADAM15,DCST1-AS1,EFNA4,EFNA4,EFNA3	-0.00183539	2	435.381	0.89482	177	172.249	4316
chr1	155086127	155179934	EFNA3,EFNA1,SLC50A1,DPM3,KRTCAP2,TRIM46	-0.14747	2	389.483	1.10E-06	31	30.3307	4316
chr1	155180434	155254877	TRIM46,MUC1,THBS3,MTX1,GBA,FAM189B	0.0133155	2	488.12	0.382857	64	62.3575	4316
chr1	155256272	156404053	SCAMP3,CLK2,HCN3,PKLR,FDPS,FDPS,RUSC1-AS1,RUSC1-AS1,RUSC1,RUSC1,ASH1L,ASH1L,MIR555,MSTO1,MSTO2P,YY1AP1,DAP3,MSTO2P,GON4L,GON4L,SYT11,RIT1,KHDC4,KHDC4,RXFP4,ARHGEF2,ARHGEF2,MIR6738,SSR2,UBQLN4,LAMTOR2,RAB25,MEX3A,LMNA,SEMA4A,SLC25A44,PMF1,PMF1-BGLAP,PMF1-BGLAP,BGLAP,PAQR6,SMG5,SMG5,TMEM79,GLMP,CCT3,CCT3,TSACC,TSACC,RHBG	-0.152377	2	381.485	1.67E-74	405	393.759	4316
chr1	156404553	158184150	C1orf61,MEF2D,IQGAP3,TTC24,NAXE,GPATCH4,HAPLN2,BCAN,NES,CRABP2,ISG20L2,RRNAD1,MRPL24,HDGF,PRCC,SH2D2A,SH2D2A,NTRK1,NTRK1,INSRR,NTRK1,PEAR1,LRRC71,ARHGEF11,ETV3L,ETV3,FCRL5,FCRL4,FCRL3,FCRL2,FCRL1,CD5L,KIRREL1,CD1D	0.0220727	2	437.597	0.000854282	414	403.665	4316
chr1	158184650	158356105	CD1A,CD1C,CD1B,CD1E	-0.180839	2	393.104	1.82E-08	25	23.2906	4316
chr1	158356497	160838518	CD1E,OR10T2,OR10K2,OR10K1,OR10R2,OR6Y1,OR6P1,OR10Z1,SPTA1,OR6K2,OR6K3,OR6K6,OR6N1,OR6N2,MNDA,PYHIN1,IFI16,AIM2,CADM3,CADM3,CADM3-AS1,ACKR1,FCER1A,OR10J3,OR10J1,OR10J5,APCS,CRP,DUSP23,FCRL6,SLAMF8,SLAMF8,SNHG28,SNHG28,VSIG8,CFAP45,TAGLN2,IGSF9,SLAMF9,PIGM,KCNJ10,KCNJ9,IGSF8,ATP1A2,ATP1A4,CASQ1,LOC729867,PEA15,PEA15,DCAF8,PEX19,COPA,NCSTN,NHLH1,VANGL2,SLAMF6,CD84,SLAMF1,CD48,SLAMF7,LY9,CD244	0.0243889	2	408.008	9.02E-05	500	485.908	4316
chr1	160838938	161443987	CD244,ITLN1,LOC101928372,ITLN2,ITLN2,F11R,TSTD1,USF1,ARHGAP30,NECTIN4,KLHDC9,PFDN2,NIT1,NIT1,DEDD,UFC1,USP21,PPOX,B4GALT3,ADAMTS4,NDUFS2,FCER1G,APOA2,TOMM40L,TOMM40L,MIR5187,TOMM40L,NR1I3,NR1I3,PCP4L1,MPZ,SDHC,CFAP126	-0.117465	2	372.852	2.24E-25	211	205.236	4316
chr1	161472780	173601776	FCGR2A,HSPA6,FCGR3A,FCGR3B,FCGR2B,FCRLA,FCRLB,DUSP12,ATF6,OLFML2B,NOS1AP,SPATA46,C1orf226,SH2D1B,UHMK1,UAP1,DDR2,HSD17B7,CCDC190,RGS4,RGS5,RGS5,LOC101928404,NUF2,PBX1,LMX1A,RXRG,LRRC52-AS1,LRRC52,MGST3,ALDH9A1,TMCO1,UCK2,FAM78B,POGK,TADA1,ILDR2,MAEL,GPA33,DUSP27,POU2F1,CD247,CREG1,RCSD1,MPZL1,ADCY10,MPC2,MPC2,DCAF6,DCAF6,GPR161,TIPRL,SFT2D2,TBX19,XCL2,XCL1,DPT,ATP1B1,NME7,BLZF1,BLZF1,CCDC181,CCDC…	0.0287346	2	355.618	2.50E-08	1011	973.108	4316
chr1	173610144	174969387	ANKRD45,ANKRD45,TEX50,KLHL20,CENPL,DARS2,ZBTB37,SERPINC1,RC3H1,RABGAP1L,RABGAP1L,GPR52	-0.130868	2	300.171	1.70E-14	126	120.143	4316
chr1	174976077	179143044	RABGAP1L,CACYBP,MRPS14,TNN,TNR,COP1,PAPPA2,ASTN1,BRINP2,SEC16B,CRYZL2P-SEC16B,RASAL2,TEX35,RALGPS2,RALGPS2,ANGPTL1,FAM20B,TOR3A,ABL2	0.0446066	2	369.404	1.34E-06	306	295.575	4316
chr1	179143544	181352291	SOAT1,AXDND1,AXDND1,AXDND1,NPHS2,NPHS2,TDRD5,FAM163A,TOR1AIP2,TOR1AIP1,CEP350,QSOX1,LHX4,LHX4,LHX4-AS1,ACBD6,XPR1,KIAA1614,STX6,MR1,IER5	-0.0631788	2	327.431	1.32E-07	258	247.598	4316
chr1	181352291	181798834	CACNA1E	0.204666	3	452.644	2.74E-17	56	54.3462	4316
chr1	181799334	183805324	ZNF648,GLUL,TEDDM1,RGSL1,RNASEL,RGS16,RGS8,NPL,DHX9,SHCBP1L,LAMC1,LAMC1,LAMC1-AS1,LAMC2,NMNAT2,SMG7,NCF2,ARPC5,RGL1,APOBEC4,RGL1	-0.00539514	2	360.609	0.511517	251	243.596	4316
chr1	183806374	184884132	RGL1,COLGALT2,TSEN15,C1orf21,EDEM3,FAM129A	0.0910301	2	346.56	4.10E-10	86	81.9833	4316
chr1	184884632	185290173	FAM129A,RNF2,TRMT1L,SWT1	-0.0441358	2	316.673	0.00315396	48	45.8476	4316
chr1	185290673	196747313	SWT1,IVNS1ABP,HMCN1,HMCN1,PRG4,PRG4,TPR,TPR,ODR4,LOC102724919,PDC,PTGS2,PLA2G4A,BRINP3,RGS18,RGS21,RGS1,RGS13,RGS2,UCHL5,RO60,GLRX2,CDC73,CDC73,B3GALT2,KCNT2,CFH	0.0889671	2	339.142	8.68E-31	471	452.867	4316
chr1	196747813	196887650	CFHR3,CFHR1	-0.404122	1	229.573	2.53E-05	14	10.8089	4316
chr1	196888150	198915514	CFHR4,CFHR2,CFHR5,F13B,ASPM,ZBTB41,CRB1,DENND1B,C1orf53,LHX9,NEK7,ATP6V1G3,PTPRC	0.104935	2	367.675	1.65E-20	230	220.438	4316
chr1	198915514	200973020	NR5A2,ZNF281,KIF14,DDX59,CAMSAP2,INAVA	-0.113161	2	311.955	3.77E-13	115	111.053	4316
chr1	200973520	201153923	KIF21B,CACNA1S,ASCL5,TMEM9	0.0867926	2	459.378	2.14E-11	89	87.0048	4316
chr1	201154423	201228399	IGFN1	-0.0516086	2	524.77	0.000333924	51	49.5772	4316
chr1	201228899	201739523	PKP1,TNNT2,LAD1,TNNI1,PHLDA3,CSRP1,NAV1,NAV1,IPO9-AS1	0.115905	2	436.827	5.90E-10	66	64.0039	4316
chr1	201740023	203085961	NAV1,IPO9-AS1,NAV1,IPO9-AS1,MIR1231,IPO9-AS1,IPO9,IPO9,SHISA4,LMOD1,TIMM17A,RNPEP,RNPEP,ELF3-AS1,ELF3,GPR37L1,ARL8A,PTPN7,LGR6,UBE2T,PPP1R12B,SYT2,KDM5B,RABIF,KLHL12,ADIPOR1,CYB5R1,TMEM183A,MYOG,MYOPARR	-0.0650382	2	378.409	8.35E-13	266	258.293	4316
chr1	203086461	203503720	ADORA1,MYBPH,CHI3L1,CHIT1,BTG2,FMOD,PRELP,OPTC	0.0830952	2	449.056	3.73E-07	58	56.8485	4316
chr1	203504220	204114605	ATP2B4,LAX1,ZC3H11A,ZBED6,ZC3H11A,SNRPE,SOX13	-0.170023	2	349.722	2.66E-16	70	68.1835	4316
chr1	204116506	204273727	SOX13,ETNK2,ETNK2,ERLNC1,REN,KISS1,GOLT1A,PLEKHA6	0.064664	2	458.53	6.89E-05	57	55.4704	4316
chr1	204274227	204944406	PPP1R15B,PIK3C2B,MDM4,LRRN2,NFASC	-0.0345577	2	400.134	0.027024	68	66.7494	4316
chr1	204950556	205058065	NFASC,CNTN2	0.134586	2	489.448	1.13E-09	33	32.4033	4316
chr1	205058180	205073236	CNTN2	0.00429315	2	476.329	0.827781	19	18.5184	4316
chr1	205073655	205774956	CNTN2,TMEM81,RBBP5,DSTYK,TMCC2,NUAK2,KLHDC8A,LEMD1-AS1,LEMD1,LEMD1,CDK18,MFSD4A-AS1,MFSD4A,MFSD4A,ELK4,SLC45A3,NUCKS1,RAB29	-0.0816578	2	374.72	8.44E-11	132	127.568	4316
chr1	205775456	210804166	SLC41A1,PM20D1,SLC26A9,SLC26A9,SLC26A9-AS1,RAB7B,CTSE,RHEX,AVPR1B,FAM72A,SRGAP2,IKBKE,RASSF5,EIF2D,DYRK3,MAPKAPK2,IL10,IL19,IL20,IL24,FCMR,PIGR,FCAMR,C1orf116,YOD1,PFKFB2,C4BPB,C4BPA,CD55,CR2,CR1,CR1L,CD46,CD46,CD34,PLXNA2,CAMK1G,LAMB3,LAMB3,MIR4260,HSD11B1-AS1,G0S2,HSD11B1-AS1,HSD11B1,TRAF3IP3,TRAF3IP3,C1orf74,C1orf74,IRF6,UTP25,SYT14,SYT14,SERTAD4,HHAT,KCNH1	0.0646155	2	401.244	1.16E-25	583	564.222	4316
chr1	210804666	213261057	KCNH1,RCOR3,TRAF5,RD3,SLC30A1,NEK2,LPGAT1,INTS7,DTL,PPP2R5A,TMEM206,NENF,ATF3,FAM71A,BATF3,NSL1,TATDN3,SPATA45,FLVCR1,VASH2,ANGEL2,RPS6KC1	-0.0741094	2	315.302	4.59E-11	235	226.222	4316
chr1	213261557	214378102	RPS6KC1,PROX1,SMYD2,PTPN14	0.130318	2	356.843	3.92E-08	40	38.6282	4316
chr1	214383310	215124750	PTPN14,CENPF,KCNK2	0.00533314	2	379.847	0.744146	70	68.1636	4316
chr1	215125250	223845680	KCNK2,KCTD3,USH2A,USH2A,LOC102723833,ESRRG,ESRRG,GPATCH2,SPATA17,SPATA17,SPATA17-AS1,RRP15,TGFB2,TGFB2,MIR548F3,LYPLAL1,SLC30A10,EPRS,BPNT1,IARS2,RAB3GAP2,MARK1,C1orf115,MARC2,MARC1,HLX,DUSP10,HHIPL2,TAF1A,MIA3,AIDA,BROX,FAM177B,DISP1,TLR5,SUSD4,CCDC185,CAPN8,CAPN2,TP53BP2	0.0318702	2	343.734	9.07E-08	602	578.447	4316
chr1	223846180	226360959	FBXO28,DEGS1,LOC101927164,NVL,NVL,CNIH4,WDR26,WDR26,MIR4742,CNIH3,DNAH14,LBR,ENAH,SRP9,EPHX1,TMEM63A,LEFTY1,PYCR2,PYCR2,MIR6741,LEFTY2,LEFTY2,SDE2,H3F3A,H3F3AP4,ACBD3,ACBD3,ACBD3-AS1,MIXL1,LIN9	-0.112961	2	311.518	2.51E-18	205	197.498	4316
chr1	226361459	228378006	PARP1,STUM,ITPKB,PSEN2,COQ8A,CDC42BPA,SNAP47,JMJD4,SNAP47,PRSS38,WNT9A,WNT3A,ARF1,MIR3620,ARF1,C1orf35,MRPL55,GUK1,GJC2,IBA57,OBSCN-AS1,OBSCN,OBSCN,OBSCN	0.0543589	2	487.859	4.77E-07	303	295.037	4316
chr1	228379295	229795458	TRIM11,TRIM11,MIR6742,TRIM17,HIST3H3,HIST3H2A,HIST3H2BB,RNF187,RHOU,RAB4A,CCSAP,ACTA1,NUP133,ABCB10,TAF5L,URB2	-0.052806	2	382.875	6.37E-05	117	113.754	4316
chr1	229795458	235152765	GALNT2,PGBD5,COG2,AGT,CAPN9,C1orf198,TTC13,ARV1,FAM89A,MIR1182,TRIM67,C1orf131,GNPAT,EXOC8,SPRTN,EGLN1,TSNAX-DISC1,TSNAX,TSNAX-DISC1,DISC1,TSNAX-DISC1,DISC1,DISC2,SIPA1L2,MAP10,NTPCR,PCNX2,MAP3K21,KCNK1,SLC35F3,COA6-AS1,COA6,COA6,TARBP1,IRF2BP2,TOMM20,RBM34	0.0425844	2	356.889	1.64E-08	390	377.631	4316
chr1	235154880	237650097	RBM34,ARID4B,GGPS1,TBCE,TBCE,B3GALNT2,B3GALNT2,GNG4,LYST,NID1,GPR137B,ERO1B,EDARADD,LGALS8,LGALS8,HEATR1,HEATR1,ACTN2,MTR,MT1HL1,RYR2	-0.0660947	2	338.37	9.15E-15	383	372.368	4316
chr1	237651410	238201260	RYR2,LOC100130331,ZP4	0.0917552	2	376.56	6.45E-10	76	72.6627	4316
chr1	238201260	248405494	CHRM3,FMN2,GREM2,RGS7,FH,KMO,KMO,OPN3,OPN3,OPN3,CHML,EXO1,BECN2,MAP1LC3C,PLD5,CEP170,SDCCAG8,SDCCAG8,AKT3,AKT3,ZBTB18,C1orf100,ADSS,CATSPERE,DESI2,COX20,HNRNPU,LOC101928068,EFCAB2,EFCAB2,KIF26B,SMYD3,TFB2M,CNST,SCCPDH,AHCTF1,ZNF695,ZNF670-ZNF695,ZNF670-ZNF695,ZNF670,ZNF669,ZNF124,ZNF496,NLRP3,OR2B11,GCSAML,OR2C3,GCSAML,OR2G2,OR2G3,OR13G1,OR6F1,OR1C1,OR14A16,OR11L1,TRIM58,OR2W3,OR2T8,OR2L13,OR2AK2…	-0.0457088	2	341.354	4.44E-13	683	654.506	4316
chr1	248405994	248945189	OR2T1,OR2T2,OR2T3,OR2T5,OR2G6,OR2T29,OR2T34,OR2T10,OR2T35,OR2T27,OR14I1,LYPD8,SH3BP5L,ZNF672,ZNF692,PGBD2	0.0912755	2	557.76	4.23E-10	91	84.9945	4316
chr2	11966	9356345	FAM110C,SH3YL1,ACP1,ALKAL2,TMEM18,SNTG2,TPO,PXDN,MYT1L,EIPR1,TRAPPC12,ADI1,RNASEH1,RPS7,COLEC11,ALLC,DCDC2C,SOX11,CMPK2,RSAD2,RNF144A,ID2,KIDINS220,MBOAT2,ASAP2	0.101103	2	340.036	9.33E-31	368	353.379	4316
chr2	9358755	11587452	ASAP2,ITGB1BP1,CPSF3,IAH1,ADAM17,YWHAQ,TAF1B,GRHL1,KLF11,CYS1,RRM2,HPCAL1,ODC1,NOL10,ATP6V1C2,ATP6V1C2,PDIA6,PDIA6,KCNF1,C2orf50,PQLC3,ROCK2,E2F6,GREB1	-0.0330441	2	351.803	0.000119578	270	260.79	4316
chr2	11588745	23754307	GREB1,NTSR2,LPIN1,TRIB2,LRATD1,NBAS,DDX1,MYCNOS,MYCN,MYCN,FAM49A,RAD51AP2,VSNL1,SMC6,GEN1,MSGN1,KCNS3,RDH14,NT5C1B-RDH14,NT5C1B-RDH14,NT5C1B,OSR1,TTC32,WDR35,LOC101928222,MATN3,MATN3,LAPTM4A,SDC1,PUM2,RHOB,HS1BP3,GDF7,LDAH,APOB,TDRD15,KLHL29,ATAD2B	0.0804016	2	345.031	1.83E-31	519	500.608	4316
chr2	23754646	26429765	ATAD2B,UBXN2A,MFSD2B,WDCP,FKBP1B,SF3B6,FAM228B,TP53I3,FAM228B,PFN4,FAM228B,FAM228A,ITSN2,NCOA1,PTRHD1,PTRHD1,CENPO,CENPO,CENPO,ADCY3,ADCY3,DNAJC27,EFR3B,POMC,DNMT3A,DTNB,DTNB,KIF3C,RAB10,GAREM2,HADHA,HADHB,ADGRF3,ADGRF3,SELENOI,SELENOI,DRC1	-0.104312	2	344.247	6.07E-35	405	390.386	4316
chr2	26430785	27133721	DRC1,OTOF,C2orf70,C2orf70,CIB4,KCNK3,SLC35F6,CENPA,DPYSL5,MAPRE3,TMEM214,AGBL5,OST4,EMILIN1,KHK,KHK,CGREF1,CGREF1,ABHD1,PREB	0.0450883	2	442.571	1.71E-07	191	186.092	4316
chr2	27134286	27890345	PREB,PRR30,TCF23,SLC5A6,ATRAID,CAD,SLC30A3,DNAJC5G,TRIM54,MPV17,GTF3C2,GTF3C2,GTF3C2,GTF3C2-AS1,EIF2B4,SNX17,ZNF513,PPM1G,NRBP1,KRTCAP3,KRTCAP3,IFT172,IFT172,FNDC4,GCKR,C2orf16,ZNF512,CCDC121,CCDC121,GPN1,GPN1,SUPT7L,SUPT7L,SLC4A1AP,SLC4A1AP,MRPL33,RBKS,RBKS,BABAM2,BABAM2-AS1	-0.0921945	2	389.618	2.73E-33	358	348.602	4316
chr2	27894556	28751624	BABAM2,BABAM2,LOC100505716,FLJ31356,FOSL2,FOSL2,PLB1	0.0263282	2	372.644	0.0851075	90	87.3765	4316
chr2	28752124	28917995	PPP1CB,SPDYA,SPDYA,TRMT61B,TRMT61B,WDR43	-0.188383	2	303.124	2.05E-07	33	32.0964	4316
chr2	28922918	31405964	WDR43,TOGARAM2,PCARE,CLIP4,ALK,ALK,YPEL5,LBH,LCLAT1,CAPN13,GALNT14,CAPN14,EHD3,XDH	0.0961597	2	407.458	4.74E-24	238	230.938	4316
chr2	31414624	36356623	XDH,SRD5A2,MEMO1,DPY30,SPAST,SLC30A6,NLRC4,YIPF4,BIRC6,TTC27,TTC27,LTBP1,RASGRP3,RASGRP3,LOC105374454,FAM98A,CRIM1	-0.111334	2	293.974	1.33E-22	293	281.402	4316
chr2	36357123	36742599	CRIM1,FEZ2,VIT	0.132327	2	324.161	2.39E-06	37	35.4531	4316
chr2	36743099	39665474	VIT,STRN,HEATR5B,GPATCH11,EIF2AK2,SULT6B1,CEBPZOS,CEBPZOS,CEBPZ,CEBPZ,NDUFAF7,NDUFAF7,PRKD3,PRKD3,QPCT,CDC42EP3,RMDN2,RMDN2,RMDN2-AS1,CYP1B1,ATL2,ATL2,HNRNPLL,GALM,SRSF7,GEMIN6,DHX57,MORN2,ARHGEF33,ARHGEF33,LOC375196,SOS1,CDKL4,MAP4K3	-0.0664346	2	323.907	7.22E-14	375	362.199	4316
chr2	39666874	42169636	TMEM178A,THUMPD2,SLC8A1-AS1,SLC8A1,SLC8A1,C2orf91,PKDCC,LOC102723824,EML4	0.0946523	2	297.147	2.66E-05	59	57.2534	4316
chr2	42170136	44707462	EML4,COX7A2L,KCNG3,MTA3,OXER1,HAAO,ZFP36L2,THADA,PLEKHH2,PLEKHH2,C1GALT1C1L,DYNC2LI1,DYNC2LI1,ABCG5,ABCG5,ABCG8,LRPPRC,PPM1B,SLC3A1,SLC3A1,PREPL,PREPL,CAMKMT	-0.0595748	2	328.22	5.14E-11	294	283.539	4316
chr2	44715286	47086507	CAMKMT,SIX3,SIX2,SRBD1,PRKCE,EPAS1,TMEM247,ATP6V1E2,RHOQ,RHOQ,LOC100506142,RHOQ,PIGF,PIGF,CRIPT,SOCS5,MCFD2,MCFD2,TTC7A,TTC7A	0.108333	2	350.258	1.52E-15	152	145.931	4316
chr2	47087007	48688560	STPG4,CALM2,EPCAM,MSH2,KCNK12,MSH6,FBXO11,FOXN2,PPP1R21,STON1-GTF2A1L,STON1,STON1-GTF2A1L,GTF2A1L,STON1-GTF2A1L,LHCGR	-0.110489	2	305.539	1.56E-14	149	144.45	4316
chr2	48688560	51468977	STON1-GTF2A1L,LHCGR,STON1-GTF2A1L,FSHR,NRXN1	0.0754514	2	310.152	2.02E-05	80	76.1342	4316
chr2	51468977	54256151	ASB3,GPR75-ASB3,ASB3,GPR75-ASB3,CHAC2,GPR75-ASB3,ERLEC1,GPR75-ASB3,GPR75,PSME4,ACYP2,ACYP2,TSPYL6	-0.063701	2	291.043	1.87E-06	115	110.118	4316
chr2	54256651	55026418	ACYP2,C2orf73,SPTBN1,EML6,RTN4	0.0726577	2	383.767	1.48E-07	114	110.757	4316
chr2	55026418	55866572	RTN4,CLHC1,RPS27A,RPS27A,MIR4426,MTIF2,CCDC88A,CFAP36,PPP4R3B,PNPT1	-0.0941732	2	311.626	3.09E-11	138	133.768	4316
chr2	55867072	60553270	EFEMP1,CCDC85A,VRK2,VRK2,FANCL,FANCL,BCL11A	0.0720486	2	275.715	0.000163437	92	87.8159	4316
chr2	60553770	62763765	PAPOLG,REL,PUS10,PEX13,KIAA1841,C2orf74,AHSA2P,AHSA2P,USP34,USP34,XPO1,FAM161A,CCT4,COMMD1,B3GNT2,TMEM17,EHBP1	-0.135509	2	290.074	2.17E-30	257	246.526	4316
chr2	62764265	69354312	EHBP1,EHBP1,LOC100132215,OTX1,WDPCP,MDH1,UGP2,VPS54,PELI1,LGALSL,AFTPH,SERTAD2,SLC1A4,CEP68,RAB1A,ACTR2,SPRED2,MEIS1,MEIS1,MEIS1-AS2,ETAA1,C1D,WDR92,PNO1,PPP3R1,CNRIP1,PLEK,FBXO48,APLF,PROKR1,ARHGAP25,BMP10,GKN2,GKN1,ANTXR1,GFPT1	0.0254589	2	320.42	0.00176814	390	374.126	4316
chr2	69354488	70450866	GFPT1,NFU1,AAK1,ANXA4,GMCL1,SNRNP27,MXD1,ASPRV1,PCBP1,C2orf42,TIA1,PCYOX1,SNRPG,FAM136A,TGFA	-0.104518	2	333.893	2.84E-13	133	128.597	4316
chr2	70453217	73489133	TGFA,ADD2,FIGLA,CLEC4F,CD207,VAX2,ATP6V1B1,ATP6V1B1,ATP6V1B1-AS1,ANKRD53,TEX261,NAGK,MCEE,MPHOSPH10,PAIP2B,ZNF638,DYSF,CYP26B1,EXOC6B,SPR,EMX1,SFXN5,RAB11FIP5,NOTO,SMYD5,PRADC1,CCT7,FBXO41,EGR4,ALMS1	0.0421635	2	394.3	2.59E-07	388	374.807	4316
chr2	73489633	74253128	ALMS1,NAT8,TPRKB,DUSP11,C2orf78,STAMBP,ACTG2,DGUOK,DGUOK,DGUOK-AS1,TET3,BOLA3,MOB1A,MTHFD2,SLC4A5	-0.0991129	2	353.082	5.89E-15	147	142.886	4316
chr2	74254618	84906423	SLC4A5,DCTN1,WDR54,RTKN,INO80B-WBP1,INO80B,INO80B-WBP1,WBP1,MOGS,MRPL53,CCDC142,CCDC142,TTC31,TTC31,LBX2,LBX2,LBX2-AS1,PCGF1,TLX2,DQX1,AUP1,AUP1,HTRA2,HTRA2,HTRA2,LOXL3,LOXL3,LOXL3,DOK1,DOK1,M1AP,SEMA4F,HK2,POLE4,TACR1,EVA1A,MRPL19,GCFC2,LRRTM4,REG3G,REG1B,REG1A,REG3A,CTNNA2,CTNNA2,LRRTM1,SUCLG1,DNAH6,TRABD2A,TMSB10	0.0405694	2	357.58	5.82E-11	491	475.701	4316
chr2	84906923	85668219	KCMF1,TCF7L1,TGOLN2,RETSAT,ELMOD3,CAPG,MAT2A,GGCX,VAMP8,VAMP5,RNF181,TMEM150A,USP39,C2orf68,USP39,SFTPB	-0.0927803	2	380.148	3.47E-13	136	132.058	4316
chr2	85668719	88749480	GNLY,ATOH8,ST3GAL5,POLR1A,PTCD3,IMMT,MRPL35,REEP1,KDM3A,CHMP3,RNF103-CHMP3,RNF103-CHMP3,RNF103,RNF103-CHMP3,RMND5A,RMND5A,CD8A,CD8B,RGPD2,RGPD1,RGPD2,RGPD1,PLGLB1,PLGLB2,PLGLB1,PLGLB2,PLGLB2,PLGLB1,PLGLB2,PLGLB1,RGPD1,RGPD2,RGPD1,RGPD2,KRCC1,SMYD1,FABP1,THNSL2,FOXI3,TEX37,LOC101928371,EIF2AK3,EIF2AK3,RPIA	-0.00302643	2	395.858	0.949265	333	320.423	4316
chr2	88749980	95274085	RPIA,-,LOC442028,TEKT4,MAL,MRPS5,ZNF514,ZNF2	-0.250497	1	252.478	3.62E-05	70	65.1553	4316
chr2	95274585	96138436	PROM2,KCNIP3,FAHD2A,TRIM43,FAHD2CP,GPAT2,GPAT2,ADRA2B,ASTL	0.120791	2	480.019	1.30E-10	94	90.2715	4316
chr2	96143822	97192886	DUSP2,STARD7,TMEM127,CIAO1,SNRNP200,ITPRIPL1,NCAPH,NEURL3,ARID5A,KANSL3,FER1L5,LMAN2L,CNNM4,CNNM3,ANKRD23,ANKRD39,SEMA4C,FAM178B,FAM178B,LOC101927053,FAHD2B,ANKRD36	-0.0451952	2	404.773	3.53E-07	304	294.099	4316
chr2	97192980	98997696	ANKRD36,ANKRD36B,COX5B,ACTR1B,ZAP70,TMEM131,VWA3B,CNGA3,INPP4A,COA5,UNC50,MGAT4A,KIAA1211L	0.0492861	2	408.703	6.01E-08	269	253.496	4316
chr2	98998196	101823427	TSGA10,TSGA10,TSGA10,C2orf15,LIPT1,MITD1,MRPL30,LYG2,LYG1,TXNDC9,EIF5B,EIF5B,REV1,REV1,AFF3,LONRF2,CHST10,NMS,PDCL3,NPAS2,NPAS2,LOC101927142,RPL31,RPL31,TBC1D8,TBC1D8,CNOT11,RNF149,CREG2,RFX8,MAP4K4	-0.0469398	2	331.206	1.59E-06	269	260.473	4316
chr2	101823927	105241358	MAP4K4,IL1R2,IL1R1,IL1RL2,IL1RL1,IL18R1,IL18RAP,SLC9A4,SLC9A2,MFSD9,TMEM182,POU3F3,LOC102724691,MRPS9,MRPS9,MRPS9,UTAT33	0.0990815	2	360.223	4.30E-20	177	170.911	4316
chr2	105241858	111825036	GPR45,TGFBRAP1,C2orf49,FHL2,NCK2,C2orf40,UXS1,RGPD3,ST6GAL2,RGPD4,SLC5A7,SULT1C3,SULT1C2,SULT1C4,GCC2,GCC2,GCC2-AS1,LIMS1,LIMS1,LIMS1-AS1,RANBP2,CCDC138,EDAR,SH3RF3,SEPT10,SOWAHC,RGPD6,RGPD5,RGPD8,RGPD6,RGPD8,RGPD5,LIMS4,LIMS3,LIMS3-LOC440895,MALL,NPHP1,LIMS3-LOC440895,LIMS3,LIMS4,RGPD5,RGPD8,RGPD6,BUB1,ACOXL,BCL2L11,ANAPC1	-0.000431304	2	419.039	0.763277	522	499.714	4316
chr2	111825130	112775267	ANAPC1,MERTK,TMEM87B,FBLN7,ZC3H8,ZC3H6,RGPD5,RGPD8,TTL,LOC105373562,POLR1B,POLR1B,CHCHD5,SLC20A1,NT5DC4,CKAP2L,CKAP2L,IL1A	-0.0824059	2	390.699	3.48E-14	190	182.933	4316
chr2	112777986	127726777	IL1A,IL1B,IL37,IL36G,IL36A,IL36B,IL36RN,IL1F10,IL1RN,PSD4,PAX8,PAX8,PAX8-AS1,CBWD2,FOXD4L1,RABL2A,SLC35F5,ACTR3,DPP10,DDX18,CCDC93,INSIG2,EN1,MARCO,C1QL2,STEAP3,STEAP3,STEAP3-AS1,C2orf76,DBI,TMEM37,SCTR,SCTR,LOC107105282,CFAP221,TMEM177,PTPN4,EPB41L5,TMEM185B,RALB,INHBB,GLI2,TFCP2L1,NIFK-AS1,NIFK,NIFK,TSN,CNTNAP5,GYPC,TEX51,BIN1,CYP27C1,ERCC3,MAP3K2,PROC,IWS1,MYO7B,MYO7B,LOC105373609,LIMS2,LIMS2,…	0.0386431	2	356.845	2.90E-11	728	701.84	4316
chr2	127727277	128267661	WDR33,POLR2D,AMMECR1L,SAP130,UGGT1	-0.130244	2	327.37	4.35E-12	86	82.5626	4316
chr2	128268161	134901860	HS6ST1,RAB6C-AS1,RAB6C,RAB6C,POTEF,CCDC74B,SMPD4,SMPD4,MZT2B,MZT2B,TUBA3E,CCDC115,CCDC115,IMP4,IMP4,PTPN18,POTEI,CFC1B,CFC1,POTEJ,GPR148,AMER3,ARHGEF4,FAM168B,PLEKHB2,POTEE,RAB6D,TUBA3D,MZT2A,CCDC74A,GPR39,GPR39,LYPD1,LYPD1,NCKAP5,MGAT5,TMEM163,ACMSD,ACMSD,CCNT2-AS1	0.0408934	2	456.348	3.04E-05	353	337.247	4316
chr2	134902360	135979366	CCNT2,MAP3K19,RAB3GAP1,ZRANB3,R3HDM1,LOC107985946,UBXN4,UBXN4,LCT,LCT,LOC100507600,MCM6,DARS	-0.1063	2	328.995	3.21E-21	197	190.485	4316
chr2	135983396	169244932	DARS,DARS,DARS-AS1,CXCR4,THSD7B,THSD7B,HNMT,SPOPL,NXPH2,LRP1B,KYNU,ARHGAP15,LOC101928386,GTDC1,GTDC1,ZEB2,ACVR2A,ORC4,MBD5,EPC2,KIF5C,LYPD6B,LYPD6,MMADHC,RND3,RBM43,NMI,LOC101929319,TNFAIP6,RIF1,NEB,ARL5A,CACNB4,STAM2,FMNL2,PRPF40A,ARL6IP6,RPRM,GALNT13,GALNT13,LOC100144595,KCNJ3,NR4A2,GPD2,GALNT5,ERMN,CYTIP,ACVR1C,ACVR1,UPP2,CCDC148-AS1,CCDC148,CCDC148,PKP4,PKP4,PKP4-AS1,DAPL1,TANC1,WDSUB1,BAZ2B,…	0.0681009	2	349.592	1.49E-75	1936	1864.95	4316
chr2	169246704	172061655	LRP2,BBS5,KLHL41,FASTKD1,PPIG,CCDC173,PHOSPHO2-KLHL23,PHOSPHO2,PHOSPHO2-KLHL23,KLHL23,SSB,SSB,METTL5,METTL5,UBR3,MYO3B,LOC101926913,SP5,ERICH2,GAD1,GORASP2,TLK1,TLK1,METTL8,DCAF17,CYBRD1,DYNC1I2,SLC25A12,HAT1,METAP1D	-0.0619105	2	311.148	3.41E-12	374	359.534	4316
chr2	172063710	192498025	METAP1D,DLX1,DLX2,ITGA6,ITGA6,ITGA6-AS1,PDK1,RAPGEF4-AS1,RAPGEF4,RAPGEF4,MAP3K20,MAP3K20,MAP3K20-AS1,CDCA7,SP3,OLA1,SP9,CIR1,SCRN3,GPR155,WIPF1,CHRNA1,CHN1,ATF2,ATP5MC3,LNPK,LNPK,EVX2,HOXD13,HOXD12,HOXD11,HOXD10,HOXD9,HOXD8,HOXD4,HOXD4,HOXD3,HOXD1,MTX2,HNRNPA3,NFE2L2,AGPS,TTC30B,TTC30A,PDE11A,PDE11A,LOC105373764,RBM45,OSBPL6,PRKRA-AS1,PRKRA,PRKRA,PJVK,FKBP7,PLEKHA3,TTN-AS1,TTN,TTN-AS1,TTN,TTN,TTN…	0.110164	2	390.396	1.52E-166	1931	1866.28	4316
chr2	192498025	197779066	SLC39A10,DNAH7,STK17B,HECW2,CCDC150,CCDC150,LOC100130452,GTF3C3,C2orf66,PGAP1,ANKRD44,SF3B1,SF3B1,COQ10B,HSPD1,HSPE1-MOB4,HSPE1,HSPE1-MOB4,MOB4,RFTN2,MARS2,BOLL	-0.0364395	2	312.356	9.21E-06	370	353.938	4316
chr2	197781721	200818393	BOLL,PLCL1,SATB2,C2orf69,TYW5,TYW5,MAIP1,MAIP1,SPATS2L,KCTD18,SGO2,AOX1,BZW1	0.0441884	2	327.304	0.000315106	157	152.395	4316
chr2	200818754	203867442	BZW1,CLK1,PPIL3,NIF3L1,ORC2,FAM126B,NDUFB3,CFLAR,CFLAR,CFLAR-AS1,CASP10,CASP8,FLACC1,FLACC1,TRAK2,STRADB,C2CD6,TMEM237,MPP4,ALS2,CDK15,FZD7,KIAA2012,KIAA2012,KIAA2012-AS1,KIAA2012,SUMO1,NOP58,BMPR2,FAM117B,ICA1L,WDR12,CARF,NBEAL1,CYP20A1,ABI2,ABI2,RAPH1,RAPH1,CD28	-0.10945	2	321.181	1.20E-42	519	500.761	4316
chr2	203867942	205795058	CTLA4,ICOS,PARD3B,NRP2	0.107835	2	318.305	5.59E-09	76	72.8874	4316
chr2	205795558	206445524	INO80D,NDUFS1,EEF1B2,GPR1,ZDBF2,ADAM23	-0.101764	2	360.25	1.59E-10	79	76.4435	4316
chr2	206446024	207561160	ADAM23,FAM237A,DYTN,MDH1B,FASTKD2,CPO,KLF7,CREB1	0.062643	2	350.97	5.58E-06	102	98.4789	4316
chr2	207567462	208285933	CREB1,CREB1,METTL21A,METTL21A,CCNYL1,FZD5,PLEKHM3,LOC100507443,CRYGD,LOC100507443,CRYGC,LOC100507443,CRYGB,CRYGA,C2orf80,IDH1,PIKFYVE	-0.0982921	2	345.311	2.04E-09	88	84.2087	4316
chr2	208288728	213148629	PIKFYVE,PTH2R,MAP2,UNC80,RPE,KANSL1L,KANSL1L,LOC101928020,ACADL,MYL1,LANCL1-AS1,LANCL1,LANCL1,CPS1,CPS1,ERBB4,IKZF2	0.0820603	2	373.105	3.14E-19	321	310.312	4316
chr2	213149129	216678231	SPAG16,VWC2L,BARD1,SNHG31,ABCA12,ABCA12,ATIC,FN1,MREG,PECR,TMEM169,XRCC5,MARCH4,SMARCAL1,RPL37A,IGFBP2,IGFBP5	-0.00101786	2	342.133	0.752475	262	252.596	4316
chr2	216678849	217893012	IGFBP5,TNP1,TNS1	0.148815	2	434.517	4.08E-13	46	44.7117	4316
chr2	217893438	218870526	TNS1,CXCR2,CXCR1,ARPC2,GPBAR1,AAMP,PNKD,PNKD,TMBIM1,PNKD,TMBIM1,MIR6513,PNKD,TMBIM1,PNKD,CATIP-AS2,CATIP-AS2,CATIP,CATIP,CATIP,CATIP-AS1,SLC11A1,CTDSP1,VIL1,USP37,CNOT9,PLCD4,ZNF142,BCS1L,RNF25,STK36,TTLL4,CYP27A1,PRKAG3	-0.101244	2	384.26	1.46E-30	283	275.282	4316
chr2	218871026	222304394	WNT6,WNT10A,CDK5R2,FEV,CRYBA2,LOC100129175,CFAP65,CFAP65,IHH,NHEJ1,SLC23A3,CNPPD1,RETREG2,ZFAND2B,ABCB6,ATG9A,ANKZF1,GLB1L,STK16,TUBA4A,TUBA4A,TUBA4B,DNAJB2,PTPRN,RESP18,DNPEP,DES,SPEG,SPEG,GMPPA,ASIC4,CHPF,TMEM198,OBSL1,OBSL1,INHA,STK11IP,SLC4A3,EPHA4,PAX3,CCDC140	0.0573749	2	458.655	6.96E-18	452	441.403	4316
chr2	222304894	233435924	SGPP2,FARSB,MOGAT1,ACSL3,KCNE4,SCG2,AP1S3,WDFY1,MRPL44,SERPINE2,FAM124B,CUL3,DOCK10,NYAP2,IRS1,RHBDD1,COL4A4,COL4A3,LOC654841,MFF,TM4SF20,AGFG1,C2orf83,SLC19A3,CCL20,DAW1,SPHKAP,PID1,DNER,TRIP12,TRIP12,FBXO36,FBXO36,SLC16A14,SP110,SP140,SP140L,SP100,CAB39,ITM2C,GPR55,SPATA3,C2orf72,PSMD1,PSMD1,HTR2B,ARMC9,B3GNT7,NCL,NMUR1,TEX44,PTMA,PDE6D,COPS7B,NPPC,DIS3L2,ALPP,ALPG,ALPI,ECEL1,PRSS56,CHRND,CHRNG…	-0.0232323	2	357.54	1.17E-05	1058	1019.31	4316
chr2	233436315	240895997	DGKD,USP40,UGT1A8,UGT1A8,UGT1A10,UGT1A8,UGT1A10,UGT1A9,UGT1A8,UGT1A10,UGT1A9,UGT1A7,UGT1A8,UGT1A10,UGT1A9,UGT1A7,UGT1A6,UGT1A8,UGT1A10,UGT1A9,UGT1A7,UGT1A6,UGT1A5,UGT1A8,UGT1A10,UGT1A9,UGT1A7,UGT1A6,UGT1A5,UGT1A4,UGT1A8,UGT1A10,UGT1A9,UGT1A7,UGT1A6,UGT1A5,UGT1A4,UGT1A3,UGT1A8,UGT1A10,UGT1A9,UGT1A7,UGT1A6,UGT1A5,UGT1A4,UGT1A3,UGT1A1,MROH2A,HJURP,TRPM8,SPP2,ARL4C,SH3BP4,AGAP1,GBX2,ASB18,IQCA1,ACKR3…	0.0769033	2	428.149	2.33E-40	714	694.621	4316
chr2	240896497	242182852	SNED1,SNED1,MTERF4,MTERF4,PASK,PASK,PPP1R7,PPP1R7,ANO7,HDLBP,SEPT2,FARP2,FARP2,STK25,STK25,BOK,THAP4,ATG4B,DTYMK,ING5,D2HGDH,GAL3ST2,NEU4,PDCD1,RTP5	-0.0241519	2	436.971	0.0131766	255	247.598	4316
chr3	12314	9429009	CHL1,CHL1,CHL1-AS1,CNTN6,CNTN4,CNTN4,CNTN4-AS1,IL5RA,TRNT1,TRNT1,CRBN,CRBN,LRRN1,SETMAR,SUMF1,ITPR1,BHLHE40-AS1,BHLHE40,BHLHE40,ARL8B,EDEM1,GRM7,LMCD1,SSUH2,CAV3,OXTR,RAD18,SRGAP3,THUMPD3,SETD5	0.081466	2	332.064	4.39E-25	391	376.31	4316
chr3	9433844	10336300	SETD5,LHFPL4,MTMR14,CPNE9,BRPF1,OGG1,OGG1,CAMK1,CAMK1,TADA3,ARPC4,ARPC4-TTLL3,ARPC4-TTLL3,TTLL3,RPUSD3,CIDEC,JAGN1,IL17RE,IL17RC,CRELD1,PRRT3,PRRT3,PRRT3-AS1,EMC3,EMC3,FANCD2,FANCD2,FANCD2OS,FANCD2OS,BRK1,VHL,IRAK2,IRAK2,TATDN2,TATDN2,GHRLOS,GHRL,SEC13,ATP2B2	-0.0995214	2	390.606	1.07E-28	310	300.092	4316
chr3	10338175	11025583	ATP2B2,SLC6A11,SLC6A1,SLC6A1-AS1,SLC6A1	0.181226	2	410.516	1.54E-13	49	47.4709	4316
chr3	11025772	11309061	SLC6A1,HRH1,ATG7	0.00158465	2	385.989	0.977672	19	18.4935	4316
chr3	11313303	12796220	ATG7,ATG7,VGLL4,VGLL4,TAMM41,SYN2,SYN2,TIMP4,PPARG,TSEN2,MKRN2OS,MKRN2,RAF1,TMEM40	-0.0921703	2	320.826	3.13E-07	130	125.666	4316
chr3	12796720	14924138	CAND2,RPL32,IQSEC1,NUP210,HDAC11,FBLN2,WNT7A,CHCHD4,TMEM43,XPC,LSM3,SLC6A6,CCDC174,C3orf20,FGD5	0.0991682	2	437.307	9.86E-22	247	240.775	4316
chr3	14926069	16260263	FGD5,NR2C2,NR2C2,MRPS25,MRPS25,RBSN,CAPN7,SH3BP5-AS1,SH3BP5,SH3BP5,METTL6,EAF1,COLQ,HACL1,HACL1,BTD,BTD,ANKRD28,GALNT15	-0.0309693	2	362.566	0.00415182	180	173.559	4316
chr3	16260763	19281329	DPH3,OXNAD1,OXNAD1,RFTN1,RFTN1,DAZL,PLCL2,TBC1D5,SATB1,KCNH8	0.101645	2	297.104	2.41E-10	122	116.044	4316
chr3	19281829	24127757	KCNH8,EFHB,RAB5A,RAB5A,PP2D1,PP2D1,KAT2B,SGO1,SGO1,SGO1-AS1,ZNF385D,ZNF385D,ZNF385D-AS1,UBE2E2,UBE2E1,NKIRAS1,RPL15,NR1D2,THRB	-0.0304346	2	280.075	0.00823938	153	147.364	4316
chr3	24133315	27202557	THRB,THRB,LOC101927854,RARB,TOP2B,NGLY1,OXSM,LRRC3B,NEK10	0.0956684	2	317.658	2.38E-10	117	112.283	4316
chr3	27203057	28513563	NEK10,SLC4A7,EOMES,CMC1,AZI2,ZCWPW2	0.000542052	2	318.918	0.945209	94	90.4106	4316
chr3	28515553	31748120	ZCWPW2,RBMS3,TGFBR2,GADL1,STT3B,OSBPL10	0.119631	2	289.163	3.68E-09	108	102.402	4316
chr3	31748620	33373921	OSBPL10,ZNF860,GPD1L,CMTM8,CMTM7,CMTM6,DYNC1LI1,CNOT10,TRIM71,CCR4,GLB1,GLB1,TMPPE,CRTAP,SUSD5,FBXL2	-0.13008	2	314.561	8.53E-19	148	143.468	4316
chr3	33375287	35530065	FBXL2,FBXL2,UBP1,UBP1,PDCD6IP	-0.00715237	2	290.332	0.726098	54	52.6161	4316
chr3	35530065	36895758	ARPP21,ARPP21,STAC,DCLK3,TRANK1	0.0978379	2	394.169	1.44E-10	94	91.0737	4316
chr3	36899108	37470506	TRANK1,EPM2AIP1,MLH1,LRRFIP2,LOC152048,GOLGA4,GOLGA4	-0.0805449	2	337.85	6.04E-09	103	99.8223	4316
chr3	37471006	40312014	ITGA9,ITGA9,ITGA9-AS1,CTDSPL,VILL,PLCD1,DLEC1,ACAA1,MYD88,OXSR1,SLC22A13,SLC22A14,XYLB,ACVR2B,EXOG,SCN5A,SCN10A,SCN11A,WDR48,GORASP1,GORASP1,TTC21A,TTC21A,CSRNP1,XIRP1,CX3CR1,CCR8,SLC25A38,RPSA,MOBP,MYRIP,MYRIP,EIF1B-AS1,EIF1B	0.0681509	2	416.496	4.60E-25	477	462.072	4316
chr3	40312514	40809581	ENTPD3,ENTPD3,ENTPD3-AS1,RPL14,ZNF619,ZNF620,ZNF621	-0.114711	2	348.463	3.45E-06	48	46.1077	4316
chr3	40809581	41249574	CTNNB1,ULK4	0.114561	2	391.567	4.11E-06	19	18.6857	4316
chr3	41250074	42191636	ULK4,TRAK1	-0.119747	2	250.208	3.59E-07	62	58.7618	4316
chr3	42193074	43432110	TRAK1,CCK,LYZL4,VIPR1,VIPR1,VIPR1-AS1,SEC22C,SEC22C,SS18L2,SEC22C,NKTR,NKTR,LOC101928323,ZBTB47,KLHL40,HHATL,CCDC13,CCDC13,CCDC13-AS1,HIGD1A,ACKR2,CYP8B1,ZNF662,KRBOX1,GASK1A,POMGNT2,SNRK,SNRK,SNRK-AS1,ANO10	0.0587523	2	420.025	1.13E-09	185	179.931	4316
chr3	43432610	44851952	ANO10,ANO10,ABHD5,ABHD5,TOPAZ1,TCAIM,ZNF445,ZKSCAN7,ZKSCAN7,ZKSCAN7-AS1,ZKSCAN7-AS1,ZNF660-ZNF197,ZNF660,ZKSCAN7-AS1,ZNF660-ZNF197,ZNF197,ZKSCAN7-AS1,ZNF35,ZNF502,ZNF501,KIAA1143,KIF15	-0.0435099	2	351.804	0.000102485	170	164.887	4316
chr3	44852207	47009320	KIF15,TMEM42,TGM4,ZDHHC3,EXOSC7,CLEC3B,CDCP1,LARS2,LARS2,LARS2-AS1,LIMD1,SACM1L,SLC6A20,LZTFL1,LZTFL1,CCR9,FYCO1,FYCO1,CXCR6,XCR1,CCR1,CCR3,CCR2,LOC102724297,CCR5,CCRL2,LTF,RTP3,LRRC2,TDGF1,FAM240A,ALS2CL,TMIE,PRSS50,PRSS46P,PRSS45P,PRSS42P,MYL3,PTH1R,CCDC12,CCDC12,NBEAL2,NBEAL2	0.066395	2	413.397	1.13E-19	393	380.413	4316
chr3	47017092	48394059	SETD2,KIF9-AS1,KIF9,KIF9,KLHL18,PTPN23,SCAP,ELP6,CSPG5,SMARCC1,DHX30,DHX30,MIR1226,MAP4,CDC25A,CAMP,ZNF589,NME6,SPINK8,FBXW12	-0.1471	2	356.357	5.97E-39	278	268.872	4316
chr3	48394559	48435128	FBXW12,PLXNB1,CCDC51	0.0679343	2	503.177	9.36E-05	47	45.9284	4316
chr3	48440296	48567891	TMA7,ATRIP,ATRIP-TREX1,ATRIP,ATRIP-TREX1,TREX1,SHISA5,PFKFB4,PFKFB4,MIR6823,UCN2,COL7A1	-0.0791237	2	419.067	1.16E-05	56	54.4256	4316
chr3	48568089	48662366	COL7A1,COL7A1,MIR711,UQCRC1,TMEM89,SLC26A6,SLC26A6,MIR6824,CELSR3,CELSR3,MIR4793	0.0544484	2	488.434	6.72E-08	161	156.842	4316
chr3	48662366	49625178	CELSR3,NCKIPSD,IP6K2,PRKAR2A,SLC25A20,ARIH2OS,ARIH2OS,ARIH2,ARIH2,ARIH2,P4HTM,WDR6,WDR6,DALRD3,DALRD3,NDUFAF3,IMPDH2,IMPDH2,QRICH1,QARS,QARS,MIR6890,USP19,LAMB2,CCDC71,KLHDC8B,C3orf84,C3orf84,CCDC36,C3orf62,C3orf62,MIR4271,USP4,GPX1,RHOA,TCTA,AMT,AMT,NICN1,NICN1,DAG1,BSN	-0.126789	2	379.257	2.66E-33	316	306.443	4316
chr3	49625178	49727655	BSN,APEH,MST1,RNF123,RNF123,AMIGO3,GMPPB,IP6K1	0.0823573	2	515.147	9.86E-13	139	136.102	4316
chr3	49728102	50159734	IP6K1,CDHR4,INKA1,UBA7,UBA7,MIR5193,TRAIP,CAMKV,MST1R,MON1A,RBM6,RBM5,RBM5,RBM5-AS1,RBM5,SEMA3F-AS1,SEMA3F	-0.109784	2	392.791	1.62E-20	167	162.229	4316
chr3	50160234	50675300	SEMA3F,GNAT1,SLC38A3,GNAI2,SEMA3B,LSMEM2,IFRD2,HYAL3,HYAL3,NAA80,HYAL1,HYAL2,TUSC2,RASSF1,RASSF1,RASSF1-AS1,ZMYND10,ZMYND10,NPRL2,CYB561D2,CYB561D2,TMEM115,CYB561D2,CACNA2D2,CACNA2D2,C3orf18,HEMK1,CISH,MAPKAPK3,DOCK3	0.0839962	2	454.568	4.00E-16	216	209.654	4316
chr3	50675800	51938204	DOCK3,MANF,RBM15B,DCAF1,RAD54L2,TEX264,GRM2,IQCF6,IQCF3,IQCF2,IQCF5-AS1,IQCF5,IQCF1,RRP9	-0.0975485	2	356.715	2.43E-09	184	177.071	4316
chr3	51941408	52096712	RRP9,PARP3,GPR62,PCBP4,ABHD14B,ABHD14A-ACY1,ABHD14A,ABHD14A-ACY1,ACY1,RPL29,DUSP7,POC1A	0.093875	2	466.649	1.93E-10	58	56.3011	4316
chr3	52097212	52343989	POC1A,ALAS1,TLR9,TWF2,PPM1M,WDR82,GLYCTK,DNAH1	-0.0151056	2	423.852	0.348745	75	72.8706	4316
chr3	52344489	52548235	DNAH1,BAP1,PHF7,SEMA3G,TNNC1,NISCH,STAB1,STAB1,NT5DC2,NT5DC2,SMIM4,PBRM1	0.142225	2	504.15	3.78E-57	234	228.33	4316
chr3	52550420	52778017	PBRM1,GNL3,GLT8D1,SPCS1,NEK4,ITIH1	-0.114764	2	354.785	2.24E-12	76	73.6967	4316
chr3	52778339	52833749	ITIH1,ITIH3,ITIH4,ITIH4,ITIH4-AS1,STIMATE-MUSTN1,MUSTN1	0.115272	2	471.328	3.52E-12	68	66.3857	4316
chr3	52834939	53495233	STIMATE-MUSTN1,MUSTN1,STIMATE-MUSTN1,STIMATE,SFMBT1,RFT1,PRKCD,TKT,DCP1A,CACNA1D	-0.0439104	2	357.641	0.00242576	95	91.5536	4316
chr3	53497151	56556742	CACNA1D,CHDH,IL17RB,ACTR8,SELENOK,CACNA2D3,CACNA2D3,CACNA2D3-AS1,CACNA2D3,LRTM1,WNT5A,ERC2	0.106529	2	372.527	4.55E-22	190	182.872	4316
chr3	56557242	58505286	CCDC66,CCDC66,TASOR,TASOR,ARHGEF3,ARHGEF3,ARHGEF3-AS1,ARHGEF3,SPATA12,IL17RD,HESX1,APPL1,APPL1,ASB14,APPL1,ASB14,LOC105377102,ASB14,LOC105377102,ASB14,ASB14,DNAH12,PDE12,PDE12,ARF4,PDE12,DENND6A,DENND6A,DENND6A,SLMAP,FLNB,FLNB,FLNB-AS1,DNASE1L3,ABHD6,RPP14,HTD2,PXK,PDHB,KCTD6,ACOX2	-0.100408	2	326.163	4.71E-27	318	307.847	4316
chr3	58508892	101399055	ACOX2,FAM107A,FAM107A,FAM3D-AS1,FAM3D-AS1,FAM3D,FAM3D,C3orf67,C3orf67,C3orf67-AS1,FHIT,PTPRG,PTPRG,PTPRG-AS1,C3orf14,FEZF2,CADPS,SYNPR,SYNPR,SYNPR-AS1,SNTN,C3orf49,THOC7,THOC7,ATXN7,PSMD6-AS2,PSMD6,PSMD6,PRICKLE2-AS1,PRICKLE2,PRICKLE2,PRICKLE2,PRICKLE2-AS3,ADAMTS9,ADAMTS9,ADAMTS9-AS1,ADAMTS9,ADAMTS9-AS2,MAGI1,SLC25A26,LRIG1,KBTBD8,SUCLG2,TAFA1,TAFA4,EOGT,TMF1,UBA3,ARL6IP5,LMOD3,FRMD4B,MITF,FOXP1,…	0.0423194	2	312.541	1.88E-19	1406	1346.54	4316
chr3	101399555	101807126	SENP7,TRMT10C,PCNP,ZBTB11,ZBTB11,ZBTB11-AS1,RPL24,CEP97,NXPE3	-0.107253	2	311.658	5.34E-08	63	61.0316	4316
chr3	101816794	109069757	NXPE3,NFKBIZ,ZPLD1,ALCAM,CBLB,CCDC54,BBX,CD47,IFT57,HHLA2,MYH15,CIP2A,DZIP3,RETNLB,TRAT1,GUCA1C,MORC1	0.0808304	2	314.665	2.74E-18	304	293.636	4316
chr3	109070257	110204767	MORC1,MORC1,MORC1-AS1,DPPA2,DPPA4	-0.131973	2	268.148	4.09E-05	31	29.6148	4316
chr3	110204767	113294821	NECTIN3,CD96,CD96,ZBED2,PLCXD2,PLCXD2,PHLDB2,PHLDB2,ABHD10,TAGLN3,TMPRSS7,C3orf52,GCSAM,SLC9C1,CD200,BTLA,ATG3,ATG3,SLC35A5,SLC35A5,CCDC80,CD200R1L-AS1,CD200R1L,CD200R1L,CD200R1,GTPBP8,NEPRO,BOC,CFAP44	0.0823069	2	363.753	2.15E-15	251	240.192	4316
chr3	113296724	114131400	CFAP44,CFAP44,CFAP44-AS1,SPICE1,SIDT1,USF3,NAA50,ATP6V1A,GRAMD1C,ZDHHC23,CCDC191,QTRT2,DRD3	-0.0395378	2	357.151	1.27E-05	194	186.453	4316
chr3	114139499	120709909	DRD3,ZNF80,TIGIT,ZBTB20,ZBTB20,ZBTB20-AS1,GAP43,LSAMP,IGSF11,TEX55,UPK1B,B4GALT4,B4GALT4,B4GALT4-AS1,ARHGAP31,TMEM39A,POGLUT1,TIMMDC1,CD80,ADPRH,PLA1A,POPDC2,COX17,MAATS1,NR1I2,GSK3B,GPR156,LRRC58,FSTL1,NDUFB4,HGD,RABL3	0.0297003	2	330.727	0.00071767	298	288.235	4316
chr3	120710409	122855806	RABL3,GTF2E1,STXBP5L,POLQ,ARGFX,FBXO40,HCLS1,GOLGB1,IQCB1,EAF2,SLC15A2,ILDR1,CD86,CASR,CSTA,CCDC58,FAM162A,WDR5B,LOC102723582,KPNA1,KPNA1,PARP9,PARP9,DTX3L,DTX3L,PARP15,PARP14,HSPBAP1,SLC49A4	-0.0516195	2	343.306	1.53E-09	371	358.21	4316
chr3	122856306	124517899	SLC49A4,SEMA5B,PDIA5,SEC22A,ADCY5,HACD2,MYLK-AS1,MYLK,MYLK,CCDC14,ROPN1,KALRN	0.0952424	2	384.496	7.88E-19	202	194.448	4316
chr3	124518399	125972170	KALRN,UMPS,ITGB5,MUC13,HEG1,SLC12A8,ZNF148,SNX4,OSBPL11,FAM86JP,ALG1L,ALG1L,ROPN1B	-0.0427236	2	332.339	5.69E-05	173	166.904	4316
chr3	125975562	128619910	ROPN1B,SLC41A3,ALDH1L1,ALDH1L1-AS1,ALDH1L1,ALDH1L1,ALDH1L1-AS2,KLF15,CFAP100,ZXDC,UROC1,CHST13,C3orf22,C3orf22,TXNRD3NB,TXNRD3NB,TXNRD3,TXNRD3,CHCHD6,PLXNA1,TPRA1,TPRA1,MIR6825,MCM2,PODXL2,ABTB1,MGLL,KBTBD12,SEC61A1,SEC61A1,RUVBL1,RUVBL1,EEFSEC,DNAJB8,GATA2	0.116331	2	442.116	1.03E-30	301	292.495	4316
chr3	128620410	129302142	RPN1,RAB7A,ACAD9,ACAD9,KIAA1257,KIAA1257,EFCC1,GP9,RAB43,ISY1-RAB43,ISY1-RAB43,ISY1,CNBP,COPG1,HMCES	-0.106126	2	361.233	7.08E-11	104	100.035	4316
chr3	129304588	136049361	HMCES,H1FX,EFCAB12,MBD4,IFT122,RHO,H1FOO,PLXND1,TMCC1,TRH,COL6A6,PIK3R4,ATP2C1,ATP2C1,ASTE1,ASTE1,NEK11,NEK11,LOC339874,NUDT16,MRPL3,CPNE4,ACPP,DNAJC13,ACAD11,NPHP3-ACAD11,ACAD11,NPHP3-ACAD11,ACKR4,ACAD11,NPHP3-ACAD11,UBA5,NPHP3-ACAD11,UBA5,NPHP3-ACAD11,NPHP3,TMEM108,BFSP2,BFSP2,BFSP2-AS1,CDV3,TOPBP1,TF,SRPRB,RAB6B,C3orf36,SLCO2A1,RYK,AMOTL2,AMOTL2,MIR6827,ANAPC13,CEP63,KY,EPHB1,PPP2R3A	0.0600619	2	375.814	8.38E-23	653	631.372	4316
chr3	136049861	137009612	PPP2R3A,MSL2,PCCB,STAG1,SLC35G2,NCK1-DT,NCK1,IL20RB	-0.186863	2	271.142	1.42E-18	103	98.3026	4316
chr3	137010112	138505465	IL20RB,SOX14,CLDN18,DZIP1L,A4GNT,DBR1,ARMC8,ARMC8,NME9,NME9,MRAS,ESYT3,CEP70	0.00265554	2	356.476	0.823704	129	125.144	4316
chr3	138508438	139044094	CEP70,FAIM,PIK3CB,FOXL2,FOXL2NB,PRR23A,PRR23B,PRR23C	-0.157909	2	301.415	6.76E-10	59	56.6728	4316
chr3	139044094	141555912	PRR23C,MRPS22,COPB2,LOC100507291,RBP2,LOC100507291,RBP1,LOC100507291,NMNAT3,NMNAT3,CLSTN2,TRIM42,SLC25A36,SPSB4,PXYLP1,ZBTB38,RASA2	0.0832721	2	342.139	4.31E-09	138	133.825	4316
chr3	141558885	142823615	RASA2,RNF7,GRK7,ATP1B3,TFDP2,GK5,XRN1,ATR,PLS1,TRPC1,PCOLCE2	-0.0771346	2	318.369	1.14E-10	207	199.911	4316
chr3	142829691	169804181	PCOLCE2,PAQR9,U2SURP,CHST2,SLC9A9,DIPK2A,PLOD2,PLSCR4,PLSCR2,PLSCR1,PLSCR5,ZIC4,ZIC1,AGTR1,CPB1,CPA3,GYG1,HLTF,HLTF,HLTF,HLTF-AS1,HPS3,HPS3,CP,CP,TM4SF18,TM4SF1,TM4SF4,WWTR1,COMMD2,ANKUB1,RNF13,PFN2,TSC22D2,SERP1,EIF2A,SELENOT,ERICH6,ERICH6,ERICH6-AS1,SIAH2,CLRN1,CLRN1,CLRN1-AS1,MED12L,MED12L,GPR171,MED12L,P2RY14,MED12L,GPR87,MED12L,P2RY13,MED12L,P2RY12,IGSF10,AADACL2,AADACL2,AADACL2-AS1,AADACL2-…	0.0437379	2	326.839	2.74E-22	1273	1226.77	4316
chr3	169806847	170479788	LRRC34,LRRIQ4,LRRC31,SAMD7,SEC62,SEC62,GPR160,PHC3,PRKCI,SKIL,CLDN11,SLC7A14,SLC7A14-AS1	-0.102795	2	326.305	2.01E-07	103	99.2272	4316
chr3	170480288	182880981	SLC7A14,SLC7A14-AS1,RPL22L1,EIF5A2,SLC2A2,TNIK,PLD1,TMEM212,FNDC3B,GHSR,TNFSF10,NCEH1,ECT2,SPATA16,NLGN1,NAALADL2,NAALADL2,NAALADL2-AS3,NAALADL2,NAALADL2-AS2,TBL1XR1,KCNMB2-AS1,KCNMB2,ZMAT3,PIK3CA,PIK3CA,KCNMB3,KCNMB3,ZNF639,MFN1,GNB4,ACTL6A,MRPL47,NDUFB5,USP13,PEX5L,PEX5L,PEX5L-AS2,TTC14,TTC14,CCDC39,CCDC39,FXR1,DNAJC19,SOX2-OT,SOX2,ATP11B	0.00908716	2	309.251	0.209545	544	524.449	4316
chr3	182884752	186052131	ATP11B,DCUN1D1,MCCC1,LAMP3,MCF2L2,MCF2L2,B3GNT5,KLHL6,KLHL24,YEATS2,YEATS2,YEATS2-AS1,MAP6D1,PARL,ABCC5,HTR3D,HTR3C,HTR3E-AS1,HTR3E,HTR3E,EIF2B5,DVL3,DVL3,AP2M1,ABCF3,VWA5B2,VWA5B2,MIR1224,ALG3,EEF1AKMT4,EEF1AKMT4-ECE2,EEF1AKMT4-ECE2,CAMK2N2,EEF1AKMT4-ECE2,ECE2,PSMD2,EIF4G1,FAM131A,CLCN2,POLR2H,THPO,CHRD,EPHB3,MAGEF1,VPS8,C3orf70,EHHADH,MAP3K13,TMEM41A,LIPH,SENP2,IGF2BP2,TRA2B,ETV5	-0.081213	2	365.938	1.51E-38	636	616.07	4316
chr3	186057074	186646349	ETV5,DGKG,CRYGS,TBCCD1,DNAJB11,AHSG,FETUB	0.00948935	2	345.224	0.441418	78	75.242	4316
chr3	186651217	187121300	FETUB,HRG,KNG1,EIF4A2,RFC4,ADIPOQ,ADIPOQ-AS1,ST6GAL1,RPL39L	-0.109095	2	327.661	6.13E-08	62	59.9064	4316
chr3	187121800	194360796	LOC101929106,RTP1,MASP1,MASP1,LOC101929130,RTP4,SST,RTP2,LOC100131635,BCL6,BCL6,LPP,TPRG1,TPRG1,TPRG1-AS2,TP63,P3H2,CLDN1,CLDN16,TMEM207,IL1RAP,GMNC,OSTN,OSTN,OSTN-AS1,UTS2B,UTS2B,CCDC50,CCDC50,FGF12,MB21D2,PLAAT1,ATP13A5,ATP13A5,ATP13A5-AS1,ATP13A4,ATP13A4,ATP13A4-AS1,OPA1,OPA1,OPA1-AS1,HES1,CPN2,LRRC15	0.0693967	2	352.05	6.70E-17	338	327.807	4316
chr3	194360796	198197890	LRRC15,GP5,ATP13A3,TMEM44-AS1,TMEM44,TMEM44,LSG1,FAM43A,XXYLT1,ACAP2,PPP1R2,APOD,MUC20,MUC20,MUC20,MUC4,TNK2,TNK2,MIR6829,TFRC,ZDHHC19,SLC51A,PCYT1A,TCTEX1D2,TCTEX1D2,TM4SF19-TCTEX1D2,TM4SF19-TCTEX1D2,TM4SF19-AS1,TM4SF19,TM4SF19-TCTEX1D2,TM4SF19,UBXN7,UBXN7,UBXN7-AS1,RNF168,SMCO1,WDR53,FBXO45,NRROS,CEP19,PIGX,PAK2,SENP5,NCBP2,NCBP2,NCBP2-AS1,PIGZ,MELTF,MELTF-AS1,MELTF,DLG1,BDH1,RUBCN,FYTTD1,LRCH3…	-0.139269	2	391.493	4.52E-35	530	497.854	4316
chr4	10696	499489	ZNF595,ZNF718,ZNF732,ZNF141,ABCA11P,ZNF721,PIGG	-0.130391	2	372.352	6.06E-08	55	52.521	4316
chr4	500395	1825683	PIGG,PDE6B,ATP5ME,MYL5,MYL5,SLC49A3,SLC49A3,PCGF3,CPLX1,GAK,TMEM175,DGKQ,SLC26A1,SLC26A1,IDUA,IDUA,FGFRL1,RNF212,SPON2,CTBP1-AS,CTBP1,CTBP1,MAEA,UVSSA,CRIPAK,FAM53A,SLBP,TMEM129,TACC3,FGFR3,LETM1	0.0673575	2	489.977	3.81E-14	275	267.529	4316
chr4	1832743	2236456	LETM1,NSD2,NELFA,NELFA,MIR943,C4orf48,NAT8L,POLN,POLN,HAUS3	-0.057811	2	357.568	0.000351085	81	78.7501	4316
chr4	2238603	2273289	POLN,HAUS3,MXD4,ZFYVE28	0.18742	2	515.246	0.000105498	15	14.3956	4316
chr4	2274061	3189093	ZFYVE28,CFAP99,RNF4,FAM193A,TNIP2,SH3BP2,ADD1,MFSD10,NOP14-AS1,NOP14,NOP14,GRK4,HTT	-0.0617741	2	374.251	2.23E-08	192	185.732	4316
chr4	3189593	3767995	HTT,MSANTD1,RGS12,HGFAC,DOK7,LRPAP1,ADRA2C	0.138493	2	494.112	6.08E-13	98	94.4762	4316
chr4	3768495	4315970	OTOP1,TMEM128,LYAR,ZBTB49	-0.0497158	2	330.459	0.00845828	37	34.7962	4316
chr4	4320639	6472229	ZBTB49,NSG1,STX18,MSX1,CYTL1,STK32B,EVC2,EVC,CRMP1,JAKMIP1,WFS1,PPP2R2C	0.070429	2	391.582	2.32E-10	168	161.611	4316
chr4	6472729	7192146	PPP2R2C,MAN2B2,MRFAP1,S100P,MRFAP1L1,BLOC1S4,KIAA0232,TBC1D14,LOC100129931,CCDC96,LOC100129931,TADA2B,TADA2B,GRPEL1	-0.00753815	2	374.282	0.570966	88	85.4662	4316
chr4	7193626	8846324	SORCS2,SORCS2,PSAPL1,AFAP1-AS1,AFAP1,AFAP1,ABLIM2,SH3TC1,HTRA3,ACOX3,TRMT44,GPR78,CPZ,HMX1	0.111782	2	442.588	1.41E-20	166	161.069	4316
chr4	8846824	9782602	USP17L10,USP17L11,USP17L18,USP17L20,USP17L12,USP17L21,USP17L13,USP17L15,USP17L17,USP17L11,USP17L18,USP17L19,USP17L11,USP17L20,USP17L22,USP17L20,USP17L22,USP17L25,USP17L24,USP17L26,USP17L5,USP17L27,USP17L28,USP17L29,USP17L30,DEFB131A,DRD5	-0.0685105	2	1672.84	0.000815521	90	50.5024	4316
chr4	9782602	17339718	DRD5,SLC2A9,WDR1,ZNF518B,CLNK,HS3ST1,RAB28,NKX3-2,BOD1L1,CPEB2,CPEB2,LOC101929095,LOC101929095,C1QTNF7,C1QTNF7,CC2D2A,FBXL5,FAM200B,BST1,CD38,FGFBP1,FGFBP2,PROM1,TAPT1,LDB2	0.0958517	2	340.671	7.67E-29	339	326.848	4316
chr4	17339718	17811188	QDPR,CLRN2,LAP3,MED28,MED28,FAM184B,FAM184B,DCAF16,NCAPG	-0.0791632	2	364.982	9.60E-07	54	52.5275	4316
chr4	17812220	25127357	NCAPG,NCAPG,LCORL,LCORL,SLIT2,PACRGL,PACRGL,KCNIP4,KCNIP4,ADGRA3,PPARGC1A,DHX15,CCDC149,LGI2,SEPSECS	0.0712771	2	309.417	5.49E-12	235	226.45	4316
chr4	25127857	40790101	SEPSECS,PI4K2B,ZCCHC4,ANAPC4,SLC34A2,SEL1L3,SMIM20,RBPJ,CCKAR,TBC1D19,STIM2,PCDH7,ARAP2,DTHD1,NWD2,C4orf19,C4orf19,RELL1,RELL1,PGM2,TBC1D1,TBC1D1,PTTG2,KLF3,TLR10,TLR1,TLR6,FAM114A1,TMEM156,TMEM156,KLHL5,WDR19,RFC1,KLB,RPL9,LIAS,UGDH,UGDH-AS1,SMIM14,SMIM14,UBE2K,PDS5A,N4BP2,RHOH,CHRNA9,RBM47,NSUN7	-0.0659972	2	293.775	2.46E-20	680	655.999	4316
chr4	40790601	48620778	NSUN7,APBB2,UCHL1,LIMCH1,PHOX2B,TMEM33,DCAF4L1,SLC30A9,BEND4,SHISA3,ATP8A1,GRXCR1,KCTD8,YIPF7,GUF1,GNPDA2,GABRG1,GABRA2,COX7B2,GABRA4,GABRB1,COMMD8,ATP10D,CORIN,CORIN,LOC101927179,LOC101927179,NFXL1,NFXL1,LOC101927157,CNGA1,NIPAL1,TXK,TEC,SLAIN2,SLC10A4,ZAR1,FRYL	0.0567838	2	341.377	1.74E-15	499	479.146	4316
chr4	48623125	61892155	FRYL,OCIAD1,OCIAD1,OCIAD1-AS1,OCIAD2,CWH43,-,DCUN1D4,LRRC66,SGCB,SPATA18,USP46,RASL11B,SCFD2,FIP1L1,LNX1,LNX1,LNX1-AS1,CHIC2,GSX2,PDGFRA,KIT,KDR,SRD5A3,SRD5A3,SRD5A3-AS1,TMEM165,CLOCK,PDCL2,NMU,EXOC1,CEP135,KIAA1211,AASDH,PPAT,PAICS,SRP72,ARL9,THEGL,HOPX,SPINK2,REST,NOA1,POLR2B,POLR2B,IGFBP7,IGFBP7,ADGRL3	-0.0465974	2	316.478	7.96E-11	544	522.842	4316
chr4	61892655	70409611	ADGRL3,TECRL,EPHA5,CENPC,STAP1,UBA6,GNRHR,TMPRSS11D,TMPRSS11A,TMPRSS11F,LOC550113,TMPRSS11F,TMPRSS11B,YTHDC1,TMPRSS11E,UGT2B17,UGT2B15,UGT2B10,UGT2A3,UGT2B7,LOC105377267,UGT2B11,UGT2B28,UGT2B4,UGT2A2,UGT2A1,UGT2A1,SULT1B1,SULT1E1,CSN1S1,CSN2,STATH,HTN3,HTN1,PRR27,ODAM,FDCSP,CSN3,CABS1,SMR3A,SMR3B,OPRPN	0.0448162	2	335.357	1.18E-07	427	406.901	4316
chr4	70409611	71023706	OPRPN,MUC7,AMTN,AMBN,ENAM,JCHAIN,UTP3,RUFY3,GRSF1,MOB1B,DCK	-0.110762	2	338.636	8.53E-09	110	105.777	4316
chr4	71025815	75521861	DCK,SLC4A4,GC,NPFFR2,ADAMTS3,COX18,ANKRD17,ALB,AFP,AFM,RASSF6,CXCL8,CXCL6,PF4V1,CXCL1,PF4,PPBP,CXCL5,CXCL3,CXCL2,MTHFD2L,EPGN,EREG,AREG,BTC,PARM1,RCHY1,THAP6	0.0563312	2	348.253	1.13E-09	302	290.455	4316
chr4	75526959	75974133	THAP6,ODAPH,CDKL2,G3BP2,USO1,PPEF2,NAAA,SDAD1	-0.107207	2	326.176	3.64E-15	101	97.9877	4316
chr4	75975743	82056558	SDAD1,SDAD1,LOC101928809,LOC101928809,CXCL9,CXCL9,ART3,CXCL10,ART3,CXCL11,ART3,NUP54,SCARB2,FAM47E,FAM47E,FAM47E-STBD1,FAM47E-STBD1,STBD1,CCDC158,SHROOM3,SOWAHB,SEPT11,CCNI,CCNG2,CXCL13,CNOT6L,MRPL1,FRAS1,ANXA3,BMP2K,BMP2K,PAQR3,PAQR3,NAA11,GK2,ANTXR2,PRDM8,FGF5,CFAP299,BMP3,PRKG2,PRKG2,LOC101928942,RASGEF1B	0.0500549	2	358.266	7.98E-12	434	417.453	4316
chr4	82056558	83594960	HNRNPD,HNRNPDL,ENOPH1,TMEM150C,SCD5,SEC31A,THAP9-AS1,THAP9,THAP9,LIN54,COPS4,PLAC8,COQ2,HPSE,HELQ,MRPS18C,MRPS18C,ABRAXAS1,ABRAXAS1,GPAT3	-0.0910374	2	328.136	4.62E-12	179	172.871	4316
chr4	83596857	86107352	GPAT3,NKX6-1,CDS1,WDFY3,ARHGAP24,MAPK10	0.0455343	2	339.639	8.17E-05	135	130.174	4316
chr4	86107852	88606049	MAPK10,LOC101929064,PTPN13,SLC10A6,C4orf36,AFF1,KLHL8,HSD17B13,HSD17B11,NUDT9,SPARCL1,DSPP,DMP1,IBSP,MEPE,SPP1,PKD2,ABCG2,PPM1K,HERC6,HERC5,PIGY,PYURF,HERC3	-0.0420536	2	350.956	1.70E-06	300	290.934	4316
chr4	88606549	112438646	HERC3,HERC3,NAP1L5,FAM13A-AS1,FAM13A,FAM13A,TIGD2,GPRIN3,SNCA,MMRN1,CCSER1,GRID2,ATOH1,SMARCAD1,HPGDS,PDLIM5,BMPR1B,UNC5C,PDHA2,STPG2,RAP1GDS1,TSPAN5,EIF4E,METAP1,ADH5,LOC100507053,ADH4,LOC100507053,ADH6,LOC100507053,ADH1A,ADH1B,ADH1C,ADH7,C4orf17,TRMT10A,MTTP,DAPP1,LAMTOR3,DNAJB14,H2AFZ,DDIT4L,EMCN,PPP3CA,BANK1,SLC39A8,NFKB1,MANBA,LOC102723704,UBE2D3,UBE2D3,CISD2,CISD2,SLC9B1,SLC9B1,SLC9B2,BDH2,…	0.0317113	2	324.824	2.14E-11	1257	1202.39	4316
chr4	112439685	113195867	ALPK1,NEUROG2,LOC105377372,ZGRF1,ZGRF1,LARP7,LARP7,MIR302CHG,ANK2	-0.122317	2	295.187	2.27E-07	65	62.5599	4316
chr4	113196367	125798020	ANK2,CAMK2D,ARSJ,UGT8,NDST4,TRAM1L1,NDST3,PRSS12,METTL14,SEC24D,SYNPO2,MYOZ2,USP53,C4orf3,FABP2,LOC645513,PDE5A,PDE5A,MAD2L1,PRDM5,NDNF,TNIP3,QRFPR,ANXA5,TMEM155,EXOSC9,EXOSC9,CCNA2,CCNA2,BBS7,TRPC3,KIAA1109,ADAD1,IL2,IL21,IL21,IL21-AS1,BBS12,FGF2,FGF2,NUDT6,NUDT6,SPATA5,SPRY1,ANKRD50,FAT4	0.0701407	2	362.884	1.65E-34	713	691.364	4316
chr4	125798020	128831258	INTU,SLC25A31,HSPA4L,PLK4,MFSD8,LARP1B,PGRMC2	-0.0792618	2	276.54	2.01E-08	125	119.627	4316
chr4	128831758	138397151	JADE1,SCLT1,C4orf33,PCDH10,PCDH18,SLC7A11	0.0350078	2	243.846	0.0206064	148	141.971	4316
chr4	138397151	139518042	NOCT,ELF2,MGARP,NDUFC1,NDUFC1,NAA15,NAA15,RAB33B,SETD7	-0.126091	2	269.084	1.44E-10	62	60.1656	4316
chr4	139520276	150599131	SETD7,MGST2,MGST2,MAML3,MAML3,SCOC,SCOC-AS1,SCOC,CLGN,MGAT4D,ELMOD2,UCP1,TBC1D9,RNF150,ZNF330,IL15,INPP4B,USP38,GAB1,SMARCA5,FREM3,GYPE,GYPB,GYPA,HHIP,ANAPC10,ABCE1,OTUD4,SMAD1,SMAD1-AS1,SMAD1,MMAA,C4orf51,ZNF827,LSM6,SLC10A7,POU4F2,TTC29,EDNRA,TMEM184C,PRMT9,ARHGAP10,NR3C2,DCLK2,LRBA,LRBA,MAB21L2	0.0279283	2	324.859	2.51E-05	597	573.976	4316
chr4	150599631	151656410	LRBA,RPS3A,SH3D19,PRSS48,FAM160A1	-0.0920817	2	319.936	6.48E-08	97	93.3308	4316
chr4	151656759	152337936	FAM160A1,GATB,FBXW7,FBXW7,FBXW7-AS1	0.208523	3	365.838	2.34E-12	29	28.0893	4316
chr4	152346929	153748786	FBXW7,TMEM154,TIGD4,ARFIP1,FHDC1,TRIM2,MND1,TMEM131L,TLR2,RNF175	-0.012578	2	340.814	0.291853	138	133.652	4316
chr4	153751437	163854131	RNF175,SFRP2,DCHS2,PLRG1,FGB,FGA,FGG,LRAT,RBM46,NPY2R,MAP9,MAP9,LOC102724776,GUCY1A1,GUCY1B1,ASIC5,TDO2,CTSO,PDGFC,GLRB,GRIA2,GASK1B,GASK1B,FAM198B-AS1,TMEM144,TMEM144,RXFP1,C4orf46,ETFDH,PPID,FNIP2,FNIP2,C4orf45,C4orf45,RAPGEF2,FSTL5,FSTL5,LOC101928052,NAF1,NPY1R,NPY5R,TKTL2,TMA16,MARCH1	0.0644418	2	341.875	7.79E-18	487	467.573	4316
chr4	163854631	165294468	APELA,TRIM61,FAM218A,TRIM61,TRIM60,TMEM192,KLHL2	-0.163015	2	253.44	3.19E-06	36	34.7048	4316
chr4	165297608	190204048	KLHL2,MSMO1,CPE,TLL1,SPOCK3,ANXA10,DDX60,DDX60L,PALLD,CBR4,SH3RF1,NEK1,CLCN3,HPF1,MFAP3L,AADAT,GALNTL6,LOC101930370,GALNT7,GALNT7,HMGB2,SAP30,SCRG1,HAND2,HAND2,HAND2-AS1,FBXO8,CEP44,HPGD,GLRA3,ADAM29,GPM6A,WDR17,SPATA4,ASB5,SPCS3,VEGFC,NEIL3,AGA,TENM3,DCTD,WWC2,WWC2,WWC2-AS1,WWC2,CLDN22,CLDN24,CDKN2AIP,ING2,RWDD4,TRAPPC11,STOX2,ENPP6,IRF2,CASP3,PRIMPOL,PRIMPOL,CENPU,CENPU,ACSL1,HELT,SLC25A4,CFAP9…	0.022731	2	323.962	1.49E-06	1130	1088.89	4316
chr5	12410	10077838	PLEKHG4B,LRRC14B,CCDC127,SDHA,PDCD6,PDCD6,AHRR,AHRR,EXOC3,SLC9A3,SLC9A3-AS1,SLC9A3,CEP72,TPPP,ZDHHC11,ZDHHC11,ZDHHC11,BRD9,TRIP13,NKD2,SLC12A7,SLC6A19,SLC6A18,TERT,CLPTM1L,SLC6A3,LPCAT1,MRPL36,NDUFS6,IRX4,IRX2,C5orf38,IRX1,ADAMTS16,ICE1,MED10,UBE2QL1,NSUN2,SRD5A1,TENT4A,ADCY2,C5orf49,FASTKD3,MTRR,SEMA5A,TAS2R1	0.138373	2	432.473	9.28E-67	554	534.274	4316
chr5	10077838	10414502	ATPSCKMT,CCT5,CMBL,MARCH6	-0.0506204	2	337.81	0.00592041	47	45.2297	4316
chr5	10415487	16666191	MARCH6,ROPN1L,ANKRD33B,DAP,CTNND2,DNAH5,TRIO,OTULINL,OTULIN,ANKH,ANKH,LOC100130744,FBXL7,MARCH11,ZNF622,RETREG1	0.0847378	2	342.15	4.02E-21	295	284.626	4316
chr5	16666691	33277150	MYO10,BASP1,CDH18,CDH12,PRDM9,CDH10,CDH9,CDH6,DROSHA,DROSHA,C5orf22,PDZD2,GOLPH3,MTMR12,ZFR,SUB1,NPR3	-0.0569517	2	274.056	7.69E-12	404	389.353	4316
chr5	33277150	34043125	TARS,ADAMTS12,RXFP3,SLC45A2,AMACR,C1QTNF3-AMACR,C1QTNF3-AMACR,C1QTNF3	0.0824231	2	417.016	5.93E-08	83	79.887	4316
chr5	34043625	35089620	RAI14,TTC23L,RAD1,BRIX1,DNAJC21,AGXT2,PRLR	-0.0585455	2	335.664	0.00122907	99	96.1508	4316
chr5	35090120	37057332	SPEF2,IL7R,CAPSL,UGT3A1,UGT3A2,LMBRD2,SKP2,NADK2,RANBP3L,SLC1A3,NIPBL	0.0771461	2	356.43	2.96E-13	206	196.789	4316
chr5	37058890	37703087	NIPBL,CPLANE1,NUP155,WDR70	-0.150974	2	319.568	6.87E-19	116	113.21	4316
chr5	37703587	47306944	WDR70,GDNF,EGFLAM,LIFR,OSMR,RICTOR,FYB1,C9,DAB2,PTGER4,TTC33,PRKAA1,RPL37,CARD6,C7,MROH2B,C6,PLCXD3,OXCT1,OXCT1,OXCT1-AS1,C5orf51,FBXO4,GHR,CCDC152,CCDC152,SELENOP,SELENOP,LOC648987,ANXA2R,ZNF131,NIM1K,HMGCS1,CCL28,TMEM267,C5orf34,PAIP1,NNT,FGF10,MRPS30,HCN1	0.022692	2	331.156	0.0708353	533	512.336	4316
chr5	49611836	82275608	EMB,PARP8,ISL1,PELO,ITGA1,ITGA1,ITGA2,MOCS2,FST,NDUFS4,ARL15,HSPB3,SNX18,ESM1,GZMK,GZMA,CDC20B,CDC20B,GPX8,MCIDAS,CCNO,DHX29,MTREX,MTREX,PLPP1,PLPP1,SLC38A9,DDX4,IL31RA,IL6ST,ANKRD55,C5orf67,MAP3K1,SETD9,SETD9,MIER3,MIER3,GPBP1,ACTBL2,PLK2,GAPT,RAB3C,PDE4D,DEPDC1B,ELOVL7,ERCC8,NDUFAF2,SMIM15,ZSWIM6,KIF2A,DIMT1,IPO11,IPO11,IPO11-LRRC70,LRRC70,IPO11,IPO11-LRRC70,HTR1A,RNF180,RGS7BP,SHISAL2B,SREK1IP…	-0.00901131	2	333.737	0.0108781	2271	2175.88	4316
chr5	82276108	126360459	RPS23,ATP6AP1L,TMEM167A,XRCC4,VCAN,VCAN,VCAN-AS1,HAPLN1,EDIL3,COX7C,RASA1,RASA1,CCNH,CCNH,TMEM161B,MEF2C-AS2,MEF2C,MEF2C,CETN3,MBLAC2,POLR3G,LYSMD3,ADGRV1,ARRDC3,ARRDC3,ARRDC3-AS1,NR2F1,FAM172A,FAM172A,POU5F2,KIAA0825,SLF1,MCTP1,FAM81B,TTC37,ARSK,GPR150,RFESD,SPATA9,SPATA9,RHOBTB3,GLRX,ELL2,LOC101929710,PCSK1,CAST,CAST,ERAP1,ERAP1,ERAP2,LNPEP,LIX1,RIOK2,RGMB,CHD1,FAM174A,ST8SIA4,SLCO4C1,SLCO6A1,P…	0.0552586	2	311.498	3.40E-42	1755	1688.07	4316
chr5	126360959	127331424	GRAMD2B,ALDH7A1,PHAX,TEX43,LMNB1,MARCH3,C5orf63,MEGF10	-0.105409	2	319.668	5.59E-08	71	68.3753	4316
chr5	127339119	129113001	MEGF10,PRRC1,CTXN3,CCDC192,CCDC192,LINC01184,SLC12A2,FBN2,SLC27A6,ISOC1	0.0854452	2	358.883	1.02E-12	171	165.868	4316
chr5	129113501	131959607	ADAMTS19-AS1,ADAMTS19,ADAMTS19,MINAR2,CHSY3,HINT1,LYRM7,CDC42SE2,RAPGEF6,FNIP1,MEIKIN,ACSL6	-0.0769613	2	286.046	4.40E-06	152	147.089	4316
chr5	131960519	132825406	ACSL6,IL3,CSF2,P4HA2,P4HA2,MIR6830,PDLIM4,SLC22A4,SLC22A4,MIR3936HG,SLC22A5,IRF1,IL5,RAD50,RAD50,TH2LCRR,IL13,IL4,IL4,LOC105379176,KIF3A,CCNI2,CCNI2,SEPT8,SEPT8,SOWAHA,SHROOM1	0.055571	2	383.414	7.23E-08	175	169.062	4316
chr5	132826640	133202042	GDF9,GDF9,UQCRQ,UQCRQ,LEAP2,AFF4,ZCCHC10,HSPA4,FSTL4	-0.137393	2	332.257	1.77E-10	69	66.1689	4316
chr5	133210190	134161130	FSTL4,C5orf15,VDAC1,TCF7,SKP1	0.0506945	2	359.143	0.0313353	49	47.3691	4316
chr5	134167169	134535915	SKP1,PPP2CA,PPP2CA,MIR3661,CDKL3,UBE2B,CDKN2AIPNL,JADE2	-0.203743	2	288.059	5.02E-12	37	35.6408	4316
chr5	134537988	134579317	JADE2	0.0180912	2	433.848	0.385378	14	13.4909	4316
chr5	134579817	134959120	SAR1B,SEC24A,CAMLG,DDX46,C5orf24,TXNDC15,PCBD2	-0.222145	2	294.121	6.18E-23	75	72.4911	4316
chr5	134960585	137709249	PCBD2,CATSPER3,PITX1,C5orf66,H2AFY,H2AFY,DCANP1,TIFAB,TIFAB,NEUROG1,CXCL14,SLC25A48,IL9,LECT2,TGFBI,SMAD5,TRPC7,TRPC7,TRPC7-AS2,SPOCK1,KLHL3	0.156479	2	367.666	1.50E-21	138	133.715	4316
chr5	137709749	141150787	KLHL3,HNRNPA0,MYOT,PKD2L2,PKD2L2,PKD2L2,FAM13B,FAM13B,WNT8A,NME5,BRD8,KIF20A,CDC23,GFRA3,CDC25C,FAM53C,KDM3B,REEP2,EGR1,ETF1,HSPA9,CTNNA1,CTNNA1,LRRTM2,SIL1,MATR3,PAIP2,PAIP2,SLC23A1,SLC23A1,MZB1,PROB1,SPATA24,DNAJC18,ECSCR,TMEM173,UBE2D2,UBE2D2,CXXC5,PSD2,NRG2,PURA,IGIP,CYSTM1,PFDN1,HBEGF,SLC4A9,ANKHD1,ANKHD1-EIF4EBP3,ANKHD1-EIF4EBP3,ANKHD1,ANKHD1-EIF4EBP3,ANKHD1-EIF4EBP3,EIF4EBP3,SRA1,APBB3,APB…	-0.0819109	2	431.927	4.36E-44	792	766.574	4316
chr5	141150787	146085597	PCDHB6,PCDHB7,PCDHB8,PCDHB16,PCDHB9,PCDHB10,PCDHB11,PCDHB12,PCDHB13,PCDHB14,PCDHB15,SLC25A2,TAF7,PCDHGA1,PCDHGA1,PCDHGA2,PCDHGA1,PCDHGA2,PCDHGA3,PCDHGA1,PCDHGA2,PCDHGA3,PCDHGA1,PCDHGA2,PCDHGA3,PCDHGB1,PCDHGA1,PCDHGA2,PCDHGA3,PCDHGB1,PCDHGA4,PCDHGA1,PCDHGA2,PCDHGA3,PCDHGB1,PCDHGA4,PCDHGB2,PCDHGA1,PCDHGA2,PCDHGA3,PCDHGB1,PCDHGA4,PCDHGB2,PCDHGA5,PCDHGA1,PCDHGA2,PCDHGA3,PCDHGB1,PCDHGA4,PCDHGB2,PCDHGA…	0.0370891	2	502.82	1.45E-12	592	575.865	4316
chr5	146086097	146269281	PLAC8L1,LARS,RBM27	-0.122614	2	327.859	2.19E-08	53	50.7433	4316
chr5	146269419	146516113	RBM27,POU4F3,TCERG1,GPR151	0.00542057	2	410.912	0.793591	39	38.0143	4316
chr5	146516613	154477736	PPP2R2B,STK32A,DPYSL3,JAKMIP2-AS1,JAKMIP2,JAKMIP2,SPINK1,SCGB3A2,C5orf46,SPINK5,SPINK14,SPINK6,LOC102546294,SPINK13,LOC102546294,SPINK7,LOC102546294,SPINK9,FBXO38,HTR4,ADRB2,SH3TC2,ABLIM3,AFAP1L1,AFAP1L1,GRPEL2,GRPEL2-AS1,PCYOX1L,IL17B,CSNK1A1,ARHGEF37,PPARGC1B,PDE6A,SLC26A2,TIGD6,HMGXB3,CSF1R,PDGFRB,CDX1,SLC6A7,CAMK2A,ARSI,TCOF1,CD74,RPS14,NDST1,SYNPO,MYOZ3,RBM22,DCTN4,SMIM3,IRGM,IRGM,ZNF300,ZNF…	0.0620748	2	395.981	1.10E-31	881	853.118	4316
chr5	154478508	157208993	LARP1,FAXDC2,CNOT8,GEMIN5,MRPL22,KIF4B,SGCD,TIMD4,HAVCR1,HAVCR2,MED7,FAM71B,ITK	-0.0758524	2	346.809	2.69E-10	153	148.402	4316
chr5	157211286	157489186	ITK,CYFIP2,CYFIP2,FNDC9,CYFIP2,LOC102724404,NIPAL4,ADAM19	0.0558873	2	398.442	0.000651437	62	60.4991	4316
chr5	157490309	158279040	ADAM19,SOX30,C5orf52,THG1L,LSM11,CLINT1	-0.0734457	2	340.495	4.84E-05	63	61.0159	4316
chr5	158279040	159917854	EBF1,RNF145,UBLCP1,IL12B,ADRA1B	0.104297	2	312.814	3.31E-09	70	67.9692	4316
chr5	159918354	160255708	TTC1,PWWP2A,FABP6,CCNJL	-0.145395	2	282.326	1.95E-05	35	33.4273	4316
chr5	160259468	168226263	CCNJL,C1QTNF2,ZBED8,SLU7,PTTG1,ATP10B,GABRB2,GABRA6,GABRA1,GABRG2,CCNG1,NUDCD2,HMMR,HMMR,HMMR-AS1,MAT2B,TENM2	0.0279272	2	297.436	0.00505256	220	212.526	4316
chr5	168227894	168665953	TENM2,WWC1,RARS,PANK3	-0.102415	2	342.503	1.28E-09	67	64.4797	4316
chr5	168666453	170788668	SLIT3,SLIT3,LOC101927969,SPDL1,DOCK2,DOCK2,INSYN2B,FOXI1,C5orf58,LCP2,LCP2,KCNIP1,KCNIP1,KCNMB1,GABRP	0.105611	2	379.604	7.33E-21	175	168.296	4316
chr5	170789128	173233501	GABRP,RANBP17,TLX3,NPM1,FGF18,FBXW11,FBXW11,STK10,EFCAB9,UBTD2,SH3PXD2B,NEURL1B,DUSP1,ERGIC1,RPL26L1,ATP6V0E1,CREBRF,BNIP1,NKX2-5	-0.0867358	2	297.993	1.29E-11	212	202.106	4316
chr5	173234749	175959468	NKX2-5,STC2,BOD1,CPEB4,C5orf47,NSG2,MSX2,DRD1,SFXN1,HRH2,CPLX2	0.0550434	2	315.694	0.000486669	80	77.8952	4316
chr5	175959968	176591323	THOC3,FAM153B,SIMC1,KIAA1191,ARL10,NOP16,NOP16,HIGD2A,HIGD2A,CLTB,FAF2,RNF44,CDHR2	-0.0891131	2	407.467	8.75E-09	120	115.204	4316
chr5	176591403	176968054	CDHR2,GPRIN1,SNCB,EIF4E1B,TSPAN17,UNC5A,HK3,UIMC1	0.0738632	2	459.762	1.82E-05	79	76.5791	4316
chr5	176968554	177436281	UIMC1,ZNF346,FGFR4,NSD1,NSD1,RAB24,PRELID1,PRELID1,MXD3,MXD3,LMAN2,RGS14,SLC34A1,F12,GRK6	-0.0876504	2	395.968	5.72E-12	156	151.325	4316
chr5	177436392	177532641	GRK6,GRK6,PRR7-AS1,PRR7,DBN1,PDLIM7,DOK3,DDX41,FAM193B	0.104619	2	505.801	2.12E-11	68	66.1428	4316
chr5	177536357	179793580	FAM193B,TMED9,B4GALT7,FAM153A,PROP1,N4BP3,RMND5B,RMND5B,NHP2,NHP2,HNRNPAB,HNRNPAB,PHYKPL,PHYKPL,COL23A1,CLK4,ZNF354A,ZNF354B,ZFP2,ZNF454,GRM6,ZNF879,ZNF354C,ADAMTS2,C5orf60,RUFY1,C5orf60,RUFY1,C5orf60,RUFY1,LOC101928445,C5orf60,HNRNPH1,CBY3,CANX,MAML1	-0.0489635	2	381.087	5.92E-06	266	256.43	4316
chr5	179794080	180948946	LTC4S,MGAT4B,MGAT4B,MIR1229,MGAT4B,SQSTM1,SQSTM1,SQSTM1,MRNIP,MRNIP,TBC1D9B,RNF130,RASGEF1C,MAPK9,GFPT2,CNOT6,SCGB3A1,FLT4,OR2Y1,MGAT1,ZFP62,BTNL8	0.00216113	2	419.102	0.847613	198	192.351	4316
chr5	180949238	181002785	BTNL8,BTNL3	-0.703282	1	242.256	1.33E-05	7	5.71859	4316
chr5	181003855	181368225	BTNL3,BTNL9,OR2V1,OR2V2,TRIM7,TRIM41,RACK1,CTC-338M12.4,TRIM52,TRIM52,OR4F16,OR4F3,OR4F29	0.0185468	2	443.475	0.275329	64	60.9412	4316
chr6	121971	7211709	DUSP22,IRF4,EXOC2,EXOC2,HUS1B,FOXF2,MIR6720,FOXF2,FOXC1,GMDS,GMDS,MYLK4,MYLK4,WRNIP1,WRNIP1,SERPINB1,LOC101927730,SERPINB9,SERPINB6,NQO2,RIPK1,BPHL,TUBB2A,TUBB2B,PSMG4,SLC22A23,SLC22A23,LOC643327,PXDC1,FAM50B,PRPF4B,FAM217A,C6orf201,C6orf201,ECI2,ECI2,CDYL,RPP40,RPP40,LYRM4-AS1,LYRM4-AS1,LYRM4,LYRM4,FARS2,NRN1,F13A1,LY86-AS1,LY86,LY86,RREB1	0.0562297	2	344.933	4.65E-10	339	327.032	4316
chr6	7212209	7565520	RREB1,SSR1,CAGE1,RIOK1,DSP	-0.10456	2	367.179	7.00E-09	72	70.0321	4316
chr6	7566376	10419450	DSP,SNRNP48,BMP6,BLOC1S5-TXNDC5,TXNDC5,BLOC1S5-TXNDC5,BLOC1S5,EEF1E1-BLOC1S5,EEF1E1-BLOC1S5,EEF1E1,SLC35B3,TFAP2A,TFAP2A,TFAP2A-AS2,TFAP2A,TFAP2A-AS1	0.0340466	2	334.208	0.0309432	111	107.27	4316
chr6	10419950	11000164	GCNT2,C6orf52,PAK1IP1,TMEM14C,TMEM14B,MAK,GCM2,SYCP2L,SYCP2L,LOC101928191,ELOVL2	-0.119178	2	319.971	1.63E-12	102	98.5561	4316
chr6	11005371	16238780	ELOVL2,ELOVL2,ELOVL2-AS1,SMIM13,SMIM13,ERVFRD-1,NEDD9,TMEM170B,ADTRP,HIVEP1,EDN1,PHACTR1,PHACTR1,TBC1D7-LOC100130357,PHACTR1,TBC1D7-LOC100130357,LOC100130357,TBC1D7-LOC100130357,TBC1D7,GFOD1,SIRT5,NOL7,NOL7,RANBP9,RANBP9,MCUR1,RNF182,CD83,JARID2,DTNBP1,MYLIP,GMPR	0.032981	2	328.215	0.000347941	245	235.219	4316
chr6	16246841	25482343	GMPR,ATXN1,STMND1,RBM24,CAP2,CAP2,LOC101928491,FAM8A1,NUP153,NUP153,LOC105374952,KIF13A,NHLRC1,TPMT,KDM1B,DEK,RNF144B,ID4,MBOAT1,E2F3,CDKAL1,SOX4,PRL,HDGFL1,NRSN1,DCDC2,DCDC2,KAAG1,MRS2,GPLD1,ALDH5A1,KIAA0319,TDP2,ACOT13,C6orf62,GMNN,ARMH2,RIPOR2,CARMIL1	-0.0727796	2	307.392	9.23E-22	442	424.455	4316
chr6	25488481	25917087	CARMIL1,SCGN,HIST1H2AA,HIST1H2BA,SLC17A4,SLC17A1,SLC17A3,SLC17A2	0.0898908	2	373.569	1.40E-06	89	85.9838	4316
chr6	25918486	31933783	SLC17A2,TRIM38,HIST1H1A,HIST1H3A,HIST1H4A,HIST1H4B,HIST1H3B,HIST1H2AB,HIST1H2BB,HIST1H3C,HIST1H1C,LOC108783645,HFE,HFE,HIST1H4C,HIST1H1T,HIST1H2BC,HIST1H2AC,HIST1H1E,HIST1H2BD,HIST1H2BE,HIST1H4D,HIST1H3D,HIST1H3D,HIST1H2AD,HIST1H2BF,HIST1H4E,HIST1H2BG,HIST1H2AE,HIST1H3E,HIST1H1D,HIST1H4F,HIST1H4G,HIST1H3F,HIST1H2BH,HIST1H3G,HIST1H2BI,HIST1H4H,BTN3A2,BTN2A2,BTN3A1,BTN3A3,BTN2A1,BTN2A1,LOC285819,BT…	-0.0802572	2	549.933	6.88E-80	1281	1240.33	4316
chr6	31933866	32044716	C2,C2,C2-AS1,CFB,NELFE,NELFE,MIR1236,SKIV2L,DXO,DXO,STK19,STK19,STK19,C4A,C4B_2,LOC110384692,C4B,C4B_2,C4B,CYP21A2,CYP21A2,TNXB,TNXB	0.098066	2	706.188	1.57E-14	188	179.957	4316
chr6	32045005	32575375	TNXB,ATF6B,FKBPL,PRRT1,LOC100507547,PPT2,PPT2,PPT2-EGFL8,PPT2-EGFL8,EGFL8,AGPAT1,AGPAT1,MIR6721,RNF5,AGER,PBX2,GPSM3,GPSM3,NOTCH4,NOTCH4,TSBP1-AS1,TSBP1,TSBP1-AS1,BTNL2,HLA-DRA,HLA-DRB5	-0.0897739	2	547.677	4.37E-14	162	154.525	4316
chr6	32579090	33210130	HLA-DRB1,HLA-DQA1,HLA-DQB1,HLA-DQB1-AS1,HLA-DQB1,HLA-DQA2,HLA-DQB2,HLA-DOB,TAP2,PSMB8,PSMB8,PSMB8-AS1,PSMB8-AS1,TAP1,TAP1,PSMB9,HLA-DMB,HLA-DMA,BRD2,HLA-DOA,HLA-DPA1,HLA-DPA1,HLA-DPB1,HLA-DPB1,COL11A2,RXRB,SLC39A7,HSD17B8,RING1	0.0386866	2	602.138	0.000130857	191	182.258	4316
chr6	33211157	33659119	RING1,HCG25,VPS52,VPS52,RPS18,B3GALT4,WDR46,WDR46,MIR6873,PFDN6,PFDN6,MIR6834,RGL2,TAPBP,ZBTB22,DAXX,KIFC1,PHF1,CUTA,SYNGAP1,SYNGAP1,MIR5004,ZBTB9,BAK1,ITPR3	-0.0948187	2	555.669	1.98E-18	174	168.649	4316
chr6	33659465	34092099	ITPR3,UQCC2,IP6K3,LEMD2,MLN,GRM4	0.103691	2	455.929	2.47E-14	91	88.709	4316
chr6	34092599	34994422	GRM4,HMGA1,SMIM29,NUDT3,RPS10-NUDT3,RPS10-NUDT3,RPS10,PACSIN1,SPDEF,ILRUN,ILRUN,LOC101929243,SNRPC,UHRF1BP1,TAF11,ANKS1A	-0.132073	2	333.644	3.77E-12	107	103.145	4316
chr6	34994922	35297952	ANKS1A,TCP11,SCUBE3,ZNF76,DEF6	0.0230852	2	396.124	0.108471	67	64.8018	4316
chr6	35298452	37463008	DEF6,PPARD,FANCE,RPL10A,TEAD3,TULP1,FKBP5,FKBP5,ARMC12,CLPSL2,CLPSL1,CLPS,LHFPL5,SRPK1,SLC26A8,SLC26A8,MAPK14,MAPK13,BRPF3,PNPLA1,C6orf222,ETV7,PXT1,KCTD20,STK38,SRSF3,CDKN1A,RAB44,CPNE5,PPIL1,PPIL1,C6orf89,C6orf89,PI16,MTCH1,FGD2,PIM1,TMEM217,TMEM217,TBC1D22B,TBC1D22B,RNF8,CMTR1	-0.0939852	2	360.69	1.50E-27	407	393.32	4316
chr6	37471020	41598936	CMTR1,CCDC167,MDGA1,ZFAND3,BTBD9,GLO1,DNAH8,DNAH8,LOC100131047,GLP1R,SAYSD1,KCNK5,KCNK17,KCNK16,KIF6,KIF6,DAAM2,DAAM2,LOC100505635,MOCS1,LRFN2,UNC5CL,TSPO2,APOBEC2,OARD1,OARD1,NFYA,OARD1,NFYA,TREML1,TREM2,TREML2,TREML4,TREM1,NCR2,FOXP4	0.0613308	2	379.937	7.31E-18	372	359.881	4316
chr6	41599436	42243361	MDFI,TFEB,PGC,FRS3,PRICKLE4,TOMM6,USP49,USP49,MED20,BYSL,CCND3,TAF8,C6orf132,GUCA1A,GUCA1B,MRPS10,TRERF1	-0.0971571	2	388.446	2.64E-15	116	112.759	4316
chr6	42246455	42416954	TRERF1	0.0425545	2	470.087	0.220186	15	14.6499	4316
chr6	42416954	43656723	UBR2,PRPH2,TBCC,BICRAL,C6orf226,PTCRA,CNPY3,CNPY3-GNMT,CNPY3-GNMT,GNMT,PEX6,PPP2R5D,MEA1,KLHDC3,RRP36,CUL7,MRPL2,KLC4,PTK7,SRF,CUL9,DNPH1,TTBK1,SLC22A7,CRIP3,ZNF318,ABCC10,DLK2,TJAP1,LRRC73,YIPF3,POLR1C,POLR1C,XPO5,XPO5,POLH,GTPBP2,MAD2L1BP,RSPH9	-0.123945	2	384.948	6.87E-63	481	468.388	4316
chr6	43666423	44116611	RSPH9,RSPH9,MRPS18A,MRPS18A,VEGFA,LOC101929705,C6orf223,MRPL14	0.100642	2	430.867	0.00135497	25	24.2153	4316
chr6	44117111	44217726	TMEM63B,CAPN11,MYMX	-0.0592837	2	401.072	0.000536263	49	47.7582	4316
chr6	44227313	73194932	SLC29A1,HSP90AB1,SLC35B2,NFKBIE,TMEM151B,TCTE1,AARS2,SPATS1,CDC5L,SUPT3H,SUPT3H,RUNX2,RUNX2,CLIC5,ENPP4,ENPP5,RCAN2,RCAN2,LOC101926915,CYP39A1,SLC25A27,SLC25A27,LOC101926934,TDRD6,PLA2G7,ANKRD66,MEP1A,ADGRF5,ADGRF5,LOC101926962,ADGRF1,TNFRSF21,CD2AP,ADGRF4,OPN5,PTCHD4,MMUT,CENPQ,GLYATL3,C6orf141,RHAG,CRISP2,CRISP3,PGK2,CRISP1,DEFB114,DEFB113,DEFB110,DEFB112,TFAP2D,TFAP2B,PKHD1,IL17A,IL17F,MCM3,PA…	0.0512884	2	343.457	1.04E-31	1607	1539.75	4316
chr6	73194932	75086557	KCNQ5,KHDC1L,KHDC1,DPPA5,KHDC3L,OOEP,DDX43,CGAS,MTO1,EEF1A1,EEF1A1,SNORD141A,SNORD141B,SLC17A5,CD109,CD109,COL12A1	-0.151921	2	292.175	1.90E-18	124	119.819	4316
chr6	75087576	83237830	COL12A1,COL12A1,COX7A2,TMEM30A,FILIP1,FILIP1,LOC101928540,SENP6,MYO6,IMPG1,HTR1B,MEI4,IRAK1BP1,PHIP,HMGN3,HMGN3,HMGN3-AS1,LCA5,SH3BGRL2,ELOVL4,TTK,BCKDHB,TENT5A,IBTK,TPBG,UBE3D,DOP1A,DOP1A,PGM3,PGM3,RWDD2A,ME1	0.0496283	2	342.05	1.24E-10	468	453.006	4316
chr6	83239538	89951862	ME1,PRSS35,SNAP91,RIPPLY2,CYB5R4,MRAP2,CEP162,TBX18,NT5E,SNX14,SYNCRIP,HTR1E,CGA,ZNF292,GJB7,SMIM8,C6orf163,CFAP206,SLC35A1,RARS2,ORC3,AKIRIN2,SPACA1,CNR1,RNGTT,PNRC1,SRSF12,PM20D2,GABRR1,GABRR2,UBE2J1,RRAGD,ANKRD6,LYRM2,LYRM2,LOC101929057,LOC101929057,MDN1,MDN1,GJA10,BACH2	-0.0414891	2	333.358	2.57E-09	560	541.678	4316
chr6	89952362	98905670	BACH2,MAP3K7,EPHA7,MANEA,FUT9,UFL1,FHL5,GPR63,NDUFAF4,KLHL32,MMS22L,POU3F2,FBXL4	0.10095	2	282.637	7.00E-17	190	183.42	4316
chr6	98906170	100420289	FBXL4,FAXC,COQ3,PNISR,USP45,TSTD3,CCNC,PRDM13,MCHR2,SIM1	-0.029975	2	331.051	0.0597899	96	92.0823	4316
chr6	100420789	102068511	SIM1,ASCC3,GRIK2	0.0896368	2	329.348	3.47E-08	94	90.294	4316
chr6	102069011	107333697	HACE1,LIN28B,BVES,BVES-AS1,POPDC3,PREP,PRDM1,ATG5,CRYBG1,RTN4IP1,RTN4IP1,QRSL1,QRSL1,CD24,C6orf203,BEND3,PDSS2	-0.0705681	2	282.828	2.39E-08	205	195.972	4316
chr6	107334197	110638706	PDSS2,SOBP,SCML4,SEC63,OSTM1,NR2E1,SNX3,AFG1L,FOXO3,ARMC2,ARMC2,ARMC2-AS1,SESN1,CEP57L1,CD164,PPIL6,PPIL6,SMPD2,SMPD2,MICAL1,MICAL1,ZBTB24,ZBTB24,AK9,FIG4,GPR6,WASF1,CDC40,METTL24,DDO,SLC22A16,CDK19	0.00101786	2	344.772	0.89491	349	335.627	4316
chr6	110639206	111580389	CDK19,CDK19,AMD1,AMD1,GTF3C6,RPF2,SLC16A10,MFSD4B,REV3L,TRAF3IP2-AS1,TRAF3IP2	-0.112214	2	317.41	1.55E-11	114	110.186	4316
chr6	111580889	131627483	TRAF3IP2-AS1,TRAF3IP2,FYN,CCN6,TUBE1,FAM229B,LAMA4,LAMA4,LOC101927640,RFPL4B,MARCKS,HDAC2,HDAC2,HDAC2-AS2,HDAC2-AS2,HS3ST5,FRK,NT5DC1,NT5DC1,COL10A1,TSPYL4,DSE,TSPYL1,DSE,CALHM6,TRAPPC3L,TRAPPC3L,CALHM5,TRAPPC3L,CALHM4,CALHM4,RWDD1,RSPH4A,ZUP1,KPNA5,FAM162B,GPRC6A,RFX6,VGLL2,ROS1,DCBLD1,DCBLD1,GOPC,GOPC,NUS1,SLC35F1,CEP85L,CEP85L,PLN,MCM9,MCM9,ASF1A,FAM184A,MAN1A1,TBC1D32,GJA1,HSF2,SERINC1,PKIB,F…	0.0585423	2	338.43	1.50E-30	1088	1043.39	4316
chr6	131627640	142147399	MED23,ENPP3,ENPP3,OR2A4,ENPP3,CTAGE9,ENPP1,CCN2,MOXD1,STX7,TAAR9,TAAR8,TAAR6,TAAR5,TAAR2,TAAR1,VNN1,VNN2,SLC18B1,RPS12,EYA4,EYA4,TARID,TCF21,TBPL1,SLC2A12,SGK1,ALDH8A1,HBS1L,MYB,AHI1,PDE7B,MTFR2,BCLAF1,MAP7,MAP3K5,MAP3K5,LOC101928461,PEX7,SLC35D3,IL20RA,IL22RA2,IFNGR1,OLIG3,TNFAIP3,PERP,ARFGEF3,ARFGEF3,PBOV1,HEBP2,NHSL1,GVQW2,GVQW2,CCDC28A,CCDC28A,ECT2L,REPS1,ABRACL,HECA,TXLNB,CITED2,NMBR,VTA1	-0.00326559	2	340.369	0.654412	670	644.395	4316
chr6	142147899	149473738	VTA1,ADGRG6,HIVEP2,AIG1,ADAT2,PEX3,FUCA2,PHACTR2,LTV1,ZC2HC1B,PLAGL1,SF3B5,STX11,UTRN,EPM2A,LOC100507557,FBXO30,SHPRH,GRM1,RAB32,STXBP5-AS1,STXBP5,STXBP5,SAMD5,SASH1,UST,UST,UST-AS1,TAB2,TAB2,SUMO4,ZC3H12D	0.0479262	2	341.76	2.37E-09	437	421.959	4316
chr6	149474238	151615679	ZC3H12D,PPIL4,GINM1,KATNA1,LATS1,NUP43,PCMT1,LRP11,RAET1E-AS1,RAET1E,RAET1E-AS1,RAET1G,RAET1G,ULBP2,ULBP1,RAET1L,ULBP3,PPP1R14C,IYD,PLEKHG1,MTHFD1L,AKAP12,ZBTB2,RMND1,ARMT1,CCDC170	-0.111766	2	329.954	8.74E-23	249	238.919	4316
chr6	151617946	154010559	CCDC170,ESR1,ESR1,SYNE1,SYNE1,SYNE1,SYNE1-AS1,MYCT1,VIP,FBXO5,MTRF1L,RGS17,OPRM1	0.0574929	2	393.112	1.66E-10	213	207.787	4316
chr6	154011059	155137612	OPRM1,OPRM1,IPCEF1,IPCEF1,CNKSR3,SCAF8,TIAM2	-0.0701475	2	334.089	1.12E-05	81	78.7221	4316
chr6	155144605	157322805	TIAM2,TIAM2,TFB1M,TFB1M,TFB1M,CLDN20,NOX3,ARID1B,TMEM242	0.070587	2	338.159	7.74E-06	104	99.9429	4316
chr6	157323411	159036345	TMEM242,ZDHHC14,SNX9,SYNJ2,SERAC1,GTF2H5,TULP4,TMEM181,DYNLT1,SYTL3,EZR,EZR,EZR-AS1,RSPH3,TAGAP	-0.0631646	2	338.053	7.24E-09	189	182.198	4316
chr6	159036345	170741735	TAGAP,FNDC1,SOD2,SOD2,WTAP,SOD2,SOD2-OT1,ACAT2,ACAT2,ACAT2,TCP1,TCP1,MRPL18,PNLDC1,MAS1,IGF2R,SLC22A1,SLC22A2,SLC22A3,LPA,PLG,MAP3K4,AGPAT4,PRKN,PACRG,PACRG,PACRG-AS1,QKI,C6orf118,PDE10A,TBXT,SFT2D1,MPC1,RPS6KA2,RNASET2,FGFR1OP,CCR6,GPR31,TCP10L2,UNC93A,TTLL2,TCP10,AFDN,KIF25,FRMD1,DACT2,SMOC2,LOC101929523,THBS2,THBS2,WDR27,C6orf120,C6orf120,PHF10,PHF10,TCTE3,ERMARD,DLL1,DLL1,FAM120B,FAM120B,PSMB…	0.077219	2	433.292	7.72E-43	782	753.706	4316
chr7	195553	4799483	FAM20C,PDGFA,PRKAR1B,PRKAR1B,LOC101926963,DNAAF5,SUN1,GET4,ADAP1,COX19,C7orf50,CYP2W1,C7orf50,C7orf50,GPR146,C7orf50,GPER1,ZFAND2A,UNCX,MICALL2,INTS1,MAFK,TMEM184A,PSMG3,ELFN1,MAD1L1,MRM2,NUDT1,SNX8,SNX8,MIR6836,EIF3B,CHST12,LFNG,BRAT1,IQCE,TTYH3,AMZ1,AMZ1,GNA12,GNA12,CARD11,SDK1,SDK1,LOC105375131,FOXK1,AP5Z1,RADIL	0.00968826	2	427.972	0.213034	475	461.049	4316
chr7	4800170	5928394	RADIL,RADIL,PAPOLB,MMD2,RBAK,RBAK-RBAKDN,WIPI2,SLC29A4,TNRC18,FBXL18,ACTB,FSCN1,RNF216,RNF216,MIR6874,OCM,CCZ1,RSPH10B,RSPH10B2	-0.165456	2	379.93	2.78E-32	165	159.369	4316
chr7	5932781	5982991	RSPH10B,RSPH10B2,PMS2	0.108185	2	488.764	0.0351514	21	19.7431	4316
chr7	5986758	6757177	PMS2,AIMP2,AIMP2,EIF2AK1,EIF2AK1,EIF2AK1,ANKRD61,USP42,CYTH3,FAM220A,RAC1,DAGLB,KDELR2,GRID2IP,ZDHHC4,C7orf26,ZNF853,ZNF316,ZNF12	-0.18171	2	345.474	5.96E-33	161	155.999	4316
chr7	6757677	22991111	RSPH10B,RSPH10B2,CCZ1B,C1GALT1,COL28A1,MIOS,RPA3,RPA3,UMAD1,UMAD1,GLCCI1,ICA1,NXPH1,NDUFA4,PHF14,THSD7A,TMEM106B,VWDE,SCIN,ARL4A,ETV1,DGKB,AGMO,MEOX2,SOSTDC1,LRRC72,ANKMY2,BZW2,TSPAN13,AGR2,AGR3,AHR,SNX13,PRPS1L1,HDAC9,TWIST1,FERD3L,TWISTNB,TMEM196,MACC1,ITGB8,ABCB5,SP8,SP4,DNAH11,DNAH11,CDCA7L,CDCA7L,RAPGEF5,STEAP1B,LOC541472,IL6,IL6,TOMM7,FAM126A	0.0573506	2	330.588	1.52E-20	807	771.998	4316
chr7	22991611	24678630	KLHL7,NUPL2,GPNMB,MALSU1,IGF2BP3,TRA2A,CCDC126,FAM221A,STK31,NPY,MPP6	-0.108862	2	295.549	4.79E-12	124	118.896	4316
chr7	24679130	32298150	MPP6,GSDME,OSBPL3,CYCS,C7orf31,NPVF,NFE2L3,HNRNPA2B1,CBX3,SNX10,SNX10,LOC105375304,SKAP2,HOXA1,HOXA2,HOXA2,HOXA3,HOXA4,HOXA-AS3,HOXA5,HOXA-AS3,HOXA6,HOXA-AS3,HOXA7,HOXA7,HOXA9,HOXA10-HOXA9,HOXA10-HOXA9,HOXA10-AS,HOXA10,HOXA10-HOXA9,HOXA10,HOXA11,HOXA13,EVX1-AS,EVX1,HIBADH,TAX1BP1,JAZF1,JAZF1,JAZF1-AS1,CREB5,TRIL,LOC100506497,CPVL,CPVL,CPVL,CHN2,CHN2,PRR15,WIPF3,SCRN1,FKBP14,PLEKHA8,MTURN,ZNRF2,NO…	0.0745113	2	351.306	2.76E-22	505	486.452	4316
chr7	32298650	33256735	PDE1C,LSM5,AVL9,AVL9,DPY19L1P1,KBTBD2,FKBP9,NT5C3A,RP9,BBS9	-0.0874624	2	314.623	6.54E-05	71	68.3192	4316
chr7	33257235	35633189	BBS9,BMPER,NPSR1-AS1,NPSR1,NPSR1,NPSR1-AS1,NPSR1,DPY19L1,TBX20	0.0671972	2	292.589	4.85E-05	100	95.7003	4316
chr7	35633689	36576073	HERPUD2,SEPT7,EEPD1,KIAA0895,KIAA0895,ANLN,ANLN,AOAH	-0.0323809	2	337.859	0.0406303	84	81.0161	4316
chr7	36576573	39706245	AOAH,ELMO1,ELMO1,ELMO1-AS1,GPR141,NME8,SFRP4,EPDR1,STARD3NL,AMPH,VPS41,POU6F2,POU6F2-AS2,POU6F2,YAE1,RALA	0.0991735	2	321.902	6.85E-17	184	176.234	4316
chr7	39706745	40448786	CDK13,MPLKIP,SUGCT	-0.16357	2	249.328	2.38E-06	39	36.8094	4316
chr7	40449286	43648614	SUGCT,INHBA,INHBA,INHBA-AS1,GLI3,GLI3,C7orf25,PSMA2,MRPL32,HECW1,HECW1,LUARIS,STK17A,STK17A,COA1,COA1	0.0721297	2	322.099	4.71E-07	126	121.735	4316
chr7	43649114	44057859	BLVRA,MRPS24,URGCP-MRPS24,URGCP-MRPS24,URGCP,UBE2D4,UBE2D4,POLR2J4,POLR2J4,SPDYE1,DBNL	-0.145119	2	391.878	1.99E-10	49	47.3053	4316
chr7	44058428	44403939	DBNL,PGAM2,POLM,MIR6838,POLM,AEBP1,POLD2,MYL7,GCK,YKT6,CAMK2B,NUDCD3	0.093935	2	465.067	1.64E-12	110	105.926	4316
chr7	44404439	45063417	NUDCD3,NPC1L1,DDX56,TMED4,OGDH,ZMIZ2,PPIA,H2AFV,PURB,MYO1G,CCM2	-0.13248	2	357.379	1.58E-19	140	134.796	4316
chr7	45063917	55562027	CCM2,NACAD,TBRG4,RAMP3,ADCY1,IGFBP1,IGFBP3,TNS3,PKD1L1,PKD1L1,C7orf69,HUS1,SUN3,C7orf57,UPP1,ABCA13,VWC2,ZPBP,SPATA48,IKZF1,FIGNL1,DDC,DDC,DDC-AS1,GRB10,COBL,POM121L12,VSTM2A,VSTM2A,VSTM2A-OT1,SEC61G,EGFR,EGFR,EGFR-AS1,LANCL2,VOPP1	0.0750495	2	361.123	8.38E-29	536	518.342	4316
chr7	55572824	77940302	SEPT14,ZNF713,MRPS17,NIPSNAP2,PSPH,CCT6A,SUMF2,PHKG1,CHCHD2,NUPR2,ZNF479,ZNF716,ZNF727,ZNF735,ZNF679,ZNF736,ZNF680,ZNF107,ZNF138,ZNF273,ZNF117,ERV3-1-ZNF117,ERV3-1-ZNF117,ERV3-1,ZNF92,VKORC1L1,GUSB,ASL,CRCP,TPST1,KCTD7,RABGEF1,TMEM248,SBDS,TYW1,AUTS2,GALNT17,CALN1,TYW1B,POM121,POM121,NSUN5P2,TRIM73,TRIM74,NSUN5,TRIM50,FKBP6,FZD9,BAZ1B,BCL7B,TBL2,MLXIPL,VPS37D,DNAJC30,BUD23,STX1A,ABHD11,CLDN3,CLDN…	-0.198222	2	323.197	4.83E-185	1143	1093.16	4316
chr7	77940527	91266824	PHTF2,MAGI2,MAGI2,MAGI2-AS3,GNAI1,GNAT3,CD36,SEMA3C,HGF,CACNA2D1,CACNA2D1,LOC101927356,PCLO,SEMA3E,SEMA3A,SEMA3D,GRM3,KIAA1324L,DMTF1,TMEM243,CROT,ABCB4,ABCB1,ABCB1,RUNDC3B,RUNDC3B,SLC25A40,DBF4,ADAM22,SRI,SRI,LOC102723885,STEAP4,ZNF804B,ZNF804B,TEX47,STEAP2-AS1,STEAP1,STEAP2,CFAP69,GTPBP10,CLDN12,CDK14,FZD1	0.0764845	2	343.126	7.82E-34	682	656.361	4316
chr7	91267324	93134650	MTERF1,AKAP9,CYP51A1,CYP51A1-AS1,LRRD1,KRIT1,ANKIB1,GATAD1,ERVW-1,PEX1,RBM48,FAM133B,CDK6,SAMD9,SAMD9L	-0.0210053	2	336.221	0.0166838	239	232.341	4316
chr7	93134650	97024623	SAMD9L,HEPACAM2,VPS50,CALCR,TFPI2,GNGT1,GNG11,BET1,COL1A2,CASD1,SGCE,PEG10,PPP1R9A,PON1,PON3,PON2,ASB4,PDK4,DYNC1I1,SLC25A13,SEM1,DLX6-AS1,DLX6,DLX5	0.1021	2	369.185	2.84E-25	323	309.839	4316
chr7	97025123	103478394	SDHAF3,TAC1,ASNS,CZ1P-ASNS,OCM2,LMTK2,BHLHA15,TECPR1,BRI3,BRI3,BAIAP2L1,BAIAP2L1,NPTX2,TMEM130,TRRAP,LOC101927550,SMURF1,SMURF1,KPNA7,ARPC1A,ARPC1B,PDAP1,BUD31,BUD31,PTCD1,ATP5MF-PTCD1,PTCD1,ATP5MF-PTCD1,ATP5MF-PTCD1,CPSF4,ATP5MF-PTCD1,ATP5MF,ZNF789,ZNF789,ZNF394,ZNF394,ZKSCAN5,FAM200A,ZNF655,ZSCAN25,ZSCAN25,CYP3A5,CYP3A5,CYP3A7-CYP3A51P,CYP3A7-CYP3A51P,CYP3A7,CYP3A4,CYP3A43,OR2AE1,TRIM4,GJC3,AZG…	-0.149098	2	458.807	2.92E-186	1405	1346.05	4316
chr7	103482872	104195254	LOC101927870,RELN,RELN,ORC5	0.0514779	2	355.826	0.000248921	86	82.6389	4316
chr7	104197724	105875311	ORC5,KMT2E,SRPK2,PUS7,RINT1,RINT1,EFCAB10,ATXN7L1	-0.110738	2	309.065	3.09E-13	115	110.633	4316
chr7	105875811	128409484	ATXN7L1,CDHR3,SYPL1,NAMPT,PIK3CG,PRKAR2B,HBP1,COG5,COG5,GPR22,COG5,DUS4L,DUS4L,BCAP29,SLC26A4-AS1,SLC26A4,SLC26A4,LOC101927974,CBLL1,CBLL1,SLC26A3,DLD,LAMB1,LAMB4,NRCAM,PNPLA8,THAP5,DNAJB9,IMMP2L,IMMP2L,LRRN3,DOCK4,DOCK4,DOCK4-AS1,ZNF277,IFRD1,LSMEM1,TMEM168,BMT2,GPR85,PPP1R3A,FOXP2,MDFIC,TFEC,TES,CAV2,CAV1,MET,CAPZA2,ST7-AS1,ST7,ST7,ST7,ST7-AS2,ST7,ST7-OT3,WNT2,ASZ1,CFTR,CFTR,CFTR-AS1,CTTNBP2,LS…	0.0558372	2	342.795	2.25E-33	1259	1214.95	4316
chr7	128410401	128759037	HILPDA,METTL2B,FAM71F2,FAM71F1,CALU	-0.203564	2	313.168	4.24E-11	32	30.8974	4316
chr7	128759791	128970315	CALU,CALU,OPN1SW,OPN1SW,CCDC136,FLNC,FLNC,FLNC-AS1,FLNC,FLNC-AS1,ATP6V1F,ATP6V1FNB,IRF5,TNPO3	0.100658	2	483.33	8.23E-12	93	91.1142	4316
chr7	128972425	131843418	TNPO3,TSPAN33,SMO,AHCYL2,STRIP2,SMKR1,NRF1,UBE2H,UBE2H,ZC3HC1,KLHDC10,KLHDC10,TMEM209,SSMEM1,CPA2,CPA4,CPA5,CPA1,CEP41,MEST,COPG2,COPG2,TSGA13,TSGA13,KLF14,MKLN1,PODXL	-0.0778515	2	326.897	1.27E-16	308	297.272	4316
chr7	131843418	135362384	PLXNA4,CHCHD3,EXOC4,EXOC4,LOC101928861,LRGUK,SLC35B4,AKR1B1,AKR1B10,AKR1B15,BPGM,CALD1,AGBL3,AGBL3,CYREN,CYREN,TMEM140,CYREN,WDR91,STRA8	0.065446	2	353.607	2.21E-09	247	236.073	4316
chr7	135362884	135699548	CNOT4,NUP205,NUP205,STMP1,SLC13A4	-0.0841902	2	346.353	2.18E-05	74	70.9271	4316
chr7	135701679	138001705	SLC13A4,FAM180A,LUZP6,MTPN,CHRM2,LOC349160,PTN,DGKI,CREB3L2	0.054285	2	310.677	0.000561119	99	94.1106	4316
chr7	138002205	139540487	AKR1D1,TRIM24,SVOPL,ATP6V0A4,TMEM213,KIAA1549,ZC3HAV1L,ZC3HAV1,TTC26,UBN2,LUC7L2,FMC1,FMC1-LUC7L2,LUC7L2,FMC1-LUC7L2,LUC7L2,FMC1-LUC7L2,LOC100129148,KLRG2,CLEC2L	-0.130843	2	319.13	2.81E-24	198	191.572	4316
chr7	139542020	140335504	CLEC2L,HIPK2,TBXAS1,PARP12,KDM7A,SLC37A3	-0.00934283	2	347.443	0.452002	79	76.4059	4316
chr7	140337283	141074692	SLC37A3,RAB19,MKRN1,DENND2A,ADCK2,NDUFB2-AS1,NDUFB2,NDUFB2,BRAF,MRPS33,TMEM178B	-0.161267	2	310.644	2.45E-17	92	89.3988	4316
chr7	141075192	144095418	TMEM178B,AGK,KIAA1147,WEE2-AS1,WEE2,SSBP1,TAS2R3,TAS2R4,TAS2R5,PRSS37,OR9A4,CLEC5A,TAS2R38,MGAM,MGAM2,PRSS58,MTRNR2L6,TCAF2,PRSS1,TCAF2,PRSS2,TCAF2,EPHB6,TCAF2,TRPV6,TCAF2,TRPV5,TCAF2,LLCFC1,TCAF2,KEL,TCAF2,OR9A2,TCAF2,OR6V1,TCAF2,PIP,TCAF2,TAS2R39,TCAF2,TAS2R40,TCAF2,LOC105375545,GSTK1,TCAF2,LOC105375545,TMEM139,TCAF2,TMEM139,TCAF2,CASP2,TCAF2,CLCN1,TCAF2,FAM131B,TCAF2,ZYX,TCAF2,ZYX,MIR6892,TCAF…	0.0434424	2	470.897	2.57E-08	469	447.26	4316
chr7	144095418	149432353	OR2A12,OR2A2,OR2A14,CTAGE8,CTAGE4,ARHGEF35,LOC101928605,OR2A1-AS1,OR2A1,OR2A42,LOC101928605,OR2A1-AS1,OR2A7,ARHGEF34P,LOC101928605,OR2A1-AS1,ARHGEF34P,CTAGE4,CTAGE8,OR2A1-AS1,LOC101928605,OR2A1,OR2A42,ARHGEF5,ARHGEF5,ARHGEF34P,ARHGEF5,TPK1,CNTNAP2,C7orf33,CUL1,EZH2,PDIA4,ZNF786,ZNF425,ZNF398,ZNF282,ZNF212,ZNF783,ZNF777	-0.101166	2	337.31	2.20E-16	259	237.952	4316
chr7	149432353	151242603	ZNF777,ZNF746,KRBA1,ZNF467,ZNF862,ATP6V0E2,ACTR3C,LRRC61,ZBED6CL,LRRC61,RARRES2,REPIN1,ZNF775,GIMAP8,GIMAP7,GIMAP4,GIMAP6,GIMAP2,GIMAP1-GIMAP5,GIMAP1,GIMAP1-GIMAP5,GIMAP5,TMEM176B,TMEM176A,AOC1,KCNH2,KCNH2,NOS3,NOS3,ATG9B,ATG9B,ABCB8,ASIC3,CDK5,SLC4A2,FASTK,TMUB1,AGAP3,GBX1,ASB10,IQCA1L,LOC114483833,LOC114483834,LOC114483834,ABCF2,CHPF2,CHPF2,MIR671,SMARCD3	0.0835915	2	489.806	5.56E-25	362	353	4316
chr7	151242720	152311946	SMARCD3,NUB1,WDR86,CRYGN,RHEB,PRKAG2,GALNTL5,GALNT11,KMT2C	0.00112117	2	377.554	0.896898	161	156.471	4316
chr7	152315137	152782686	KMT2C,XRCC2	-0.243639	2	202.155	1.26E-05	17	16.0234	4316
chr7	152783186	154566341	ACTR3B,DPP6	0.00875235	2	209.61	0.797201	33	31.5667	4316
chr7	154566841	156684163	DPP6,PAXIP1-AS2,PAXIP1,PAXIP1,HTR5A-AS1,HTR5A,HTR5A,INSIG1,EN2,CNPY1,RBM33,SHH,RNF32,RNF32,LMBR1,LMBR1	0.111019	2	372.553	1.69E-17	117	113.672	4316
chr7	156688029	159335372	LMBR1,NOM1,MNX1,MNX1-AS2,MNX1,UBE3C,DNAJB6,PTPRN2,NCAPG2,ESYT2,WDR60,VIPR2	-0.00981386	2	328.282	0.40699	210	203.489	4316
chr8	73512	28074410	OR4F21,ZNF596,FBXO25,TDRP,ERICH1,DLGAP2,DLGAP2,DLGAP2-AS1,CLN8,ARHGEF10,MYOM2,CSMD1,MCPH1,MCPH1,ANGPT2,MCPH1,MCPH1-AS1,AGPAT5,XKR5,DEFB1,DEFA6,DEFA4,DEFA1,DEFA1B,DEFA3,DEFA1,DEFA1B,DEFA5,FAM66B,USP17L3,USP17L1,FAM66B,USP17L4,ZNF705G,DEFB4B,DEFB103B,DEFB103A,SPAG11A,SPAG11B,DEFB104B,DEFB104A,DEFB106A,DEFB106B,DEFB105A,DEFB105B,DEFB107A,DEFB107B,PRR23D1,PRR23D2,PRR23D2,PRR23D1,SPAG11B,SPAG11A,SPAG1…	0.0392093	2	384.457	1.01E-22	1950	1861.49	4316
chr8	28074910	39149867	ELP3,PNOC,ZNF395,FBXO16,FZD3,EXTL3,INTS9,HMBOX1,KIF13B,DUSP4,SARAF,LEPROTL1,LEPROTL1,MBOAT4,MBOAT4,DCTN6,RBPMS-AS1,RBPMS,RBPMS,GTF2E2,GTF2E2,SMIM18,GSR,UBXN8,PPP2CB,TEX15,PURG,WRN,NRG1,FUT10,FUT10,MAK16,MAK16,TTI2,TTI2,RNF122,DUSP26,UNC5D,UNC5D,LOC101929550,KCNU1,ZNF703,ERLIN2,PLPBP,ADGRA2,BRF2,RAB11FIP1,RAB11FIP1,GOT1L1,ADRB3,EIF4EBP1,ASH2L,STAR,LSM1,BAG4,DDHD2,PLPP5,PLPP5,NSD3,LETM2,FGFR1,C8orf…	-0.0741511	2	324.089	4.01E-37	761	736.096	4316
chr8	39151376	41949363	ADAM32,ADAM18,ADAM2,IDO1,IDO2,TCIM,ZMAT4,SFRP1,GOLGA7,GINS4,GINS4,LOC102723729,GPAT4,NKX6-3,ANK1,KAT6A	0.000230006	2	353.334	0.921809	218	209.79	4316
chr8	41955295	48227056	KAT6A,AP3M2,PLAT,IKBKB,POLB,DKK4,VDAC3,SLC20A2,SMIM19,CHRNB3,CHRNA6,THAP1,RNF170,HOOK3,FNTA,POMK,HGSNAT,SPIDR,CEBPD,PRKDC,MCM4,UBE2V2	-0.114175	2	312.791	8.99E-35	346	334.014	4316
chr8	48227056	53406179	EFCAB1,SNAI2,PPDPFL,SNTG1,PXDNL,PCMTD1,ST18,ALKAL1,RB1CC1,NPBWR1,OPRK1	0.0617782	2	303.61	9.06E-07	176	169.546	4316
chr8	53406179	56165742	ATP6V1H,RGS20,TCEA1,LYPLA1,MRPL15,SOX17,RP1,XKR4,TMEM68,TGS1,LYN,RPS20,MOS	-0.104085	2	299.829	6.85E-12	149	143.359	4316
chr8	56166242	66457166	PLAG1,CHCHD7,SDR16C5,PENK,PENK,LOC101929415,IMPAD1,FAM110B,UBXN2B,CYP7A1,SDCBP,NSMAF,TOX,CA8,RAB2A,CHD7,CLVS1,ASPH,GGH,TTPA,YTHDF3,LOC401463,BHLHE22,CYP7B1,ARMC1,MTFR1,PDE7A,DNAJC5B,TRIM55,CRH,RRS1,ADHFE1	0.0668178	2	315.21	3.67E-15	376	361.271	4316
chr8	66460307	67506286	ADHFE1,VXN,MYBL1,VCPIP1,C8orf44,C8orf44-SGK3,C8orf44-SGK3,SGK3,MCMDC2,TCF24,PPP1R42,COPS5,CSPP1,ARFGEF1,LOC102724708,CPA6	-0.104223	2	309.121	1.86E-14	178	171.667	4316
chr8	67506786	73617451	CPA6,PREX2,C8orf34-AS1,C8orf34,C8orf34,SULF1,SLCO5A1,PRDM14,NCOA2,TRAM1,LACTB2-AS1,LACTB2,LACTB2,XKR9,EYA1,MSC,MSC,MSC-AS1,MSC-AS1,TRPA1,TRPA1,KCNB2,TERF1,SBSPON,C8orf89,RPL7,RDH10,RDH10,RDH10-AS1,STAU2-AS1,STAU2,STAU2	0.0443865	2	330.326	9.28E-07	312	299.126	4316
chr8	73617951	73959768	STAU2,UBE2W,ELOC	-0.208125	2	209.901	3.86E-05	21	20.0799	4316
chr8	73960268	94411315	TMEM70,LY96,JPH1,GDAP1,PI15,CRISPLD1,HNF4G,ZFHX4,PEX2,PKIA,ZC2HC1A,IL7,STMN2,HEY1,MRPS28,TPD52,ZBTB10,ZNF704,PAG1,FABP5,PMP2,FABP4,FABP12,IMPA1,SLC10A5,ZFAND1,CHMP4C,SNX16,RALYL,LRRCC1,E2F5,RBIS,CA13,CA1,CA3,CA3,CA3-AS1,CA3-AS1,CA2,CA2,PSKH2,ATP6V0D2,SLC7A13,WWP1,RMDN1,CPNE3,CNGB3,CNBD1,DCAF4L2,MMP16,RIPK2,OSGIN2,NBN,DECR1,CALB1,TMEM64,NECAB1,C8orf88,PIP4P2,OTUD6B,SLC26A7,RUNX1T1,TRIQK,FAM92A,RBM…	0.0415082	2	314.96	9.29E-14	800	766.213	4316
chr8	94411815	95154794	RAD54B,FSBP,RAD54B,VIRMA,ESRP1,DPY19L4,INTS8,INTS8,CCNE2,CCNE2,NDUFAF6,TP53INP1,NDUFAF6,PLEKHF2	-0.0975214	2	313.456	4.99E-12	130	125.562	4316
chr8	95155294	97461175	C8orf37,C8orf37,C8orf37-AS1,GDF6,UQCRB,MTERF3,PTDSS1,SDC2,CPQ,CPQ,LOC101927066,LOC101927066,TSPYL5	0.095138	2	309.879	3.53E-08	74	71.6565	4316
chr8	97461175	104223793	MTDH,LAPTM4B,MATN2,RPL30,ERICH5,RIDA,POP1,NIPAL2,KCNS2,STK3,OSR2,VPS13B,COX6C,RGS22,FBXO43,POLR2K,SPAG1,RNF19A,ANKRD46,SNX31,PABPC1,YWHAZ,ZNF706,GRHL2,NCALD,RRM2B,UBR5,ODF1,KLF10,AZIN1,ATP6V1C1,BAALC,FZD6,CTHRC1,SLC25A32,SLC25A32,DCAF13,DCAF13,LOC105375690,RIMS2,RIMS2	-0.0465483	2	314.57	2.56E-11	574	551.009	4316
chr8	104224293	118951291	RIMS2,DCSTAMP,DPYS,LRP12,ZFPM2,ZFPM2,ZFPM2-AS1,OXR1,ABRA,ANGPT1,RSPO2,EIF3E,EMC2,TMEM74,TRHR,NUDCD1,ENY2,PKHD1L1,PKHD1L1,EBAG9,SYBU,KCNV1,CSMD3,TRPS1,EIF3H,UTP23,RAD21,AARD,SLC30A8,MED30,EXT1,SAMD12,SAMD12,SAMD12-AS1,TNFRSF11B	0.0977947	2	323.815	1.87E-45	539	516.875	4316
chr8	118951791	123513382	TNFRSF11B,COLEC10,LOC101927513,COLEC10,MAL2,MAL2-AS1,CCN3,ENPP2,TAF2,DSCC1,DEPTOR,COL14A1,MRPL13,MTBP,SNTB1,HAS2,ZHX2,DERL1,TBC1D31,FAM83A,C8orf76,C8orf76,ZHX1-C8orf76,C8orf76,ZHX1-C8orf76,ZHX1-C8orf76,ZHX1,ATAD2,WDYHV1,FBXO32	-0.0451206	2	318.755	8.95E-07	335	322.086	4316
chr8	123514239	140370463	FBXO32,KLHL38,ANXA13,FAM91A1,FER1L6,FER1L6,FER1L6-AS1,FER1L6,FER1L6-AS2,TMEM65,TRMT12,RNF139,RNF139,TATDN1,TATDN1,TATDN1,MIR6844,NDUFB9,MTSS1,ZNF572,SQLE,WASHC5,NSMCE2,TRIB1,LRATD2,CASC8,POU5F1B,MYC,GSDMC,FAM49B,ASAP1,ASAP1,ADCY8,EFR3A,OC90,KCNQ3,LRRC6,TMEM71,PHF20L1,TG,TG,SLA,CCN4,NDRG1,ST3GAL1,ZFAT,ZFAT,ZFAT-AS1,KHDRBS3,FAM135B,COL22A1,KCNK9,TRAPPC9	0.0810408	2	347.993	9.23E-47	774	747.492	4316
chr8	140370963	141136791	TRAPPC9,CHRAC1,AGO2,PTK2,DENND3	-0.0502486	2	300.976	0.00477322	81	77.3115	4316
chr8	141138021	143953771	DENND3,SLC45A4,GPR20,PTP4A3,TSNARE1,ADGRB1,ARC,JRK,PSCA,LY6K,LY6K,LNCOC1,THEM6,SLURP1,LYPD2,SLURP2,LYNX1-SLURP2,LYNX1-SLURP2,LYNX1,LY6D,GML,CYP11B1,CYP11B2,LY6E,LY6H,GPIHBP1,ZFP41,GLI4,ZNF696,TOP1MT,RHPN1,ZC3H3,GSDMD,MROH6,NAPRT,EEF1D,TIGD5,PYCR3,TSTA3,ZNF623,ZNF707,CCDC166,MAPK15,FAM83H,SCRIB,SCRIB,SCRIB,MIR937,PUF60,NRBP2,NRBP2,MIR6845,EPPK1,PLEC,PLEC	0.117738	2	589.266	9.14E-47	475	459.815	4316
chr8	143954271	144139552	PLEC,PARP10,GRINA,SPATC1,OPLAH,OPLAH,MIR6846,EXOSC4,GPAA1,CYC1,SHARPIN,MAF1,WDR97,HGH1	-0.00710636	2	489.573	0.423834	115	112.36	4316
chr8	144140052	144238255	MROH1	-0.176486	2	355.286	7.72E-06	17	16.3458	4316
chr8	144238755	144545810	MROH1,BOP1,BOP1,MIR7112,BOP1,SCX,HSF1,DGAT1,DGAT1,MIR6848,SCRT1,TMEM249,TMEM249,FBXL6,FBXL6,SLC52A2,ADCK5,CPSF1,CPSF1,MIR939,CPSF1,MIR1234,CPSF1,MIR6849,SLC39A4,VPS28,TONSL,TONSL,TONSL,TONSL-AS1,TONSL,TONSL-AS1,MIR6893,CYHR1,KIFC2,FOXH1,PPP1R16A,GPT,MFSD3,RECQL4,LRRC14,LRRC14,LRRC24,C8orf82,ARHGAP39	0.0852095	2	539.77	7.91E-22	267	260.091	4316
chr8	144547126	145075494	ARHGAP39,ZNF251,ZNF34,RPL8,ZNF517,ZNF7,COMMD5,ZNF250,ZNF16,C8orf33	-0.0879967	2	407.24	2.13E-08	83	80.8033	4316
chr9	14806	45486514	WASHC1,FOXD4,CBWD1,C9orf66,DOCK8,DOCK8,KANK1,DMRT1,DMRT3,DMRT2,SMARCA2,VLDLR,KCNV2,PUM3,RFX3,GLIS3,GLIS3,GLIS3-AS1,SLC1A1,SPATA6L,SPATA6L,PLPP6,CDC37L1,AK3,RCL1,JAK2,INSL6,INSL4,RLN2,RLN1,PLGRKT,CD274,PDCD1LG2,RIC1,ERMP1,MLANA,RANBP6,IL33,TPD52L3,UHRF2,GLDC,KDM4C,DMAC1,PTPRD,TYRP1,TYRP1,LURAP1L-AS1,LURAP1L-AS1,LURAP1L,LURAP1L,MPDZ,NFIB,ZDHHC21,CER1,FREM1,TTC39B,SNAPC3,PSIP1,CCDC171,C9orf92,BNC2,C…	-0.00968636	2	358.334	0.00326432	2697	2577.91	4316
chr9	60519059	91220992	SPATA31A7,SPATA31A5,ANKRD20A4-ANKRD20A20P,ANKRD20A4,FOXD4L5,CBWD5,FOXD4L4,ANKRD20A3,ANKRD20A2,ANKRD20A1,ZNF658,SPATA31A3,ANKRD20A1,ANKRD20A3,CBWD5,CBWD3,CBWD3,FOXD4L3,PGM5-AS1,PGM5,PGM5,TMEM252,PIP5K1B,PRKACG,FXN,TJP2,FAM189A2,APBA1,PTAR1,C9orf135,MAMDC2,MAMDC2,MAMDC2-AS1,MAMDC2,SMC5-AS1,SMC5,KLF9,TRPM3,CEMIP2,ABHD17B,C9orf85,C9orf57,GDA,ZFAND5,TMC1,ALDH1A1,ANXA1,RORB-AS1,RORB,RORB,TRPM6,C9orf40,…	0.0132407	2	365.337	0.000241806	1507	1430.09	4316
chr9	91221492	93020424	AUH,NFIL3,ROR2,SPTLC1,IARS,NOL8,CENPP,CENPP,OGN,CENPP,OMD,CENPP,ECM2,CENPP,IPPK,CENPP,IPPK,LOC100128361,IPPK,BICD2,ZNF484,FGD3,FGD3,LOC101927954	-0.0453125	2	347.608	2.65E-06	199	192.514	4316
chr9	93022326	94085422	FGD3,SUSD3,CARD19,NINJ1,WNK2,WNK2,C9orf129,C9orf129,FAM120AOS,FAM120AOS,FAM120A,FAM120A,PHF2,BARX1,PTPDC1	0.0747231	2	416.915	1.28E-08	121	116.782	4316
chr9	94087830	94967257	PTPDC1,ZNF169,NUTM2F,MFSD14B,PCAT7,FBP2,FBP2,FBP1,AOPEP,AOPEP,LOC101928119	-0.0885664	2	368.63	1.56E-07	82	78.6433	4316
chr9	94967757	96297915	AOPEP,FANCC,PTCH1,PTCH1,LOC100507346,ERCC6L2,HSD17B3,HSD17B3,HSD17B3-AS1	0.0518347	2	356.813	0.000608071	89	85.7623	4316
chr9	96298415	97307255	HSD17B3,SLC35D2,ZNF367,HABP4,CDC14B,PRXL2C,ZNF510,ZNF782,NUTM2G,CTSV	-0.140965	2	345.812	2.10E-16	101	96.9544	4316
chr9	97307755	110168497	SUGT1P4-STRA6LP-CCDC180,CCDC180,TDRD7,TMOD1,TSTD2,NCBP1,XPA,TRMO,HEMGN,ANP32B,NANS,TRIM14,CORO2A,TBC1D2,TBC1D2,MIR6854,GABBR2,ANKS6,GALNT12,COL15A1,TGFBR1,ALG2,SEC61B,NR4A3,STX17,ERP44,INVS,TEX10,MSANTD3,MSANTD3-TMEFF1,MSANTD3-TMEFF1,TMEFF1,CAVIN4,PLPPR1,BAAT,MRPL50,ZNF189,ALDOB,TMEM246-AS1,TMEM246,RNF20,GRIN3A,GRIN3A,PPP3R2,CYLC2,SMC2,OR13F1,OR13C4,OR13C3,OR13C8,OR13C5,OR13C2,OR13C9,OR13D1,NIPSN…	0.0329559	2	362.881	8.64E-11	953	918.127	4316
chr9	110168997	113485693	C9orf152,TXN,TXNDC8,SVEP1,MUSK,LPAR1,OR2K2,ECPAS,ZNF483,ZNF483,PTGR1,PTGR1,DNAJC25,DNAJC25-GNG10,DNAJC25-GNG10,GNG10,SHOC1,UGCG,SUSD1,PTBP3,HSDL2,HSDL2,C9orf147,KIAA1958,INIP,SNX30,SLC46A2,ZNF883,ZFP37,SLC31A2,SLC31A2,FKBP15,FKBP15,SLC31A1,CDC26,PRPF4,RNF183,WDR31,BSPRY,HDHD3,ALAD,POLE3,C9orf43,RGS3	-0.0859289	2	334.823	4.30E-29	474	458.824	4316
chr9	113495785	120517926	RGS3,ZNF618,AMBP,KIF12,COL27A1,ORM1,ORM2,AKNA,WHRN,ATP6V1G1,TMEM268,TEX48,TNFSF15,TNFSF8,TNC,PAPPA,ASTN2,ASTN2,TRIM32,TLR4,BRINP1,CDK5RAP2	0.0911632	2	405.591	7.73E-34	406	392.218	4316
chr9	120518426	120857443	CDK5RAP2,MEGF9,FBXW2,PSMD5	-0.0843487	2	320.324	0.00011006	42	40.8869	4316
chr9	120857943	121678177	PHF19,TRAF1,C5-OT1,C5,C5,CNTRL,RAB14,GSN,GSN-AS1,GSN,STOM,DAB2IP	0.00156962	2	379.007	0.861069	144	140.005	4316
chr9	121679281	121782498	DAB2IP	0.177398	2	510.668	4.49E-05	18	17.5816	4316
chr9	121783535	122519375	DAB2IP,TTLL11,NDUFA8,MORN5,LHX6,RBM18,MRRF,PTGS1,OR1J1,OR1J2,OR1J4	0.00895673	2	382.741	0.500023	71	68.8226	4316
chr9	122519375	123074428	OR1J4,OR1N1,OR1N2,OR1L8,OR1Q1,OR1L1,OR1L3,OR1L4,OR1L6,OR5C1,OR1K1,PDCL,RC3H2,ZBTB6,ZBTB26,RABGAP1,RABGAP1,GPR21	-0.0876448	2	348.665	3.66E-09	113	108.975	4316
chr9	123076244	124543857	RABGAP1,STRBP,CRB2,DENND1A,LHX2,NEK6,PSMB7,LOC100129034,PSMB7,NR5A1,NR6A1	0.0721585	2	364.614	3.58E-09	126	120.724	4316
chr9	124544357	125935607	NR6A1,OLFML2A,WDR38,RPL35,ARPC5L,GOLGA1,GOLGA1,SCAI,PPP6C,RABEPK,HSPA5,GAPVD1,GAPVD1,MAPKAP1,PBX3	-0.134469	2	316.67	1.46E-21	161	154.922	4316
chr9	125936107	126696451	PBX3,MVB12B,LMX1B	0.145256	2	336.061	6.42E-08	30	28.5217	4316
chr9	126696951	126977745	ZBTB43,ZBTB34,RALGPS1	-0.161605	2	330.715	2.95E-06	18	17.6782	4316
chr9	126978245	127389119	RALGPS1,RALGPS1,ANGPTL2,GARNL3	0.0542641	2	344.758	0.00150431	61	58.3194	4316
chr9	127390640	131476274	GARNL3,SLC2A8,ZNF79,RPL12,LRSAM1,FAM129B,STXBP1,STXBP1,MIR3911,CFAP157,CFAP157,PTRH1,TTC16,TOR2A,SH2D3C,CDK9,FPGS,ENG,ENG,LOC102723566,AK1,ST6GALNAC6,ST6GALNAC4,PIP5KL1,DPM2,FAM102A,NAIF1,SLC25A25,PTGES2,LCN2,C9orf16,CIZ1,CIZ1,DNM1,DNM1,GOLGA2,GOLGA2,SWI5,SWI5,TRUB2,COQ4,SLC27A4,SLC27A4,MIR1268A,MIR1268A,URM1,MIR1268A,CERCAM,MIR1268A,ODF2,MIR1268A,GLE1,MIR1268A,SPTAN1,MIR1268A,WDR34,SET,PKN3,ZDHH…	-0.1192	2	383.675	3.08E-120	1024	992.853	4316
chr9	131476274	132278257	PRRC2B,POMT1,UCK1,RAPGEF1,MED27,NTNG2,SETX	0.0195663	2	393.375	0.0623351	106	103.273	4316
chr9	132281466	132410466	SETX,TTF1,CFAP77	-0.109056	2	340.676	5.96E-11	51	49.6725	4316
chr9	132410966	133056908	CFAP77,BARHL1,DDX31,GTF3C4,AK8,SPACA9,TSC1,GFI1B,GTF3C5	0.00376494	2	399.898	0.725692	108	105.002	4316
chr9	133057813	137279961	GTF3C5,CEL,RALGDS,GBGT1,OBP2B,SURF6,MED22,RPL7A,SURF1,SURF2,SURF4,STKLD1,REXO4,REXO4,ADAMTS13,ADAMTS13,CACFD1,SLC2A6,MYMK,ADAMTSL2,FAM163B,DBH,DBH,DBH-AS1,SARDH,VAV2,BRD3,WDR5,RXRA,COL5A1,COL5A1,LOC101448202,FCN2,FCN1,OLFM1,PPP1R26,C9orf116,MRPS2,MRPS2,LOC101928525,LCN1,OBP2A,PAEP,GLT6D1,LCN9,SOHLH1,KCNT1,CAMSAP1,UBAC1,NACC2,TMEM250,LHX3,QSOX2,CCDC187,GPSM1,DNLZ,CARD9,SNAPC4,ENTR1,PMPCA,INPP5E,SE…	0.0939901	2	496.842	1.69E-82	1084	1053.31	4316
chr9	137280461	138221232	NRARP,EXD3,NOXA1,ENTPD8,NSMF,NSMF,MIR7114,PNPLA7,MRPL41,DPH7,ZMYND19,ARRDC1,EHMT1,EHMT1,LOC651337,LOC100133077,CACNA1B,CACNA1B,CACNA1B,LOC101928786	-0.0209714	2	434.072	0.0476818	207	199.796	4316
chr10	11931	5094528	TUBB8,ZMYND11,DIP2C,LARP4B,GTPBP4,GTPBP4,IDI2,IDI2,IDI2,IDI2-AS1,IDI2-AS1,IDI1,WDR37,ADARB2,PFKP,PITRM1,PITRM1,PITRM1-AS1,KLF6,AKR1E2,AKR1C1,AKR1C2,AKR1C3	0.0678923	2	370.827	2.43E-12	262	251.716	4316
chr10	5096409	6491812	AKR1C3,AKR1C4,UCN3,TUBAL3,NET1,CALML5,CALML3-AS1,CALML3,ASB13,TASOR2,GDI2,ANKRD16,FBH1,IL15RA,IL2RA,RBM17,PFKFB3,PRKCQ	-0.0458448	2	360.878	4.17E-06	200	194.12	4316
chr10	6497034	7285954	PRKCQ,SFMBT2,SFMBT2	0.119314	2	309.604	5.67E-06	30	29.0214	4316
chr10	7286454	10272296	SFMBT2,ITIH5,ITIH2,KIN,ATP5F1C,TAF3,GATA3	-0.0507742	2	300.705	0.000591548	96	93.1863	4316
chr10	10272296	11742076	CELF2,CELF2,CELF2-AS1,USP6NL	0.100788	2	291.733	3.22E-05	47	45.3298	4316
chr10	11747348	22316556	ECHDC3,PROSER2,PROSER2-AS1,UPF2,DHTKD1,SEC61A2,SEC61A2,NUDT5,NUDT5,CDC123,CAMK1D,CCDC3,OPTN,MCM10,UCMA,PHYH,SEPHS1,BEND7,BEND7,PRPF18,FRMD4A,FAM107B,CDNF,HSPA14,SUV39H2,SUV39H2,DCLRE1C,DCLRE1C,MEIG1,ACBD7-DCLRE1CP1,OLAH,ACBD7-DCLRE1CP1,ACBD7,RPP38,NMT2,FAM171A1,ITGA8,MINDY3,PTER,C1QL3,RSU1,CUBN,TRDMT1,VIM-AS1,VIM,VIM,ST8SIA6,ST8SIA6,ST8SIA6-AS1,HACD1,STAM,TMEM236,MRC1,SLC39A12,SLC39A12,SLC39A12-A…	-0.0672849	2	310.333	2.50E-29	842	809.777	4316
chr10	22317883	22345111	COMMD3-BMI1,COMMD3,COMMD3-BMI1,BMI1	0.285285	3	367.09	6.48E-09	17	16.138	4316
chr10	22345611	133786641	SPAG6,PIP4K2A,ARMC3,MSRB2,PTF1A,C10orf67,C10orf67,LOC105376453,OTUD1,KIAA1217,ARHGAP21,PRTFDC1,ENKUR,ENKUR,THNSL1,GPR158-AS1,GPR158,GPR158,MYO3A,GAD2,APBB1IP,PDSS1,ABI1,ANKRD26,YME1L1,MASTL,MASTL,ACBD5,ACBD5,PTCHD3,RAB18,MKX,ARMC4,MPP7,WAC,BAMBI,LYZL1,SVIL-AS1,SVIL,SVIL,JCAD,MTPAP,MAP3K8,LYZL2,ZNF438,ZEB1-AS1,ZEB1,ZEB1,ARHGAP12,KIF5B,EPC1,CCDC7,ITGB1,NRP1,PARD3,CUL2,CREM,CCNY,GJD4,FZD8,FZD8,MIR46…	-0.0087674	2	365.145	0.000152153	8753	8437.59	4316
chr11	102014	51466545	SCGB1C1,ODF3,BET1L,RIC8A,SIRT3,PSMD13,NLRP6,PGGHG,IFITM5,IFITM2,IFITM1,IFITM3,B4GALNT4,PKP3,SIGIRR,ANO9,PTDSS2,RNH1,HRAS,LRRC56,LMNTD2,RASSF7,PHRF1,IRF7,CDHR5,SCT,DRD4,DEAF1,DEAF1,TMEM80,EPS8L2,TALDO1,GATD1,CEND1,SLC25A22,SLC25A22,PANO1,PIDD1,RPLP2,PNPLA2,CRACR2B,CD151,POLR2L,TSPAN4,CHID1,AP2A2,MUC6,MUC5AC,MUC5B,MUC5B,MUC5B-AS1,TOLLIP,BRSK2,MOB2,DUSP8,KRTAP5-AS1,KRTAP5-1,KRTAP5-AS1,KRTAP5-2,KRTAP…	0.0100683	2	410.94	0.00151059	4891	4725.21	4316
chr11	53141986	55342700	-,OR4C46,OR4A5,TRIM48	-0.468832	1	243.547	0.00022074	23	21.9144	4316
chr11	55343200	57489392	OR4A16,OR4A15,OR4C15,OR4C11,OR4P4,OR4S2,OR4C6,OR5D14,OR5D18,OR5L2,OR5D16,OR5W2,OR5I1,OR10AG1,OR5F1,OR5AS1,OR8I2,OR8H2,OR8H3,OR8J3,OR8K5,OR5J2,OR5T2,OR5T3,OR5T1,OR8H1,OR8K1,OR8J1,OR8U8,OR8U1,OR5M9,OR5M3,OR5M8,OR5M11,OR5M10,OR5M1,OR5AP2,OR9G9,OR9G1,OR9G4,OR5AK2,LRRC55,APLNR,TNKS1BP1,SSRP1,P2RX3,PRG3,PRG2,SLC43A3,RTN4RL2,SLC43A1	0.014213	2	432.504	0.128062	269	259.942	4316
chr11	57491223	58031667	SLC43A1,TIMM10,SMTNL1,UBE2L6,SERPING1,YPEL4,CLP1,ZDHHC5,TMX2,TMX2-CTNND1,TMX2-CTNND1,SELENOH,TMX2-CTNND1,BTBD18,TMX2-CTNND1,CTNND1,OR9Q1,OR6Q1	-0.128692	2	376.834	5.94E-16	110	106.04	4316
chr11	58031667	59364692	OR9Q1,OR6Q1,OR9Q1,OR9I1,OR9Q1,OR9Q2,OR1S2,OR10Q1,OR10W1,OR5B17,OR5B3,OR5B2,OR5B12,OR5B21,LPXN,ZFP91,ZFP91-CNTF,ZFP91-CNTF,CNTF,GLYAT,GLYATL2,GLYATL1,LOC283194,FAM111B,FAM111A,DTX4,MPEG1,OR5AN1	0.0458003	2	391.112	0.000470727	140	134.742	4316
chr11	59364692	60088265	OR5AN1,OR5A2,OR5A1,OR4D6,OR4D10,OR4D11,OR4D9,OSBP,PATL1,OR10V1,STX3,MRPL16,CBLIF,TCN1,OOSP2,MS4A3	-0.0790353	2	345.215	1.06E-07	123	118.823	4316
chr11	60088765	61917367	MS4A2,MS4A6A,MS4A4A,MS4A6E,MS4A7,MS4A14,MS4A5,MS4A1,MS4A12,MS4A13,MS4A8,MS4A15,MS4A10,CCDC86,PTGDR2,ZP1,PRPF19,TMEM109,TMEM132A,SLC15A3,CD6,CD5,VPS37C,PGA3,PGA4,PGA5,VWCE,DDB1,TKFC,TKFC,CYB561A3,CYB561A3,TMEM138,TMEM216,CPSF7,SDHAF2,PPP1R32,SYT7,DAGLA,MYRF,MYRF,DKFZP434K028,TMEM258,TMEM258,MIR611,FEN1,FADS1,FADS1,FADS2,FADS2,FADS3,FADS3,MIR6746,RAB3IL1	0.0356353	2	431.52	4.83E-08	436	419.381	4316
chr11	61920040	65536141	RAB3IL1,BEST1,FTH1,INCENP,SCGB1D1,SCGB2A1,SCGB1D2,SCGB2A2,SCGB1D4,ASRGL1,SCGB1A1,AHNAK,EEF1G,EEF1G,MIR3654,EEF1G,MIR6747,TUT1,MTA2,EML3,ROM1,B3GAT3,GANAB,INTS5,C11orf98,LBHD1,LBHD1,CSKMT,LBHD1,LBHD1,UQCC3,UQCC3,UBXN1,LRRN4CL,BSCL2,HNRNPUL2-BSCL2,BSCL2,HNRNPUL2-BSCL2,GNG3,HNRNPUL2-BSCL2,HNRNPUL2,TTC9C,ZBTB3,POLR2G,TAF6L,TMEM179B,TMEM223,NXF1,NXF1,MIR6514,STX5,LOC105369332,WDR74,WDR74,SLC3A2,CHRM1,…	-0.0845309	2	412.775	1.32E-74	1220	1185.62	4316
chr11	65536258	65658499	SCYL1,SCYL1,LTBP3,LTBP3,ZNRD2,FAM89B,EHBP1L1,KCNK7,MAP3K11,PCNX3,SIPA1,RELA	0.0734672	2	514.001	1.48E-11	125	122.384	4316
chr11	65658717	66263747	RELA,KAT5,KAT5,RNASEH2C,RNASEH2C,AP5B1,OVOL1,SNX32,CFL1,MUS81,MUS81,EFEMP2,EFEMP2,CTSW,FIBP,FOSL1,C11orf68,DRAP1,TSGA10IP,SART1,EIF1AD,BANF1,CST6,CATSPER1,GAL3ST3,SF3B2,PACS1,KLC2	-0.0709703	2	410.586	3.94E-14	229	222.388	4316
chr11	66263850	66347545	KLC2,RAB1B,CNIH2,YIF1A,TMEM151A,CD248,RIN1,BRMS1,B4GAT1	0.0500555	2	467.888	0.00131915	64	61.5511	4316
chr11	66348045	66828364	LOC102724064,SLC29A2,SLC29A2,NPAS4,MRPL11,PELI3,PELI3,LOC101928069,DPP3,BBS1,BBS1,ZDHHC24,ZDHHC24,ACTN3,CTSF,CCDC87,CCS,RBM14,RBM14-RBM4,RBM14-RBM4,RBM4,RBM4,RBM4B,RBM4B,SPTBN2,C11orf80	-0.124685	2	412.319	6.04E-31	202	196.691	4316
chr11	66838366	66871871	C11orf80,RCE1,PC,PC,LRFN4	0.0382747	2	516.423	0.0330168	33	32.2908	4316
chr11	66872023	67240369	PC,C11orf86,SYT12,RHOD,KDM2A	-0.209918	2	324.352	3.34E-09	31	29.6979	4316
chr11	67243008	68050066	KDM2A,GRK2,ANKRD13D,SSH3,LOC100130987,POLD4,LOC100130987,CLCF1,RAD9A,PPP1CA,TBC1D10C,CARNS1,RPS6KB2,PTPRCAP,CORO1B,CORO1B,GPR152,GPR152,CABP4,CABP4,TMEM134,AIP,PITPNM1,CDK2AP2,CABP2,GSTP1,NDUFV1,NUDT8,TBX10,ACY3,ALDH3B2,UNC93B1,ALDH3B1,NDUFS8,TCIRG1	0.0208234	2	470.665	0.0134786	275	267.321	4316
chr11	68050136	68891395	TCIRG1,CHKA,KMT5B,C11orf24,LRP5,PPP6R3,GAL,TESMIN,CPT1A,MRPL21	-0.0719852	2	369.654	2.23E-09	128	124.892	4316
chr11	68892889	73677962	MRPL21,IGHMBP2,MRGPRD,MRGPRF,TPCN2,MYEOV,CCND1,LTO1,FGF19,FGF4,FGF3,ANO1,FADD,PPFIA1,CTTN,SHANK2,DHCR7,NADSYN1,KRTAP5-7,KRTAP5-8,KRTAP5-9,KRTAP5-10,KRTAP5-11,FAM86C1,FAM86C1,ALG1L9P,DEFB108B,LOC100133315,DEFB131B,RNF121,IL18BP,NUMA1,NUMA1,LOC100128494,LRTOMT,LRTOMT,LAMTOR1,LRTOMT,ANAPC15,ANAPC15,FOLR3,FOLR1,FOLR2,INPPL1,PHOX2A,CLPB,PDE2A,ARAP1,ARAP1,ARAP1-AS2,STARD10,ATG16L2,FCHSD2,P2RY2,P2RY6,AR…	0.0331216	2	425.326	1.60E-07	582	564.937	4316
chr11	73679653	77085051	RAB6A,MRPL48,COA4,PAAF1,DNAJB13,UCP2,UCP3,C2CD3,PPME1,P4HA3,PGM2L1,KCNE3,LIPT2,POLD3,CHRDL2,RNF169,XRRA1,SPCS2,NEU3,OR2AT4,SLCO2B1,ARRB1,RPS3,KLHL35,GDPD5,SERPINH1,LOC105369391,MAP6,MAP6,MOGAT2,DGAT2,UVRAG,WNT11,THAP12,GVQW3,EMSY,LRRC32,TSKU,ACER3,B3GNT6,CAPN5	-0.0407916	2	355.443	1.12E-06	429	414.576	4316
chr11	77093681	77217314	CAPN5,CAPN5,OMP,MYO7A,GDPD4	0.145558	2	510.386	3.54E-15	62	60.652	4316
chr11	77217814	78195745	GDPD4,PAK1,AQP11,CLNS1A,RSF1,AAMDC,AAMDC,INTS4,INTS4,KCTD14,NDUFC2-KCTD14,NDUFC2-KCTD14,THRSP,NDUFC2-KCTD14,NDUFC2,ALG8,KCTD21-AS1,KCTD21,KCTD21	-0.143283	2	310.748	9.86E-22	140	135.658	4316
chr11	78197935	107017252	USP35,GAB2,NARS2,TENM4,FAM181B,PRCP,DDIAS,RAB30,PCF11,PCF11,LOC100506282,ANKRD42,CCDC90B,DLG2,TMEM126B,TMEM126A,CREBZF,CCDC89,SYTL2,CCDC83,PICALM,EED,HIKESHI,CCDC81,ME3,PRSS23,PRSS23,FZD4,FZD4,TMEM135,RAB38,CTSC,GRM5-AS1,GRM5,GRM5,TYR,NOX4,TRIM77,TRIM49,TRIM64B,TRIM49D2,TRIM49D1,TRIM64,TRIM49C,UBTFL1,NAALAD2,CHORDC1,MTNR1B,SLC36A4,DEUP1,SMCO4,CEP295,CEP295,TAF1D,TAF1D,C11orf54,MED17,VSTM5,HEPHL1,…	0.0299514	2	331.745	7.92E-11	1453	1394.76	4316
chr11	107018555	112255589	CWF19L2,ALKBH8,ELMOD1,SLN,SLC35F2,RAB39A,CUL5,ACAT1,NPAT,ATM,ATM,C11orf65,C11orf65,POGLUT3,EXPH5,DDX10,C11orf87,ZC3H12C,RDX,FDX1,ARHGAP20,C11orf53,COLCA1,COLCA2,COLCA2,POU2AF1,BTG4,C11orf88,LAYN,SIK2,SIK2,PPP2R1B,PPP2R1B,ALG9,FDXACB1,C11orf1,CRYAB,CRYAB,HSPB2,HSPB2-C11orf52,CRYAB,HSPB2-C11orf52,C11orf52,HSPB2-C11orf52,C11orf52,DIXDC1,DLAT,DLAT,PIH1D2,PIH1D2,NKAPD1,TIMM8B,SDHD,IL18,TEX12,BCO2,PTS,…	-0.0626689	2	326.87	6.60E-19	544	523.411	4316
chr11	112260405	113699693	PLET1,LOC100132686,LOC101928847,NCAM1,NCAM1,NCAM1,NCAM1-AS1,TTC12,ANKK1,DRD2,TMPRSS5	0.128616	2	434.496	1.19E-14	87	84.48	4316
chr11	113699961	113989763	TMPRSS5,ZW10,CLDN25,USP28,HTR3B,HTR3A	-0.0603549	2	371.981	5.09E-05	71	69.1896	4316
chr11	113990263	116861926	ZBTB16,NNMT,C11orf71,RBM7,REXO2,NXPE1,NXPE4,NXPE2,CADM1,BUD13,ZPR1,APOA5,APOA4,APOC3,APOA1,APOA1,APOA1-AS,APOA1-AS,SIK3,SIK3	0.0726462	2	371.513	1.70E-07	145	139.726	4316
chr11	116862201	117407424	SIK3,PAFAH1B2,SIDT2,SIDT2,LOC100652768,TAGLN,TAGLN,PCSK7,PCSK7,RNF214,BACE1,BACE1,BACE1-AS,CEP164	-0.0684385	2	389.222	1.58E-08	127	123.267	4316
chr11	117407924	117461596	CEP164,DSCAML1	0.0101223	2	429.877	0.773094	23	22.3825	4316
chr11	117464941	117918623	DSCAML1,FXYD2,FXYD6-FXYD2,FXYD6-FXYD2,FXYD6,TMPRSS13	0.133208	2	446.796	7.80E-13	50	47.8652	4316
chr11	117918623	118315542	TMPRSS13,IL10RA,SMIM35,TMPRSS4,TMPRSS4,SCN4B,SCN2B,JAML,MPZL3,MPZL2,CD3E	0.0073695	2	393.732	0.74765	71	68.6288	4316
chr11	118316042	119311421	CD3D,CD3G,UBE4A,UBE4A,LOC100131626,LOC100131626,ATP5MG,KMT2A,KMT2A,LOC101929089,LOC101929089,TTC36,TMEM25,TMEM25,IFT46,IFT46,ARCN1,PHLDB1,PHLDB1,MIR6716,TREH,DDX6,CXCR5,BCL9L,UPK2,FOXR1,CCDC84,RPS25,TRAPPC4,HYOU1,VPS11,HMBS,H2AFX,DPAGT1,C2CD2L,HINFP,ABCG4,NLRX1,PDZD3,CCDC153,CBL,MCAM	-0.0992199	2	388.33	1.39E-37	406	394.161	4316
chr11	119311529	120305785	MCAM,MCAM,MIR6756,RNF26,C1QTNF5,MFRP,USP2,USP2-AS1,THY1,NECTIN1,TRIM29,OAF,POU2F3	0.0465072	2	429.145	0.000649445	94	91.2922	4316
chr11	120307478	120481576	POU2F3,TMEM136,ARHGEF12	-0.0733918	2	367.011	0.00156707	50	48.8331	4316
chr11	120484437	122385985	ARHGEF12,GRIK4,GRIK4,LOC105369532,GRIK4,LOC101929227,GRIK4,LOC101929208,TBCEL,TECTA,SC5D,SORL1,MIR100HG,BLID	0.0890832	2	365.393	3.41E-15	132	127.727	4316
chr11	122385985	123525648	UBASH3B,CRTAM,JHY,BSX,HSPA8,CLMP	-0.119416	2	311.136	5.18E-09	69	67.023	4316
chr11	123526148	125431392	GRAMD1B,SCN3B,ZNF202,OR6X1,OR6M1,TMEM225,OR8D4,OR4D5,OR6T1,OR10S1,OR10G4,OR10G9,OR10G8,OR10G7,VWA5A,OR8G1,OR8G5,OR8D1,OR8B2,OR8B3,OR8B4,OR8B8,OR8B12,OR8A1,PANX3,TBRG1,SIAE,SIAE,SPA17,SPA17,NRGN,VSIG2,ESAM,ESAM,LOC101929340,MSANTD2,ROBO3,ROBO4,HEPACAM,HEPN1,HEPACAM,CCDC15,SLC37A2,TMEM218,PKNOX2	0.0627756	2	433.381	1.03E-10	319	307.963	4316
chr11	125431892	126407349	FEZ1,EI24,STT3A-AS1,STT3A,CHEK1,CHEK1,ACRV1,ACRV1,PATE1,PATE2,PATE3,PATE4,HYLS1,PUS3,DDX25,CDON,RPUSD4,FAM118B,SRPRA,FOXRED1,TIRAP,DCPS,DCPS,GSEC,ST3GAL4	-0.0298453	2	366.755	0.000626392	177	172.007	4316
chr11	126407573	135075563	ST3GAL4,KIRREL3,ETS1,FLI1,SENCR,FLI1,KCNJ1,KCNJ5,C11orf45,KCNJ5,TP53AIP1,ARHGAP32,ARHGAP32,BARX2,TMEM45B,NFRKB,PRDM10,APLP2,ST14,ZBTB44,ADAMTS8,ADAMTS15,ADAMTS15,SNX19,NTM,OPCML,SPATA19,IGSF9B,IGSF9B,JAM3,NCAPD3,VPS26B,THYN1,ACAD8,GLB1L3,GLB1L3,GLB1L2,B3GAT1	0.101745	2	396.409	1.94E-43	477	463.279	4316
chr12	37305	284955	IQSEC3,IQSEC3,LOC574538,SLC6A12,SLC6A12,LOC101929384,SLC6A13	0.149261	2	432.034	3.55E-09	52	50.1807	4316
chr12	285455	1772341	KDM5A,CCDC77,B4GALNT3,NINJ2,WNK1,RAD52,ERC1,FBXL14,WNT5B,ADIPOR2	-0.0946645	2	342.946	7.96E-13	180	174.78	4316
chr12	1772841	2803258	ADIPOR2,CACNA2D4,CACNA2D4,LRTM2,DCP1B,CACNA1C,CACNA1C,CACNA1C-AS2,CACNA1C,CACNA1C-AS1,ITFG2-AS1,FKBP4	0.11161	2	427.357	2.50E-16	135	130.908	4316
chr12	2812760	3200693	ITFG2-AS1,ITFG2,ITFG2,ITFG2,NRIP2,ITFG2,FOXM1,FOXM1,RHNO1,TULP3,TEAD4	-0.132668	2	360.626	2.35E-09	64	62.2153	4316
chr12	3201193	3811622	TSPAN9,PRMT8,PRMT8,THCAT155,CRACR2A	0.174216	2	399.864	3.93E-10	44	42.0881	4316
chr12	3812122	4911626	PARP11,CCND2-AS1,CCND2,CCND2,TIGAR,FGF23,FGF6,C12orf4,RAD51AP1,DYRK4,AKAP3,NDUFA9,GALNT8,KCNA6,KCNA1	0.00854348	2	362.373	0.550647	119	114.69	4316
chr12	4911626	5806093	KCNA1,KCNA5,NTF3,ANO2	0.152382	2	407.005	3.43E-11	45	43.3582	4316
chr12	5807312	6065273	ANO2,VWF	-0.00908579	2	422.525	0.460407	60	58.3184	4316
chr12	6071296	8138287	VWF,CD9,PLEKHG6,TNFRSF1A,SCNN1A,SCNN1A,LTBR,LTBR,CD27-AS1,CD27,TAPBPL,VAMP1,MRPL51,NCAPD2,GAPDH,IFFO1,NOP2,NOP2,CHD4,LPAR5,ACRBP,ING4,ZNF384,PIANP,COPS7A,MLF2,MLF2,PTMS,LAG3,CD4,GPR162,P3H3,GNB3,GNB3,CDCA3,CDCA3,USP5,TPI1,SPSB2,LRRC23,ENO2,ATN1,C12orf57,PTPN6,PHB2,EMG1,EMG1,LPCAT3,LPCAT3,C1S,C1R,C1RL,C1RL,C1RL-AS1,RBP5,CLSTN3,PEX5,ACSM4,CD163L1,CD163,APOBEC1,GDF3,DPPA3,CLEC4C,NANOGNB,NANOG,SLC2A1…	-0.0763999	2	393.465	3.22E-33	649	630.244	4316
chr12	8138787	8224832	ZNF705A,FAM90A1	0.139261	2	551.422	0.0130862	15	13.7522	4316
chr12	8225332	9067322	CLEC6A,CLEC4D,CLEC4E,AICDA,MFAP5,RIMKLB,A2ML1,PHC1,M6PR,KLRG1	-0.129905	2	333.58	2.89E-14	117	112.551	4316
chr12	9067822	11186464	A2M-AS1,A2M,A2M,PZP,KLRB1,CLEC2D,CLECL1,CD69,KLRF1,CLEC2B,KLRF2,CLEC2A,CLEC12A-AS1,CLEC12A,CLEC12A,CLEC1B,CLEC12B,CLEC12B,LOC102724020,CLEC9A,CLEC1A,CLEC7A,OLR1,OLR1,TMEM52B,TMEM52B,GABARAPL1,KLRD1,LOC101928100,KLRK1,KLRC4-KLRK1,KLRC4-KLRK1,KLRC4,KLRC3,KLRC2,KLRC1,MAGOHB,STYK1,YBX3,TAS2R7,TAS2R8,TAS2R9,TAS2R10,PRR4,PRH1-PRR4,PRH1-PRR4,PRH1,PRH1-PRR4,PRH1,TAS2R13,PRH1-PRR4,PRH1,PRH2,PRH1-PRR4,PRH1…	-0.00350205	2	393.173	0.680108	315	302.501	4316
chr12	11186464	12912539	TAS2R42,PRB4,PRB1,PRB1,PRB2,ETV6,BCL2L14,LRP6,MANSC1,BORCS5,DUSP16,CREBL2,GPR19,CDKN1B,APOLD1,DDX47,GPRC5A	-0.129754	2	325.56	3.57E-11	136	129.419	4316
chr12	12913039	18999422	GPRC5D-AS1,GPRC5D,GPRC5D-AS1,HEBP1,FAM234B,GSG1,EMP1,GRIN2B,ATF7IP,PLBD1,PLBD1-AS1,GUCY2C,GUCY2C,HIST4H4,H2AFJ,WBP11,C12orf60,SMCO3,C12orf60,ART4,MGP,ERP27,ARHGDIB,PDE6H,RERG,PTPRO,EPS8,STRAP,DERA,MGST1,LMO3,RERGL,PIK3C2G,PLCZ1,CAPZA3	0.0556587	2	343.889	1.89E-11	364	351.03	4316
chr12	18999422	20227190	PLEKHA5,AEBP2	-0.117204	2	256.667	2.38E-06	55	52.8967	4316
chr12	20227190	31104033	PDE3A,SLCO1C1,SLCO1B3,SLCO1B7,SLCO1B1,SLCO1A2,SLCO1A2,IAPP,PYROXD1,PYROXD1,RECQL,RECQL,GOLT1B,SPX,GYS2,LDHB,KCNJ8,ABCC9,CMAS,ST8SIA1,C2CD5,ETNK1,SOX5,BCAT1,LRMP,CASC1,ETFRF1,KRAS,LMNTD1,RASSF8,BHLHE41,SSPN,ITPR2,INTS13,FGFR1OP2,TM7SF3,MED21,C12orf71,STK38L,ARNTL2,ARNTL2,ARNTL2-AS1,SMCO2,PPFIBP1,REP15,MRPS35,MANSC4,KLHL42,PTHLH,CCDC91,FAR2,FAR2,LOC100506606,ERGIC2,TMTC1,IPO8,CAPRIN2,TSPAN11,DDX11	0.0382786	2	334.558	1.17E-10	800	764.106	4316
chr12	31104533	38316393	SINHCAF,DENND5B,ETFBKMT,ETFBKMT,AMN1,AMN1,H3F3C,RESF1,BICD1,FGD4,DNM1L,YARS2,PKP2,SYT10,ALG10,-	-0.156548	2	281.674	2.10E-19	208	197.21	4316
chr12	38316893	42097614	ALG10B,CPNE8,KIF21A,ABCD2,C12orf40,C12orf40,SLC2A13,SLC2A13,LRRK2,CNTN1,PDZRN4,GXYLT1	0.0701419	2	338.595	2.83E-11	232	221.22	4316
chr12	42097909	42446618	GXYLT1,YAF2,ZCRB1,PPHLN1	-0.136407	2	289.111	1.91E-05	38	36.4798	4316
chr12	42447118	48350062	PRICKLE1,ADAMTS20,PUS7L,IRAK4,TWF1,TMEM117,NELL2,DBX2,ANO6,ARID2,SCAF11,SLC38A1,SLC38A2,SLC38A4,AMIGO2,PCED1B,RPAP3,ENDOU,RAPGEF3,SLC48A1,HDAC7,VDR,TMEM106C,COL2A1,SENP1,PFKM,ASB8,CCDC184,OR10AD1,H1FNT,ZNF641	0.0736698	2	386.662	1.29E-26	527	507.821	4316
chr12	48350562	48970351	ANP32D,C12orf54,OR8S1,LALBA,KANSL2,CCNT1,ADCY6,CACNB3,DDX23,RND1,CCDC65,FKBP11,ARF3,WNT10B	-0.139639	2	359.246	1.08E-23	131	126.676	4316
chr12	48978650	49050790	WNT1,DDN,DDN,DDN-AS1,DDN-AS1,PRKAG1,KMT2D	-0.0057115	2	481.257	0.56512	93	90.717	4316
chr12	49050885	51911974	KMT2D,RHEBL1,DHH,LMBR1L,TUBA1B,TUBA1A,TUBA1C,LOC101927267,PRPH,LOC101927267,TROAP,TROAP,C1QL4,DNAJC22,SPATS2,SPATS2,KCNH3,MCRS1,FAM186B,PRPF40B,PRPF40B,FMNL3,FMNL3,TMBIM6,NCKAP5L,BCDIN3D-AS1,BCDIN3D,BCDIN3D,FAIM2,AQP2,AQP2,LOC101927318,LOC101927318,AQP5,AQP5,AQP6,RACGAP1,ASIC1,SMARCD1,GPD1,COX14,CERS5,LIMA1,FAM186A,LARP4,DIP2B,ATF1,TMPRSS12,METTL7A,HIGD1C,SLC11A2,LETMD1,LETMD1,CSRNP2,CSRNP2,TFCP2…	-0.121938	2	373.948	1.14E-64	663	639.323	4316
chr12	51912474	52823236	ACVRL1,ACVR1B,GRASP,NR4A1,ATG101,KRT80,KRT7,KRT7,KRT7-AS,KRT86,KRT81,KRT86,KRT83,KRT85,KRT84,KRT82,KRT75,KRT6B,KRT6C,KRT6A,KRT5,KRT71,KRT74,KRT72,KRT73,KRT73,KRT73-AS1,KRT2,KRT1,KRT77,KRT76,KRT3,KRT4,KRT79	0.076895	2	503.344	6.58E-17	290	280.324	4316
chr12	52823886	53711443	KRT79,KRT78,KRT8,KRT8,KRT18,KRT18,EIF4B,LOC283335,TNS2,TNS2,SPRYD3,IGFBP6,SOAT2,CSAD,ZNF740,ZNF740,ITGB7,ITGB7,RARG,MFSD5,ESPL1,PFDN5,C12orf10,AAAS,SP7,SP1,AMHR2,PRR13,PCBP2,PCBP2,PCBP2-OT1,MAP3K12,TARBP2,NPFF,ATF7-NPFF,ATF7-NPFF,ATF7,LOC100652999,ATF7-NPFF,ATF7,ATP5MC2	-0.110184	2	388.341	8.29E-37	330	320.529	4316
chr12	53711943	54034492	CALCOCO1,HOXC13-AS,HOXC13,HOXC13,HOXC12,HOTAIR,HOXC11,HOXC11,HOXC-AS3,HOXC10,HOXC10,HOXC9,HOXC8,HOXC6,HOXC5,HOXC4,HOXC5,HOXC4	0.12473	2	463.165	5.79E-07	40	39.0214	4316
chr12	54034992	57129031	HOXC4,SMUG1,CBX5,HNRNPA1,NFE2,COPZ1,LOC102724050,GPR84,LOC102724050,ZNF385A,LOC102724050,ITGA5,LOC102724050,GTSF1,GTSF1,NCKAP1L,PDE1B,PPP1R1A,LACRT,DCD,MUCL1,TESPA1,NEUROD4,OR9K2,OR10A7,OR6C74,OR6C6,OR6C1,OR6C3,OR6C75,OR6C65,OR6C76,OR6C2,OR6C70,OR6C68,OR6C4,OR2AP1,OR10P1,METTL7B,ITGA7,BLOC1S1,BLOC1S1-RDH5,BLOC1S1-RDH5,RDH5,CD63,GDF11,GDF11,SARNP,ORMDL2,DNAJC14,MMP19,PYM1,DGKA,PMEL,CDK2,RAB5B,SUOX…	-0.0923525	2	373.987	7.19E-71	920	892.243	4316
chr12	57138458	57245211	LRP1,LRP1,LRP1-AS,LRP1,MIR1228,NXPH4,SHMT2,NDUFA4L2,STAC3	0.124773	2	510.369	4.69E-23	113	110.638	4316
chr12	57246803	57576378	STAC3,R3HDM2,INHBC,INHBE,GLI1,ARHGAP9,ARHGAP9,MARS,MARS,DDIT3,MBD6,DCTN2,KIF5A	-0.0906307	2	396.621	6.00E-14	150	145.769	4316
chr12	57576760	64115893	KIF5A,PIP4K2C,DTX3,ARHGEF25,LOC101927583,SLC26A10,SLC26A10,SLC26A10,B4GALNT1,B4GALNT1,OS9,AGAP2,AGAP2-AS1,AGAP2,TSPAN31,TSPAN31,CDK4,MIR6759,TSPAN31,CDK4,CDK4,MARCH9,CYP27B1,METTL1,EEF1AKMT3,TSFM,TSFM,AVIL,AVIL,CTDSP2,ATP23,LRIG3,SLC16A7,TAFA2,USP15,MIR6125,USP15,MON2,PPM1H,AVPR1A,DPY19L2,RXYLT1,RXYLT1,RXYLT1-AS1,SRGAP1	0.00517947	2	355.717	0.663564	386	372.751	4316
chr12	64125976	70919832	SRGAP1,C12orf66,C12orf56,XPOT,TBK1,RASSF3,GNS,GNS,TBC1D30,WIF1,LEMD3,MSRB3,HMGA2,LLPH,TMBIM4,IRAK3,HELB,GRIP1,CAND1,DYRK2,IFNG,IL26,IL22,MDM1,RAP1B,NUP107,SLC35E3,MDM2,CPM,CPSF6,LYZ,YEATS4,FRS2,CCT2,LRRC10,BEST3,RAB3IP,MYRFL,CNOT2,KCNMB4,PTPRB,PTPRR	-0.0263739	2	326.816	8.66E-05	581	559.625	4316
chr12	70920332	92780411	PTPRR,TSPAN8,LGR5,ZFC3H1,THAP2,TMEM19,RAB21,TBC1D15,TPH2,TRHDE-AS1,TRHDE,TRHDE,ATXN7L3B,KCNC2,CAPS2,CAPS2,GLIPR1L1,GLIPR1L2,GLIPR1,GLIPR1,KRR1,KRR1,PHLDA1,NAP1L1,BBS10,OSBPL8,ZDHHC17,CSRP2,E2F7,NAV3,SYT1,PAWR,PPP1R12A,PTPRQ,MYF6,MYF5,LIN7A,ACSS3,ACSS3,PPFIA2,PPFIA2,PPFIA2,PPFIA2-AS1,CCDC59,CCDC59,METTL25,METTL25,TMTC2,SLC6A15,TSPAN19,LRRIQ1,ALX1,RASSF9,NTS,MGAT4C,C12orf50,C12orf29,C12orf29,CEP290…	0.0616224	2	322.51	5.02E-27	971	933.231	4316
chr12	92781949	102060747	EEA1,NUDT4,UBE2N,MRPL42,SOCS2,CRADD,PLXNC1,CEP83,TMCC3,NDUFA12,NR2C1,FGD6,VEZT,METAP2,USP44,PGAM1P5,NTN4,NTN4,SNRPF,CCDC38,AMDHD1,HAL,LTA4H,ELK3,CDK17,CFAP54,NEDD1,TMPO-AS1,TMPO,TMPO,SLC25A3,IKBIP,APAF1,ANKS1B,ANKS1B,FAM71C,UHRF1BP1L,ACTR6,ACTR6,DEPDC4,DEPDC4,SCYL2,SLC17A8,NR1H4,GAS2L3,ANO4,SLC5A8,UTP20,ARL1,SPIC,MYBPC1,CHPT1,CHPT1,SYCP3,SYCP3,GNPTAB,DRAM1,WASHC3	-0.0633726	2	313.091	1.88E-24	860	827.911	4316
chr12	102061247	103987090	WASHC3,NUP37,PARPBP,PARPBP,PMCH,PMCH,IGF1,PAH,ASCL1,C12orf42,STAB2,NT5DC3,HSP90B1,MIR3652,HSP90B1,C12orf73,TDG	0.0464574	2	360.324	3.25E-06	190	181.683	4316
chr12	103989407	105024479	GLT8D2,HCFC2,NFYB,TXNRD1,TXNRD1,EID3,CHST11,SLC41A2,C12orf45,ALDH1L2	-0.0778142	2	305.328	4.38E-05	92	87.9966	4316
chr12	105026544	108658919	ALDH1L2,WASHC4,APPL2,C12orf75,NUAK1,CKAP4,TCP11L2,POLR3B,POLR3B,LOC100287944,LOC100287944,RFX4,LOC100287944,RFX4,LOC100505978,LOC100287944,RIC8B,RIC8B,TMEM263,MTERF2,CRY1,BTBD11,PWP1,PRDM4,PRDM4,LOC101929162,WSCD2,CMKLR1,FICD,SART3,ISCU,TMEM119,SELPLG,CORO1C	0.0211979	2	347.113	0.00552365	344	330.589	4316
chr12	108662028	109441708	CORO1C,SSH1,DAO,SVOP,USP30,ALKBH2,UNG,ACACB,FOXN4,MYO1H	-0.117883	2	355.185	1.42E-22	175	169.871	4316
chr12	109442216	109792817	MYO1H,KCTD10,UBE3B,MMAB,MVK,FAM222A,FAM222A-AS1,TRPV4	0.0392993	2	422.059	0.00333437	72	69.8913	4316
chr12	109793526	112666541	TRPV4,GLTP,TCHP,GIT2,ANKRD13A,C12orf76,IFT81,ATP2A2,ANAPC7,ARPC3,GPN3,FAM216A,VPS29,RAD9B,PPTC7,TCTN1,HVCN1,PPP1CC,CCDC63,MYL2,CUX2,PHETA1,SH2B3,ATXN2,BRAP,ACAD10,ALDH2,MAPKAPK5-AS1,MAPKAPK5,MAPKAPK5,TMEM116,ERP29,NAA25,TRAFD1,RPL6,PTPN11	-0.174897	2	315.402	3.41E-91	444	428.281	4316
chr12	112666541	112949205	RPH3A,OAS1,OAS3	0.0706276	2	417.421	0.00894974	35	33.7116	4316
chr12	112950692	113438079	OAS3,OAS2,DTX1,RASAL1,CFAP73,CFAP73,DDX54,CFAP73,DDX54,MIR7106,DDX54,RITA1,IQCD,TPCN1,TPCN1,SLC8B1,PLBD2,SDS,SDSL	-0.081697	2	399.558	2.79E-13	160	155.176	4316
chr12	113438579	116096752	LHX5,RBM19,TBX5,TBX3,MED13L	0.067224	2	381.009	6.18E-07	101	98.7652	4316
chr12	116097252	122847530	MED13L,MAP1LC3B2,C12orf49,RNFT2,FBXW8,FBXW8,LOC100506551,TESC,FBXO21,NOS1,KSR2,KSR2,RFC5,WSB2,VSIG10,PEBP1,TAOK3,SUDS3,SRRM4,HSPB8,CCDC60,TMEM233,PRKAB1,CIT,CIT,MIR1178,BICDL1,RAB35,GCN1,RPLP0,PXN-AS1,PXN,PXN,SIRT4,PLA2G1B,MSI1,COX6A1,TRIAP1,GATC,GATC,SRSF9,SRSF9,DYNLL1,COQ5,RNF10,POP5,CABP1,MLEC,UNC119B,ACADS,SPPL3,HNF1A,C12orf43,OASL,P2RX7,P2RX4,CAMKK2,ANAPC5,RNF34,KDM2B,KDM2B,MIR7107,MORN3,TME…	-0.152126	2	339.352	1.93E-138	952	918.909	4316
chr12	122848030	122896062	HIP1R,VPS37B	0.0170425	2	467.43	0.285973	37	34.811	4316
chr12	122896562	122940995	ABCB9	-0.284643	1	399.854	3.68E-05	8	7.79705	4316
chr12	122944390	123034012	ABCB9,OGFOD2,ARL6IP4,PITPNM2	0.0676254	2	482.597	0.000709312	44	42.8954	4316
chr12	123034512	123861170	PITPNM2,MPHOSPH9,C12orf65,CDK2AP1,SBNO1,KMT5A,RILPL2,SNRNP35,RILPL1,TMED2,DDX55,EIF2B1,GTF2H3,TCTN2,ATP6V0A2,DNAH10	-0.193073	2	339.226	1.55E-48	209	202.184	4316
chr12	123864594	124782811	DNAH10,CCDC92,ZNF664-RFLNA,ZNF664,ZNF664-RFLNA,RFLNA,NCOR2,SCARB1	0.0478929	2	508.429	0.000892981	101	97.803	4316
chr12	124786356	125086443	SCARB1,UBC,DHX37,BRI3BP,AACS	-0.136192	2	411.481	2.47E-12	58	56.1422	4316
chr12	125091425	132657258	AACS,TMEM132B,TMEM132C,SLC15A4,GLT1D1,TMEM132D,TMEM132D,TMEM132D-AS2,FZD10,PIWIL1,RIMBP2,STX2,RAN,ADGRD1,ADGRD1,ADGRD1-AS1,SFSWAP,MMP17,ULK1,PUS1,EP400,DDX51,NOC4L,GALNT9,FBRSL1,LRCOL1,P2RX2,POLE	0.0179571	2	398.134	0.0204051	425	412.582	4316
chr12	132657348	133264392	POLE,PXMP2,PGAM5,ANKLE2,GOLGA3,CHFR,ZNF605,ZNF26,ZNF84,ZNF140,ZNF891,ZNF10,ZNF268,ANHX	-0.0799792	2	383.855	1.59E-12	175	169.666	4316
chr13	16000691	21147342	-,TUBA3C,TPTE2,MPHOSPH8,PSPC1,ZMYM5,ZMYM2,GJA3,GJB2,GJB6,CRYL1,IFT88,IL17D,EEF1AKMT1,XPO4,LATS2,SAP18	-0.183328	2	284.424	4.00E-17	232	215.112	4316
chr13	21155102	21176477	SKA3	0.283324	3	494.644	5.16E-05	9	7.99907	4316
chr13	21176916	23320136	MRPL57,MIPEPP3,ZDHHC20,ZDHHC20,MICU2,FGF9,SGCG	-0.0853829	2	201.923	0.00473857	56	53.9336	4316
chr13	23320636	28004174	SGCG,SACS,TNFRSF19,MIPEP,PCOTH,C1QTNF9B,C1QTNF9B,SPATA13,C1QTNF9,PARP4,ATP12A,RNF17,CENPJ,PABPC3,AMER2,MTMR6,NUP58,ATP8A2,SHISA2,RNF6,CDK8,WASF3,GPR12,USP12,RPL21,RASL11A,GTF3A,GTF3A,MTIF3,MTIF3,LNX2,POLR1D,GSX1,PDX1,CDX2,URAD,FLT3	0.0123656	2	363.43	0.0771622	454	440.197	4316
chr13	28014451	28267401	FLT3,PAN3	-0.174354	2	279.068	8.62E-09	40	38.5795	4316
chr13	28270700	39029375	PAN3,FLT1,POMP,SLC46A3,MTUS2,MTUS2,MTUS2-AS1,SLC7A1,UBL3,KATNAL1,HMGB1,USPL1,ALOX5AP,TEX26-AS1,MEDAG,TEX26,HSPH1,B3GLCT,RXFP2,FRY,ZAR1L,BRCA2,N4BP2L1,N4BP2L2,PDS5B,PDS5B,KL,STARD13,RFC3,NBEA,NBEA,MAB21L1,DCLK1,CCDC169-SOHLH2,SOHLH2,CCDC169-SOHLH2,CCDC169,SPART,CCNA1,SERTM1,RFXAP,SMAD9,ALG5,EXOSC8,SUPT20H,CSNK1A1L,POSTN,TRPC4,UFM1,FREM2,STOML3,PROSER1	0.0481332	2	349.477	9.14E-20	829	798.707	4316
chr13	39031562	57140804	PROSER1,NHLRC3,LHFPL6,COG6,FOXO1,MRPS31,SLC25A15,SLC25A15,TPTE2P5,ELF1,WBP4,KBTBD6,LOC101929140,KBTBD7,LOC101929140,MTRF1,MTRF1,MTRF1,NAA16,NAA16,RGCC,VWA8,MIR5006,VWA8,DGKH,AKAP11,TNFSF11,FAM216B,EPSTI1,DNAJC15,ENOX1,CCDC122,LACC1,LINC00390,SMIM2-AS1,SMIM2,SMIM2,SERP2,TSC22D1,TSC22D1,TSC22D1-AS1,NUFIP1,GPALPP1,GTF2F2,GTF2F2,KCTD4,TPT1,SNORA31,TPT1,SLC25A30,COG3,ERICH6B,SPERT,SIAH3,ZC3H13,CPB2-AS…	0.00133357	2	325.302	0.703525	1108	1068.42	4316
chr13	57141304	72798026	PRR20B,PRR20C,PRR20D,PRR20E,PRR20A,PCDH17,DIAPH3,DIAPH3,DIAPH3-AS1,TDRD3,PCDH20,PCDH9,PCDH9,PCDH9-AS2,KLHL1,KLHL1,ATXN8OS,DACH1,MZT1,BORA,BORA,DIS3,DIS3,PIBF1	0.0719449	2	305.966	2.25E-11	292	269.786	4316
chr13	72798526	73231036	PIBF1,KLF5	-0.185755	2	235.83	5.70E-06	29	27.013	4316
chr13	73231036	79366195	KLF12,TBC1D4,COMMD6,UCHL3,UCHL3,LMO7-AS1,LMO7-AS1,LMO7,LMO7,LMO7DN,KCTD12,ACOD1,CLN5,FBXL3,SCEL,SCEL,SCEL-AS1,SLAIN1,EDNRB-AS1,EDNRB,EDNRB,RNF219-AS1,POU4F1,RNF219-AS1,RNF219,RNF219,RBM26	0.0670902	2	316.174	4.12E-10	237	227.792	4316
chr13	79366632	100798839	RBM26,NDFIP2,SPRY2,SLITRK1,SLITRK6,SLITRK5,GPC5,GPC6,GPC6,GPC6-AS2,DCT,TGDS,GPR180,SOX21,ABCC4,CLDN10,DZIP1,DNAJC3,UGGT2,HS6ST3,OXGR1,MBNL2,RAP2A,IPO5,FARP1,RNF113B,FARP1,STK24,SLC15A1,DOCK9,UBAC2,UBAC2,GPR18,UBAC2,GPR183,TM9SF2,CLYBL,LOC101927437,ZIC5,ZIC2,PCCA,PCCA,GGACT,GGACT,TMTC4	-0.00444768	2	291.165	0.491999	662	640.049	4316
chr13	100798839	114353490	NALCN-AS1,NALCN,NALCN,ITGBL1,FGF14,TPP2,METTL21C,CCDC168,TEX30,POGLUT2,BIVM,BIVM-ERCC5,BIVM-ERCC5,ERCC5,SLC10A2,DAOA-AS1,DAOA,EFNB2,ARGLU1,FAM155A,LIG4,ABHD13,TNFSF13B,MYO16,MYO16,MYO16-AS1,IRS2,COL4A1,COL4A2,COL4A2,COL4A2-AS2,COL4A2,COL4A2-AS1,RAB20,NAXD,CARS2,ING1,ANKRD10,ARHGEF7-AS2,ARHGEF7,ARHGEF7,TEX29,SPACA7,TUBGCP3,ATP11A,MCF2L,F7,F10,F10,F10-AS1,PROZ,PCID2,PCID2,CUL4A,CUL4A,LAMP1,GRTP1,GR…	0.0831422	2	385.637	4.18E-59	911	876.257	4316
chr14	16023392	18980144	OR11H12,POTEM,POTEM,LOC100508046	-0.0589378	2	536.22	0.415724	17	13.1227	4316
chr14	18985410	19975018	POTEM,POTEG,POTEG,POTEH-AS1,LOC101929572,POTEG,LOC101929572,OR11H2,OR4Q3,OR4M1,OR4N2,OR4K2,OR4K5,OR4K1	0.567469	3	659.479	2.47E-22	51	37.4802	4316
chr14	19975518	22976518	OR4K15,OR4K14,OR4K13,OR4L1,OR4K17,OR4N5,OR11G2,OR11H6,OR11H4,TTC5,CCNB1IP1,PARP2,TEP1,KLHL33,OSGEP,APEX1,PIP4P1,PNP,RNASE10,RNASE9,RNASE11,LOC254028,RNASE12,OR6S1,ANG,RNASE4,RNASE4,EDDM3A,EDDM3B,RNASE6,RNASE1,RNASE3,RNASE2,METTL17,METTL17,LOC101929718,SLC39A2,NDRG2,NDRG2,MIR6717,NDRG2,TPPP2,NDRG2,RNASE13,NDRG2,RNASE7,NDRG2,RNASE8,NDRG2,ARHGEF40,ARHGEF40,ZNF219,ZNF219,TMEM253,ZNF219,TMEM253,OR5AU1…	-0.0624534	2	382.107	1.04E-20	569	551.746	4316
chr14	22976644	23166540	AJUBA,C14orf93,PSMB5,PSMB11,CDH24,ACIN1,C14orf119,CEBPE,SLC7A8	-0.0075257	2	417.694	0.552783	73	70.9024	4316
chr14	23167040	23320969	SLC7A8,RNF212B,HOMEZ,BCL2L2,BCL2L2-PABPN1	-0.174793	2	333.18	1.32E-05	29	28.0042	4316
chr14	23322180	30669755	BCL2L2-PABPN1,PABPN1,SLC22A17,EFS,IL25,CMTM5,MYH6,MYH7,MYH7,MHRT,NGDN,THTPA,ZFHX2,THTPA,AP1G2,AP1G2,LOC102724814,JPH4,DHRS2,DHRS4-AS1,DHRS4,DHRS4,DHRS4L2,DHRS4,CARMIL3,CPNE6,NRL,NRL,PCK2,DCAF11,FITM1,PSME1,EMC9,PSME2,MIR7703,PSME2,RNF31,IRF9,REC8,IPO4,TM9SF1,TSSK4,CHMP4A,MDP1,NEDD8-MDP1,NEDD8-MDP1,NEDD8,GMPR2,TINF2,TGM1,RABGGTA,DHRS1,NOP9,NOP9,CIDEB,LTB4R2,LTB4R,LTB4R,ADCY4,RIPK3,NFATC4,NYNRIN,CB…	0.0570131	2	436.951	1.19E-30	725	704.512	4316
chr14	30670255	32535805	SCFD1,COCH,LOC100506071,STRN3,AP4S1,HECTD1,HEATR5A,LOC101927124,DTD2,DTD2,GPR33,NUBPL,ARHGAP5,AKAP6	-0.110051	2	314.229	6.88E-19	190	184.4	4316
chr14	32545229	34273550	AKAP6,NPAS3,EGLN3	0.0939919	2	341.386	5.55E-09	68	65.6343	4316
chr14	34273550	39399787	SPTSSA,EAPP,SNX6,CFL2,BAZ1A,BAZ1A,LOC112268124,SRP54,FAM177A1,FAM177A1,LOC101927178,LOC101927178,PPP2R3C,PPP2R3C,KIAA0391,PSMA6,NFKBIA,INSM2,RALGAPA1,RALGAPA1,BRMS1L,MBIP,SFTA3,SFTA3,NKX2-1,SFTA3,NKX2-1,NKX2-1-AS1,NKX2-8,PAX9,SLC25A21,SLC25A21,SLC25A21-AS1,MIPOL1,FOXA1,SSTR1,CLEC14A,SEC23A,SEC23A,GEMIN2,TRAPPC6B,PNN,MIA2,FBXO33	-0.102328	2	305.341	2.12E-22	374	359.345	4316
chr14	39401175	49284661	FBXO33,LRFN5,FSCB,C14orf28,LOC101927418,KLHL28,TOGARAM1,PRPF39,FKBP3,FANCM,MIS18BP1,RPL10L,MDGA2	-0.00486741	2	264.526	0.612484	223	214.795	4316
chr14	49284661	50772468	RPS29,LRR1,RPL36AL,MGAT2,DNAAF2,POLE2,KLHDC1,KLHDC2,KLHDC2,NEMF,NEMF,ARF6,VCPKMT,SOS2,L2HGDH,DMAC2L,CDKL1,ATL1,SAV1,NIN	-0.130583	2	313.554	2.36E-28	227	218.167	4316
chr14	50772948	52454823	NIN,NIN,LOC105370489,ABHD12B,PYGL,TRIM9,TMX1,FRMD6,GNG2,RTRAF,RTRAF,NID2,NID2,PTGDR,PTGER2,TXNDC16	0.0574701	2	368.656	6.00E-06	136	131.687	4316
chr14	52455323	55618134	TXNDC16,GPR137C,ERO1A,PSMC6,STYX,GNPNAT1,FERMT2,DDHD1,BMP4,CDKN3,CNIH1,GMFB,CGRRF1,SAMD4A,GCH1,WDHD1,SOCS4,MAPK1IP1L,LGALS3,DLGAP5,FBXO34,ATG14,TBPL2,KTN1	-0.0585412	2	312.946	4.63E-08	276	264.345	4316
chr14	55619181	57589513	KTN1,PELI2,TMEM260,OTX2,EXOC5,AP5M1,NAA30,CCDC198,SLC35F4	0.060494	2	353.22	2.68E-06	125	120.019	4316
chr14	57593938	58955305	SLC35F4,ARMH4,ACTR10,PSMA3,PSMA3,PSMA3-AS1,ARID4A,TOMM20L,TOMM20L,TIMM9,TIMM9,KIAA0586,DACT1	-0.0907155	2	316.763	1.26E-10	125	120.821	4316
chr14	58955305	63269168	DAAM1,GPR135,L3HYPDH,JKAMP,JKAMP,CCDC175,CCDC175,RTN1,PCNX4,DHRS7,PPM1A,C14orf39,SIX6,SIX1,SIX4,MNAT1,TRMT5,TRMT5,SLC38A6,SLC38A6,TMEM30B,PRKCH,HIF1A-AS1,HIF1A,HIF1A,HIF1A,LOC105370526,HIF1A,LOC105370526,HIF1A-AS2,SNAPC1,SYT16,KCNH5,RHOJ	0.0288628	2	335.096	0.00115599	279	267.839	4316
chr14	63269668	64727131	RHOJ,GPHB5,PPP2R5E,WDR89,SGPP1,SYNE2,ESR2,MTHFD1,MTHFD1,ZBTB25,ZBTB25,AKAP5,ZBTB25,ZBTB1,LOC102723809,HSPA2,PPP1R36	-0.0903031	2	345.464	2.97E-21	246	239.042	4316
chr14	64727631	64803780	PLEKHG3,PLEKHG3,SPTB,SPTB,SPTB,MIR7855	0.12391	2	502.352	3.46E-14	59	57.7979	4316
chr14	64804938	69951637	SPTB,CHURC1,CHURC1-FNTB,CHURC1-FNTB,GPX2,CHURC1-FNTB,RAB15,CHURC1-FNTB,FNTB,CHURC1-FNTB,FNTB,MAX,MAX,MAX,LOC100506321,FUT8,GPHN,FAM71D,MPP5,ATP6V1D,EIF2S1,PLEK2,TMEM229B,PLEKHH1,PIGH,ARG2,ARG2,VTI1B,VTI1B,RDH11,RDH12,ZFYVE26,RAD51B,ZFP36L1,ACTN1,DCAF5,EXD2,GALNT16,ERH,SLC39A9,PLEKHD1,CCDC177,SUSD6,SRSF5,SLC10A1	-0.0451119	2	342.925	2.52E-10	419	407.016	4316
chr14	69952137	70166138	SMOC1,SLC8A3	0.159397	2	374.841	3.88E-06	23	21.8389	4316
chr14	70166638	71649834	SLC8A3,COX16,SYNJ2BP-COX16,SYNJ2BP-COX16,SYNJ2BP,ADAM21,ADAM20,MED6,TTC9,MAP3K9,PCNX1,SIPA1L1	-0.0451893	2	334.793	0.000178657	137	132.398	4316
chr14	71650334	72753371	SIPA1L1,RGS6,DPF3	0.0707633	2	332.336	6.20E-05	64	61.6348	4316
chr14	72753871	73523152	DPF3,DCAF4,ZFYVE1,RBM25,PSEN1,PSEN1,PAPLN,LOC101928123,PAPLN,NUMB,NUMB,HEATR4,HEATR4,RIOX1	-0.166537	2	348.188	5.08E-25	132	127.448	4316
chr14	73523652	73575513	HEATR4,ACOT1,ACOT2	0.165321	2	455.549	0.0725141	9	7.94204	4316
chr14	73576013	74407989	ACOT4,ACOT6,DNAL1,PNMA1,ELMSAN1,PTGR2,ZNF410,FAM161B,FAM161B,COQ6,COQ6,COQ6,ENTPD5,ENTPD5,BBOF1,BBOF1,ALDH6A1,ALDH6A1,LIN52,VSX2,ABCD4,VRTN,SYNDIG1L	-0.160512	2	347.848	5.75E-28	166	159.858	4316
chr14	74409327	74667377	SYNDIG1L,NPC2,ISCA2,LTBP2,AREL1	0.0909655	2	435.374	6.27E-08	53	51.6208	4316
chr14	74667464	74816690	AREL1,FCF1,YLPM1	-0.192362	2	331.143	4.89E-12	50	48.5278	4316
chr14	74816930	74953946	YLPM1,PROX2,DLST,RPS6KL1,PGF	7.24E-05	2	422.936	0.937583	50	48.2885	4316
chr14	74955167	75280128	PGF,EIF2B2,MLH3,ACYP1,ZC2HC1C,NEK9,TMED10,FOS	-0.155153	2	349.333	1.24E-16	72	70.408	4316
chr14	75280559	77351751	FOS,JDP2,BATF,LOC102724153,FLVCR2,FLVCR2,ERG28,TTLL5,TGFB3,IFT43,GPATCH2L,ESRRB,VASH1,ANGEL1,LRRC74A,IRF2BPL,CIPC,ZDHHC22,TMEM63C,NGB,POMT2,GSTZ1,TMED8	0.00659023	2	378.538	0.402945	234	225.68	4316
chr14	77352251	77887249	SAMD15,NOXRED1,VIPAS39,AHSA1,ISM2,SPTLC2,ALKBH1,SLIRP,SNW1,SNW1,C14orf178,C14orf178,ADCK1	-0.137571	2	325.578	5.75E-17	104	100.693	4316
chr14	77887749	88240820	ADCK1,NRXN3,DIO2,DIO2,DIO2-AS1,CEP128,TSHR,GTF2A1,STON2,SEL1L,FLRT2,GALC,GPR65,KCNK10	0.0530901	2	278.949	2.17E-07	240	231.859	4316
chr14	88241320	92922859	KCNK10,SPATA7,PTPN21,ZC3H14,ZC3H14,EML5,EML5,TTC8,FOXN3,EFCAB11,TDP1,KCNK13,PSMC1,PSMC1,NRDE2,NRDE2,CALM1,TTC7B,TTC7B,LOC101928909,RPS6KA5,DGLUCY,GPR68,CCDC88C,PPP4R3A,CATSPERB,TC2N,FBLN5,TRIP11,ATXN3,NDUFB1,CPSF2,SLC24A4,RIN3,LGMN,GOLGA5	-0.038786	2	340.961	5.08E-10	527	508.785	4316
chr14	92923359	93115163	CHGA,ITPK1	0.166198	2	531.624	2.16E-06	25	24.2193	4316
chr14	93115663	93477140	MOAP1,TMEM251,GON7,UBR7,BTBD7,UNC79,COX8C	-0.111936	2	411.429	4.27E-06	44	42.1573	4316
chr14	93477640	96343281	UNC79,PRIMA1,FAM181A-AS1,FAM181A,FAM181A,ASB2,OTUB2,DDX24,IFI27L1,IFI27,IFI27L2,PPP4R4,SERPINA10,SERPINA6,SERPINA1,SERPINA11,SERPINA9,SERPINA12,SERPINA4,SERPINA5,SERPINA3,GSC,DICER1,CLMN,SYNE3,GLRX5,TCL1B,TCL1A,C14orf132,BDKRB2,BDKRB1,ATG2B	0.0817555	2	448.823	5.41E-27	333	323.239	4316
chr14	96344653	96534563	ATG2B,GSKIP,AK7,PAPOLA	-0.0875354	2	297.297	0.000971426	41	38.8015	4316
chr14	96535878	101761393	PAPOLA,VRK1,C14orf177,BCL11B,SETD3,CCNK,CCNK,CCDC85C,CCDC85C,HHIPL1,CYP46A1,EML1,EVL,DEGS2,YY1,SLC25A29,SLC25A47,WARS,WDR25,BEGAIN,DLK1,RTL1,RTL1,MIR431,RTL1,MIR433,RTL1,MIR127,RTL1,MIR432,RTL1,MIR432,MIR136,DIO3	0.0818806	2	370.032	1.47E-13	244	236.016	4316
chr14	101761893	104085270	PPP2R5C,DYNC1H1,HSP90AA1,HSP90AA1,WDR20,WDR20,MOK,ZNF839,CINP,TECPR2,RCOR1,TRAF3,AMN,CDC42BPB,LBHD2,EXOC3L4,TNFAIP2,EIF5,MARK3,CKB,TRMT61A,BAG5,APOPT1,KLC1,KLC1,XRCC3,XRCC3,ZFYVE21,PPP1R13B,ATP5MPL,TDRD9,RD3L,TDRD9	-0.104686	2	353.906	2.48E-35	432	419.335	4316
chr14	104092632	105529554	ASPG,KIF26A,C14orf180,TMEM179,INF2,ADSSL1,SIVA1,AKT1,ZBTB42,CEP170B,PLD4,AHNAK2,CLBA1,CDCA4,GPR132,JAG2,JAG2,MIR6765,NUDT14,BRF1,BRF1,BTBD6,PACS2,TEX22,MTA1,CRIP2,CRIP1,TEDC1,TMEM121	0.0997763	2	555.607	4.33E-31	339	329.2	4316
chr14	105530294	106883061	-	-0.268565	1	23.5643	0.0128682	8	7.30982	4316
chr15	17010037	101980392	GOLGA6L6,POTEB2,POTEB,POTEB3,LOC101927079,OR4M2,LOC101927079,OR4N4,NIPA1,NIPA2,CYFIP1,TUBGCP5,GOLGA6L1,GOLGA6L22,GOLGA6L2,MKRN3,MAGEL2,NDN,NPAP1,SNRPN,SNHG14,SNURF,SNHG14,UBE3A,ATP10A,GABRB3,GABRA5,GABRG3,OCA2,HERC2,GOLGA8M,GOLGA8M,LOC101928042,APBA2,FAM189A1,FAM189A1,NSMCE3,TJP1,GOLGA8J,CHRNA7,CHRFAM7A,CHRFAM7A,GOLGA8R,LOC102725021,GOLGA8R,LOC102725021,GOLGA8IP,GOLGA8T,GOLGA8H,GOLGA8N,LOC1027250…	-0.0165128	2	381.928	6.47E-13	8612	8271.36	4316
chr16	47429	93325	POLR3K,SNRNP25,RHBDF1,MPG,NPRL3	0.124917	2	512.596	3.90E-07	35	34.1063	4316
chr16	98144	547127	NPRL3,HBZ,HBM,HBA2,HBA1,HBQ1,LUC7L,FAM234A,FAM234A,RGS11,RGS11,ARHGDIG,PDIA2,AXIN1,MRPL28,TMEM8A,NME4,DECR2,RAB11FIP3,CAPN15	-0.0477593	2	469.102	0.000183081	137	132.644	4316
chr16	547707	2786547	CAPN15,PRR35,NHLRC4,PIGQ,RAB40C,WFIKKN1,METTL26,MCRIP2,WDR90,RHOT2,RHBDL1,STUB1,STUB1,JMJD8,JMJD8,WDR24,FBXL16,METRN,FAM173A,CCDC78,HAGHL,CIAO3,MSLN,RPUSD1,CHTF18,GNG13,PRR25,LMF1,LMF1,LMF1-AS1,SOX8,SSTR5,C1QTNF8,CACNA1H,TPSG1,TPSAB1,TPSD1,UBE2I,BAIAP3,BAIAP3,TSR3,TSR3,GNPTG,UNKL,C16orf91,CLCN7,PTX4,TELO2,IFT140,IFT140,TMEM204,IFT140,LOC105371046,CRAMP1,JPT2,MAPK8IP3,NME3,MRPS34,EME2,SPSB3,NUBP2,…	0.0655025	2	512.687	3.04E-36	980	952.887	4316
chr16	2787047	16722781	PRSS21,ZG16B,PRSS22,FLYWCH2,FLYWCH1,KREMEN2,PAQR4,PAQR4,PKMYT1,PKMYT1,CLDN9,CLDN6,TNFRSF12A,HCFC1R1,THOC6,BICDL2,BICDL2,LOC100128770,MMP25,MMP25,MMP25-AS1,IL32,ZSCAN10,ZNF205-AS1,ZNF205,ZNF205,ZNF213,OR1F1,ZNF200,MEFV,ZNF263,TIGD7,ZNF75A,OR2C1,MTRNR2L4,ZSCAN32,ZNF174,ZNF597,NAA60,C16orf90,CLUAP1,NLRC3,SLX4,DNASE1,TRAP1,CREBBP,ADCY9,SRL,TFAP4,GLIS2,PAM16,CORO7-PAM16,CORO7-PAM16,CORO7,CORO7-PAM16,C…	-0.118603	2	402.841	3.15E-103	1481	1419.48	4316
chr16	16733924	18175486	XYLT1,XYLT1,LOC102723692	0.0307684	2	265.564	0.252173	24	23.0614	4316
chr16	18175486	90227794	NPIPA7,NPIPA8,PKD1P4-NPIPA8,NOMO2,NOMO2,RPS15A,ARL6IP1,SMG1,TMC7,COQ7,ITPRIPL2,SYT17,CLEC19A,TMC5,GDE1,CCP110,VPS35L,KNOP1,IQCK,GPRC5B,GPR139,GP2,UMOD,PDILT,ACSM5,ACSM2A,ACSM2B,ACSM1,THUMPD1,ACSM3,ACSM3,ERI2,ERI2,REXO5,DCUN1D3,LYRM1,DNAH3,DNAH3,TMEM159,TMEM159,ZP2,ANKS4B,CRYM,METTL9,METTL9,IGSF6,OTOA,OTOA,OTOAP1,UQCRC2,PDZD9,MOSMO,VWA3A,EEF2K,POLR3E,CDR2,NPIPB5,HS3ST2,USP31,SCNN1G,SCNN1B,COG7,GGA…	-0.0683406	2	393.009	5.43E-186	6976	6737.02	4316
chr17	108342	281854	SCGB1C2,DOC2B,RPH3AL	0.0733972	2	461.703	0.0813789	19	17.4822	4316
chr17	282354	4525193	RPH3AL,LOC105371430,C17orf97,VPS53,FAM57A,GEMIN4,GLOD4,MRM3,NXN,TIMM22,ABR,TRARG1,TRARG1,YWHAE,CRK,MYO1C,MYO1C,INPP5K,PITPNA,SLC43A2,SCARF1,RILP,PRPF8,TLCD2,WDR81,SERPINF2,SERPINF1,SMYD4,RPA1,RTN4RL1,DPH1,DPH1,OVCA2,HIC1,HIC1,SMG6,SMG6,SRR,SRR,TSR1,TSR1,SGSM2,MNT,METTL16,PAFAH1B1,CLUH,CLUH,MIR6776,RAP1GAP2,RAP1GAP2,LOC101927911,OR1D5,OR1D2,OR1G1,OR1A2,OR1A1,OR3A2,OR3A1,OR1E1,OR3A3,OR1E2,SPATA22,S…	-0.113904	2	394.571	2.92E-90	896	867.56	4316
chr17	4530631	4552626	SPNS2,SPNS2,MYBBP1A,MYBBP1A	0.0651633	2	501.713	0.00285634	32	31.2256	4316
chr17	4553809	5749690	MYBBP1A,GGT6,SMTNL2,ALOX15,ALOX15,PELP1,PELP1,LOC101559451,ARRB2,MED11,CXCL16,ZMYND15,TM4SF5,VMO1,GLTPD2,PSMB6,PLD2,MINK1,MINK1,CHRNE,CHRNE,C17orf107,GP1BA,SLC25A11,RNF167,PFN1,ENO3,SPAG7,CAMTA2,CAMTA2,MIR6864,CAMTA2,MIR6865,INCA1,KIF1C,KIF1C,LOC102724009,SLC52A1,ZFP3,ZNF232,USP6,ZNF594,ZNF594,LOC100130950,SCIMP,RABEP1,RABEP1,RABEP1,NUP88,NUP88,NUP88,RPAIN,RPAIN,RPAIN,C1QBP,C1QBP,DHX33,DERL2,MIS1…	-0.127168	2	388.291	1.48E-58	451	437.975	4316
chr17	5749690	6773169	WSCD1,AIPL1,PIMREG,PITPNM3,KIAA0753,TXNDC17,TXNDC17,MED31,MED31,SLC13A5,XAF1	0.00647279	2	385.978	0.546911	96	93.1642	4316
chr17	6779868	16704650	FBXO39,TEKT1,ALOX12-AS1,ALOX12,RNASEK,RNASEK-C17orf49,RNASEK-C17orf49,C17orf49,RNASEK-C17orf49,C17orf49,MIR497HG,BCL6B,SLC16A13,SLC16A11,SLC16A11,CLEC10A,ASGR2,ASGR1,DLG4,DLG4,DLG4,ACADVL,ACADVL,DVL2,PHF23,GABARAP,CTDNEP1,ELP5,CLDN7,SLC2A4,YBX2,EIF5A,GPS2,NEURL4,ACAP1,KCTD11,TMEM95,TNK1,PLSCR3,TMEM256-PLSCR3,TMEM256-PLSCR3,TMEM256,NLGN2,SPEM1,SPEM2,TMEM102,FGF11,CHRNB1,ZBTB4,ZBTB4,ZBTB4,SLC35G6,T…	-0.0715305	2	392.222	1.29E-88	1796	1742.45	4316
chr17	16705150	17267977	CCDC144A,TNFRSF13B,MPRIP,PLD6,FLCN,COPS3	0.00541292	2	376.22	0.73572	78	75.1184	4316
chr17	17270757	17476541	COPS3,NT5M	-0.365483	1	241.657	0.000121461	12	11.7339	4316
chr17	17477041	18680829	MED9,RASD1,PEMT,RAI1,SREBF1,TOM1L2,DRC3,ATPAF2,GID4,DRG2,MYO15A,ALKBH5,LLGL1,FLII,MIEF2,TOP3A,SMCR8,SHMT1,SHMT1,MIR6778,EVPLL,LGALS9C,TBC1D28,ZNF286B,ZNF286B,FOXO3B	0.00689912	2	460.164	0.446174	334	322.269	4316
chr17	18681614	18960652	ZNF286B,FOXO3B,TRIM16L,FBXW10,TVP23B,PRPSAP2,SLC5A10	-0.154573	2	379.093	4.88E-08	50	48.3219	4316
chr17	18969051	19414887	SLC5A10,FAM83G,SLC5A10,GRAP,GRAPL,GRAPL,LOC79999,LOC388436,EPN2,B9D1,MAPK7,MFAP4,RNF112	-0.00543609	2	439.196	0.289138	83	79.0468	4316
chr17	19415037	21297912	RNF112,SLC47A1,ALDH3A2,SLC47A2,ALDH3A1,ULK2,AKAP10,SPECC1,LGALS9B,CDRT15L2,CCDC144NL,CCDC144NL,CCDC144NL-AS1,USP22,DHRS7B,TMEM11,MAP2K3	-0.108123	2	353.946	1.21E-17	188	182.077	4316
chr17	21298412	21704088	MAP2K3,KCNJ12,C17orf51,KCNJ18	0.0869	2	727.065	0.00413339	28	26.9427	4316
chr17	21704588	83244877	MTRNR2L1,WSB1,KSR1,LGALS9,NOS2,LYRM9,NLK,TMEM97,IFT20,TNFAIP1,POLDIP2,TMEM199,SEBOX,VTN,SARM1,SARM1,SLC46A1,SLC46A1,SLC13A2,FOXN1,UNC119,PIGS,ALDOC,SPAG5,SPAG5-AS1,KIAA0100,KIAA0100,SDF2,SUPT6H,PROCA1,RAB34,RPL23A,TLCD1,NEK8,TRAF4,FAM222B,ERAL1,FLOT2,DHRS13,PHF12,PHF12,LOC101927018,SEZ6,PIPOX,MYO18A,TIAF1,MYO18A,CRYBA1,NUFIP2,TAOK1,ABHD15,TP53I13,GIT1,ANKRD13B,CORO6,SSH2,SSH2,EFCAB5,EFCAB5,NSRP1,…	-0.0625027	2	403.391	1.56E-217	9437	9093.59	4316
chr18	12592	5145061	USP14,USP14,THOC1,THOC1,COLEC12,CETN1,CLUL1,TYMS,TYMS,ENOSF1,ENOSF1,YES1,ADCYAP1,METTL4,NDC80,SMCHD1,EMILIN2,LPIN2,MYOM1,MYL12A,MYL12A,LOC104968399,MYL12B,TGIF1,DLGAP1,DLGAP1,DLGAP1-AS3	-0.0428838	2	324.449	1.85E-06	314	302.73	4316
chr18	5145561	6213259	AKAIN1,ZBTB14,EPB41L3,TMEM200C,L3MBTL4	0.113913	2	338.307	3.23E-07	57	55.1417	4316
chr18	6215749	9954211	L3MBTL4,ARHGAP28,LAMA1,LAMA1,LOC101927188,LRRC30,PTPRM,RAB12,MTCL1,NDUFV2,NDUFV2,NDUFV2-AS1,ANKRD12,TWSG1,RALBP1,PPP4R1,RAB31,TXNDC2,VAPA	0.00409559	2	351.445	0.605649	293	282.161	4316
chr18	9954711	11302423	APCDD1,NAPG,PIEZO2,PIEZO2,MIR6788	0.0874757	2	374.086	1.71E-10	87	84.4512	4316
chr18	11302423	23689183	SLC35G4,GNAL,GNAL,CHMP1B,GNAL,MPPE1,MPPE1,IMPA2,ANKRD62,CIDEA,TUBB6,TUBB6,AFG3L2,AFG3L2,PRELID3A,SPIRE1,PSMG2,CEP76,PSMG2,PTPN2,SEH1L,CEP192,LDLRAD4,FAM210A,RNMT,MC5R,MC2R,ZNF519,POTEC,ANKRD30B,ROCK1,GREB1L,ESCO1,SNRPD1,ABHD3,MIB1,GATA6,CTAGE1,RBBP8,CABLES1,TMEM241,RIOK3,RMC1,RMC1,NPC1,NPC1,ANKRD29	-0.0967972	2	319.581	1.97E-26	618	593.42	4316
chr18	23713919	24066140	LAMA3,TTC39C	0.0549958	2	405.229	1.53E-05	82	79.96	4316
chr18	24069156	24477562	TTC39C,CABYR,OSBPL1A,IMPACT,HRH4	-0.110364	2	309.495	1.05E-08	75	72.5069	4316
chr18	24478062	26038659	ZNF521,SS18	0.116716	2	281.38	9.84E-07	38	36.7404	4316
chr18	26039288	26389344	SS18,PSMA8,TAF4B	-0.145653	2	269.229	7.71E-07	37	35.3044	4316
chr18	26389844	31853945	TAF4B,KCTD1,AQP4,AQP4,AQP4-AS1,AQP4-AS1,CHST9,CHST9,CDH2,DSC3,DSC2,DSCAS,DSC1,DSG1,DSG1,DSG1-AS1,DSG1-AS1,DSG4,DSG3,DSG2,DSG2,DSG2-AS1,TTR,B4GALT6,SLC25A52,TRAPPC8	0.0814956	2	335.729	1.49E-19	229	221.355	4316
chr18	31855659	32267370	TRAPPC8,RNF125,RNF138,MEP1B	-0.119452	2	294.447	3.24E-06	60	57.4035	4316
chr18	32267870	45925902	GAREM1,KLHL14,CCDC178,ASXL3,NOL4,DTNA,MAPRE2,ZNF397,ZNF397,ZSCAN30,ZSCAN30,ZNF24,ZNF396,INO80C,GALNT1,C18orf21,RPRD1A,SLC39A6,ELP2,MOCOS,FHOD3,FHOD3,TPGS2,TPGS2,KIAA1328,CELF4,CELF4,LOC105372068,PIK3C3,RIT2,SYT4,SETBP1,SLC14A2,SLC14A1,SIGLEC15,EPG5	0.0660384	2	329.683	2.33E-23	547	527.904	4316
chr18	45928868	46253196	EPG5,PSTPIP2,ATP5F1A,HAUS1,C18orf25	-0.169904	2	317.937	2.19E-15	63	60.6526	4316
chr18	46253696	57554952	C18orf25,RNF165,LOXHD1,LOXHD1,ST8SIA5,PIAS2,KATNAL2,ELOA3C,ELOA3D,KATNAL2,ELOA3B,ELOA3C,ELOA3,KATNAL2,ELOA2,KATNAL2,HDHD2,IER3IP1,SKOR2,SMAD2,ZBTB7C,CTIF,SMAD7,LOC100129878,DYM,DYM,C18orf32,RPL17-C18orf32,RPL17-C18orf32,RPL17,LIPG,ACAA2,SNHG22,MYO5B,MYO5B,CFAP53,MBD1,CXXC1,SKA1,MAPK4,MRO,ME2,ELAC1,SMAD4,MEX3C,DCC,MBD2,POLI,STARD6,C18orf54,DYNAP,RAB27B,CCDC68,TCF4,TCF4,TCF4-AS1,TXNL1,WDR7,BOD1L2,S…	0.0390918	2	384.367	1.23E-09	628	605.661	4316
chr18	57559144	58044160	FECH,NARS,LOC100505549,ATP8B1,ATP8B1	-0.134916	2	310.498	9.12E-09	52	50.2615	4316
chr18	58044660	80261964	NEDD4L,ALPK2,MALT1,ZNF532,SEC11C,GRP,RAX,CPLX4,LMAN1,CCBE1,PMAIP1,MC4R,CDH20,RNF152,PIGN,RELCH,TNFRSF11A,ZCCHC2,PHLPP1,BCL2,KDSR,VPS4B,SERPINB5,SERPINB12,SERPINB13,SERPINB4,SERPINB3,SERPINB11,SERPINB11,SERPINB7,SERPINB2,SERPINB10,HMSD,SERPINB8,CDH7,CDH19,DSEL,TMX3,CCDC102B,DOK6,CD226,RTTN,SOCS6,CBLN2,NETO1,FBXO15,TIMM21,CYB5A,C18orf63,DIPK1C,CNDP2,CNDP1,ZNF407,ZADH2,TSHZ1,SMIM21,ZNF516,ZNF236,MBP…	0.0597653	2	347.504	7.09E-32	1005	971.073	4316
chr19	89737	18419148	OR4F17,PLPP2,MIER2,THEG,C2CD4C,SHC2,ODF3L2,MADCAM1,CDC34,GZMM,BSG,HCN2,POLRMT,FGF22,RNF126,FSTL3,PRSS57,PALM,MISP,PTBP1,PTBP1,MIR4745,PLPPR3,AZU1,PRTN3,ELANE,MED16,R3HDM4,KISS1R,ARID3A,WDR18,GRIN3B,TMEM259,CNN2,ABCA7,ARHGAP45,POLR2E,GPX4,SBNO2,STK11,CBARP,ATP5F1D,MIDN,CIRBP,C19orf24,EFNA2,PWWP3A,NDUFS7,GAMT,DAZAP1,RPS15,APC2,C19orf25,PCSK4,REEP6,ADAMTSL5,PLK5,MEX3D,MBD3,UQCR11,TCF3,ONECUT3,ATP8B3…	-0.170319	2	398.04	0	5447	5277.02	4316
chr19	18419648	18446814	SSBP4,ISYNA1,ELL	0.0599178	2	504.038	0.00628551	24	23.4852	4316
chr19	18450476	18749875	ELL,FKBP8,KXD1,UBA52,REX1BD,CRLF1,TMEM59L,KLHL26,CRTC1	-0.134719	2	396.395	8.02E-11	59	57.3389	4316
chr19	18753499	18921748	CRTC1,COMP,UPF1,CERS1,GDF1,COPE,DDX49	-0.00568102	2	451.483	0.642317	67	65.2686	4316
chr19	18921842	30158415	DDX49,HOMER3,SUGP2,ARMC6,SLC25A42,TMEM161A,MEF2B,BORCS8-MEF2B,BORCS8-MEF2B,BORCS8,RFXANK,RFXANK,NR2C2AP,NR2C2AP,NCAN,NCAN,HAPLN4,TM6SF2,SUGP1,MAU2,GATAD2A,TSSK6,NDUFA13,YJEFN3,CILP2,PBX4,LPAR2,GMIP,ATP13A1,ZNF101,ZNF14,ZNF56,ZNF506,ZNF253,ZNF93,ZNF682,ZNF90,ZNF486,ZNF737,ZNF626,ZNF85,ZNF430,ZNF714,ZNF431,ZNF708,ZNF493,ZNF429,ZNF100,ZNF43,ZNF208,ZNF257,ZNF676,ZNF729,ZNF98,ZNF492,ZNF99,ZNF728,ZNF73…	-0.199504	2	350.718	1.10E-113	705	672.231	4316
chr19	30158415	32353893	ZNF536,TSHZ3,ZNF507	0.11307	2	360.592	3.75E-11	47	46.253	4316
chr19	32353893	43195273	ZNF507,DPY19L3,PDCD5,ANKRD27,RGS9BP,NUDT19,TDRD12,SLC7A9,CEP89,FAAP24,RHPN2,GPATCH1,WDR88,LRP3,SLC7A10,CEBPA,CEBPG,PEPD,CHST8,KCTD15,LSM14A,KIAA0355,GPI,PDCD2L,UBA2,WTIP,SCGB1B2P,SCGB2B2,ZNF302,ZNF181,ZNF599,ZNF30,ZNF792,GRAMD1A,SCN1B,HPN,HPN,HPN-AS1,FXYD3,LGI4,FXYD1,FXYD7,FXYD5,FAM187B,LSR,USF2,HAMP,MAG,CD22,CD22,MIR5196,FFAR1,FFAR3,FFAR2,KRTDAP,DMKN,SBSN,GAPDHS,GAPDHS,TMEM147-AS1,TMEM147-AS1,TM…	-0.142862	2	393.167	0	2701	2616.13	4316
chr19	43197996	43259135	PSG4,PSG9	0.400284	3	551.661	4.74E-06	7	5.57572	4316
chr19	43261859	54219245	PSG9,CD177,TEX101,LYPD3,PHLDB3,ETHE1,ZNF575,XRCC1,PINLYP,IRGQ,ZNF576,ZNF428,ZNF428,SRRM5,CADM4,PLAUR,IRGC,SMG9,KCNN4,LYPD5,ZNF283,ZNF404,ZNF45,ZNF221,ZNF155,ZNF155,LOC101928063,ZNF230,ZNF222,ZNF223,ZNF284,ZNF224,ZNF224,LOC100379224,ZNF225,ZNF234,ZNF226,ZNF227,ZNF233,ZNF235,ZNF112,ZNF285,ZNF229,ZNF180,CEACAM20,IGSF23,PVR,CEACAM19,CEACAM19,CEACAM16,BCL3,CBLC,BCAM,NECTIN2,TOMM40,APOE,APOC1,APOC4,APO…	-0.164949	2	399.643	0	3083	2986.91	4316
chr19	54221082	54239089	LILRB3,LILRA6	0.71187	4	990.863	0.000782782	5	3.54361	4316
chr19	54240273	57472773	LILRA6,LILRB5,LILRB2,LILRA5,LILRA4,LAIR1,TTYH1,LENG8,LENG9,LAIR2,LILRA2,LILRA1,LILRB1,LILRB4,KIR3DL3,KIR2DS5,KIR2DS3,KIR2DS5,KIR2DS3,KIR2DS2,KIR2DL2,LOC102725023,KIR2DS1,LOC112267881,KIR2DL1,KIR2DS5,KIR2DS3,KIR2DS2,LOC102725023,KIR2DS1,LOC101928804,LOC112268354,KIR2DL4,KIR2DS5,KIR2DS3,KIR2DS2,LOC102725023,KIR2DS1,LOC101928804,KIR3DL1,LOC112268355,KIR3DS1,KIR2DS5,LOC112268355,KIR3DS1,KIR3DL2,FCAR,…	-0.128796	2	457.853	1.51E-94	841	810.722	4316
chr19	57473273	57621154	ZNF772,ZNF419,ZNF773,ZNF549,ZNF550,ZNF416,ZIK1,ZNF530,ZNF134	-0.00281777	2	453.348	0.732312	70	67.8304	4316
chr19	57621154	58456579	ZNF134,ZNF211,ZSCAN4,ZNF551,ZNF154,ZNF671,ZNF776,ZNF586,ZNF552,ZNF587B,ZNF587,ZNF814,ZNF417,ZNF418,ZNF256,C19orf18,ZNF606,ZSCAN1,ZNF135,ZSCAN18,ZNF329,ZNF274,ZNF544,ZNF8,ZNF8-ERVK3-1,ZSCAN22,A1BG,A1BG,A1BG-AS1,ZNF497,ZNF837,RPS5,ZNF584,ZNF132,ZNF324B	-0.114703	2	415.462	4.06E-34	249	242.227	4316
chr19	58457079	58606127	ZNF324,ZNF446,SLC27A5,ZBTB45,TRIM28,TRIM28,MIR6807,CHMP2A,UBE2M,MZF1-AS1,MZF1	0.0402135	2	496.999	0.0045034	71	68.4081	4316
chr20	60556	26614572	DEFB125,DEFB126,DEFB127,DEFB128,DEFB129,DEFB132,C20orf96,ZCCHC3,SOX12,NRSN2,TRIB3,RBCK1,TBC1D20,CSNK2A1,SRXN1,SCRT2,SLC52A3,FAM110A,ANGPT4,RSPO4,PSMF1,TMEM74B,C20orf202,RAD21L1,SNPH,SDCBP2,FKBP1A-SDCBP2,FKBP1A-SDCBP2,SDCBP2-AS1,FKBP1A,FKBP1A-SDCBP2,FKBP1A,NSFL1C,SIRPB2,SIRPD,SIRPB1,SIRPG,SIRPG,SIRPG-AS1,SIRPA,PDYN-AS1,PDYN,STK35,TGM3,TGM6,SNRPB,ZNF343,TMC2,NOP56,NOP56,MIR1292,IDH3B,EBF4,CPXM1,C20…	0.0165975	2	361.93	0.000317199	1947	1882.4	4316
chr20	28497679	32983293	DEFB115,DEFB116,DEFB118,DEFB119,DEFB121,DEFB123,DEFB124,REM1,HM13,HM13,HM13-AS1,ID1,COX4I2,BCL2L1,BCL2L1,ABALON,TPX2,MYLK2,FOXS1,DUSP15,TTLL9,PDRG1,XKR7,CCM2L,HCK,TM9SF4,PLAGL2,POFUT1,KIF3B,ASXL1,NOL4L,NOL4L,LOC101929698,COMMD7,DNMT3B,MAPRE1	-0.14099	2	330.624	6.66E-32	294	282.426	4316
chr20	32983793	33097787	SUN5,BPIFB2,BPIFB6,BPIFB3,BPIFB4	0.0870437	2	470.471	1.62E-09	71	68.7133	4316
chr20	33100425	34921139	BPIFB4,BPIFA2,BPIFA3,BPIFA1,BPIFB1,BPIFB1,CDK5RAP1,SNTA1,CBFA2T2,NECAB3,NECAB3,C20orf144,NECAB3,ACTL10,E2F1,PXMP4,ZNF341,ZNF341,ZNF341-AS1,CHMP4B,RALY,EIF2S2,ASIP,AHCY,ITCH,DYNLRB1,MAP1LC3A,PIGU,TP53INP2,NCOA6,GGT7,ACSS2	-0.121683	2	363.463	9.45E-32	276	267.387	4316
chr20	34921329	35010288	ACSS2,GSS,MYH7B,TRPC4AP	0.0181732	2	449.97	0.212015	71	69.3343	4316
chr20	35013007	36125527	TRPC4AP,EDEM2,MMP24-AS1-EDEM2,MMP24-AS1-EDEM2,PROCR,MMP24-AS1-EDEM2,MMP24,EIF6,FAM83C,UQCC1,GDF5OS,GDF5,GDF5,CEP250,C20orf173,ERGIC3,SPAG4,CPNE1,CPNE1,RBM12,NFS1,ROMO1,RBM39,PHF20,CNBD2,EPB41L1	-0.137832	2	351.303	6.60E-37	246	237.316	4316
chr20	36126027	36431217	EPB41L1,AAR2	0.0315282	2	385.675	0.112046	31	30.0556	4316
chr20	36431717	39006356	DLGAP4,DLGAP4,DLGAP4-AS1,DLGAP4-AS1,MYL9,TGIF2,TGIF2-RAB5IF,TGIF2-RAB5IF,RAB5IF,SLA2,NDRG3,DSN1,SOGA1,TLDC2,TLDC2,SAMHD1,SAMHD1,RBL1,RPN2,GHRH,MANBAL,SRC,BLCAP,BLCAP,NNAT,CTNNBL1,VSTM2L,TTI1,RPRD1B,TGM2,KIAA1755,KIAA1755,LOC149684,BPI,LBP,RALGAPB,ADIG,SLC32A1,ACTR5,PPP1R16B,FAM83D,DHX35	-0.0942062	2	359.281	2.10E-26	385	373.093	4316
chr20	39010279	43458140	DHX35,MAFB,TOP1,TOP1,PLCG1-AS1,PLCG1-AS1,PLCG1,PLCG1,ZHX3,LPIN3,EMILIN3,CHD6,PTPRT,SRSF6	0.0860725	2	364.333	3.26E-15	234	225.679	4316
chr20	43458360	45940939	SRSF6,L3MBTL1,SGK2,IFT52,MYBL2,GTSF1L,TOX2,JPH2,OSER1,GDAP1L1,FITM2,R3HDML,HNF4A,HNF4A,HNF4A-AS1,TTPAL,SERINC3,PKIG,ADA,KCNK15-AS1,CCN5,KCNK15-AS1,KCNK15,KCNK15,RIMS4,YWHAB,PABPC1L,PABPC1L,TOMM34,TOMM34,STK4,KCNS1,WFDC5,WFDC12,PI3,SEMG1,SEMG2,SLPI,MATN4,MATN4,RBPJL,RBPJL,SDC4,SYS1,SYS1-DBNDD2,SYS1,SYS1-DBNDD2,TP53TG5,SYS1-DBNDD2,TP53TG5,SYS1-DBNDD2,DBNDD2,PIGT,WFDC2,SPINT3,WFDC6,WFDC6,EPPIN-WFDC6…	-0.0651217	2	383.634	1.54E-19	456	440.311	4316
chr20	45941052	47072252	PCIF1,ZNF335,MMP9,MMP9,SLC12A5-AS1,SLC12A5,NCOA5,CD40,CDH22,SLC35C2,ELMO2,ZNF334,OCSTAMP,SLC13A3,TP53RK,SLC2A10,EYA2	0.0557395	2	416.444	1.84E-09	194	188.371	4316
chr20	47074157	47658392	EYA2,ZMYND8,NCOA3,SULF2	-0.12215	2	325.726	8.32E-10	70	68.1267	4316
chr20	47659398	48971354	SULF2,PREX1,ARFGEF2	0.0357296	2	363.454	0.0112042	81	79.0464	4316
chr20	48972325	50959948	ARFGEF2,CSE1L,STAU1,DDX27,ZNFX1,KCNB1,PTGIS,B4GALT5,SLC9A8,SPATA2,RNF114,SNAI1,UBE2V1,TMEM189-UBE2V1,TMEM189-UBE2V1,TMEM189,CEBPB-AS1,CEBPB,PTPN1,RIPOR3,PARD6B,BCAS4,ADNP,ADNP-AS1,DPM1,DPM1,MOCS3	-0.125275	2	340.217	3.41E-39	283	273.72	4316
chr20	50959948	51617554	MOCS3,KCNG1,NFATC2,ATP9A	0.0303848	2	343.699	0.0648187	40	38.8847	4316
chr20	51618661	52186331	ATP9A,SALL4,ZFP64	-0.206975	2	352.603	2.65E-15	58	55.9873	4316
chr20	52186831	53414153	ZFP64,TSHZ2	0.042957	2	336.409	0.0515519	23	22.6781	4316
chr20	53414153	53944421	LOC101927770,ZNF217,ZNF217	-0.152995	2	325.226	0.000907992	16	15.7533	4316
chr20	53944921	56452080	BCAS1,CYP24A1,PFDN4,DOK5,CBLN4,MC3R,FAM210B,AURKA,CSTF1,CASS4	0.0323648	2	330.214	0.0062882	86	83.2912	4316
chr20	56452080	56904485	CASS4,RTF2,RTF2,GCNT7,GCNT7,FAM209A,FAM209B,TFAP2C	-0.140502	2	346.602	6.38E-08	31	29.9697	4316
chr20	56904485	61975667	BMP7,SPO11,RAE1,RAE1,MTRNR2L3,LOC100291105,RBM38,RBM38,CTCFL,PCK1,ZBP1,PMEPA1,PMEPA1,NKILA,C20orf85,ANKRD60,RAB22A,VAPB,APCDD1L,STX16,STX16-NPEPL1,STX16-NPEPL1,NPEPL1,GNAS-AS1,GNAS,GNAS,NELFCD,CTSZ,TUBB1,ATP5F1E,SLMO2-ATP5E,SLMO2-ATP5E,PRELID3B,ZNF831,EDN3,PHACTR3,SYCP2,FAM217B,PPP1R3D,FAM217B,CDH26,CDH4	0.125285	2	391.715	3.86E-49	359	347.107	4316
chr20	61976167	62387674	TAF4,LSM14B,PSMA7,SS18L1,MTG2,HRH3,OSBPL2,ADRM1,LAMA5,LAMA5,MIR4758,LAMA5,LAMA5-AS1,RPS21	0.00652082	2	482.926	0.527385	147	143.145	4316
chr20	62387842	63570868	RPS21,CABLES2,RBBP8NL,GATA5,SLCO4A1,SLCO4A1,SLCO4A1-AS1,NTSR1,MRGBP,OGFR,COL9A3,TCFL5,DIDO1,GID8,SLC17A9,BHLHE23,YTHDF1,BIRC7,NKAIN4,NKAIN4,FLJ16779,ARFGAP1,COL20A1,CHRNA4,KCNQ2,EEF1A2,PPDPF,PTK6,SRMS,FNDC11,HELZ2	0.119625	2	527.177	1.84E-37	281	273.897	4316
chr20	63572107	64062812	HELZ2,GMEB2,STMN3,RTEL1,RTEL1-TNFRSF6B,RTEL1-TNFRSF6B,TNFRSF6B,ARFRP1,ZGPAT,ZGPAT,LIME1,LIME1,SLC2A4RG,ZBTB46,ABHD16B,TPD52L2,DNAJC5,UCKL1,ZNF512B,SAMD10,PRPF6	-0.0280414	2	453.311	0.00797439	160	156.524	4316
chr20	64063312	64333601	TCEA2,RGS19,OPRL1,NPBWR2,MYT1,PCMTD2	0.139823	2	618.146	3.39E-13	54	52.2497	4316
chr21	5031093	8666658	SIK1B,SIK1,CBS,CBSL,CBSL,CBS,U2AF1L5,U2AF1,CRYAA,CRYAA2,SMIM11A,SMIM11B,-	-0.209919	2	289.665	0.00950848	52	46.5851	4316
chr21	8678242	33262716	TPTE,POTED,LIPI,RBM11,HSPA13,SAMSN1,SAMSN1,SAMSN1-AS1,NRIP1,USP25,CXADR,BTG3,C21orf91,CHODL,TMPRSS15,NCAM2,MRPL39,JAM2,ATP5PF,ATP5PF,GABPA,GABPA,APP,ADAMTS1,ADAMTS5,N6AMT1,LTN1,RWDD2B,USP16,CCT8,MAP3K7CL,BACH1,GRIK1,GRIK1,GRIK1-AS2,CLDN17,CLDN8,KRTAP24-1,KRTAP25-1,KRTAP26-1,KRTAP27-1,KRTAP23-1,KRTAP13-2,KRTAP13-1,KRTAP13-3,KRTAP13-4,KRTAP15-1,KRTAP19-1,KRTAP19-2,KRTAP19-3,KRTAP19-4,KRTAP19-5,KRTA…	-0.00137443	2	321.334	0.844605	822	785.231	4316
chr21	33262792	33793840	IFNAR2,IL10RB,IFNAR1,IFNGR2,IFNGR2,TMEM50B,TMEM50B,DNAJC28,GART,SON,SON,MIR6501,DONSON,CRYZL1,ITSN1	-0.115139	2	359.846	2.03E-16	139	134.329	4316
chr21	33794340	36069615	ITSN1,ATP5PO,SLC5A3,MRPS6,MRPS6,KCNE2,SMIM11A,SMIM11B,FAM243A,FAM243B,KCNE1,RCAN1,CLIC6,RUNX1,SETD4	0.0323091	2	318.705	0.020077	105	101.238	4316
chr21	36070115	37420384	LOC100133286,CBR1,CBR3-AS1,CBR3,DOP1B,MORC3,CHAF1B,CLDN14,SIM2,HLCS,RIPPLY3,PIGP,TTC3,TTC3,TTC3-AS1,VPS26C,DYRK1A	-0.124785	2	334.269	2.73E-22	193	187.313	4316
chr21	37420884	39180436	DYRK1A,KCNJ6,DSCR4,KCNJ15,ERG,ETS2,PSMG1	0.0974398	2	343.87	9.45E-09	65	63.002	4316
chr21	39181771	39867510	PSMG1,BRWD1,HMGN1,WRB,WRB-SH3BGR,WRB-SH3BGR,WRB,LCA5L,WRB-SH3BGR,SH3BGR,B3GALT5,IGSF5,PCP4	-0.0573507	2	338.704	0.000260196	99	95.7616	4316
chr21	39868010	42685691	PCP4,DSCAM,BACE2,FAM3B,MX2,MX1,TMPRSS2,RIPK4,RIPK4,MIR6814,PRDM15,C2CD2,ZBTB21,UMODL1,UMODL1,UMODL1-AS1,ABCG1,TFF3,TFF2,TFF1,TMPRSS3,UBASH3A,RSPH1,SLC37A1,PDE9A	0.0691628	2	408.005	3.19E-16	305	295.698	4316
chr21	42686191	44223078	PDE9A,WDR4,NDUFV3,PKNOX1,CBS,CBSL,CBSL,CBS,U2AF1L5,U2AF1,CRYAA,CRYAA2,SIK1B,SIK1,HSF2BP,RRP1B,PDXK,CSTB,RRP1,AGPAT3,TRAPPC10,PWP2,LOC102724159,GATD3A,GATD3B,ICOSLG	-0.0436315	2	351.291	9.10E-05	219	208.676	4316
chr21	44229033	44339194	ICOSLG,LOC102723996,DNMT3L,DNMT3L,LOC105372833,AIRE,PFKL,CFAP410	0.12129	2	504.15	5.87E-10	57	55.4579	4316
chr21	44339694	44788095	TRPM2,TRPM2,TRPM2-AS,LRRC3,TSPEAR,TSPEAR,TSPEAR-AS1,TSPEAR,KRTAP10-1,TSPEAR,KRTAP10-2,TSPEAR,KRTAP10-3,TSPEAR,KRTAP10-4,TSPEAR,KRTAP10-5,TSPEAR,KRTAP10-6,TSPEAR,KRTAP10-7,TSPEAR,KRTAP10-8,TSPEAR,KRTAP10-9,TSPEAR,KRTAP10-10,TSPEAR,KRTAP10-11,TSPEAR,KRTAP12-4,TSPEAR,KRTAP12-3,TSPEAR,KRTAP12-2,TSPEAR,KRTAP12-1,TSPEAR,KRTAP10-12,UBE2G2	-0.0486255	2	614.671	0.00137828	105	101.546	4316
chr21	44788595	46699114	UBE2G2,SUMO3,PTTG1IP,ITGB2,FAM207A,ADARB1,POFUT2,COL18A1,SLC19A1,PCBP3,PCBP3,COL6A1,COL6A2,COL6A2,FTCD,FTCD,FTCD,FTCD-AS1,SPATC1L,LSS,MCM3AP-AS1,MCM3AP,MCM3AP,YBEY,C21orf58,PCNT,DIP2A,S100B,PRMT2	0.0702858	2	485.318	8.64E-20	359	348.634	4316
chr22	10548967	15341340	-	-0.561675	1	6.10304	0.0146627	14	10.9109	4316
chr22	15341340	17180982	OR11H1,POTEH,POTEH,POTEH-AS1,CCT8L2,XKR3,GAB4,IL17RA,TMEM121B,HDHD5,HDHD5,HDHD5-AS1	0.0294315	2	496.016	0.0948582	78	72.7025	4316
chr22	17181482	19714088	ADA2,CECR2,SLC25A18,SLC25A18,LOC101929372,ATP6V1E1,BCL2L13,BCL2L13,BID,MICAL3,PEX26,TUBA8,USP18,TMEM191B,RIMBP3,LOC102724770,DGCR6,DGCR6,LOC102724788,PRODH,LOC102724788,PRODH,DGCR2,ESS2,TSSK2,ESS2,GSC2,SLC25A1,CLTCL1,HIRA,MRPL40,C22orf39,UFD1,CDC45,CLDN5	-0.0562092	2	408.772	6.67E-08	323	308.493	4316
chr22	19714588	20268092	SEPT5,SEPT5,SEPT5-GP1BB,SEPT5-GP1BB,GP1BB,TBX1,GNB1L,GNB1L,RTL10,TXNRD2,COMT,COMT,MIR4761,ARVCF,TANGO2,DGCR8,MIR1306,DGCR8,TRMT2A,TRMT2A,MIR6816,TRMT2A,RANBP1,RANBP1,ZDHHC8,RTN4R	0.088667	2	463.328	1.81E-08	139	134.877	4316
chr22	20268592	20974172	DGCR6L,ZNF74,SCARF2,KLHL22,MED15,PI4KA,PI4KA,SERPIND1,SNAP29,CRKL,AIFM3	-0.0704158	2	399.063	1.10E-06	136	131.843	4316
chr22	20974251	21060528	AIFM3,LZTR1,THAP7,P2RX6,SLC7A4,LRRC74B	0.0785947	2	487.345	1.68E-05	71	69.5849	4316
chr22	21061028	22887553	RIMBP3C,RIMBP3B,HIC2,TMEM191C,RIMBP3B,RIMBP3C,RIMBP3B,RIMBP3C,UBE2L3,UBE2L3,YDJC,CCDC116,SDF2L1,PPIL2,YPEL1,MAPK1,PPM1F,PPM1F,LOC100286925,TOP3B,VPREB1,ZNF280B,ZNF280A,PRAME,GGTLC2	-0.0923089	2	425.384	1.29E-12	165	156.567	4316
chr22	22888053	23290413	IGLL5,RSPH14,RSPH14,GNAZ,RAB36,BCR	0.117442	2	453.868	1.32E-08	47	45.4813	4316
chr22	23292540	24064187	BCR,IGLL1,DRICH1,GUSBP11,RGL4,ZNF70,VPREB3,C22orf15,CHCHD10,MMP11,SMARCB1,SMARCB1,GSTTP2,GSTTP2,DERL3,GSTTP2,SLC2A11,GSTTP2,MIF-AS1,MIF,GSTTP2,GSTT2B,GSTT2,GSTTP2,DDT,DDTL,GSTTP2,DDTL,DDT,GSTTP2,DDT,CABIN1	-0.0605737	2	453.889	1.15E-05	122	118.599	4316
chr22	24066986	24188436	CABIN1,SUSD2	0.13193	2	506.356	1.52E-12	41	40.1791	4316
chr22	24188936	25049364	GGT5,SPECC1L,SPECC1L-ADORA2A,SPECC1L-ADORA2A,ADORA2A,ADORA2A-AS1,UPB1,GUCD1,GUCD1,SNRPD3,SNRPD3,GGT1,LRRC75B,GGT1,PIWIL3,SGSM1,TMEM211,KIAA1671	-0.105623	2	387.119	5.27E-16	153	148.781	4316
chr22	25049864	28296328	KIAA1671,CRYBB3,CRYBB2,LRP5L,GRK3,MYO18B,SEZ6L,ASPHD2,ASPHD2,HPS4,HPS4,SRRD,SRRD,TFIP11,TFIP11,TPST2,CRYBB1,CRYBA4,MN1,PITPNB,TTC28-AS1,TTC28,TTC28	0.00411586	2	391.277	0.554946	257	249.785	4316
chr22	28297579	30176167	TTC28,CHEK2,HSCB,CCDC117,XBP1,ZNRF3,C22orf31,KREMEN1,EMID1,RHBDD3,EWSR1,GAS2L1,RASL10A,AP1B1,RFPL1S,RFPL1,NEFH,THOC5,NIPSNAP1,NF2,CABP7,CABP7,ZMAT5,ZMAT5,UQCR10,ASCC2,MTMR3,MTMR3,HORMAD2-AS1,HORMAD2	-0.0958095	2	363.591	1.73E-20	268	259.244	4316
chr22	30176667	30410679	LIF,LIF,LOC91370,OSM,CASTOR1,TBC1D10A,SF3A1,CCDC157,CCDC157,KIAA1656,RNF215,SEC14L2	0.0326241	2	452.983	0.0220326	72	70.2501	4316
chr22	30415758	36701865	SEC14L2,MTFP1,SEC14L3,SEC14L4,SEC14L6,GAL3ST1,PES1,TCN2,SLC35E4,SLC35E4,DUSP18,OSBP2,OSBP2,LOC107985544,MORC2,SMTN,SELENOM,INPP5J,PLA2G3,RNF185,LIMK2,PIK3IP1,PIK3IP1,PATZ1,PATZ1,PIK3IP1-AS1,DRG1,EIF4ENIF1,SFI1,PISD,PISD,MIR7109,PRR14L,DEPDC5,YWHAH,SLC5A1,SLC5A1,C22orf42,RFPL2,SLC5A4-AS1,SLC5A4,RFPL3,RFPL3,RFPL3S,RTCB,BPIFC,FBXO7,SYN3,SYN3,SYN3,TIMP3,LARGE1,ISX,HMGXB4,TOM1,HMOX1,MCM5,RASD2,MB,APOL…	-0.0841392	2	371.371	9.22E-41	742	719.229	4316
chr22	36702365	37516298	CACNG2,LOC105373021,IFT27,IFT27,PVALB,NCF4-AS1,NCF4,NCF4,CSF2RB,TEX33,TST,MPST,KCTD17,TMPRSS6,IL2RB,C1QTNF6,SSTR3,RAC2,CYTH4,ELFN2,MFNG,CARD10	0.0572078	2	464.294	1.53E-07	157	153.389	4316
chr22	37517970	38689424	CARD10,CDC42EP1,LGALS2,GGA1,SH3BP1,SH3BP1,LOC101927051,PDXP,LGALS1,NOL12,TRIOBP,H1F0,GCAT,GALR3,ANKRD54,EIF3L,MICALL1,C22orf23,POLR2F,POLR2F,SOX10,PICK1,SLC16A8,BAIAP2L2,PLA2G6,MAFF,TMEM184B,CSNK1E,TPTEP2-CSNK1E,KCNJ4,KDELR3,DDX17,DMC1,CBY1,TOMM22,JOSD1	-0.134717	2	396.647	2.69E-47	280	271.669	4316
chr22	38689924	38986412	JOSD1,GTPBP1,SUN2,DNAL4,NPTXR,CBX6,APOBEC3A,APOBEC3A_B,APOBEC3A,APOBEC3A_B,APOBEC3B-AS1,APOBEC3A_B,APOBEC3B	0.00456127	2	436.331	0.805765	59	56.6633	4316
chr22	38989456	39515373	APOBEC3A_B,APOBEC3B,APOBEC3A_B,APOBEC3B,APOBEC3B-AS1,APOBEC3C,APOBEC3D,APOBEC3F,APOBEC3G,APOBEC3H,CBX7,PDGFB,RPL3,RPL3,SNORD139,SYNGR1,TAB1,TAB1,LOC100506472,MGAT3,MIEF1	-0.114569	2	400.21	3.05E-14	101	97.5298	4316
chr22	39521445	39743178	ATF4,RPS19BP1,CACNA1I	0.0994185	2	447.408	1.59E-06	46	45.0743	4316
chr22	39743678	43158738	ENTHD1,GRAP2,FAM83F,TNRC6B,ADSL,SGSM3,MRTFA,MCHR1,SLC25A17,ST13,XPNPEP3,XPNPEP3,DNAJB7,RBX1,EP300,L3MBTL2,L3MBTL2,LOC100506544,L3MBTL2,CHADL,CHADL,RANGAP1,RANGAP1,MIR6889,ZC3H7B,TEF,TOB2,PHF5A,ACO2,ACO2,POLR3H,POLR3H,CSDC2,PMM1,DESI1,XRCC6,SNU13,C22orf46,MEI1,CCDC134,SREBF2-AS1,SREBF2,SREBF2,TNFRSF13C,CENPM,SEPT3,WBP2NL,NAGA,NAGA,PHETA2,SMDT1,NDUFA6,CYP2D7,CYP2D6,LOC101929829,TCF20,NFAM1,RRP7A,SE…	-0.144319	2	371.561	2.82E-86	604	585.003	4316
chr22	43161051	43474235	TSPO,TTLL12,SCUBE1,MPPED1	0.0800853	2	418.814	0.000302948	45	43.6331	4316
chr22	43474735	46997709	MPPED1,EFCAB6-AS1,EFCAB6,EFCAB6,SULT4A1,PNPLA5,PNPLA3,SAMM50,PARVB,PARVG,SHISAL1,RTL6,PRR5,PRR5,PRR5-ARHGAP8,PRR5-ARHGAP8,ARHGAP8,PHF21B,NUP50,NUP50,LOC105373064,KIAA0930,UPK3A,FAM118A,SMC1B,RIBC2,FBLN1,ATXN10,WNT7B,PPARA,CDPF1,PKDREJ,TTC38,GTSE1,TRMU,CELSR1,GRAMD4,CERK,TBC1D22A	-0.0179981	2	372.22	0.00345121	456	441.345	4316
chr22	46998209	49481336	TBC1D22A,TAFA5	0.164496	2	154.132	2.58E-08	29	28.2409	4316
chr22	49481336	50177523	BRD1,ZBED4,ALG12,CRELD2,PIM3,PIM3,MIR6821,IL17REL,MLC1,MOV10L1,PANX2	-0.0120609	2	442.98	0.393658	113	110.695	4316
[truncated: 1,841 more rows]
