# Supplementary material for: Whole Exome Sequencing of Intracranial Epidermoid Cysts Reveals Immune-Associated Mechanistic and Potential Targets
Source: Cancers (Basel). 2024 Oct 15;16(20):3487. doi: 10.3390/cancers16203487 (PMC11506683; doi:10.3390/cancers16203487)
Supplement: Supplementary file 1 [file cancers-16-03487-s001.zip › Table S11_GisticSummaries.xlsx]

## Sheet: SampleSummary
Tumor_Sample_Barcode	Amp	Del	total
810	68	3	71
2939	62	0	62
1777	30	0	30
4316	26	3	29
4151	16	3	19
H766	11	3	14

## Sheet: GeneSummary
Hugo_Symbol	Amp	Del	total	AlteredSamples
ACTR3BP2	0	4	4	4
ARHGEF34P	4	0	4	4
ARHGEF35	4	0	4	4
ARHGEF5	4	0	4	4
CTAGE4	4	0	4	4
CTAGE8	4	0	4	4
GGT8P	0	4	4	4
LOC101060389	4	0	4	2
LOC101928605	4	0	4	4
LOC440434	4	0	4	2
LOC654342	0	4	4	4
OR2A1	4	0	4	4
OR2A1-AS1	4	0	4	4
OR2A20P	4	0	4	4
OR2A7	4	0	4	4
OR2A9P	4	0	4	4
TBC1D3G	4	0	4	2
TBC1D3H	4	0	4	2
TBC1D3K	4	0	4	2
TBC1D3L	4	0	4	2
DEFB103A	3	0	3	3
DEFB104A	3	0	3	3
DEFB105A	3	0	3	3
DEFB106A	3	0	3	3
DEFB107A	3	0	3	3
DEFB131	3	0	3	3
DEFB4B	3	0	3	3
FAM66B	3	0	3	3
FAM90A10P	3	0	3	3
FAM90A7P	3	0	3	3
PRR23D1	3	0	3	3
PRR23D2	3	0	3	3
SPAG11A	3	0	3	3
SPAG11B	3	0	3	3
USP17L1	3	0	3	3
USP17L10	3	0	3	3
USP17L11	3	0	3	3
USP17L12	3	0	3	3
USP17L13	3	0	3	3
USP17L15	3	0	3	3
USP17L17	3	0	3	3
USP17L18	3	0	3	3
USP17L19	3	0	3	3
USP17L20	3	0	3	3
USP17L24	3	0	3	3
USP17L25	3	0	3	3
USP17L26	3	0	3	3
USP17L27	3	0	3	3
USP17L28	3	0	3	3
USP17L29	3	0	3	3
USP17L30	3	0	3	3
USP17L4	3	0	3	3
USP17L6P	3	0	3	3
USP17L9P	3	0	3	3
ZNF705G	3	0	3	3
BMS1P17	2	0	2	2
BMS1P22	2	0	2	2
CCL3L1	2	0	2	2
CCL3L3	2	0	2	2
CCL4L1	2	0	2	2
CCL4L2	2	0	2	2
DUXAP10	2	0	2	2
LINC01296	2	0	2	2
LOC100508046	2	0	2	2
LOC101929572	2	0	2	2
OR11H2	2	0	2	2
POTEG	2	0	2	2
POTEH-AS1	2	0	2	2
POTEM	2	0	2	2
TBC1D3	2	0	2	2
TBC1D3B	2	0	2	2
TBC1D3C	2	0	2	2
TBC1D3E	2	0	2	2
TBC1D3F	2	0	2	2
TBC1D3I	2	0	2	2

## Sheet: CytobandSummary
Unique_Name	nGenes	nSamples	Variant_Classification	Cytoband	Wide_Peak_Limits	qvalues
AP_2:7q35	11	4	Amp	7q35	chr7:144184283-144388755	1.1384e-06
AP_1:4p16.1	19	3	Amp	4p16.1	chr4:9210658-9450513	1.3311e-06
AP_5:17q12	11	2	Amp	17q12	chr17:36155548-36397351	0.00026841
AP_6:17q12	11	2	Amp	17q12	chr17:37915697-38260294	0.0012234
AP_3:8p23.1	16	3	Amp	8p23.1	chr8:7322050-7858796	0.12838
AP_4:14q11.2	10	2	Amp	14q11.2	chr14:18970677-19723907	0.12838
DP_2:2p11.1	3	4	Del	2p11.1	chr2:89637308-94581097	0.15796

## Sheet: GisticData
Hugo_Symbol	Tumor_Sample_Barcode	Variant_Classification	Variant_Type	Cytoband
ARHGEF5	1777.811969.	Amp	CNV	AP_2:7q35
OR2A1	1777.811969.	Amp	CNV	AP_2:7q35
OR2A7	1777.811969.	Amp	CNV	AP_2:7q35
OR2A20P	1777.811969.	Amp	CNV	AP_2:7q35
OR2A9P	1777.811969.	Amp	CNV	AP_2:7q35
ARHGEF35	1777.811969.	Amp	CNV	AP_2:7q35
ARHGEF34P	1777.811969.	Amp	CNV	AP_2:7q35
CTAGE4	1777.811969.	Amp	CNV	AP_2:7q35
CTAGE8	1777.811969.	Amp	CNV	AP_2:7q35
OR2A1-AS1	1777.811969.	Amp	CNV	AP_2:7q35
LOC101928605	1777.811969.	Amp	CNV	AP_2:7q35
USP17L6P	1777.811969.	Amp	CNV	AP_1:4p16.1
USP17L9P	1777.811969.	Amp	CNV	AP_1:4p16.1
DEFB131	1777.811969.	Amp	CNV	AP_1:4p16.1
USP17L24	1777.811969.	Amp	CNV	AP_1:4p16.1
USP17L25	1777.811969.	Amp	CNV	AP_1:4p16.1
USP17L26	1777.811969.	Amp	CNV	AP_1:4p16.1
USP17L27	1777.811969.	Amp	CNV	AP_1:4p16.1
USP17L28	1777.811969.	Amp	CNV	AP_1:4p16.1
USP17L29	1777.811969.	Amp	CNV	AP_1:4p16.1
USP17L30	1777.811969.	Amp	CNV	AP_1:4p16.1
USP17L10	1777.811969.	Amp	CNV	AP_1:4p16.1
USP17L11	1777.811969.	Amp	CNV	AP_1:4p16.1
USP17L12	1777.811969.	Amp	CNV	AP_1:4p16.1
USP17L13	1777.811969.	Amp	CNV	AP_1:4p16.1
USP17L17	1777.811969.	Amp	CNV	AP_1:4p16.1
USP17L18	1777.811969.	Amp	CNV	AP_1:4p16.1
USP17L19	1777.811969.	Amp	CNV	AP_1:4p16.1
USP17L20	1777.811969.	Amp	CNV	AP_1:4p16.1
USP17L15	1777.811969.	Amp	CNV	AP_1:4p16.1
ARHGEF5	2939.811939.	Amp	CNV	AP_2:7q35
OR2A1	2939.811939.	Amp	CNV	AP_2:7q35
OR2A7	2939.811939.	Amp	CNV	AP_2:7q35
OR2A20P	2939.811939.	Amp	CNV	AP_2:7q35
OR2A9P	2939.811939.	Amp	CNV	AP_2:7q35
ARHGEF35	2939.811939.	Amp	CNV	AP_2:7q35
ARHGEF34P	2939.811939.	Amp	CNV	AP_2:7q35
CTAGE4	2939.811939.	Amp	CNV	AP_2:7q35
CTAGE8	2939.811939.	Amp	CNV	AP_2:7q35
OR2A1-AS1	2939.811939.	Amp	CNV	AP_2:7q35
LOC101928605	2939.811939.	Amp	CNV	AP_2:7q35
USP17L6P	2939.811939.	Amp	CNV	AP_1:4p16.1
USP17L9P	2939.811939.	Amp	CNV	AP_1:4p16.1
DEFB131	2939.811939.	Amp	CNV	AP_1:4p16.1
USP17L24	2939.811939.	Amp	CNV	AP_1:4p16.1
USP17L25	2939.811939.	Amp	CNV	AP_1:4p16.1
USP17L26	2939.811939.	Amp	CNV	AP_1:4p16.1
USP17L27	2939.811939.	Amp	CNV	AP_1:4p16.1
USP17L28	2939.811939.	Amp	CNV	AP_1:4p16.1
USP17L29	2939.811939.	Amp	CNV	AP_1:4p16.1
USP17L30	2939.811939.	Amp	CNV	AP_1:4p16.1
USP17L10	2939.811939.	Amp	CNV	AP_1:4p16.1
USP17L11	2939.811939.	Amp	CNV	AP_1:4p16.1
USP17L12	2939.811939.	Amp	CNV	AP_1:4p16.1
USP17L13	2939.811939.	Amp	CNV	AP_1:4p16.1
USP17L17	2939.811939.	Amp	CNV	AP_1:4p16.1
USP17L18	2939.811939.	Amp	CNV	AP_1:4p16.1
USP17L19	2939.811939.	Amp	CNV	AP_1:4p16.1
USP17L20	2939.811939.	Amp	CNV	AP_1:4p16.1
USP17L15	2939.811939.	Amp	CNV	AP_1:4p16.1
CCL3L1	2939.811939.	Amp	CNV	AP_5:17q12
CCL4L2	2939.811939.	Amp	CNV	AP_5:17q12
CCL4L1	2939.811939.	Amp	CNV	AP_5:17q12
TBC1D3B	2939.811939.	Amp	CNV	AP_5:17q12
CCL3L3	2939.811939.	Amp	CNV	AP_5:17q12
LOC440434	2939.811939.	Amp	CNV	AP_5:17q12
TBC1D3H	2939.811939.	Amp	CNV	AP_5:17q12
TBC1D3G	2939.811939.	Amp	CNV	AP_5:17q12
TBC1D3K	2939.811939.	Amp	CNV	AP_5:17q12
TBC1D3L	2939.811939.	Amp	CNV	AP_5:17q12
LOC101060389	2939.811939.	Amp	CNV	AP_5:17q12
TBC1D3F	2939.811939.	Amp	CNV	AP_6:17q12
TBC1D3C	2939.811939.	Amp	CNV	AP_6:17q12
LOC440434	2939.811939.	Amp	CNV	AP_6:17q12
TBC1D3	2939.811939.	Amp	CNV	AP_6:17q12
TBC1D3H	2939.811939.	Amp	CNV	AP_6:17q12
TBC1D3G	2939.811939.	Amp	CNV	AP_6:17q12
TBC1D3K	2939.811939.	Amp	CNV	AP_6:17q12
TBC1D3L	2939.811939.	Amp	CNV	AP_6:17q12
LOC101060389	2939.811939.	Amp	CNV	AP_6:17q12
TBC1D3E	2939.811939.	Amp	CNV	AP_6:17q12
TBC1D3I	2939.811939.	Amp	CNV	AP_6:17q12
OR11H2	2939.811939.	Amp	CNV	AP_4:14q11.2
POTEG	2939.811939.	Amp	CNV	AP_4:14q11.2
DUXAP10	2939.811939.	Amp	CNV	AP_4:14q11.2
POTEM	2939.811939.	Amp	CNV	AP_4:14q11.2
LINC01296	2939.811939.	Amp	CNV	AP_4:14q11.2
LOC100508046	2939.811939.	Amp	CNV	AP_4:14q11.2
POTEH-AS1	2939.811939.	Amp	CNV	AP_4:14q11.2
BMS1P17	2939.811939.	Amp	CNV	AP_4:14q11.2
LOC101929572	2939.811939.	Amp	CNV	AP_4:14q11.2
BMS1P22	2939.811939.	Amp	CNV	AP_4:14q11.2
SPAG11B	4151.811918.	Amp	CNV	AP_3:8p23.1
DEFB104A	4151.811918.	Amp	CNV	AP_3:8p23.1
DEFB105A	4151.811918.	Amp	CNV	AP_3:8p23.1
DEFB106A	4151.811918.	Amp	CNV	AP_3:8p23.1
DEFB107A	4151.811918.	Amp	CNV	AP_3:8p23.1
USP17L1	4151.811918.	Amp	CNV	AP_3:8p23.1
DEFB103A	4151.811918.	Amp	CNV	AP_3:8p23.1
FAM90A7P	4151.811918.	Amp	CNV	AP_3:8p23.1
FAM90A10P	4151.811918.	Amp	CNV	AP_3:8p23.1
USP17L4	4151.811918.	Amp	CNV	AP_3:8p23.1
SPAG11A	4151.811918.	Amp	CNV	AP_3:8p23.1
FAM66B	4151.811918.	Amp	CNV	AP_3:8p23.1
PRR23D1	4151.811918.	Amp	CNV	AP_3:8p23.1
ZNF705G	4151.811918.	Amp	CNV	AP_3:8p23.1
PRR23D2	4151.811918.	Amp	CNV	AP_3:8p23.1
DEFB4B	4151.811918.	Amp	CNV	AP_3:8p23.1
ACTR3BP2	4151.811918.	Del	CNV	DP_2:2p11.1
GGT8P	4151.811918.	Del	CNV	DP_2:2p11.1
LOC654342	4151.811918.	Del	CNV	DP_2:2p11.1
SPAG11B	4316.909154.	Amp	CNV	AP_3:8p23.1
DEFB104A	4316.909154.	Amp	CNV	AP_3:8p23.1
DEFB105A	4316.909154.	Amp	CNV	AP_3:8p23.1
DEFB106A	4316.909154.	Amp	CNV	AP_3:8p23.1
DEFB107A	4316.909154.	Amp	CNV	AP_3:8p23.1
USP17L1	4316.909154.	Amp	CNV	AP_3:8p23.1
DEFB103A	4316.909154.	Amp	CNV	AP_3:8p23.1
FAM90A7P	4316.909154.	Amp	CNV	AP_3:8p23.1
FAM90A10P	4316.909154.	Amp	CNV	AP_3:8p23.1
USP17L4	4316.909154.	Amp	CNV	AP_3:8p23.1
SPAG11A	4316.909154.	Amp	CNV	AP_3:8p23.1
FAM66B	4316.909154.	Amp	CNV	AP_3:8p23.1
PRR23D1	4316.909154.	Amp	CNV	AP_3:8p23.1
ZNF705G	4316.909154.	Amp	CNV	AP_3:8p23.1
PRR23D2	4316.909154.	Amp	CNV	AP_3:8p23.1
DEFB4B	4316.909154.	Amp	CNV	AP_3:8p23.1
OR11H2	4316.909154.	Amp	CNV	AP_4:14q11.2
POTEG	4316.909154.	Amp	CNV	AP_4:14q11.2
DUXAP10	4316.909154.	Amp	CNV	AP_4:14q11.2
POTEM	4316.909154.	Amp	CNV	AP_4:14q11.2
LINC01296	4316.909154.	Amp	CNV	AP_4:14q11.2
LOC100508046	4316.909154.	Amp	CNV	AP_4:14q11.2
POTEH-AS1	4316.909154.	Amp	CNV	AP_4:14q11.2
BMS1P17	4316.909154.	Amp	CNV	AP_4:14q11.2
LOC101929572	4316.909154.	Amp	CNV	AP_4:14q11.2
BMS1P22	4316.909154.	Amp	CNV	AP_4:14q11.2
ACTR3BP2	4316.909154.	Del	CNV	DP_2:2p11.1
GGT8P	4316.909154.	Del	CNV	DP_2:2p11.1
LOC654342	4316.909154.	Del	CNV	DP_2:2p11.1
ARHGEF5	810.811981.T	Amp	CNV	AP_2:7q35
OR2A1	810.811981.T	Amp	CNV	AP_2:7q35
OR2A7	810.811981.T	Amp	CNV	AP_2:7q35
OR2A20P	810.811981.T	Amp	CNV	AP_2:7q35
OR2A9P	810.811981.T	Amp	CNV	AP_2:7q35
ARHGEF35	810.811981.T	Amp	CNV	AP_2:7q35
ARHGEF34P	810.811981.T	Amp	CNV	AP_2:7q35
CTAGE4	810.811981.T	Amp	CNV	AP_2:7q35
CTAGE8	810.811981.T	Amp	CNV	AP_2:7q35
OR2A1-AS1	810.811981.T	Amp	CNV	AP_2:7q35
LOC101928605	810.811981.T	Amp	CNV	AP_2:7q35
USP17L6P	810.811981.T	Amp	CNV	AP_1:4p16.1
USP17L9P	810.811981.T	Amp	CNV	AP_1:4p16.1
DEFB131	810.811981.T	Amp	CNV	AP_1:4p16.1
USP17L24	810.811981.T	Amp	CNV	AP_1:4p16.1
USP17L25	810.811981.T	Amp	CNV	AP_1:4p16.1
USP17L26	810.811981.T	Amp	CNV	AP_1:4p16.1
USP17L27	810.811981.T	Amp	CNV	AP_1:4p16.1
USP17L28	810.811981.T	Amp	CNV	AP_1:4p16.1
USP17L29	810.811981.T	Amp	CNV	AP_1:4p16.1
USP17L30	810.811981.T	Amp	CNV	AP_1:4p16.1
USP17L10	810.811981.T	Amp	CNV	AP_1:4p16.1
USP17L11	810.811981.T	Amp	CNV	AP_1:4p16.1
USP17L12	810.811981.T	Amp	CNV	AP_1:4p16.1
USP17L13	810.811981.T	Amp	CNV	AP_1:4p16.1
USP17L17	810.811981.T	Amp	CNV	AP_1:4p16.1
USP17L18	810.811981.T	Amp	CNV	AP_1:4p16.1
USP17L19	810.811981.T	Amp	CNV	AP_1:4p16.1
USP17L20	810.811981.T	Amp	CNV	AP_1:4p16.1
USP17L15	810.811981.T	Amp	CNV	AP_1:4p16.1
CCL3L1	810.811981.T	Amp	CNV	AP_5:17q12
CCL4L2	810.811981.T	Amp	CNV	AP_5:17q12
CCL4L1	810.811981.T	Amp	CNV	AP_5:17q12
TBC1D3B	810.811981.T	Amp	CNV	AP_5:17q12
CCL3L3	810.811981.T	Amp	CNV	AP_5:17q12
LOC440434	810.811981.T	Amp	CNV	AP_5:17q12
TBC1D3H	810.811981.T	Amp	CNV	AP_5:17q12
TBC1D3G	810.811981.T	Amp	CNV	AP_5:17q12
TBC1D3K	810.811981.T	Amp	CNV	AP_5:17q12
TBC1D3L	810.811981.T	Amp	CNV	AP_5:17q12
LOC101060389	810.811981.T	Amp	CNV	AP_5:17q12
TBC1D3F	810.811981.T	Amp	CNV	AP_6:17q12
TBC1D3C	810.811981.T	Amp	CNV	AP_6:17q12
LOC440434	810.811981.T	Amp	CNV	AP_6:17q12
TBC1D3	810.811981.T	Amp	CNV	AP_6:17q12
TBC1D3H	810.811981.T	Amp	CNV	AP_6:17q12
TBC1D3G	810.811981.T	Amp	CNV	AP_6:17q12
TBC1D3K	810.811981.T	Amp	CNV	AP_6:17q12
TBC1D3L	810.811981.T	Amp	CNV	AP_6:17q12
LOC101060389	810.811981.T	Amp	CNV	AP_6:17q12
TBC1D3E	810.811981.T	Amp	CNV	AP_6:17q12
TBC1D3I	810.811981.T	Amp	CNV	AP_6:17q12
SPAG11B	810.811981.T	Amp	CNV	AP_3:8p23.1
DEFB104A	810.811981.T	Amp	CNV	AP_3:8p23.1
DEFB105A	810.811981.T	Amp	CNV	AP_3:8p23.1
DEFB106A	810.811981.T	Amp	CNV	AP_3:8p23.1
DEFB107A	810.811981.T	Amp	CNV	AP_3:8p23.1
USP17L1	810.811981.T	Amp	CNV	AP_3:8p23.1
DEFB103A	810.811981.T	Amp	CNV	AP_3:8p23.1
FAM90A7P	810.811981.T	Amp	CNV	AP_3:8p23.1
FAM90A10P	810.811981.T	Amp	CNV	AP_3:8p23.1
USP17L4	810.811981.T	Amp	CNV	AP_3:8p23.1
SPAG11A	810.811981.T	Amp	CNV	AP_3:8p23.1
FAM66B	810.811981.T	Amp	CNV	AP_3:8p23.1
PRR23D1	810.811981.T	Amp	CNV	AP_3:8p23.1
ZNF705G	810.811981.T	Amp	CNV	AP_3:8p23.1
PRR23D2	810.811981.T	Amp	CNV	AP_3:8p23.1
DEFB4B	810.811981.T	Amp	CNV	AP_3:8p23.1
ACTR3BP2	810.811981.T	Del	CNV	DP_2:2p11.1
GGT8P	810.811981.T	Del	CNV	DP_2:2p11.1
LOC654342	810.811981.T	Del	CNV	DP_2:2p11.1
ARHGEF5	H766.811920.	Amp	CNV	AP_2:7q35
OR2A1	H766.811920.	Amp	CNV	AP_2:7q35
OR2A7	H766.811920.	Amp	CNV	AP_2:7q35
OR2A20P	H766.811920.	Amp	CNV	AP_2:7q35
OR2A9P	H766.811920.	Amp	CNV	AP_2:7q35
ARHGEF35	H766.811920.	Amp	CNV	AP_2:7q35
ARHGEF34P	H766.811920.	Amp	CNV	AP_2:7q35
CTAGE4	H766.811920.	Amp	CNV	AP_2:7q35
CTAGE8	H766.811920.	Amp	CNV	AP_2:7q35
OR2A1-AS1	H766.811920.	Amp	CNV	AP_2:7q35
LOC101928605	H766.811920.	Amp	CNV	AP_2:7q35
ACTR3BP2	H766.811920.	Del	CNV	DP_2:2p11.1
GGT8P	H766.811920.	Del	CNV	DP_2:2p11.1
LOC654342	H766.811920.	Del	CNV	DP_2:2p11.1
