# Supplementary material for: Whole Exome Sequencing of Intracranial Epidermoid Cysts Reveals Immune-Associated Mechanistic and Potential Targets
Source: Cancers (Basel). 2024 Oct 15;16(20):3487. doi: 10.3390/cancers16203487 (PMC11506683; doi:10.3390/cancers16203487)
Supplement: Supplementary file 1 [file cancers-16-03487-s001.zip › Table S1_ClinicalFeatures.csv]

Tumor_Sample_Barcode	Age	Sex	Race	Diplopia	CNInjury	CNInjury_details	OtherSymptoms	TreatmentReceived	DateOfSurgery	ExtentOfResection	Radiation	Post-operatory complications after surgery #1	Post-operatory symptoms	TumorPathology	TumorLocation	Mortality	DateOfObit	OverallSurvival (time from surgery to death) in days	Recurrence/Progression	TimeToRecurrenceOrProgression (months)	Metastases
H766	41	F	African-American	yes	no	none	syncope, headache, decrease in peripheral vision	Right frontotemporal craniotomy, orbital osteotomy	6/1/2015	STR	no	none	none	Fragments of squamous-lined cysts and keratinous cysts	suprasellar	Yes	3/13/2023	2843	yes	7	none
4151	57	F	White	yes	yes	CN5 compression due to tumor bulk	trigeminal neuralgia on the left, symptomatic	Retrosigmoid Craniotomy	12/30/2020	GTR	no	none	facial numbness on lefft improved overnight, continued pain from trigeminal neuralgia	Lamellar dry keratinaceous debris with associated thin strips of squamoid epithelium nad adjacent hyalizied fibroconnective tissue	cerebellopontine angle	No	none	none	no	none	none
1777	30	M	Other	no	no	none	medically intractable epilepsy left temporal lobe	Left temporal craniotomy	10/11/2006	GTR	no	seizures arising from left temporal lobe	none	Laminar keratin squamous eithelium with a prominent granular layer	cerebellopontine angle	No	none	none	no	none	none
2939	34	F	African-American	no	no	none	left eye blindlness for many years and declining right eye vision, adrenal insufficiency	Right frontotemporal craniotomy, bifrontal craniotomy	8/3/2017	STR	no	intra-operative seizure	none	Hyalizined collagenous tissue with scattered atrophic spindle cells, few necrotic areas with dead erthrocytes, neutrophils and macrophages	suprasellar	No	none	none	no	none	none
810	27	F	Asian	yes	yes	CN6, 12 and 8 were encased by tumor. After resection, CN 9, 10 and 11 still had adherent tumor left.	headaches, emesis, hydrocephalus, right-sided ataxia, right sixth nerve palsy, cognitive deficits (impulsive behavior)	Suboccipital Craniotomy, presigmoid and transpetrosal approach	1/6/1995	nGTR	no	none	diplopia, right CN4 palsy, rapid beat nystagmus on right, lateral gaze	none	cerebellopontine angle	No	none	none	no	none	none
4316	32	F	White	no	no	none	headaches	petrosal craniotomy	7/1/2021	GTR	no	none	none	Keratinizing stratified squampous epithelium overlying a thin but dense layer of fibrovascular tissue	middle cranial fossa	No	none	none	yes	60	none
