# Supplementary material for: Whole Exome Sequencing of Intracranial Epidermoid Cysts Reveals Immune-Associated Mechanistic and Potential Targets
Source: Cancers (Basel). 2024 Oct 15;16(20):3487. doi: 10.3390/cancers16203487 (PMC11506683; doi:10.3390/cancers16203487)
Supplement: Supplementary file 1 [file cancers-16-03487-s001.zip › Table S2_SoftwaresAndDatabases.xlsx]

## Sheet: Sheet1
Software	Version	Source code
CNVKit	0.9.9	https://github.com/etal/cnvkit
Bioconductor	3.17	https://bioconductor.org/
EnrichR	browser	https://maayanlab.cloud/Enrichr/
clusterProfiler	4.2.2	https://yulab-smu.top/biomedical-knowledge-mining-book/
FastQC	0.11.9	GitHub - s-andrews/FastQC: A quality control analysis tool for high throughput sequencing data
Trimommatic	0.3.9	GitHub - usadellab/Trimmomatic
BWA	0.7.15	GitHub - lh3/bwa: Burrow-Wheeler Aligner for short-read alignment (see minimap2 for long-read alignment)
Picard	2.6.0	GitHub - broadinstitute/picard: A set of command line tools (in Java) for manipulating high-throughput sequencing (HTS) data and formats such as SAM/BAM/CRAM and VCF.
GATK BaseRecalibrator	4.2.6.1	https://github.com/broadinstitute/gatk/blob/master/src/main/java/org/broadinstitute/hellbender/tools/walkers/bqsr/BaseRecalibrator.java
Mutect2	4.2.6.1	https://github.com/broadinstitute/gatk/blob/master/src/main/java/org/broadinstitute/hellbender/tools/walkers/mutect/Mutect2.java
Varscan	2.4.2	https://github.com/dkoboldt/varscan
Vardict	2019.06.04-0	https://github.com/AstraZeneca-NGS/VarDict
MuSe	1.0	GitHub - wwylab/MuSE: Somatic point mutation caller
Strelka2	2.9	GitHub - Illumina/strelka: Strelka2 germline and somatic small variant caller
ANNOVAR	2020-06-08	https://annovar.openbioinformatics.org/
GISTIC	2.0.23	https://github.com/broadinstitute/gistic2
String	12	http://www.string-db.org/
Maftools	2.10.05	https://github.com/PoisonAlien/maftools
Biorender	4	https://www.biorender.com/
UCSC Genome Browser	Database	http://genome.ucsc.edu
GATK human hg38 panel of normal	Database	gs://gatk-best-practices/somatic-hg38/1000g_pon.hg38.vcf.gz
WikiPathways 2024	Database	wikipathways.org
Reactome 2022	Database	https://reactome.org/
KEGG 2021	Database	https://www.genome.jp/kegg/pathway.html
Drug-Gene Interaction database	Database	https://www.dgidb.org/
COSMIC		https://cancer.sanger.ac.uk/cosmic
