# Supplementary material for: Whole Exome Sequencing of Intracranial Epidermoid Cysts Reveals Immune-Associated Mechanistic and Potential Targets
Source: Cancers (Basel). 2024 Oct 15;16(20):3487. doi: 10.3390/cancers16203487 (PMC11506683; doi:10.3390/cancers16203487)
Supplement: Supplementary file 1 [file cancers-16-03487-s001.zip › Table S4_GOAnalysis.csv]

ID	GO	Description	GeneRatio	BgRatio	pvalue	p.adjust	qvalue	geneID	Count
GO:0002396	Biological Process	MHC protein complex assembly	7/634	21/18888	3.58E-06	0.008041251	0.007765072	HLA-A/HLA-DPB1/HLA-DQA1/HLA-DQA2/HLA-DQB1/HLA-DRB1/HLA-DRB5	7
GO:0002501	Biological Process	peptide antigen assembly with MHC protein complex	7/634	21/18888	3.58E-06	0.008041251	0.007765072	HLA-A/HLA-DPB1/HLA-DQA1/HLA-DQA2/HLA-DQB1/HLA-DRB1/HLA-DRB5	7
GO:0002399	Biological Process	MHC class II protein complex assembly	6/634	16/18888	8.39E-06	0.009416563	0.009093148	HLA-DPB1/HLA-DQA1/HLA-DQA2/HLA-DQB1/HLA-DRB1/HLA-DRB5	6
GO:0002503	Biological Process	peptide antigen assembly with MHC class II protein complex	6/634	16/18888	8.39E-06	0.009416563	0.009093148	HLA-DPB1/HLA-DQA1/HLA-DQA2/HLA-DQB1/HLA-DRB1/HLA-DRB5	6
GO:0042611	Cellular Component	MHC protein complex	9/672	25/19894	6.83E-08	3.39E-05	3.21E-05	HLA-A/HLA-B/HLA-C/HLA-DPB1/HLA-DQA1/HLA-DQA2/HLA-DQB1/HLA-DRB1/HLA-DRB5	9
GO:0098553	Cellular Component	lumenal side of endoplasmic reticulum membrane	9/672	29/19894	2.96E-07	7.37E-05	6.96E-05	HLA-A/HLA-B/HLA-C/HLA-DPB1/HLA-DQA1/HLA-DQA2/HLA-DQB1/HLA-DRB1/HLA-DRB5	9
GO:0098576	Cellular Component	lumenal side of membrane	9/672	39/19894	4.64E-06	0.00076796	0.000725427	HLA-A/HLA-B/HLA-C/HLA-DPB1/HLA-DQA1/HLA-DQA2/HLA-DQB1/HLA-DRB1/HLA-DRB5	9
GO:0062023	Cellular Component	collagen-containing extracellular matrix	33/672	428/19894	1.01E-05	0.001254204	0.00118474	ACAN/ADAMTSL4/AEBP1/COL11A2/COL4A5/COL5A3/COL6A2/ECM2/EGFL7/FBN2/FGFR2/FLG/FN1/FRAS1/FREM1/HRNR/KRT1/LAMA1/LAMA2/LAMA3/LAMA5/MMP9/P3H2/PLG/PRG4/PRSS1/SSC5D/THBS3/TNC/TPSAB1/VCAN/VTN/ZP3	33
GO:0042613	Cellular Component	MHC class II protein complex	6/672	17/19894	1.31E-05	0.001299383	0.001227417	HLA-DPB1/HLA-DQA1/HLA-DQA2/HLA-DQB1/HLA-DRB1/HLA-DRB5	6
GO:0030669	Cellular Component	clathrin-coated endocytic vesicle membrane	11/672	75/19894	4.13E-05	0.00327828	0.003096713	ADRB2/CFTR/EGF/HLA-DPB1/HLA-DQA1/HLA-DQA2/HLA-DQB1/HLA-DRB1/HLA-DRB5/IGF2R/IL7R	11
GO:0000137	Cellular Component	Golgi cis cisterna	7/672	30/19894	5.02E-05	0.00327828	0.003096713	GOLGA6A/GOLGA6C/GOLGA8H/GOLGA8J/GOLGA8K/GOLGA8O/GOLGA8T	7
GO:0012507	Cellular Component	ER to Golgi transport vesicle membrane	10/672	64/19894	5.28E-05	0.00327828	0.003096713	HLA-A/HLA-B/HLA-C/HLA-DPB1/HLA-DQA1/HLA-DQA2/HLA-DQB1/HLA-DRB1/HLA-DRB5/PDCD6	10
GO:0005201	Molecular Function	extracellular matrix structural constituent	20/631	166/18522	9.91E-07	0.000420579	0.000392101	ACAN/AEBP1/COL11A2/COL4A5/COL5A3/COL6A2/DSPP/FBN2/FBN3/FN1/LAMA1/LAMA2/LAMA3/LAMA5/PRG4/THBS3/TNC/VCAN/VTN/ZP3	20
GO:0030246	Molecular Function	carbohydrate binding	27/631	279/18522	1.16E-06	0.000420579	0.000392101	ACAN/ALPK1/CD22/CD33/CEMIP2/CLEC18A/CLEC18B/CLEC18C/CLEC2D/CRYBG2/DBH/FREM1/GAL3ST3/GALNT15/HLA-DRB1/IGF2R/KRT1/MRC1/NOMO1/P3H2/PKD1L2/PRG4/SIGLEC11/SORD/VCAN/VTN/ZP3	27
GO:0032396	Molecular Function	inhibitory MHC class I receptor activity	5/631	10/18522	9.87E-06	0.002389484	0.002227691	KIR3DL1/LILRA2/LILRA4/LILRB1/LILRB2	5
GO:0042605	Molecular Function	peptide antigen binding	9/631	47/18522	2.50E-05	0.004056475	0.003781809	HLA-A/HLA-B/HLA-C/HLA-DPB1/HLA-DQA1/HLA-DQA2/HLA-DQB1/HLA-DRB1/HLA-DRB5	9
GO:0023023	Molecular Function	MHC protein complex binding	8/631	37/18522	2.79E-05	0.004056475	0.003781809	HLA-DPB1/HLA-DQA1/HLA-DQA2/HLA-DQB1/HLA-DRB1/HLA-DRB5/LILRB1/LILRB2	8
GO:0032393	Molecular Function	MHC class I receptor activity	5/631	15/18522	0.00010208	0.012351705	0.011515364	KIR3DL1/LILRA2/LILRA4/LILRB1/LILRB2	5
GO:0030247	Molecular Function	polysaccharide binding	6/631	25/18522	0.000155353	0.016112296	0.015021323	CLEC18A/CLEC18B/CLEC18C/HLA-DRB1/PRG4/VTN	6
GO:0008569	Molecular Function	minus-end-directed microtubule motor activity	5/631	17/18522	0.00019876	0.016171714	0.015076717	DNAH1/DNAH14/DNAH3/DNAH9/KIF25	5
GO:0140375	Molecular Function	immune receptor activity	15/631	151/18522	0.000204685	0.016171714	0.015076717	CRLF1/FLT3/HLA-DQA1/HLA-DQA2/HLA-DQB1/HLA-DRB1/IL4R/IL6ST/IL7R/KIR2DL4/KIR3DL1/LILRA2/LILRA4/LILRB1/LILRB2	15
GO:0032395	Molecular Function	MHC class II receptor activity	4/631	10/18522	0.000237813	0.016171714	0.015076717	HLA-DQA1/HLA-DQA2/HLA-DQB1/HLA-DRB1	4
GO:0023026	Molecular Function	MHC class II protein complex binding	6/631	27/18522	0.000245026	0.016171714	0.015076717	HLA-DPB1/HLA-DQA1/HLA-DQA2/HLA-DQB1/HLA-DRB1/HLA-DRB5	6
GO:0008179	Molecular Function	adenylate cyclase binding	4/631	12/18522	0.000530821	0.032114699	0.029940193	ADRB2/AKAP12/AKAP5/AKAP6	4
