# Supplementary material for: Whole Exome Sequencing of Intracranial Epidermoid Cysts Reveals Immune-Associated Mechanistic and Potential Targets
Source: Cancers (Basel). 2024 Oct 15;16(20):3487. doi: 10.3390/cancers16203487 (PMC11506683; doi:10.3390/cancers16203487)
Supplement: Supplementary file 1 [file cancers-16-03487-s001.zip › Table S5_KEGG.txt]

Term	Overlap	P-value	Adjusted P-value	Old P-value	Old Adjusted P-value	Odds Ratio	Combined Score	Genes
Antigen processing and presentation	19/78	3.321013414940997E-11	9.099576756938332E-9	0	0	8.713965146813083	210.25199793883752	HLA-DRB5;KIR2DS1;KIR2DS2;HSPA6;KIR2DS4;HLA-B;HLA-C;KIR3DL1;HLA-A;KIR2DL1;KIR3DL2;KIR2DL3;KIR2DL4;CD8B;HLA-DPB1;HLA-DQA2;HLA-DQA1;HLA-DRB1;HLA-DQB1
Graft-versus-host disease	13/42	1.732012921581454E-9	2.372857702566592E-7	0	0	12.047100751300327	243.03798848453286	HLA-DRB5;HLA-B;HLA-C;KIR3DL1;KIR2DL1;HLA-A;KIR3DL2;KIR2DL3;HLA-DPB1;HLA-DQA2;HLA-DQA1;HLA-DRB1;HLA-DQB1
Cell adhesion molecules	21/148	1.0010135432377852E-7	7.068140864945377E-6	0	0	4.471106365941545	72.06119070719778	HLA-DRB5;HLA-B;ICAM3;HLA-C;HLA-A;ITGAL;CLDN22;VCAN;CDH3;CD8B;CLDN24;HLA-DPB1;ITGB7;MADCAM1;CDH15;HLA-DQA2;HLA-DQA1;CD22;HLA-DRB1;LRRC4B;HLA-DQB1
ECM-receptor interaction	16/88	1.0318453817438506E-7	7.068140864945377E-6	0	0	5.983793049711704	96.25976380809553	LAMA5;LAMA2;LAMA1;LAMA3;TNC;FN1;THBS3;DSPP;VTN;RELN;FRAS1;COL6A2;COL4A5;ITGA7;ITGB7;FREM1
Human papillomavirus infection	32/331	5.627992400786744E-7	3.0841398356311355E-5	0	0	2.913125050982951	41.92086828340413	NOTCH2;NOTCH3;LAMA5;PATJ;NOTCH1;LAMA2;LAMA1;LAMA3;TNC;THBS3;VTN;RELN;CREB3L1;EIF4EBP1;ITGB7;IKBKE;MAGI1;TCF7L2;JAG1;TBP;EGF;IFNA17;HLA-B;FN1;HLA-C;HLA-A;TYK2;RBL2;COL6A2;GNAS;COL4A5;ITGA7
Viral myocarditis	12/60	1.409634636361327E-6	6.43733150605006E-5	0	0	6.70258019525802	90.29836692399041	HLA-DRB5;LAMA2;LAMA1;HLA-B;HLA-DPB1;HLA-C;HLA-A;ITGAL;HLA-DQA2;HLA-DQA1;HLA-DRB1;HLA-DQB1
Type I diabetes mellitus	10/43	2.507145156730741E-6	9.813682470631758E-5	0	0	8.108062544780209	104.56454083022419	HLA-DRB5;PTPRN;HLA-B;HLA-DPB1;HLA-C;HLA-A;HLA-DQA2;HLA-DQA1;HLA-DRB1;HLA-DQB1
Allograft rejection	9/38	6.816076683598281E-6	2.334506264132411E-4	0	0	8.293965517241379	98.66689252535745	HLA-DRB5;HLA-B;HLA-DPB1;HLA-C;HLA-A;HLA-DQA2;HLA-DQA1;HLA-DRB1;HLA-DQB1
Autoimmune thyroid disease	10/53	1.8347405979894117E-5	5.585765820545543E-4	0	0	6.219232137658893	67.8270847363696	HLA-DRB5;IFNA17;HLA-B;HLA-DPB1;HLA-C;HLA-A;HLA-DQA2;HLA-DQA1;HLA-DRB1;HLA-DQB1
Th1 and Th2 cell differentiation	13/92	2.8320697197798192E-5	7.759871032196705E-4	0	0	4.410862032388091	46.190184060758526	NOTCH2;JAG2;NOTCH3;HLA-DRB5;IL4R;NOTCH1;JAG1;TYK2;HLA-DPB1;HLA-DQA2;HLA-DQA1;HLA-DRB1;HLA-DQB1
PI3K-Akt signaling pathway	29/354	4.498302900582132E-5	0.0011105091758414451	0	0	2.4150945054945057	24.173224959945248	LAMA5;LAMA2;IRS1;FLT3;LAMA1;LAMA3;TNC;THBS3;RPTOR;VTN;RELN;CREB3L1;ERBB2;KDR;EIF4EBP1;ITGB7;MCL1;MAGI1;IL4R;EGF;IFNA17;FN1;RBL2;COL6A2;COL4A5;ITGA7;IL7R;PIK3AP1;FGFR2
Focal adhesion	20/201	4.86354383580195E-5	0.0011105091758414451	0	0	2.9751653951951624	29.546837938508453	LAMA5;LAMA2;SHC1;LAMA1;EGF;LAMA3;FN1;TNC;THBS3;VTN;RELN;COL6A2;ERBB2;KDR;COL4A5;ITGA7;ITGB7;PAK3;DOCK1;PAK5
Toxoplasmosis	14/112	5.6980971106319944E-5	0.0011635609445059991	0	0	3.830769230769231	37.437315436009065	MAP2K3;LAMA5;HLA-DRB5;LAMA2;LAMA1;HSPA6;LAMA3;IRAK4;TYK2;HLA-DPB1;HLA-DQA2;HLA-DQA1;HLA-DRB1;HLA-DQB1
Hematopoietic cell lineage	13/99	6.212232638082734E-5	0.0011635609445059991	0	0	4.050360530076653	39.23343293829514	HLA-DRB5;IL4R;FLT3;CD8B;CD5;HLA-DPB1;IL7R;HLA-DQA2;HLA-DQA1;CD22;HLA-DRB1;CD33;HLA-DQB1
Pathways in cancer	38/531	6.36985918525182E-5	0.0011635609445059991	0	0	2.0946331124894693	20.236979644807366	NOTCH2;CAMK2B;NOTCH3;LAMA5;NOTCH1;LAMA2;FLT3;CALML6;LAMA1;LAMA3;LRP5;BRCA2;HIF1A;PLD2;CASP7;ERBB2;E2F3;JAG2;TCF7L2;JAG1;IL4R;EGF;DAPK2;IFNA17;FN1;KIF7;MMP9;MSH6;AR;PLCB3;SMO;GNAQ;GNAS;COL4A5;IL6ST;IL7R;FGFR2;PPARD
Natural killer cell mediated cytotoxicity	14/131	3.076684515195718E-4	0.005011271356237001	0	0	3.205498774729544	25.921226769676426	KIR2DS1;SHC1;KIR2DS2;IFNA17;KIR2DS4;HLA-B;HLA-C;KIR3DL1;HLA-A;KIR2DL1;KIR3DL2;ITGAL;KIR2DL3;ULBP2
Intestinal immune network for IgA production	8/48	3.1091829582492346E-4	0.005011271356237001	0	0	5.334535367545076	43.08160304307351	HLA-DRB5;HLA-DPB1;ITGB7;MADCAM1;HLA-DQA2;HLA-DQA1;HLA-DRB1;HLA-DQB1
Phagosome	15/152	4.521460649655733E-4	0.006882667877809282	0	0	2.9341225541311413	22.597160336223574	HLA-DRB5;HLA-B;HLA-C;HLA-A;THBS3;TUBB8;TUBA3E;MRC1;HLA-DPB1;NOS1;TLR6;HLA-DQA2;HLA-DQA1;HLA-DRB1;HLA-DQB1
Salivary secretion	11/93	5.632847347696001E-4	0.007835923139803887	0	0	3.5851450506148517	26.8230704726508	PLCB3;DMBT1;PRB1;CALML6;GNAQ;GNAS;PRH2;ADRB1;SLC4A2;NOS1;ADRB2
Influenza A	16/172	5.719651926864151E-4	0.007835923139803887	0	0	2.7496673499478548	20.530205446918877	PRSS1;HLA-DRB5;IFNA17;PLG;IRAK4;TYK2;HLA-DPB1;PRSS3;TPSAB1;SLC25A5;PRSS2;HLA-DQA2;IKBKE;HLA-DQA1;HLA-DRB1;HLA-DQB1
Asthma	6/31	7.752891346587711E-4	0.01011567728078587	0	0	6.388713692946058	45.75772130627881	HLA-DRB5;HLA-DPB1;HLA-DQA2;HLA-DQA1;HLA-DRB1;HLA-DQB1
Epstein-Barr virus infection	17/202	0.001208284544240189	0.015048634778264172	0	0	2.4632705739447314	16.549615523592706	MAP2K3;HLA-DRB5;PSMD11;IFNA17;HLA-B;HLA-C;HLA-A;TYK2;IRAK4;ITGAL;HLA-DPB1;E2F3;HLA-DQA2;IKBKE;HLA-DQA1;HLA-DRB1;HLA-DQB1
Staphylococcus aureus infection	10/95	0.002415174447606784	0.02760484504979148	0	0	3.1393274973410783	18.91753651458019	HLA-DRB5;KRT14;HLA-DPB1;KRT34;PLG;ITGAL;HLA-DQA2;HLA-DQA1;HLA-DRB1;HLA-DQB1
Cortisol synthesis and secretion	8/65	0.002417942632098524	0.02760484504979148	0	0	3.740224347275957	22.53424672011251	PLCB3;CYP21A2;CREB3L1;GNAQ;GNAS;CACNA1S;KCNK2;CACNA1H
Aldosterone synthesis and secretion	10/98	0.003037803987253727	0.032667396128126906	0	0	3.031830825641674	17.57437240481889	CAMK2B;PLCB3;CALML6;CYP21A2;CREB3L1;GNAQ;PDE2A;GNAS;CACNA1S;CACNA1H
Calcium signaling pathway	18/240	0.0031586077769080573	0.032667396128126906	0	0	2.1723115520583876	12.507352965540445	CAMK2B;CALML6;EGF;CACNA1A;ADRB1;ADRB2;CACNA1E;CACNA1H;PLCB3;GNAQ;ERBB2;KDR;HRC;GNAS;CACNA1S;NOS1;SLC25A5;FGFR2
Olfactory transduction	28/440	0.0032190499834285637	0.032667396128126906	0	0	1.8283589324543301	10.492346725012704	CAMK2B;OR1E2;OR4K5;OR11H1;CALML6;OR11H12;OR10H4;OR4K1;OR2M2;OR4Q3;OR2T34;OR2T35;OR8U1;OR2T33;OR8B2;OR4C46;OR1D5;OR10G2;OR10G4;PDE2A;OR2L3;OR2T8;OR2T5;OR4F17;OR52E6;OR2A7;OR7E24;OR9G1
Renin secretion	8/69	0.003528167976872917	0.03452564377368498	0	0	3.4942361474272983	19.731869512978054	PLCB3;CALML6;GNAQ;CLCA2;GNAS;ADRB1;ADRB2;CACNA1S
Pancreatic secretion	10/102	0.004059992083133733	0.038359925199263546	0	0	2.899407389490234	15.965802086702107	PRSS1;PLCB3;GNAQ;CLCA2;GNAS;SLC4A2;CEL;PRSS3;PRSS2;CFTR
Cushing syndrome	13/155	0.004485045534853002	0.04096341588499075	0	0	2.4458749704933513	13.224862183624897	CAMK2B;USP8;KMT2D;TCF7L2;CACNA1H;PLCB3;CYP21A2;CREB3L1;GNAQ;GNAS;E2F3;CACNA1S;KCNK2
Notch signaling pathway	7/59	0.005464118120231432	0.04829575370785201	0	0	3.5833422118048155	18.667609517766248	NOTCH2;JAG2;NOTCH3;NOTCH1;ATXN1;JAG1;DTX2
Th17 cell differentiation	10/107	0.005699902989441536	0.048805419347093155	0	0	2.749236482514374	14.206146511548374	HLA-DRB5;IL4R;HLA-DPB1;TYK2;IL6ST;HIF1A;HLA-DQA2;HLA-DQA1;HLA-DRB1;HLA-DQB1
Long-term depression	7/60	0.00599600867608449	0.04978504173476213	0	0	3.5155490513772016	17.98787360985776	GNAZ;GRID2;PLCB3;GNAQ;GNAS;CACNA1A;NOS1
Gastric acid secretion	8/76	0.0063762195995599276	0.05059753255024312	0	0	3.1333931630904788	15.83986612588594	CAMK2B;PLCB3;CALML6;GNAQ;GNAS;SLC4A2;KCNK2;CFTR
Human T-cell leukemia virus 1 infection	16/219	0.006663757895089247	0.05059753255024312	0	0	2.107849301155874	10.562583991523766	HLA-DRB5;TBP;HLA-B;HLA-C;HLA-A;ITGAL;ESPL1;CREB3L1;HLA-DPB1;E2F3;SLC25A5;HLA-DQA2;HLA-DQA1;HLA-DRB1;ANAPC1;HLA-DQB1
GnRH signaling pathway	9/93	0.006809749465092209	0.05059753255024312	0	0	2.855208333333333	14.245776312044985	MAP2K3;CAMK2B;PLCB3;CALML6;GNAQ;GNAS;CACNA1S;MAP3K4;PLD2
Chemical carcinogenesis	17/239	0.006832513519558378	0.05059753255024312	0	0	2.0487460775382123	10.215176320006952	NOTCH2;JAG1;EGF;CACNA1A;UGT2B28;ADRB1;ADRB2;AR;CYP2A7;CREB3L1;RPS6KA1;EIF4EBP1;GNAS;UGT1A5;CACNA1S;IKBKE;SULT1A2
Breast cancer	12/147	0.00763645870319646	0.05506288643883763	0	0	2.372353943902061	11.564801545855872	NOTCH2;JAG2;NOTCH3;TCF7L2;NOTCH1;JAG1;SHC1;EGF;ERBB2;LRP5;E2F3;BRCA2
Inflammatory bowel disease	7/65	0.009252187307127787	0.06364127691380878	0	0	3.2116486770465182	15.039814462156327	HLA-DRB5;IL4R;HLA-DPB1;HLA-DQA2;HLA-DQA1;HLA-DRB1;HLA-DQB1
B cell receptor signaling pathway	8/81	0.009290697359680114	0.06364127691380878	0	0	2.9180172135352347	13.65264871132841	LILRA6;LILRB1;LILRB2;LILRA2;PIK3AP1;LILRA4;LILRB5;CD22
Estrogen signaling pathway	11/137	0.011677569577772717	0.07759826825050559	0	0	2.3278396781182296	10.3590853821962	GABBR2;PLCB3;CALML6;SHC1;CREB3L1;GNAQ;HSPA6;KRT14;GNAS;KRT34;MMP9
Cellular senescence	12/156	0.011946728765652163	0.07759826825050559	0	0	2.22303579730358	9.842041453684516	MAP2K3;RBL2;CALML6;HLA-B;EIF4EBP1;HLA-C;E2F3;CAPN1;HLA-A;SLC25A5;SIRT1;KIR2DL4
Amoebiasis	9/102	0.012177830418874965	0.07759826825050559	0	0	2.5776881720430107	11.362805593433082	LAMA5;PLCB3;LAMA2;LAMA1;GNAQ;LAMA3;FN1;GNAS;COL4A5
Parathyroid hormone synthesis, secretion and action	9/106	0.015379859450061444	0.09557391667858213	0	0	2.470876288659794	10.315158479142077	MEF2A;AKAP13;PLCB3;NACA;CREB3L1;GNAQ;GNAS;LRP5;PLD2
Spinocerebellar ataxia	11/143	0.01569644616984013	0.09557391667858213	0	0	2.2213324048282264	9.228127748201596	PSMD9;PLCB3;PSMD11;ATXN1;FGF14;GRIN3A;TBP;RELN;GNAQ;CACNA1A;SLC25A5
Bladder cancer	5/41	0.016076469588749843	0.09575984059385775	0	0	3.6899554941682013	15.240986978669866	EGF;DAPK2;ERBB2;E2F3;MMP9
Leishmaniasis	7/77	0.022055805335862773	0.1285806523835404	0	0	2.6594182825484767	10.143498512263008	HLA-DRB5;HLA-DPB1;IRAK4;HLA-DQA2;HLA-DQA1;HLA-DRB1;HLA-DQB1
Dilated cardiomyopathy	8/96	0.023941507384323327	0.136666104652179	0	0	2.4187366032026225	9.027067534330124	LAMA2;LAMA1;GNAS;ITGA7;ITGB7;ADRB1;CACNA1S;TTN
Circadian entrainment	8/97	0.025292877577948396	0.13860496912715722	0	0	2.391435116645109	8.79386279276693	CAMK2B;PLCB3;PER3;CALML6;GNAQ;GNAS;NOS1;CACNA1H
Prostate cancer	8/97	0.025292877577948396	0.13860496912715722	0	0	2.391435116645109	8.79386279276693	AR;TCF7L2;EGF;CREB3L1;ERBB2;E2F3;MMP9;FGFR2
Tuberculosis	12/180	0.03248392059208386	0.17452145573001915	0	0	1.903068340306834	6.52183435297744	CAMK2B;HLA-DRB5;CALML6;IFNA17;MRC1;HLA-DPB1;IRAK4;TLR6;HLA-DQA2;HLA-DQA1;HLA-DRB1;HLA-DQB1
ErbB signaling pathway	7/85	0.035419025209838736	0.18663101745184257	0	0	2.3856630442503017	7.969322113856047	CAMK2B;SHC1;EGF;ERBB2;EIF4EBP1;PAK3;PAK5
Insulin secretion	7/86	0.037396830401698784	0.19333455717104656	0	0	2.3553420526666433	7.740052807526255	CAMK2B;PLCB3;PCLO;CREB3L1;GNAQ;GNAS;CACNA1S
Amphetamine addiction	6/69	0.039642361464136834	0.2011482785402499	0	0	2.5301982480405716	8.167118122622528	CAMK2B;GRIN3A;CALML6;CREB3L1;GNAS;SIRT1
Gap junction	7/88	0.04156692666402301	0.20423729453585968	0	0	2.2969460688758936	7.305323181432816	TUBB8;TUBA3E;PLCB3;EGF;GNAQ;GNAS;ADRB1
MAPK signaling pathway	17/294	0.04186296056208452	0.20423729453585968	0	0	1.637214537784448	5.19546103897521	MAP2K3;FLT3;EGF;HSPA6;CACNA1A;IRAK4;CACNA1E;DUSP16;DUSP6;CACNA1H;RPS6KA1;ERBB2;KDR;MAP3K20;CACNA1S;MAP3K4;FGFR2
cGMP-PKG signaling pathway	11/167	0.04248732039614599	0.20423729453585968	0	0	1.877231983429755	5.929330313821782	MEF2A;PLCB3;CALML6;IRS1;CREB3L1;GNAQ;PDE2A;ADRB1;ADRB2;CACNA1S;SLC25A5
Adrenergic signaling in cardiomyocytes	10/150	0.04814574250713969	0.22744712839579787	0	0	1.900556328233658	5.765380509837726	CAMK2B;PLCB3;CALML6;CREB3L1;GNAQ;GNAS;ADRB1;ADRB2;CACNA1S;SCN1B
Small cell lung cancer	7/92	0.05078364202628906	0.23584267652886784	0	0	2.1883982401824995	6.521822819956855	LAMA5;LAMA2;LAMA1;LAMA3;FN1;COL4A5;E2F3
Rheumatoid arthritis	7/93	0.05327363014001711	0.2432829109727448	0	0	2.162839013077369	6.342122716210656	HLA-DRB5;HLA-DPB1;ITGAL;HLA-DQA2;HLA-DQA1;HLA-DRB1;HLA-DQB1
Cholinergic synapse	8/113	0.05455091984614937	0.24503200062040864	0	0	2.025335182616736	5.8909318455176205	CAMK2B;PLCB3;KCNJ12;CREB3L1;GNAQ;CACNA1A;CACNA1S;KCNJ18
Metabolism of xenobiotics by cytochrome P450	6/76	0.05866009238568285	0.2592397631238242	0	0	2.2763485477178422	6.45571455758436	CYP2A7;CYP2D6;UGT1A5;UGT2B28;CYP2F1;CBR3
Arrhythmogenic right ventricular cardiomyopathy	6/77	0.061753414843333305	0.2685783439217988	0	0	2.2441704166910177	6.249130416084691	TCF7L2;LAMA2;LAMA1;ITGA7;ITGB7;CACNA1S
Pathways of neurodegeneration	24/475	0.06777518585231204	0.28862280784662125	0	0	1.4205783837335473	3.8235707348210655	MAP2K3;PRKN;CAMK2B;DNAH3;DNAH1;PSMD11;CALML6;DNAH14;LRP5;HTT;DNAH9;SDHA;DNALI1;TUBB8;PSMD9;TUBA3E;PLCB3;CASP7;ATXN1;GNAQ;CAPN1;CACNA1S;NOS1;SLC25A5
Human cytomegalovirus infection	13/225	0.06912496613281283	0.28862280784662125	0	0	1.6322796985348371	4.361189061960235	CALML6;CCL4L2;IFNA17;HLA-B;HLA-C;HLA-A;AKAP13;PLCB3;CREB3L1;GNAQ;EIF4EBP1;GNAS;E2F3
Growth hormone synthesis, secretion and action	8/119	0.06952228218203287	0.28862280784662125	0	0	1.9152578375879348	5.106284187043532	MAP2K3;PLCB3;IRS1;SHC1;CREB3L1;GNAQ;GNAS;CACNA1S
Melanogenesis	7/101	0.07592029069356145	0.3104799947766543	0	0	1.9779424765721696	5.09927672347964	CAMK2B;TCF7L2;PLCB3;CALML6;CREB3L1;GNAQ;GNAS
Endocytosis	14/252	0.07841598023166362	0.31490431278390263	0	0	1.5658576717400248	3.986247003226566	USP8;HSPA6;HLA-B;HLA-C;WASHC2C;AGAP4;HLA-A;IGF2R;PLD2;AGAP9;ACTR3C;AGAP6;CHMP4C;FGFR2
Lysine degradation	5/63	0.07930072110251563	0.31490431278390263	0	0	2.2876976566965137	5.798188142956114	KMT2E;KMT2D;KMT2C;KMT2B;DHTKD1
Protein digestion and absorption	7/103	0.08234321913348186	0.3223148863224861	0	0	1.9365333564173592	4.8352510646882685	PRSS1;COL5A3;COL6A2;COL11A2;COL4A5;PRSS3;PRSS2
GnRH secretion	5/64	0.08357954569370873	0.3225464157757211	0	0	2.2488060679838937	5.58143874224016	GABBR2;PLCB3;GNAQ;CACNA1S;CACNA1H
Human immunodeficiency virus 1 infection	12/212	0.08819781430515751	0.33091480210466867	0	0	1.5958995815899581	3.8751204301640434	MAP2K3;CALML6;APOBEC3H;IFNA17;GNAQ;HLA-B;HLA-C;HLA-A;IRAK4;PAK3;PAK5;APOBEC3B
Osteoclast differentiation	8/127	0.09303916199932968	0.33091480210466867	0	0	1.7857550787305214	4.240694689912657	LILRA6;FHL2;LILRB1;TYK2;LILRB2;LILRA2;LILRA4;LILRB5
Taste transduction	6/86	0.093835225285476	0.33091480210466867	0	0	1.9907676348547718	4.710584154248414	GABBR2;PLCB3;TAS2R31;TAS2R43;HTR1A;CACNA1A
Huntington disease	16/306	0.09534617573544157	0.33091480210466867	0	0	1.46876239299705	3.4519456766366075	DNAH3;DNAH1;PSMD11;TBP;DNAH14;HTT;DNAH9;SDHA;DNALI1;TUBB8;PSMD9;TUBA3E;PLCB3;CREB3L1;GNAQ;SLC25A5
Lipid and atherosclerosis	12/215	0.09536109315703842	0.33091480210466867	0	0	1.5720675227239937	3.694491694579728	MAP2K3;CAMK2B;CYP2A7;PLCB3;CASP7;CALML6;IFNA17;HSPA6;TLR6;IRAK4;IKBKE;MMP9
Kaposi sarcoma-associated herpesvirus infection	11/193	0.09600463163509064	0.33091480210466867	0	0	1.6068673666166702	3.765466852252521	TCF7L2;CALML6;IFNA17;HLA-B;HLA-C;E2F3;HLA-A;TYK2;IL6ST;HIF1A;IKBKE
Glucagon signaling pathway	7/107	0.09609608729907268	0.33091480210466867	0	0	1.8586842105263157	4.353794308377075	CAMK2B;PLCB3;CALML6;CREB3L1;GNAQ;GNAS;SIRT1
Acute myeloid leukemia	5/67	0.09712770606020488	0.33091480210466867	0	0	2.1396587061129924	4.989103418665233	TCF7L2;FLT3;EIF4EBP1;DUSP6;PPARD
Long-term potentiation	5/67	0.09712770606020488	0.33091480210466867	0	0	2.1396587061129924	4.989103418665233	CAMK2B;PLCB3;CALML6;GNAQ;RPS6KA1
cAMP signaling pathway	12/216	0.09782517872437285	0.33091480210466867	0	0	1.5642792681926327	3.636281795409834	CAMK2B;GABBR2;GRIN3A;CALML6;CREB3L1;HTR1A;GNAS;ADRB1;ADRB2;CACNA1S;CFTR;PLD2
Drug metabolism	7/108	0.09972133254141798	0.33321518434571373	0	0	1.8401854035819094	4.242318634862726	CYP2A7;RRM1;CYP2D6;DPYD;UGT1A5;UGT2B28;CES1
Dopaminergic synapse	8/132	0.10978820261043541	0.36040695183570365	0	0	1.7133014182810613	3.785029262578759	CAMK2B;PLCB3;CALML6;CREB3L1;GNAQ;GNAS;CACNA1A;DRD4
Hypertrophic cardiomyopathy	6/90	0.11048972246058068	0.36040695183570365	0	0	1.8955739972337482	4.175632522395932	LAMA2;LAMA1;ITGA7;ITGB7;CACNA1S;TTN
Base excision repair	3/33	0.1177042097102194	0.37896428179436287	0	0	2.650275482093664	5.670477738236294	PARP4;TDG;XRCC1
Serotonergic synapse	7/113	0.11894499355589493	0.37896428179436287	0	0	1.752926880259238	3.7321463341679753	PLCB3;CYP2D6;GNAQ;HTR1A;GNAS;CACNA1A;CACNA1S
Pentose and glucuronate interconversions	3/34	0.12579036599164797	0.3961673595599028	0	0	2.5646494268195146	5.316873515985819	UGT1A5;SORD;UGT2B28
Yersinia infection	8/137	0.12807083826993523	0.398766019158662	0	0	1.6464643206571408	3.3837669495841656	MAP2K3;ACTR3C;CD8B;GNAQ;RPS6KA1;FN1;IRAK4;DOCK1
Glioma	5/75	0.13818597421763448	0.42542648242282977	0	0	1.8943370165745856	3.749186316274431	CAMK2B;CALML6;SHC1;EGF;E2F3
Regulation of lipolysis in adipocytes	4/55	0.14008297169718847	0.4264748249447738	0	0	2.079242731575389	4.086793957523134	IRS1;GNAS;ADRB1;ADRB2
Pancreatic cancer	5/76	0.14378639025211043	0.4329392409788819	0	0	1.8675589448291963	3.621993273852731	EGF;ERBB2;E2F3;BRCA2;PLD2
Herpes simplex virus 1 infection	23/498	0.14657779516221262	0.43580587893535216	0	0	1.2891247949903086	2.4753760989923457	ZNF285;HLA-DRB5;ZNF492;IFNA17;HLA-B;HLA-C;ZNF98;PILRB;HLA-A;TYK2;IRAK4;ZNF607;ZNF717;ZNF616;HLA-DPB1;EIF4EBP1;ZNF676;ZNF585B;HLA-DQA2;IKBKE;HLA-DQA1;HLA-DRB1;HLA-DQB1
Inflammatory mediator regulation of TRP channels	6/98	0.14791951365323996	0.43580587893535216	0	0	1.7300198448493596	3.3062184003091555	MAP2K3;CAMK2B;PLCB3;CALML6;GNAQ;GNAS
Thyroid hormone signaling pathway	7/121	0.15333220230057443	0.44694705776975946	0	0	1.6292340963211351	3.0550557977269923	NOTCH2;MED12;NOTCH3;PLCB3;NOTCH1;MED16;HIF1A
Longevity regulating pathway	6/102	0.16852372567963256	0.48605790353915074	0	0	1.6575899031811896	2.9516350900913957	RPTOR;IRS1;CREB3L1;HSPA6;EIF4EBP1;SIRT1
Pantothenate and CoA biosynthesis	2/21	0.17717501762886761	0.49826476951436355	0	0	2.787519003836965	4.824128430333964	PANK3;DPYD
Nicotine addiction	3/40	0.1779920508230439	0.49826476951436355	0	0	2.14809023899933	3.707638955382964	GABRR1;GRIN3A;CACNA1A
Toll-like receptor signaling pathway	6/104	0.179253623901549	0.49826476951436355	0	0	1.6235921754593954	2.790879586821665	MAP2K3;CCL4L2;IFNA17;IRAK4;TLR6;IKBKE
Arachidonic acid metabolism	4/61	0.18211724001352322	0.49826476951436355	0	0	1.859794313369631	3.167424293671167	PTGES2;CYP4F2;PLB1;CBR3
Steroid hormone biosynthesis	4/61	0.18211724001352322	0.49826476951436355	0	0	1.859794313369631	3.167424293671167	STS;CYP21A2;UGT1A5;UGT2B28
Pathogenic Escherichia coli infection	10/197	0.18366694058741137	0.49826476951436355	0	0	1.4193807501506102	2.4053269991207205	CLDN22;TUBB8;TUBA3E;ACTR3C;CASP7;MYO5B;CLDN24;NCL;IRAK4;PAK3
Relaxin signaling pathway	7/129	0.1917546020122807	0.5151054995231854	0	0	1.5217633168339313	2.5132512214538862	PLCB3;SHC1;CREB3L1;GNAS;COL4A5;NOS1;MMP9
Caffeine metabolism	1/6	0.1997357199810248	0.5287462040904082	0	0	5.292857142857143	8.52552355774161	CYP2A7
Oxytocin signaling pathway	8/154	0.20069198987373157	0.5287462040904082	0	0	1.453460756559573	2.334234625070397	CAMK2B;PLCB3;CALML6;KCNJ12;GNAQ;GNAS;CACNA1S;KCNJ18
Vitamin digestion and absorption	2/24	0.21737018456576063	0.5672326721049372	0	0	2.4070276353632614	3.6734935521285563	TCN2;PLB1
Bile secretion	5/90	0.23107823659990565	0.5861842534567366	0	0	1.5588235294117647	2.2836748170225576	UGT1A5;GNAS;UGT2B28;SLC4A2;CFTR
Apelin signaling pathway	7/137	0.23358654392188968	0.5861842534567366	0	0	1.4275197102066908	2.0759029209012008	MEF2A;NOTCH3;PLCB3;JAG1;CALML6;GNAQ;NOS1
Type II diabetes mellitus	3/46	0.23489930984004795	0.5861842534567366	0	0	1.8477801268498943	2.676691197504104	IRS1;CACNA1A;CACNA1E
Glutamatergic synapse	6/114	0.2365919117601608	0.5861842534567366	0	0	1.4724911633625326	2.122476023560747	PLCB3;GRIN3A;GNAQ;GNAS;CACNA1A;PLD2
Rap1 signaling pathway	10/210	0.23768411764651706	0.5861842534567366	0	0	1.3262169680111267	1.9055254139573838	MAGI1;MAP2K3;PLCB3;CALML6;EGF;GNAQ;KDR;GNAS;ITGAL;FGFR2
Morphine addiction	5/91	0.23783425321905594	0.5861842534567366	0	0	1.540617371193627	2.212605801908605	GABBR2;GABRR1;PDE2A;GNAS;CACNA1A
Hepatitis B	8/162	0.23960816199691423	0.5861842534567366	0	0	1.3773799016517463	1.967932014123613	MAP2K3;CREB3L1;IFNA17;E2F3;IRAK4;TYK2;IKBKE;MMP9
Central carbon metabolism in cancer	4/70	0.25145707625852703	0.6097277778304108	0	0	1.605433646812957	2.216273816834828	FLT3;ERBB2;HIF1A;FGFR2
Neuroactive ligand-receptor interaction	15/341	0.2639396534659794	0.6291989652503625	0	0	1.2208717842965406	1.626243687542353	GABBR2;PRSS1;GRID2;NPY5R;NPY4R;HTR1A;ADRB1;PLG;ADRB2;GABRR1;GRIN3A;PRSS3;GPR156;PRSS2;DRD4
Cocaine addiction	3/49	0.2644554430966042	0.6291989652503625	0	0	1.72700323392023	2.297056777112183	GRIN3A;CREB3L1;GNAS
Neurotrophin signaling pathway	6/119	0.2671454987983702	0.6291989652503625	0	0	1.4069694855506187	1.8571460164621012	CAMK2B;CALML6;IRS1;SHC1;RPS6KA1;IRAK4
AMPK signaling pathway	6/120	0.273374117832033	0.6291989652503625	0	0	1.3945548518599402	1.8086177487175699	RPTOR;IRS1;CREB3L1;EIF4EBP1;SIRT1;CFTR
Regulation of actin cytoskeleton	10/218	0.27351317669431907	0.6291989652503625	0	0	1.2746736920937198	1.6524939599470836	ACTR3C;EGF;FN1;ITGA7;ITGB7;PAK3;ITGAL;DOCK1;PAK5;FGFR2
Malaria	3/50	0.2744104438028595	0.6291989652503625	0	0	1.690170564445226	2.1856108085154116	GYPB;ITGAL;THBS3
Tight junction	8/169	0.2755615906205967	0.6291989652503625	0	0	1.3170113972140143	1.6975540910826328	MAGI1;CLDN22;TUBA3E;PATJ;ACTR3C;CLDN24;ERBB2;CFTR
Thyroid hormone synthesis	4/75	0.2921009979557107	0.6614518466104523	0	0	1.4919864011656143	1.8361214989543717	PLCB3;CREB3L1;GNAQ;GNAS
Ascorbate and aldarate metabolism	2/30	0.29920852187942815	0.6653820529045347	0	0	1.890646492434663	2.281281568701283	UGT1A5;UGT2B28
beta-Alanine metabolism	2/30	0.29920852187942815	0.6653820529045347	0	0	1.890646492434663	2.281281568701283	AOC3;DPYD
Gastric cancer	7/149	0.301121804964096	0.6653820529045347	0	0	1.3060649213842612	1.5675919208052957	TCF7L2;SHC1;EGF;ERBB2;LRP5;E2F3;FGFR2
Endocrine and other factor-regulated calcium reabsorption	3/53	0.30446798158325494	0.6673938156304949	0	0	1.588512396694215	1.8890420215606538	PLCB3;GNAQ;GNAS
Bacterial invasion of epithelial cells	4/77	0.3086068651044635	0.6693096523100215	0	0	1.450958904109589	1.7058736565234633	ACTR3C;SHC1;FN1;DOCK1
Synthesis and degradation of ketone bodies	1/10	0.3102274665816523	0.6693096523100215	0	0	2.93986568986569	3.4409642897543136	OXCT2
Chagas disease	5/102	0.3150312210435845	0.674363707546423	0	0	1.365125021359002	1.576833429441735	PLCB3;GNAQ;GNAS;IRAK4;TLR6
RNA degradation	4/79	0.3252012665791708	0.6857815413818837	0	0	1.412119540229885	1.5862494220991443	C1D;PABPC3;PABPC1;TOB1
Oocyte meiosis	6/129	0.33073258277527084	0.6857815413818837	0	0	1.2919070269540869	1.4294242476377175	CAMK2B;AR;ESPL1;CALML6;RPS6KA1;ANAPC1
Proteoglycans in cancer	9/205	0.3324448368909046	0.6857815413818837	0	0	1.2165178571428572	1.3397284118791286	CAMK2B;VTN;SMO;ERBB2;KDR;FN1;NANOG;HIF1A;MMP9
Hedgehog signaling pathway	3/56	0.33465286509799574	0.6857815413818837	0	0	1.498362700764073	1.6401999735433275	MOSMO;SMO;KIF7
Pyrimidine metabolism	3/56	0.33465286509799574	0.6857815413818837	0	0	1.498362700764073	1.6401999735433275	RRM1;DPYD;NT5C1B
Ubiquinone and other terpenoid-quinone biosynthesis	1/11	0.3353822136685125	0.6857815413818837	0	0	2.6457417582417584	2.890431759243909	VKORC1L1
Ras signaling pathway	10/232	0.33958674437501635	0.6892353182129961	0	0	1.193411770602313	1.288915571922047	RASA4B;CALML6;SHC1;FLT3;EGF;KDR;PAK3;PAK5;FGFR2;PLD2
Hepatitis C	7/157	0.348193898912745	0.7015082963389127	0	0	1.2358910433979686	1.3038598274044346	CLDN22;EGF;IFNA17;CLDN24;E2F3;TYK2;IKBKE
Endometrial cancer	3/58	0.3547519922426778	0.7095039844853556	0	0	1.443726521412472	1.4961862693422385	TCF7L2;EGF;ERBB2
HIF-1 signaling pathway	5/109	0.365740728765448	0.7186294130784375	0	0	1.2727767743306417	1.280197811266461	CAMK2B;EGF;ERBB2;EIF4EBP1;HIF1A
Nicotinate and nicotinamide metabolism	2/35	0.3664436384362836	0.7186294130784375	0	0	1.6037680796965528	1.6100396993523032	NT5C1B;SIRT1
Systemic lupus erythematosus	6/135	0.36978364864768254	0.7186294130784375	0	0	1.231432339412654	1.2250746731335151	HLA-DRB5;HLA-DPB1;HLA-DQA2;HLA-DQA1;HLA-DRB1;HLA-DQB1
Alzheimer disease	15/369	0.36980564687613027	0.7186294130784375	0	0	1.1226439728433746	1.1167811780696533	PSMD11;CALML6;IRS1;LRP5;SDHA;TUBB8;PSMD9;TUBA3E;PLCB3;CASP7;GNAQ;CAPN1;CACNA1S;NOS1;SLC25A5
JAK-STAT signaling pathway	7/162	0.37803129038618266	0.7273741211776449	0	0	1.1957108390671074	1.1631615668719277	IL4R;EGF;IFNA17;TYK2;IL6ST;IL7R;MCL1
Tyrosine metabolism	2/36	0.3796149610525665	0.7273741211776449	0	0	1.5565175175985113	1.5076394437444238	AOC3;DBH
Insulin signaling pathway	6/137	0.38285583704862486	0.7284895788286334	0	0	1.212505147128694	1.1641222695857183	RPTOR;CALML6;IRS1;SHC1;EIF4EBP1;FLOT2
TNF signaling pathway	5/112	0.38756026410861844	0.7323552576949066	0	0	1.2368978158723603	1.1724355528228891	MAP2K3;CASP7;JAG1;CREB3L1;MMP9
African trypanosomiasis	2/37	0.3926692622451764	0.7369272455834133	0	0	1.5119669876203576	1.4133679815498266	PLCB3;GNAQ
Basal cell carcinoma	3/63	0.4045486739788777	0.7450677169206806	0	0	1.3230716253443526	1.1973576178126097	TCF7L2;SMO;KIF7
Cytosolic DNA-sensing pathway	3/63	0.4045486739788777	0.7450677169206806	0	0	1.3230716253443526	1.1973576178126097	CCL4L2;IFNA17;IKBKE
Primary immunodeficiency	2/38	0.40559757385859013	0.7450677169206806	0	0	1.4698914870854347	1.3264209768687882	CD8B;IL7R
GABAergic synapse	4/89	0.40836659443732654	0.7450677169206806	0	0	1.2453387423935092	1.1153129146162977	GABBR2;GABRR1;CACNA1A;CACNA1S
Prion disease	11/273	0.41060301187964515	0.7450677169206806	0	0	1.111542877798805	0.9894159268198849	TUBB8;PSMD9;TUBA3E;GRIN3A;NOTCH1;PSMD11;CREB3L1;HSPA6;CACNA1S;SDHA;SLC25A5
Apoptosis	6/142	0.4155166909510314	0.7490235086880433	0	0	1.1676226507200391	1.0254441534484462	TP53AIP1;TUBA3E;CASP7;PARP4;CAPN1;MCL1
Parkinson disease	10/249	0.4228136118108305	0.7571956185370429	0	0	1.1075354542862297	0.9533929127940076	PRKN;TUBB8;CAMK2B;PSMD9;TUBA3E;PSMD11;CALML6;GNAS;SDHA;SLC25A5
Glycine, serine and threonine metabolism	2/40	0.43104434584205475	0.7669230568878117	0	0	1.3923839861000507	1.1717528119074905	AOC3;PSPH
Homologous recombination	2/41	0.4435487217328279	0.7840796758373861	0	0	1.3566112933375656	1.1028539302159255	TOPBP1;BRCA2
Mitophagy	3/68	0.4531657379850454	0.7848932650146254	0	0	1.220979020979021	0.9664016630460126	PRKN;USP8;HIF1A
Retinol metabolism	3/68	0.4531657379850454	0.7848932650146254	0	0	1.220979020979021	0.9664016630460126	CYP2A7;UGT1A5;UGT2B28
Amyotrophic lateral sclerosis	14/364	0.45714212844005037	0.7848932650146254	0	0	1.0585174825174826	0.8285661325173588	PRKN;MAP2K3;DNAH3;DNAH1;PSMD11;DNAH14;DNAH9;SDHA;DNALI1;TUBB8;PSMD9;TUBA3E;POM121C;NOS1
MicroRNAs in cancer	12/310	0.45733893424369726	0.7848932650146254	0	0	1.0655696273623319	0.8336276327329997	RPTOR;NOTCH2;NOTCH3;NOTCH1;IRS1;SHC1;ERBB2;TNC;E2F3;SIRT1;MMP9;MCL1
Renal cell carcinoma	3/69	0.4626972840116769	0.7848932650146254	0	0	1.2024167292762333	0.9266812339097196	PAK3;HIF1A;PAK5
Porphyrin and chlorophyll metabolism	2/43	0.4680893612552391	0.7848932650146254	0	0	1.29030093602174	0.9794623547338444	UGT1A5;UGT2B28
Phenylalanine metabolism	1/17	0.4681966233771199	0.7848932650146254	0	0	1.653073489010989	1.254462813382738	AOC3
Selenocompound metabolism	1/17	0.4681966233771199	0.7848932650146254	0	0	1.653073489010989	1.254462813382738	MTR
Phosphatidylinositol signaling system	4/97	0.4734356608577515	0.7848932650146254	0	0	1.1377382276603634	0.8507315353146483	PLCB3;CALML6;PI4KA;MTMR4
Cell cycle	5/124	0.4737630655421755	0.7848932650146254	0	0	1.1114722131946702	0.8303230316634789	RBL2;MCM7;ESPL1;E2F3;ANAPC1
Vasopressin-regulated water reabsorption	2/44	0.4801154670534679	0.7848932650146254	0	0	1.2595139844108207	0.9241414924753082	CREB3L1;GNAS
Choline metabolism in cancer	4/98	0.48139207742964596	0.7848932650146254	0	0	1.1255759354365371	0.822878413482225	EGF;EIF4EBP1;HIF1A;PLD2
Adherens junction	3/71	0.4815378173142043	0.7848932650146254	0	0	1.1669299951385512	0.8527580279107955	TCF7L2;ERBB2;LMO7
Fatty acid biosynthesis	1/18	0.4875973054306829	0.7848932650146254	0	0	1.5557530704589528	1.11744361324453	MECR
Non-small cell lung cancer	3/72	0.4908400930519081	0.7848932650146254	0	0	1.1499580788118338	0.8183525796779202	EGF;ERBB2;E2F3
ABC transporters	2/45	0.49197294803677843	0.7848932650146254	0	0	1.2301589840376188	0.8725905760233402	ABCA10;CFTR
mTOR signaling pathway	6/154	0.49270672110407143	0.7848932650146254	0	0	1.072277671862734	0.7590022798357888	RPTOR;IRS1;RPS6KA1;EIF4EBP1;LRP5;LAMTOR4
Inositol phosphate metabolism	3/73	0.5000595726770333	0.7920018665520643	0	0	1.1334710743801653	0.7855272396849031	PLCB3;PI4KA;MTMR4
Proteasome	2/46	0.5036581076932162	0.7931167902755243	0	0	1.2021383018631988	0.8244956892027714	PSMD9;PSMD11
RNA transport	7/186	0.5197381396954656	0.8025058584381201	0	0	1.0340921400826382	0.6767410968428336	EIF5B;POM121C;EIF4EBP1;GEMIN5;PABPC3;PABPC1;EIF3F
FoxO signaling pathway	5/131	0.5222550655876473	0.8025058584381201	0	0	1.0493400859422959	0.681650458369206	RBL2;IRS1;EGF;IL7R;SIRT1
Necroptosis	6/159	0.5239086737374569	0.8025058584381201	0	0	1.036964716730399	0.6703332903434103	CAMK2B;IFNA17;CHMP4C;CAPN1;TYK2;SLC25A5
One carbon pool by folate	1/20	0.5243039224937215	0.8025058584381201	0	0	1.391844997108155	0.8986917083417354	MTR
Steroid biosynthesis	1/20	0.5243039224937215	0.8025058584381201	0	0	1.391844997108155	0.8986917083417354	CEL
Pertussis	3/76	0.5271936296308818	0.8025058584381201	0	0	1.0867202535944753	0.6957045911461633	CASP7;CALML6;IRAK4
Vascular smooth muscle contraction	5/133	0.5357588273184763	0.8094289642226521	0	0	1.032836239640884	0.6445633186334991	PLCB3;CALML6;GNAQ;GNAS;CACNA1S
Ether lipid metabolism	2/49	0.5376498959435134	0.8094289642226521	0	0	1.1252304720653223	0.6982591608015359	PLB1;PLD2
Hippo signaling pathway	6/163	0.5483043302386371	0.8125480366856019	0	0	1.010333800248434	0.6071346358690067	CRB2;TCF7L2;PATJ;DCHS2;TP53BP2;TEAD2
Cysteine and methionine metabolism	2/50	0.5486181999519575	0.8125480366856019	0	0	1.10173085740486	0.6614269029518883	MTAP;MTR
Vibrio cholerae infection	2/50	0.5486181999519575	0.8125480366856019	0	0	1.10173085740486	0.6614269029518883	GNAS;CFTR
Salmonella infection	9/249	0.5578058946974003	0.8181674495457147	0	0	0.9911979166666667	0.5786060706716672	TUBB8;MAP2K3;TUBA3E;TCF7L2;ACTR3C;CASP7;TLR6;IRAK4;PAK3
Arginine biosynthesis	1/22	0.5583843542520024	0.8181674495457147	0	0	1.2591575091575091	0.7337208350478599	NOS1
Autophagy	5/137	0.562226453351745	0.819415150097756	0	0	1.0013288967018248	0.5766158142617276	RPTOR;IRS1;DAPK2;MTMR4;HIF1A
Mismatch repair	1/23	0.574498926268951	0.8294577338954258	0	0	1.2018606393606395	0.6661397332987513	MSH6
Measles	5/139	0.5751714213143463	0.8294577338954258	0	0	0.9862806135070504	0.5454991420969904	IFNA17;HSPA6;IRAK4;TYK2;IKBKE
Fanconi anemia pathway	2/54	0.5906411830041343	0.8473072468226848	0	0	1.0167707120939584	0.5353771424334153	FANCD2;BRCA2
Leukocyte transendothelial migration	4/114	0.6009045169407239	0.8522440945525046	0	0	0.9610532915360501	0.4894829231178055	CLDN22;CLDN24;ITGAL;MMP9
alpha-Linolenic acid metabolism	1/25	0.6049877033609516	0.8522440945525046	0	0	1.1015911172161172	0.5536014722153786	PLB1
Colorectal cancer	3/86	0.6113229374456361	0.8522440945525046	0	0	0.9552922433535797	0.470127895534451	MSH6;TCF7L2;EGF
Viral carcinogenesis	7/203	0.6125645011594902	0.8522440945525046	0	0	0.9435595567867036	0.46243951450879844	RBL2;TBP;CREB3L1;HLA-B;HLA-C;HLA-A;IL6ST
Coronavirus disease	8/232	0.6133730129147507	0.8522440945525046	0	0	0.9434812760055479	0.4611566878526207	RPL10;RPL34;IFNA17;TYK2;RPL15;IRAK4;IL6ST;IKBKE
Folate biosynthesis	1/26	0.6194038758026076	0.8522440945525046	0	0	1.0574725274725274	0.5065269656950978	GGH
Maturity onset diabetes of the young	1/26	0.6194038758026076	0.8522440945525046	0	0	1.0574725274725274	0.5065269656950978	HNF1A
Legionellosis	2/57	0.6202000890994315	0.8522440945525046	0	0	0.9611604351631862	0.4591589586196509	CASP7;HSPA6
Phospholipase D signaling pathway	5/148	0.63080160974175	0.8522440945525046	0	0	0.9237723602364486	0.42564092954117055	PLCB3;SHC1;EGF;GNAS;PLD2
Retrograde endocannabinoid signaling	5/148	0.63080160974175	0.8522440945525046	0	0	0.9237723602364486	0.42564092954117055	GABRR1;PLCB3;GNAQ;CACNA1A;CACNA1S
Collecting duct acid secretion	1/27	0.6332946159062058	0.8522440945525046	0	0	1.0167476754015214	0.46447020246923665	CLCNKB
Fatty acid elongation	1/27	0.6332946159062058	0.8522440945525046	0	0	1.0167476754015214	0.46447020246923665	MECR
PD-L1 expression and PD-1 checkpoint pathway in cancer	3/89	0.6345175010536896	0.8522440945525046	0	0	0.9218239477224678	0.41932887332002905	MAP2K3;EGF;HIF1A
Butanoate metabolism	1/28	0.6466790488329226	0.8601459193214602	0	0	0.9790394790394791	0.426768368683726	OXCT2
Phototransduction	1/28	0.6466790488329226	0.8601459193214602	0	0	0.9790394790394791	0.426768368683726	CALML6
Glycerolipid metabolism	2/61	0.657012865821263	0.8688640179128536	0	0	0.8958105052106404	0.3762867058913709	CEL;GPAT2
Linoleic acid metabolism	1/29	0.6595756048389546	0.8688640179128536	0	0	0.9440247252747253	0.3928640776678141	PLB1
Citrate cycle (TCA cycle)	1/30	0.6720020439372274	0.8809978949224895	0	0	0.9114247821144373	0.36228578836511316	SDHA
Circadian rhythm	1/31	0.6839754804827793	0.8924251507251502	0	0	0.8809981684981685	0.33463236168360266	PER3
Fc gamma R-mediated phagocytosis	3/97	0.691557767762887	0.898041840602043	0	0	0.8430191665201336	0.3109127114786649	ACTR3C;DOCK1;PLD2
Purine metabolism	4/129	0.696466557898909	0.8981470086562111	0	0	0.8450648275862069	0.30568994913731906	RRM1;PDE2A;NT5C1B;AMPD1
Glycerophospholipid metabolism	3/98	0.6981945724225291	0.8981470086562111	0	0	0.83410178338408	0.2996572864226403	GPAT2;PLB1;PLD2
Fructose and mannose metabolism	1/33	0.7066287153379702	0.8998872449877573	0	0	0.8258499313186813	0.2867763111334599	SORD
AGE-RAGE signaling pathway in diabetic complications	3/100	0.7111419660805836	0.8998872449877573	0	0	0.8168186078214195	0.27843973931080773	PLCB3;FN1;COL4A5
Wnt signaling pathway	5/166	0.7277969888454251	0.8998872449877573	0	0	0.8197213547922172	0.2604526327291487	CAMK2B;TCF7L2;PLCB3;LRP5;PPARD
RIG-I-like receptor signaling pathway	2/70	0.7293549502815863	0.8998872449877573	0	0	0.7768832429808237	0.24518028467332476	IFNA17;IKBKE
NF-kappa B signaling pathway	3/104	0.7357459551149064	0.8998872449877573	0	0	0.7843057032976025	0.2406801966727991	CARD10;CCL4L2;IRAK4
T cell receptor signaling pathway	3/104	0.7357459551149064	0.8998872449877573	0	0	0.7843057032976025	0.2406801966727991	CD8B;PAK3;PAK5
DNA replication	1/36	0.737604317678075	0.8998872449877573	0	0	0.7549450549450549	0.22976583116523933	MCM7
Mucin type O-glycan biosynthesis	1/36	0.737604317678075	0.8998872449877573	0	0	0.7549450549450549	0.22976583116523933	GALNT15
Melanoma	2/72	0.7435579794287285	0.8998872449877573	0	0	0.754607977991747	0.2235967839868461	EGF;E2F3
Thermogenesis	7/232	0.7456059429709098	0.8998872449877573	0	0	0.8206955986457372	0.24092179541267408	RPTOR;MAP2K3;NDUFAF6;CREB3L1;RPS6KA1;GNAS;SDHA
Aldosterone-regulated sodium reabsorption	1/37	0.7471858341493081	0.8998872449877573	0	0	0.7339362026862026	0.21389935833158844	IRS1
Thyroid cancer	1/37	0.7471858341493081	0.8998872449877573	0	0	0.7339362026862026	0.21389935833158844	TCF7L2
Fluid shear stress and atherosclerosis	4/139	0.7504015539225517	0.8998872449877573	0	0	0.782058748403576	0.2245656752276722	MEF2A;CALML6;KDR;MMP9
p53 signaling pathway	2/73	0.7504170805355138	0.8998872449877573	0	0	0.7439409496871185	0.21360487812607679	TP53AIP1;GTSE1
Protein processing in endoplasmic reticulum	5/171	0.7512037176277762	0.8998872449877573	0	0	0.7948229381614857	0.2273816761664946	PRKN;HSPA6;YOD1;RRBP1;CAPN1
Diabetic cardiomyopathy	6/203	0.7537762956388581	0.8998872449877573	0	0	0.8035048549824125	0.22711839716919657	CAMK2B;PLCB3;IRS1;SDHA;SLC25A5;MMP9
PPAR signaling pathway	2/74	0.7571177293192765	0.8998872449877573	0	0	0.7335702277242855	0.20410602494579408	PLIN4;PPARD
Insulin resistance	3/108	0.7586640642050071	0.8998872449877573	0	0	0.7542699724517906	0.2083265022166421	IRS1;CREB3L1;RPS6KA1
Signaling pathways regulating pluripotency of stem cells	4/143	0.7698069782401376	0.9055563384562259	0	0	0.7593946911436368	0.19866940144595066	NANOG;HOXB1;IL6ST;FGFR2
Chronic myeloid leukemia	2/76	0.7700533827018271	0.9055563384562259	0	0	0.7136696531469572	0.1864786248584846	SHC1;E2F3
Tryptophan metabolism	1/42	0.7900998683758003	0.922312639400923	0	0	0.6442642723130528	0.15178603772463367	DHTKD1
NOD-like receptor signaling pathway	5/181	0.7934572092397225	0.922312639400923	0	0	0.7492701531893521	0.17334789610958784	PLCB3;IFNA17;IRAK4;TYK2;IKBKE
Axon guidance	5/182	0.7973559367969305	0.922312639400923	0	0	0.7449979710959204	0.16870784814253667	CAMK2B;SMO;PAK3;EPHB4;PAK5
Fat digestion and absorption	1/43	0.7977667720365648	0.922312639400923	0	0	0.6288919413919414	0.14209120997459018	CEL
Basal transcription factors	1/45	0.8122717363311392	0.9259036822218658	0	0	0.6002435064935064	0.1248028364435649	TBP
Alcoholism	5/186	0.8123746391256852	0.9259036822218658	0	0	0.7283813070419096	0.15135302275652818	GRIN3A;CALML6;SHC1;CREB3L1;GNAS
Sphingolipid signaling pathway	3/119	0.8134609445033317	0.9259036822218658	0	0	0.6823525220860645	0.1408767021353392	PLCB3;GNAQ;PLD2
Complement and coagulation cascades	2/85	0.8210768200707915	0.9259036822218658	0	0	0.6359854825077477	0.12537729082327026	VTN;PLG
Carbohydrate digestion and absorption	1/47	0.8257376613348237	0.9259036822218658	0	0	0.5740862398471094	0.10992497527790127	PLCB3
Other types of O-glycan biosynthesis	1/47	0.8257376613348237	0.9259036822218658	0	0	0.5740862398471094	0.10992497527790127	GALNT15
Cardiac muscle contraction	2/87	0.8309393698448762	0.9259036822218658	0	0	0.6209563880572861	0.1150001588868177	HRC;CACNA1S
Valine, leucine and isoleucine degradation	1/48	0.8321044256702717	0.9259036822218658	0	0	0.5618424129062427	0.10326513785285833	OXCT2
Transcriptional misregulation in cancer	5/192	0.833220909219387	0.9259036822218658	0	0	0.7047891984518568	0.12859335264899893	FLT3;ITGB7;SSX2;MMP9;DUSP6
Platelet activation	3/124	0.8346649982073023	0.9259036822218658	0	0	0.6539853835120552	0.11819140012553678	PLCB3;GNAQ;GNAS
Arginine and proline metabolism	1/50	0.8441494944987236	0.9326490382768154	0	0	0.5388540031397174	0.09129570260911143	NOS1
Ovarian steroidogenesis	1/51	0.8498444211628818	0.9351701662595566	0	0	0.5280494505494505	0.0859146912355346	GNAS
Glycosaminoglycan biosynthesis	1/53	0.8606183709781761	0.9406684843286685	0	0	0.5076870245139475	0.07620591003732545	HS6ST1
IL-17 signaling pathway	2/94	0.8617072611915905	0.9406684843286685	0	0	0.5735003887327313	0.0853596087088562	IKBKE;MMP9
Hepatocellular carcinoma	4/168	0.8653970110326117	0.9409475437418079	0	0	0.6427922624053827	0.09292648796846743	TCF7L2;SHC1;LRP5;E2F3
mRNA surveillance pathway	2/98	0.8769000142516046	0.9442514670806871	0	0	0.5494899128839982	0.0721822598517631	PABPC3;PABPC1
Glutathione metabolism	1/57	0.8799052926202642	0.9442514670806871	0	0	0.47132554945054944	0.06030186180362601	RRM1
Progesterone-mediated oocyte maturation	2/100	0.8839053141551428	0.9442514670806871	0	0	0.5382196895264295	0.06641917988694244	RPS6KA1;ANAPC1
Viral protein interaction with cytokine and cytokine receptor	2/100	0.8839053141551428	0.9442514670806871	0	0	0.5382196895264295	0.06641917988694244	CCL4L2;IL6ST
VEGF signaling pathway	1/59	0.8885248301552989	0.9442514670806871	0	0	0.4550255778704055	0.053780695077373916	KDR
Ubiquitin mediated proteolysis	3/140	0.8891126952803549	0.9442514670806871	0	0	0.5771249321348857	0.06783023497042147	PRKN;HERC2;ANAPC1
C-type lectin receptor signaling pathway	2/104	0.896821625343482	0.9487611017147262	0	0	0.5170051514415945	0.056300978783289025	CALML6;IKBKE
Aminoacyl-tRNA biosynthesis	1/66	0.9141100241877231	0.9502794575437785	0	0	0.4058748943364328	0.03644932627774193	IARS1
Spliceosome	3/150	0.9144017608221945	0.9502794575437785	0	0	0.5375836284927195	0.048105800469904494	RBMXL1;HSPA6;RBMX
Cytokine-cytokine receptor interaction	7/295	0.9162163207862317	0.9502794575437785	0	0	0.6390475915666359	0.055918443450687264	IL32;IL4R;CCL4L2;IFNA17;CD27;IL6ST;IL7R
Fc epsilon RI signaling pathway	1/68	0.9202772758355838	0.9502794575437785	0	0	0.39371822207643103	0.0327102152369458	MAP2K3
Chemokine signaling pathway	4/192	0.9229459950777259	0.9502794575437785	0	0	0.5600293470286134	0.0449057047621284	PLCB3;SHC1;CCL4L2;GNAQ
Adipocytokine signaling pathway	1/69	0.923193010820306	0.9502794575437785	0	0	0.38790804783451843	0.03100042956027967	IRS1
Non-alcoholic fatty liver disease	3/155	0.9249713963275292	0.9502794575437785	0	0	0.5197640278381905	0.04053767766470333	CASP7;IRS1;SDHA
Prolactin signaling pathway	1/70	0.9260022451247768	0.9502794575437785	0	0	0.3822662844401975	0.029388104343110743	SHC1
Ribosome	3/158	0.9307253454721681	0.9515624800722913	0	0	0.509624100239936	0.036586452045670695	RPL10;RPL34;RPL15
Synaptic vesicle cycle	1/78	0.9450798216200629	0.9606099342998234	0	0	0.3424075924075924	0.01934119682357302	CACNA1A
Shigellosis	5/246	0.948028330446259	0.9606099342998234	0	0	0.5453222071937828	0.029104333027060277	RPTOR;ACTR3C;PLCB3;CAPN1;DOCK1
Lysosome	2/128	0.950092307281942	0.9606099342998234	0	0	0.41800397371236436	0.02140018726172222	AP3D1;IGF2R
Neutrophil extracellular trap formation	3/189	0.9704560842319052	0.9775917907336104	0	0	0.4239980449657869	0.01271533166748078	PLCB3;ITGAL;SLC25A5
Ribosome biogenesis in eukaryotes	1/108	0.9820647741352482	0.9856620810002125	0	0	0.24602033480538155	0.004452478814551914	MDN1
Oxidative phosphorylation	1/133	0.9929501534339277	0.9929501534339277	0	0	0.19916541791541792	0.0014090583165914364	SDHA
