# Supplementary material for: Whole Exome Sequencing of Intracranial Epidermoid Cysts Reveals Immune-Associated Mechanistic and Potential Targets
Source: Cancers (Basel). 2024 Oct 15;16(20):3487. doi: 10.3390/cancers16203487 (PMC11506683; doi:10.3390/cancers16203487)
Supplement: Supplementary file 1 [file cancers-16-03487-s001.zip › Table S6_WikiPathways.txt]

Term	Overlap	P-value	Adjusted P-value	Old P-value	Old Adjusted P-value	Odds Ratio	Combined Score	Genes
Focal Adhesion PI3K Akt mTOR Signaling WP3932	27/303	1.895835990094796E-5	0.009649831260021845	0	0	2.6470178372352287	28.78172790747461	LAMA5;LAMA2;IRS1;LAMA1;COL11A2;LAMA3;TNC;ITGAL;HIF1A;THBS3;RPTOR;VTN;RELN;CREB3L1;KDR;EIF4EBP1;ITGB7;NOS1;IL4R;EGF;FN1;FGF14;COL5A3;COL6A2;ITGA7;IL7R;FGFR2
PI3K Akt Signaling WP4172	28/338	4.979595793103074E-5	0.009649831260021845	0	0	2.443090515852929	24.20510677657133	LAMA5;LAMA2;IRS1;FLT3;LAMA1;LAMA3;TNC;THBS3;RPTOR;VTN;RELN;CREB3L1;KDR;EIF4EBP1;ITGB7;MCL1;IL4R;EGF;IFNA17;FN1;RBL2;FGF14;COL6A2;COL4A5;ITGA7;IL7R;PIK3AP1;FGFR2
Cancer Pathways WP5434	37/507	5.282754339428018E-5	0.009649831260021845	0	0	2.1388420858442996	21.06433890296197	NOTCH2;CAMK2B;NOTCH3;LAMA5;NOTCH1;LAMA2;FLT3;CALML6;LAMA1;LAMA3;LRP5;BRCA2;HIF1A;PLD2;CASP7;ERBB2;E2F3;JAG2;TCF7L2;JAG1;IL4R;EGF;DAPK2;IFNA17;FN1;KIF7;MSH6;AR;PLCB3;SMO;GNAQ;GNAS;COL4A5;IL6ST;IL7R;FGFR2;PPARD
Focal Adhesion WP306	19/199	1.2922278626508962E-4	0.014150623013336803	0	0	2.8382550860719875	25.413658323262105	LAMA5;LAMA2;SHC1;LAMA1;EGF;LAMA3;FN1;TNC;THBS3;VTN;RELN;COL5A3;COL6A2;ERBB2;KDR;ITGA7;ITGB7;PAK3;DOCK1
OSX And miRNAs In Tooth Development WP3971	5/15	1.40518760829306E-4	0.014150623013336803	0	0	13.301795580110497	117.98918210265636	NOTCH2;NOTCH3;NOTCH1;HNF1A;DSPP
Alpha 6 Beta 4 Signaling WP244	7/33	1.549338286131767E-4	0.014150623013336803	0	0	7.176379714468357	62.95488035070545	LAMA5;LAMA2;IRS1;LAMA1;SHC1;LAMA3;EIF4EBP1
Epithelial To Mesenchymal Transition In Colorectal Cancer WP4239	16/160	2.543680630436518E-4	0.019913385506845883	0	0	2.9806763285024154	24.670248039971	MAP2K3;NOTCH2;JAG2;NOTCH3;NOTCH1;JAG1;SHC1;PDCD6;FN1;LRP5;HIF1A;MMP9;CLDN22;VTN;CLDN24;COL4A5
Neovascularization Processes WP4331	7/37	3.289911694463119E-4	0.022535895107072365	0	0	6.218236380424746	49.867020100188704	NOTCH3;NOTCH1;JAG1;KDR;HIF1A;MMP9;EPHB4
15Q11Q13 Copy Number Variation WP5407	8/58	0.001147328601103746	0.06473739600853379	0	0	4.265409153952843	28.87818061396205	TRPM1;GOLGA8T;FANCD2;GOLGA8H;GOLGA8K;GOLGA8J;CDC42BPB;GOLGA8O
Primary Focal Segmental Glomerulosclerosis FSGS WP2572	9/72	0.0011813393432214196	0.06473739600853379	0	0	3.811111111111111	25.69110568341504	CAMK2B;LAMA5;VTN;KIRREL2;NOTCH1;JAG1;LRP5;COL4A5;LIMS1
Pleural Mesothelioma WP5087	29/437	0.0014814002253729038	0.07342329925112374	0	0	1.9153606442577031	12.478129353082448	LAMA5;LAMA2;SHC1;FLT3;LAMA1;KMT2C;LAMA3;LRP5;HIF1A;RPTOR;CDH3;PRB1;RPS6KA1;EIF4EBP1;KDR;PAK3;TEAD2;MAP3K4;PAK5;MCL1;MAP2K3;TCF7L2;EGF;FN1;MMP9;FGF14;COL4A5;CDH15;FGFR2
Allograft Rejection WP2328	10/90	0.001607809472652345	0.07342329925112374	0	0	3.336404728789986	21.462699934404938	CASP7;HLA-DRB5;HLA-B;HLA-DPB1;HLA-C;HLA-A;HLA-DQA2;HLA-DQA1;HLA-DRB1;HLA-DQB1
Cytosine Methylation WP3585	3/8	0.0023540986989871175	0.09764138234541832	0	0	15.922314049586777	96.35543339404369	TDG;TET2;TET1
Canonical And Non Canonical Notch Signaling WP3845	5/27	0.002628971469144163	0.09764138234541832	0	0	6.042503766951281	35.89949730388317	NOTCH2;JAG2;NOTCH3;NOTCH1;JAG1
Ebola Virus Infection In Host WP4217	12/129	0.0026846309297885607	0.09764138234541832	0	0	2.7399063047598613	16.220826230308163	HLA-DRB5;PRKRA;HLA-B;HLA-DPB1;ICAM3;HLA-C;HLA-A;HLA-DQA2;IKBKE;HLA-DQA1;HLA-DRB1;HLA-DQB1
Amplification And Expansion Of Oncogenic Pathways WP3678	4/17	0.002850843280158199	0.09764138234541832	0	0	8.17315649867374	47.895844925990176	TCF7L2;NOTCH1;JAG1;TNC
Hippo Signaling Regulation WP4540	10/98	0.003037803987253727	0.09792450500088484	0	0	3.031830825641674	17.57437240481889	TCF7L2;PLCB3;CDH3;FLT3;GNAQ;KDR;GNAS;CDH15;FGFR2;TEAD2
Inflammatory Response Pathway WP453	5/30	0.004241462749950115	0.12167566967209845	0	0	5.316574585635359	29.04363395625486	LAMA5;VTN;IL4R;FN1;THBS3
Overview Of Nanoparticle Effects WP3287	4/19	0.004381813515772846	0.12167566967209845	0	0	7.082666666666666	38.46095235702954	CDH3;LAMA3;FN1;NFRKB
Hippo Merlin Signaling Dysregulation WP4541	11/120	0.004440717871244469	0.12167566967209845	0	0	2.69328665252613	14.589370133499962	CDH3;FLT3;KDR;ITGA7;ITGB7;CDH15;ITGAL;PAK3;FGFR2;TEAD2;PAK5
Notch Signaling WP268	6/44	0.004980381780318186	0.12996424836258885	0	0	4.200262065953265	22.27083419717936	NOTCH2;JAG2;NOTCH3;NOTCH1;JAG1;DTX2
15Q13 3 Copy Number Variation Syndrome WP4942	4/20	0.005321405090300954	0.13255136315840557	0	0	6.639655172413793	34.765353304583535	TRPM1;FANCD2;GOLGA8H;GOLGA8O
NAD Metabolism Sirtuins And Aging WP3630	3/11	0.006390880201030583	0.14745762513959504	0	0	9.949896694214877	50.27566657864173	SIRT1;ROS1;HIF1A
Fluoropyrimidine Activity WP1601	5/33	0.006457998181296134	0.14745762513959504	0	0	4.746201657458563	23.932417570518478	RRM1;TDG;DPYD;GGH;CES1
Vitamin D Receptor Pathway WP2877	14/186	0.008370763549416998	0.1834871370032206	0	0	2.174223450967637	10.399332886743725	LRP5;KRT34;HNF1A;ADRB2;TRAK1;HIF1A;LCE1D;STS;CYP2D6;HLA-DQA2;EPHB4;HLA-DQA1;HLA-DRB1;PPARD
Angiogenesis WP1539	4/24	0.010402196378015616	0.20534017349371878	0	0	5.310620689655172	24.24690430575759	KDR;HIF1A;MMP9;FGFR2
Mammary Gland Development Pathway Puberty Stage 2 Of 4 WP2814	3/13	0.010491833682160813	0.20534017349371878	0	0	7.959090909090909	36.27083535806902	EGF;ERBB2;FN1
Vitamin B12 Disorders WP4271	3/13	0.010491833682160813	0.20534017349371878	0	0	7.959090909090909	36.27083535806902	TCN2;TCN1;MTR
Integrin Mediated Cell Adhesion WP185	9/101	0.011461549522194721	0.21658376338492094	0	0	2.605842391304348	11.644877379408241	MAP2K3;CAPN9;SHC1;ITGA7;ITGB7;CAPN1;ITGAL;PAK3;DOCK1
Oncostatin M Signaling WP2374	6/56	0.015888761787160033	0.29023471531212325	0	0	3.190207468879668	13.214296255159269	CASP7;IRS1;SHC1;TYK2;IL6ST;HIF1A
G Protein Signaling WP35	8/91	0.017937616280516454	0.30911315116742877	0	0	2.5651120431796532	10.31394436146906	AKAP12;AKAP13;GNAZ;PLCB3;GNAQ;GNAS;AKAP6;AKAP5
SCFA And Skeletal Muscle Substrate Metabolism WP4030	2/6	0.018050402987879053	0.30911315116742877	0	0	13.251031636863823	53.19742290058695	FFAR3;PPARD
Corticotropin Releasing Hormone Signaling WP2355	8/92	0.019041188550229387	0.31619913107653647	0	0	2.5344429033749423	10.039310604488959	GNAZ;CYP21A2;GNAQ;KRT1;KRT14;GNAS;TBX19;CACNA1H
Renin Angiotensin Aldosterone System RAAS WP4756	5/44	0.021321812129758855	0.3408567496771439	0	0	3.4055815271284886	13.104761788589116	CAMK2B;CALML6;CYP21A2;CREB3L1;GNAQ
NOTCH1 Regulation Of Endothelial Cell Calcification WP3413	3/17	0.02239204924886347	0.3408567496771439	0	0	5.683884297520661	21.59335681737847	JAG2;NOTCH1;JAG1
ERK Pathway In Huntington 39 S Disease WP3853	3/17	0.02239204924886347	0.3408567496771439	0	0	5.683884297520661	21.59335681737847	CASP7;EGF;HTT
TAR Syndrome WP5362	6/62	0.02509050323498411	0.3602398408455565	0	0	2.8475103734439835	10.493832769837672	FLT3;HLA-B;HLA-C;HLA-A;SIRT1;CFTR
Type I Interferon Induction And Signaling SARS CoV 2 Infection WP4868	4/31	0.025223564614743645	0.3602398408455565	0	0	3.9323627075351215	14.471002815817599	TYK2;IRAK4;TLR6;IKBKE
Breast Cancer Pathway WP4262	11/154	0.025637506921490336	0.3602398408455565	0	0	2.049282194128991	7.507952890927582	NOTCH2;JAG2;NOTCH3;TCF7L2;NOTCH1;SHC1;EGF;ERBB2;LRP5;E2F3;BRCA2
Oxidation By Cytochrome P450 WP43	6/63	0.026908018671797058	0.3686398558036197	0	0	2.7974084589066024	10.113557367028346	CYP2A7;CYP2D6;CYP4F2;CYP4A11;CYP4B1;CYP2F1
Hair Follicle Development Organogenesis Part 2 Of 3 WP2839	4/32	0.028020419141796937	0.37451682170011513	0	0	3.7917241379310345	13.554738030207657	LAMA5;SMO;LRP5;FGFR2
Extracellular Vesicles In The Crosstalk Of Cardiac Cells WP4300	3/19	0.03024140927674435	0.3774447513069173	0	0	4.9728822314049586	17.39784294554653	EGF;KDR;MMP9
Nuclear Receptors In Lipid Metabolism And Toxicity WP299	4/33	0.030994550746005985	0.3774447513069173	0	0	3.660784780023781	12.717360854502417	RARG;CYP4A11;CYP4B1;PPARD
Cardiomyocyte Signaling Converging On Titin WP5344	4/33	0.030994550746005985	0.3774447513069173	0	0	3.660784780023781	12.717360854502417	FHL2;ADRB1;ADRB2;TTN
Monoamine GPCRs WP58	4/33	0.030994550746005985	0.3774447513069173	0	0	3.660784780023781	12.717360854502417	HTR1A;ADRB1;ADRB2;DRD4
Polycystic Kidney Disease Pathway WP2571	7/84	0.03351168104021509	0.39922611326169277	0	0	2.4167715940569128	8.20702091732704	EGF;GNAQ;RPS6KA1;ERBB2;KDR;GNAS;CFTR
Metapathway Biotransformation Phase I And II WP702	12/183	0.036194191399138965	0.4212006583884841	0	0	1.8693875553598083	6.204229285159947	CYP2A7;NAA30;CYP2D6;CYP21A2;CYP4F2;UGT1A5;UGT2B28;CYP4B1;CYP2F1;HS6ST1;GAL3ST3;SULT1A2
Pathogenesis Of SARS CoV 2 Mediated By Nsp9 Nsp10 Complex WP4884	3/21	0.03934779988390324	0.4212006583884841	0	0	4.419880624426079	14.299707042172393	HLA-DRB5;CD8B;HLA-DRB1
Eicosanoid Metab Via Cytochrome P450 Monooxygenases Pathway WP4720	2/9	0.04029353061753001	0.4212006583884841	0	0	7.570839064649244	24.314236866099883	CYP4F2;CYP4A11
Acetaminophen In Analgesia And Antipyresis WP5444	2/9	0.04029353061753001	0.4212006583884841	0	0	7.570839064649244	24.314236866099883	HTR1A;CACNA1H
Cardiac Progenitor Differentiation WP2406	5/53	0.04326755337635425	0.4212006583884841	0	0	2.7657401012891345	8.685398204012586	MESP1;NOTCH1;KDR;NANOG;TBXT
Pancreatic Adenocarcinoma Pathway WP4263	7/89	0.04376063020446631	0.4212006583884841	0	0	2.268816296196203	7.09917319974213	EGF;ERBB2;E2F3;BRCA2;PAK3;DUSP6;PAK5
miRNA Targets In ECM And Membrane Receptors WP2911	3/22	0.04436307487917805	0.4212006583884841	0	0	4.187037842540235	13.044079141404685	COL6A2;COL5A3;FN1
PKC Gamma Calcium Signaling In Ataxia WP4760	3/22	0.04436307487917805	0.4212006583884841	0	0	4.187037842540235	13.044079141404685	PLCB3;GNAQ;CACNA1A
Parkin Ubiquitin Proteasomal System Pathway WP2359	6/71	0.04460917648311434	0.4212006583884841	0	0	2.4520906479412705	7.625549971195511	TUBB8;PRKN;PSMD9;TUBA3E;PSMD11;HSPA6
Melatonin Metabolism And Effects WP3298	4/37	0.04468447159217321	0.4212006583884841	0	0	3.2163845350052247	9.996938786211103	PER3;CYP2D6;ADRB1;SIRT1
ErbB Signaling WP673	7/90	0.04602761795686561	0.4212006583884841	0	0	2.2413643493642157	6.90007079409795	CAMK2B;SHC1;EGF;ERBB2;EIF4EBP1;PAK3;PAK5
Interferon Type I Signaling WP585	5/54	0.04631221740123071	0.4212006583884841	0	0	2.7091554853985795	8.323472441228482	RPTOR;MAP2K3;IRS1;EIF4EBP1;TYK2
Notch Signaling WP61	5/54	0.04631221740123071	0.4212006583884841	0	0	2.7091554853985795	8.323472441228482	NOTCH2;JAG2;NOTCH3;NOTCH1;JAG1
Relevant Molecular Pathways And Targeted Agents In TNBC WP5215	4/38	0.048556858473261175	0.4212006583884841	0	0	3.1216227180527385	9.442970617761395	RPTOR;AR;IRS1;EIF4EBP1
Mammary Gland Development Pathway Involution Stage 4 Of 4 WP2815	2/10	0.049172862621054005	0.4212006583884841	0	0	6.62414030261348	19.954648881232355	IL6ST;MMP9
Cardiac Hypertrophic Response WP2795	5/55	0.04948109856515401	0.4212006583884841	0	0	2.6548342541436463	7.980868566503684	MAP2K3;MEF2A;EGF;IKBKE;FGFR2
Cancer Immunotherapy By PD 1 Blockade WP4585	3/23	0.04967939814908314	0.4212006583884841	0	0	3.977479338842975	11.941049084215889	CD8B;HLA-A;HLA-DRB1
Head And Neck Squamous Cell Carcinoma WP4674	6/73	0.04994754020073443	0.4212006583884841	0	0	2.378646188146405	7.128284129365308	RPTOR;NOTCH2;NOTCH1;ERBB2;EIF4EBP1;FGFR2
Calcium Regulation In Cardiac Cells WP536	10/151	0.04995993210812311	0.4212006583884841	0	0	1.886978565580643	5.654395339685873	CAMK2B;GNAZ;PLCB3;GNAQ;GNAS;CACNA1A;ADRB1;ADRB2;CACNA1S;CACNA1E
Burn Wound Healing WP5055	6/74	0.05275736697060433	0.4380460166650178	0	0	2.3435440566268	6.894828146494526	FLG;FOXE1;EGF;TNC;MMP9;FGFR2
Neural Crest Cell Migration During Development WP4564	4/40	0.05683829279339278	0.45804977133498886	0	0	2.9478927203065135	8.453215064572852	PAK3;MMP9;EPHB4;PAK5
Bladder Cancer WP2828	4/40	0.05683829279339278	0.45804977133498886	0	0	2.9478927203065135	8.453215064572852	EGF;DAPK2;ERBB2;MMP9
Small Cell Lung Cancer WP4658	7/95	0.05847949500564852	0.4644458443926868	0	0	2.1134632334424577	6.000289292385933	LAMA5;LAMA2;LAMA1;LAMA3;FN1;COL4A5;E2F3
Thyroid Stimulating Hormone TSH Signaling WP2032	5/58	0.05973488873750499	0.46763884325932475	0	0	2.504169707078078	7.056347134131482	MAP2K3;RBL2;GNAQ;RPS6KA1;GNAS
Hypothesized Pathways In Pathogenesis Of Cardiovascular Disease WP3668	3/25	0.061189100998896725	0.4722764415126114	0	0	3.6155146506386178	10.100974913628724	FBN2;FBN3;SHC1
Markers Of Kidney Cell Lineage WP5236	5/59	0.06340162289537964	0.4825567964815005	0	0	2.457668303662779	6.7789024792533015	NOTCH1;JAG1;TNC;KDR;HNF1A
Osteoblast Differentiation And Related Diseases WP4787	8/118	0.06686895351583176	0.49223306878870815	0	0	1.9327701424788803	5.228182842833115	NOTCH2;JAG2;NOTCH3;NOTCH1;JAG1;SMO;LRP5;FGFR2
Development Of Ureteric Derived Collecting System WP5053	5/60	0.06719221847998343	0.49223306878870815	0	0	2.4128578603716724	6.51519356974127	RARG;FRAS1;SMO;FREM1;FGFR2
Wnt Beta Catenin Signaling In Leukemia WP3658	3/26	0.06736766452400203	0.49223306878870815	0	0	3.458138699245419	9.328640826782136	FLT3;LRP5;PPARD
22Q11 2 Copy Number Variation Syndrome WP4657	8/119	0.06952228218203287	0.5012922452072895	0	0	1.9152578375879348	5.106284187043532	TSKS;PRKN;RELN;LRRC74B;PI4KA;CDH15;MED15;FGFR2
Neural Crest Cell Migration In Cancer WP4565	4/43	0.07058194189831107	0.5023234306529152	0	0	2.7207073386383733	7.212543318936755	PAK3;MMP9;EPHB4;PAK5
Proteasome Degradation WP183	5/62	0.07514256746810595	0.5266369531654642	0	0	2.327953862556945	6.025601446960808	PSMD9;PSMD11;HLA-B;HLA-C;HLA-A
Neural Crest Differentiation WP2064	7/101	0.07592029069356145	0.5266369531654642	0	0	1.9779424765721696	5.09927672347964	NOTCH2;NOTCH3;NOTCH1;OLIG3;COL11A2;HOXB1;FGFR2
Glioblastoma Signaling WP2261	6/82	0.07863955876109315	0.538680977513488	0	0	2.0959816553832713	5.329830699640533	MAP2K3;MSH6;IRS1;ERBB2;BRCA2;FGFR2
Eicosanoid Metabolism Via Lipooxygenases LOX WP4721	3/28	0.08053077730270211	0.5448255057022315	0	0	3.1811570247933885	8.013703053497151	CYP4F2;CYP4A11;PPARD
MicroRNAs In Cardiomyocyte Hypertrophy WP1544	6/83	0.08229921848582619	0.5499996552467409	0	0	2.068653338362882	5.166241746991346	MAP2K3;EGF;LRP5;IL6ST;IKBKE;FGFR2
Translation Inhibitors In Chronically Activated PDGFRA Cells WP4566	4/46	0.08586233860894939	0.5608861471408716	0	0	2.525977011494253	6.201298770168493	RPTOR;MAP2K3;RPS6KA1;EIF4EBP1
EGFR Tyrosine Kinase Inhibitor Resistance WP4806	6/84	0.08605210816019683	0.5608861471408716	0	0	2.042025747419938	5.008685362895167	SHC1;EGF;ERBB2;KDR;EIF4EBP1;FGFR2
Pathways Affected In Adenoid Cystic Carcinoma WP3651	5/65	0.08797787558199217	0.5608861471408716	0	0	2.211210865561694	5.374723715485668	MAGI1;KDM6B;NOTCH1;KMT2C;ERBB2
Acute Viral Myocarditis WP4298	6/85	0.08989766090869768	0.5608861471408716	0	0	2.0160722727033984	4.856886157985816	CASP7;LAMA2;NOS1;PABPC1;ITGAL;MMP9
Mechanoreg And Pathology Of YAP TAZ Hippo And Non Hippo Mechs WP4534	4/47	0.09128484557464614	0.5608861471408716	0	0	2.4671050521251003	5.905683269758312	ITGB7;PAK3;TEAD2;PAK5
AGE RAGE Pathway WP2324	5/66	0.092494407547213	0.5608861471408716	0	0	2.1748482927271082	5.177459276737889	IRS1;SHC1;IRAK4;MMP9;HIF1A
Primary Ovarian Insufficiency WP5316	10/170	0.09326871639736556	0.5608861471408716	0	0	1.6612482614742698	3.9409302913204134	NOTCH2;FOXE1;RPL10;KDR;GNAS;DBH;BRCA2;ZP3;SIRT1;HLA-DRB1
GPR143 In Melanocytes And Retinal Pigment Epithelium Cells WP4941	3/30	0.09470789730600924	0.5608861471408716	0	0	2.9452096724823997	6.941735173448085	PLCB3;GNAQ;GNAS
RAC1 PAK1 P38 MMP2 Pathway WP3303	5/68	0.10187620841112675	0.5608861471408716	0	0	2.1055862492326582	4.809152351780183	CASP7;ERBB2;EIF4EBP1;FN1;NOS1
Acute Myeloid Leukemia WP5293	5/68	0.10187620841112675	0.5608861471408716	0	0	2.1055862492326582	4.809152351780183	TCF7L2;FLT3;EIF4EBP1;DUSP6;PPARD
Biomarkers For Pyrimidine Metabolism Disorders WP4584	2/15	0.1018869832651237	0.5608861471408716	0	0	4.075335943286425	9.307623438202679	RRM1;DPYD
FOXP3 In COVID 19 WP5063	2/15	0.1018869832651237	0.5608861471408716	0	0	4.075335943286425	9.307623438202679	IL6ST;IL7R
Prostaglandin And Leukotriene Metabolism In Senescence WP5122	3/31	0.10215265249509622	0.5608861471408716	0	0	2.8398760330578514	6.478572251369507	GNAQ;GNAS;SIRT1
Toll Like Receptor Signaling Related To MyD88 WP3858	3/31	0.10215265249509622	0.5608861471408716	0	0	2.8398760330578514	6.478572251369507	IRAK4;TLR6;IKBKE
Eicosanoid Metabolism Via Cyclooxygenases COX WP4719	3/31	0.10215265249509622	0.5608861471408716	0	0	2.8398760330578514	6.478572251369507	CYP4F2;CYP4A11;PPARD
SARS Coronavirus And Innate Immunity WP4912	3/31	0.10215265249509622	0.5608861471408716	0	0	2.8398760330578514	6.478572251369507	IFNA17;TYK2;IKBKE
CAMKK2 Pathway WP4874	7/110	0.10719307136832779	0.5608861471408716	0	0	1.8042653900976253	4.02914774091453	RPTOR;KDR;NOS1;HIF1A;SIRT1;TBXT;RHD
Synaptic Signaling Associated With Autism Spectrum Disorder WP4539	4/50	0.10849376370102613	0.5608861471408716	0	0	2.305847076461769	5.121430668407083	RPTOR;CAMK2B;GRIN3A;EIF4EBP1
Osteoarthritic Chondrocyte Hypertrophy WP5373	4/50	0.10849376370102613	0.5608861471408716	0	0	2.305847076461769	5.121430668407083	ACAN;KDR;HIF1A;FGFR2
Translation Factors WP107	4/50	0.10849376370102613	0.5608861471408716	0	0	2.305847076461769	5.121430668407083	EIF5B;EIF4EBP1;PABPC1;EIF3F
IL4 Signaling WP395	4/50	0.10849376370102613	0.5608861471408716	0	0	2.305847076461769	5.121430668407083	IL4R;IRS1;SHC1;TYK2
Angiopoietin Like Protein 8 Regulatory Pathway WP3915	8/132	0.10978820261043541	0.5608861471408716	0	0	1.7133014182810613	3.785029262578759	MAP2K3;RPTOR;IRS1;SHC1;RPS6KA1;EIF4EBP1;FLOT2;MAP3K4
13Q12 12 Copy Number Variation WP5406	3/32	0.10982150918630947	0.5608861471408716	0	0	2.7418067825591335	6.056373917086042	ATXN1;C1QTNF9;C1QTNF9B
Monoamine Transport WP727	3/32	0.10982150918630947	0.5608861471408716	0	0	2.7418067825591335	6.056373917086042	RBL2;DBH;NOS1
Major Receptors Targeted By Epinephrine And Norepinephrine WP4589	2/16	0.11373604826944173	0.5608861471408716	0	0	3.78404401650619	8.226038237026623	ADRB1;ADRB2
SREBF And miR33 In Cholesterol And Lipid Homeostasis WP2011	2/16	0.11373604826944173	0.5608861471408716	0	0	3.78404401650619	8.226038237026623	SIRT1;MED15
Airway Smooth Muscle Cell Contraction WP4962	2/16	0.11373604826944173	0.5608861471408716	0	0	3.78404401650619	8.226038237026623	GNAQ;ADRB2
Hedgehog Signaling WP47	2/16	0.11373604826944173	0.5608861471408716	0	0	3.78404401650619	8.226038237026623	SMO;KIF7
ID Signaling WP53	2/16	0.11373604826944173	0.5608861471408716	0	0	3.78404401650619	8.226038237026623	RBL2;ELK3
MAPK Signaling WP382	13/246	0.11639231231824503	0.5608861471408716	0	0	1.483527944949289	3.190755275490903	MAP2K3;EGF;HSPA6;CACNA1A;CACNA1E;DUSP16;DUSP6;CACNA1H;FGF14;MAP3K20;CACNA1S;MAP3K4;FGFR2
Leptin Signaling WP2034	5/71	0.11679551774312362	0.5608861471408716	0	0	2.009563870751716	4.315197961796989	IRS1;SHC1;RPS6KA1;ERBB2;EIF4EBP1
Type I Collagen Synthesis Osteogenesis Imperfecta WP4786	3/33	0.1177042097102194	0.5608861471408716	0	0	2.650275482093664	5.670477738236294	CREB3L1;LRP5;P3H2
BDNF TrkB Signaling WP3676	3/33	0.1177042097102194	0.5608861471408716	0	0	2.650275482093664	5.670477738236294	SHC1;RPS6KA1;EIF4EBP1
Prostaglandin And Leukotriene Metabolism In Senescence WP5321	3/34	0.12579036599164797	0.565586562936322	0	0	2.5646494268195146	5.316873515985819	GNAQ;GNAS;SIRT1
Cohesin Complex Cornelia De Lange Syndrome WP5117	3/34	0.12579036599164797	0.565586562936322	0	0	2.5646494268195146	5.316873515985819	ESPL1;PDS5B;AURKB
TGF Beta In Thyroid Cells For Epithelial Mesenchymal Transition WP3859	2/17	0.12591525671210088	0.565586562936322	0	0	3.531591013296653	7.317972771307216	TNC;FN1
MAP3K1 Role In Promoting And Blocking Gonadal Determination WP4872	2/17	0.12591525671210088	0.565586562936322	0	0	3.531591013296653	7.317972771307216	MAP3K4;FGFR2
miR 509 3P Alteration Of YAP1 ECM Axis WP3967	2/17	0.12591525671210088	0.565586562936322	0	0	3.531591013296653	7.317972771307216	FN1;TEAD2
Fatty Acid Omega Oxidation WP206	2/17	0.12591525671210088	0.565586562936322	0	0	3.531591013296653	7.317972771307216	CYP2D6;CYP4A11
Serotonin And Anxiety WP3947	2/17	0.12591525671210088	0.565586562936322	0	0	3.531591013296653	7.317972771307216	CAMK2B;HTR1A
EGF EGFR Signaling WP437	9/159	0.12757584866217614	0.5683867078607522	0	0	1.5934166666666667	3.280915345354121	MEF2A;USP8;SHC1;EGF;RPS6KA1;ERBB2;EIF4EBP1;MAP3K4;PLD2
Arrhythmogenic Right Ventricular Cardiomyopathy WP2118	5/74	0.1326843384416603	0.5758169399987649	0	0	1.9218912643125952	3.881802086762715	TCF7L2;LAMA2;ITGA7;ITGB7;CACNA1S
16P11 2 Proximal Deletion Syndrome WP4949	5/74	0.1326843384416603	0.5758169399987649	0	0	1.9218912643125952	3.881802086762715	MAP2K3;KMT2D;PARP4;PAXIP1;KMT2C
Vitamin B12 Metabolism WP1533	4/54	0.13349374220203772	0.5758169399987649	0	0	2.120937931034483	4.270934147878228	TCN2;TCN1;MTR;PLG
Embryonic Stem Cell Pluripotency Pathways WP3931	7/117	0.1356003836561349	0.5758169399987649	0	0	1.688831528582221	3.3743581391022195	MAP2K3;FGF14;EGF;LRP5;HNF1A;IL6ST;FGFR2
Genes Associated With The Development Of Rheumatoid Arthritis WP5033	2/18	0.13838488284745382	0.5758169399987649	0	0	3.310694635488308	6.547615306902319	IL6ST;HLA-DRB1
Interactions Between LOXL4 And Oxidative Stress Pathway WP3670	2/18	0.13838488284745382	0.5758169399987649	0	0	3.310694635488308	6.547615306902319	FN1;SIRT1
Congenital Generalized Lipodystrophy WP5101	2/18	0.13838488284745382	0.5758169399987649	0	0	3.310694635488308	6.547615306902319	IRS1;HIF1A
Nephrogenesis WP5052	2/18	0.13838488284745382	0.5758169399987649	0	0	3.310694635488308	6.547615306902319	NOTCH2;JAG1
Neuroinflammation And Glutamatergic Signaling WP5083	8/140	0.139751191642036	0.5758169399987649	0	0	1.6087925019963856	3.165929315218011	CAMK2B;PLCB3;IL4R;GRIN3A;IRS1;NOS1;IL6ST;PSPH
Endoderm Differentiation WP2853	8/140	0.139751191642036	0.5758169399987649	0	0	1.6087925019963856	3.165929315218011	MAP2K3;RARG;NOTCH1;NKX2-1;TET1;NANOG;PABPC1;TOX
Host Pathogen Interaction Of Human Coronaviruses MAPK Signaling WP4877	3/36	0.14253110222255921	0.5828883881937496	0	0	2.4089656899574257	4.693135013229279	MAP2K3;RPS6KA1;MAP3K4
KCNQ2 Related Epilepsies WP5360	2/19	0.1511076512664318	0.6091045463771992	0	0	3.1157860668338864	5.888096520480844	AKAP5;SCN1B
Serotonin HTR1 Group And FOS Pathway WP722	3/37	0.15116463194762608	0.6091045463771992	0	0	2.3379922216820614	4.417369206637832	MAP2K3;GNAQ;HTR1A
Regulatory Circuits Of STAT3 Signaling WP4538	5/78	0.1552736503237684	0.618806452004086	0	0	1.816203738742148	3.382799755560084	RPTOR;PTPRD;TYK2;IL6ST;IL7R
Alzheimer 39 S Disease And miRNA Effects WP2059	13/261	0.15935822655635457	0.618806452004086	0	0	1.392700261308344	2.5578341546813133	CALML6;IRS1;LRP5;TUBB8;PSMD9;TUBA3E;PLCB3;CASP7;GNAQ;CAPN1;CACNA1S;NOS1;SLC25A5
Alzheimer 39 S Disease WP5124	13/261	0.15935822655635457	0.618806452004086	0	0	1.392700261308344	2.5578341546813133	CALML6;IRS1;LRP5;TUBB8;PSMD9;TUBA3E;PLCB3;CASP7;GNAQ;CAPN1;CACNA1S;NOS1;SLC25A5
Nuclear Receptors WP170	3/38	0.15995958713472244	0.618806452004086	0	0	2.271074380165289	4.162502513234008	AR;RARG;PPARD
G13 Signaling WP524	3/38	0.15995958713472244	0.618806452004086	0	0	2.271074380165289	4.162502513234008	RHPN2;PAK3;MAP3K4
Male Infertility WP4673	8/145	0.16034765727113176	0.618806452004086	0	0	1.549672494609069	2.836537523262576	USP8;AR;TCN2;VCX;MTR;NOS1;BRCA2;MMP9
Hematopoietic SC Gene Regulation By GABP Alpha Beta Complex WP3657	2/20	0.1640486112668858	0.6199906136155409	0	0	2.9425340058077336	5.318902355504345	FLT3;MCL1
Pyrimidine Metabolism And Related Diseases WP4225	2/20	0.1640486112668858	0.6199906136155409	0	0	2.9425340058077336	5.318902355504345	RRM1;DPYD
BMP Signaling In Eyelid Development WP3927	2/20	0.1640486112668858	0.6199906136155409	0	0	2.9425340058077336	5.318902355504345	NOTCH1;FGFR2
Wnt B Catenin Signaling Inhibitors Current Past Clinical Trials WP5442	1/5	0.16945481969785953	0.6274408188812637	0	0	6.616414835164835	11.745254097283752	LRP5
GLP 1 Secretion From Intestine To Portal Vein WP5446	1/5	0.16945481969785953	0.6274408188812637	0	0	6.616414835164835	11.745254097283752	GNAQ
SARS CoV 2 Altering Angiogenesis Via NRP1 WP5065	1/5	0.16945481969785953	0.6274408188812637	0	0	6.616414835164835	11.745254097283752	KDR
DNA IR Damage And Cellular Response Via ATR WP4016	5/81	0.17318165815851005	0.6304669458481783	0	0	1.744238877580692	3.0583731956284637	HERC2;FANCD2;CEP164;TOPBP1;BRCA2
10Q11 21Q11 23 Copy Number Variation Syndrome WP5352	4/60	0.17483782003488726	0.6304669458481783	0	0	1.893103448275862	3.3013764348169925	ARHGAP22;FRMPD2;ELOA;SIRT1
Host Pathogen Interaction Of Human CoVs Apoptosis WP4864	2/21	0.17717501762886761	0.6304669458481783	0	0	2.787519003836965	4.824128430333964	CASP7;MCL1
7Q11 23 Distal Copy Number Variation WP5401	2/21	0.17717501762886761	0.6304669458481783	0	0	2.787519003836965	4.824128430333964	DAPK2;ZP3
GNAQ Pathways In Port Wine Stain WP5437	2/21	0.17717501762886761	0.6304669458481783	0	0	2.787519003836965	4.824128430333964	MAP2K3;GNAQ
Type II Diabetes Mellitus WP1584	2/21	0.17717501762886761	0.6304669458481783	0	0	2.787519003836965	4.824128430333964	IRS1;CACNA1A
DYRK1A Involvement Regarding Cell Prolif In Brain Development WP5180	4/62	0.18949480508552752	0.6508949970670594	0	0	1.8276337693222355	3.0400744404688442	RPTOR;RBL2;NOTCH1;SIRT1
10Q22Q23 Copy Number Variation WP5402	4/62	0.18949480508552752	0.6508949970670594	0	0	1.8276337693222355	3.0400744404688442	OPN4;SUSD2;LDB3;PDS5B
Methionine De Novo And Salvage Pathway WP3580	2/22	0.19045621629049928	0.6508949970670594	0	0	2.6480055020632736	4.391274766788895	MTAP;MTR
NAD Biosynthetic Pathways WP3645	2/22	0.19045621629049928	0.6508949970670594	0	0	2.6480055020632736	4.391274766788895	PARP4;SIRT1
Sildenafil Treatment WP5294	2/22	0.19045621629049928	0.6508949970670594	0	0	2.6480055020632736	4.391274766788895	PRKN;NOS1
Endometrial Cancer WP4155	4/63	0.19696559171676659	0.6508949970670594	0	0	1.7965634132086499	2.918923695613065	TCF7L2;EGF;ERBB2;FGFR2
Clear Cell Renal Cell Carcinoma Pathways WP4018	5/85	0.19820799255260793	0.6508949970670594	0	0	1.6566816298342542	2.681237053983645	RPTOR;TOX2;KDR;HIF1A;PSPH
Somatroph Axis GH Relationship To Dietary Restriction And Aging WP4186	1/6	0.1997357199810248	0.6508949970670594	0	0	5.292857142857143	8.52552355774161	SIRT1
lncRNA Mediated Mechanisms Of Therapeutic Resistance WP3672	1/6	0.1997357199810248	0.6508949970670594	0	0	5.292857142857143	8.52552355774161	HIF1A
Mitochondrial Fatty Acid Synthesis Pathway WP4317	1/6	0.1997357199810248	0.6508949970670594	0	0	5.292857142857143	8.52552355774161	MECR
ROBO4 And VEGF Signaling Crosstalk WP3943	1/6	0.1997357199810248	0.6508949970670594	0	0	5.292857142857143	8.52552355774161	KDR
Vitamin A1 And A5 X Pathways WP5397	1/6	0.1997357199810248	0.6508949970670594	0	0	5.292857142857143	8.52552355774161	RARG
Metastatic Brain Tumor WP2249	1/6	0.1997357199810248	0.6508949970670594	0	0	5.292857142857143	8.52552355774161	E2F3
Arylamine Metabolism WP694	1/6	0.1997357199810248	0.6508949970670594	0	0	5.292857142857143	8.52552355774161	SULT1A2
Macrophage Stimulating Protein MSP Signaling WP5353	6/108	0.20149730139514999	0.6508949970670594	0	0	1.5595964526889594	2.498441218378442	SHC1;RPS6KA1;KDR;FN1;MMP9;DUSP6
Adipogenesis WP236	7/131	0.201919980841971	0.6508949970670594	0	0	1.4970623715485658	2.3951258276091583	MEF2A;RBL2;IRS1;HNF1A;IL6ST;HIF1A;PPARD
FGF23 Signaling In Hypophosphatemic Rickets Related Disorders WP4790	2/23	0.20386353596732854	0.6525940305646503	0	0	2.5217790004585052	4.010396367141666	ROS1;FGFR2
IL6 Signaling WP364	3/43	0.20599331831166	0.6525940305646503	0	0	1.9866735537190083	3.138768485849966	SHC1;TYK2;IL6ST
Cell Lineage Map For Neuronal Differentiation WP5417	7/132	0.20707936087614345	0.6525940305646503	0	0	1.4850083102493075	2.3383730481336116	GABBR2;NOTCH1;PCLO;TNC;HTR1A;NANOG;TBXT
DNA Damage Response Only ATM Dependent WP710	6/109	0.20721051335446924	0.6525940305646503	0	0	1.544374169117351	2.4308758756289515	RBL2;TCF7L2;IRS1;SHC1;ERBB2;MAP3K4
Genes Controlling Nephrogenesis WP4823	3/44	0.21554102899627253	0.6657379328478529	0	0	1.938117315057448	2.974242579865973	NOTCH2;KDR;FGFR2
IL11 Signaling WP2332	3/44	0.21554102899627253	0.6657379328478529	0	0	1.938117315057448	2.974242579865973	RPS6KA1;TYK2;IL6ST
Physiological And Pathological Hypertrophy Of The Heart WP1528	2/24	0.21737018456576063	0.6657379328478529	0	0	2.4070276353632614	3.6734935521285563	MAP2K3;IL6ST
Hippocampal Synaptogenesis And Neurogenesis WP5231	2/24	0.21737018456576063	0.6657379328478529	0	0	2.4070276353632614	3.6734935521285563	CAMK2B;RPS6KA1
Orexin Receptor Pathway WP5094	5/88	0.2177391757599865	0.6657379328478529	0	0	1.5965519536710377	2.433875398697623	GNAQ;RPS6KA1;EIF4EBP1;GNAS;HIF1A
Physico Chemical Features And Toxicity Associated Pathways WP3680	4/66	0.21988789387857915	0.6657379328478529	0	0	1.7093659621802002	2.589069677775714	SHC1;ERBB2;FN1;NOS1
Histone Modifications WP2369	4/66	0.21988789387857915	0.6657379328478529	0	0	1.7093659621802002	2.589069677775714	KMT2E;KMT2D;KMT2C;KMT2B
15Q25 Copy Number Variation WP5408	3/45	0.2251795065261774	0.6731980348100912	0	0	1.8918732782369145	2.820513254158094	EGF;AP3D1;HTT
TROP2 Regulatory Signaling WP5300	3/45	0.2251795065261774	0.6731980348100912	0	0	1.8918732782369145	2.820513254158094	NOTCH1;FN1;IGF2R
miRNA Targeting Cancer Growth And Vascularization Glioblastoma WP3593	1/7	0.22891406610727932	0.6731980348100912	0	0	4.410485347985348	6.502857540598286	HIF1A
Amino Acid Metabolism In Triple Negative Breast Cancer Cells WP5213	1/7	0.22891406610727932	0.6731980348100912	0	0	4.410485347985348	6.502857540598286	PSPH
COVID 19 Thrombosis And Anticoagulation WP4927	1/7	0.22891406610727932	0.6731980348100912	0	0	4.410485347985348	6.502857540598286	PLG
Ras Signaling WP4223	9/184	0.2297661373807463	0.6731980348100912	0	0	1.364	2.0060256357496575	RASA4B;CALML6;SHC1;FLT3;KDR;PAK3;FGFR2;PAK5;PLD2
4 Hydroxytamoxifen DEX And Retinoic Acids Regulation Of P27 WP3879	2/25	0.23095115062827948	0.6731980348100912	0	0	2.3022546498415166	3.3740671378746923	MAP2K3;EIF4EBP1
NO cGMP PKG Mediated Neuroprotection WP4008	3/46	0.23489930984004795	0.6810837131870173	0	0	1.8477801268498943	2.676691197504104	CAMK2B;PDE2A;NOS1
P53 Transcriptional Gene Network WP4963	5/91	0.23783425321905594	0.6859640566528561	0	0	1.540617371193627	2.212605801908605	RPTOR;TP53AIP1;NOTCH1;NANOG;ULBP2
Warburg Effect Mod By Deubiquitinating Enzymes And Substrates WP5216	2/26	0.24458310950537507	0.6904530012124092	0	0	2.206212746446584	3.1067890358658117	KDR;HIF1A
Cell Interactions Of The Pancreatic Cancer Microenvironment WP5284	2/26	0.24458310950537507	0.6904530012124092	0	0	2.206212746446584	3.1067890358658117	KDR;HLA-DRB1
EPO Receptor Signaling WP581	2/26	0.24458310950537507	0.6904530012124092	0	0	2.206212746446584	3.1067890358658117	IRS1;SHC1
Glucuronidation WP698	2/26	0.24458310950537507	0.6904530012124092	0	0	2.206212746446584	3.1067890358658117	UGT1A5;UGT2B28
Energy Metabolism WP1541	3/48	0.25454617943839275	0.6904530012124092	0	0	1.7654729109274563	2.4156489300728268	MEF2A;SIRT1;PPARD
Rett Syndrome WP4312	3/48	0.25454617943839275	0.6904530012124092	0	0	1.7654729109274563	2.4156489300728268	GABBR2;TAF1B;HTT
Intestinal Microbiome On Anticoag Response Of Vit K Antagonists WP5273	1/8	0.2570299493564443	0.6904530012124092	0	0	3.78021978021978	5.135665464252595	PPARD
Insulin Signaling In Adipocytes Diabetic Condition WP3635	1/8	0.2570299493564443	0.6904530012124092	0	0	3.78021978021978	5.135665464252595	IRS1
Insulin Signaling In Adipocytes Normal Condition WP3634	1/8	0.2570299493564443	0.6904530012124092	0	0	3.78021978021978	5.135665464252595	IRS1
Phase I Biotransformations Non P450 WP136	1/8	0.2570299493564443	0.6904530012124092	0	0	3.78021978021978	5.135665464252595	CES1
Mitochondrial Complex II Assembly WP4920	1/8	0.2570299493564443	0.6904530012124092	0	0	3.78021978021978	5.135665464252595	SDHA
Caloric Restriction And Aging WP4191	1/8	0.2570299493564443	0.6904530012124092	0	0	3.78021978021978	5.135665464252595	SIRT1
Effects Of Nitric Oxide WP1995	1/8	0.2570299493564443	0.6904530012124092	0	0	3.78021978021978	5.135665464252595	NOS1
Serine Metabolism WP4688	1/8	0.2570299493564443	0.6904530012124092	0	0	3.78021978021978	5.135665464252595	PSPH
Hepatitis C And Hepatocellular Carcinoma WP3646	3/49	0.2644554430966042	0.7059213117262372	0	0	1.72700323392023	2.297056777112183	CASP7;HNF1A;HIF1A
Toll Like Receptor Signaling WP75	5/95	0.2653645806854103	0.7059213117262372	0	0	1.4718385512584407	1.952615530007308	MAP2K3;IFNA17;IRAK4;TLR6;IKBKE
Spinal Cord Injury WP2431	6/119	0.2671454987983702	0.7072257649348158	0	0	1.4069694855506187	1.8571460164621012	ACAN;VCAN;PRB1;NOS1;ROS1;MMP9
Interactions Immune Cells And miRNAs In Tumor Microenvironment WP4559	2/28	0.2719146077634778	0.7095676431161231	0	0	2.0362924558247806	2.651796883018635	IL4R;IRAK4
Angiotensin II Receptor Type 1 Pathway WP5036	2/28	0.2719146077634778	0.7095676431161231	0	0	2.0362924558247806	2.651796883018635	IL6ST;HIF1A
TLR4 Signaling And Tolerance WP3851	2/28	0.2719146077634778	0.7095676431161231	0	0	2.0362924558247806	2.651796883018635	IRAK4;IKBKE
Prolactin Signaling WP2037	4/74	0.28389219721749726	0.7113417307315172	0	0	1.5133793103448276	1.9055877519983657	IRS1;SHC1;ERBB2;EIF4EBP1
SARS CoV 2 B 1 1 7 Variant Antagonises Innate Immune Activation WP5116	1/9	0.28412200528148757	0.7113417307315172	0	0	3.3075206043956045	4.162023636231217	IKBKE
Somitogenesis In The Context Of Spondylocostal Dysostosis WP4785	1/9	0.28412200528148757	0.7113417307315172	0	0	3.3075206043956045	4.162023636231217	NOTCH1
Folate Alcohol And Cancer Pathway Hypotheses WP1589	1/9	0.28412200528148757	0.7113417307315172	0	0	3.3075206043956045	4.162023636231217	MTR
HIF1A And PPARG In Cardiac Hypertropthy WP2456	1/9	0.28412200528148757	0.7113417307315172	0	0	3.3075206043956045	4.162023636231217	HIF1A
15Q11 2 Copy Number Variation Syndrome WP4940	1/9	0.28412200528148757	0.7113417307315172	0	0	3.3075206043956045	4.162023636231217	TUBGCP3
Steroid Hormone Precursor Biosynthesis WP5277	1/9	0.28412200528148757	0.7113417307315172	0	0	3.3075206043956045	4.162023636231217	CYP21A2
Tgif Disruption Of Shh Signaling WP3674	1/9	0.28412200528148757	0.7113417307315172	0	0	3.3075206043956045	4.162023636231217	NKX2-1
One Carbon Metabolism WP241	2/29	0.2855751473739668	0.7113417307315172	0	0	1.9607723266595343	2.4573380581926503	TCN2;MTR
Kleefstra Syndrome WP5351	2/29	0.2855751473739668	0.7113417307315172	0	0	1.9607723266595343	2.4573380581926503	PAXIP1;KMT2C
17Q12 Copy Number Variation Syndrome WP5287	5/100	0.30069174288232764	0.7409317988492888	0	0	1.3940098865949404	1.6751393711517844	SLFN12;SLFN13;SLFN11;CCL4L2;ERBB2
NRP1 Triggered Signaling In Pancreatic Cancer WP5144	3/53	0.30446798158325494	0.7409317988492888	0	0	1.588512396694215	1.8890420215606538	EGF;KDR;MMP9
Regulation Of Actin Cytoskeleton WP51	7/150	0.3069396453179437	0.7409317988492888	0	0	1.2968638010189257	1.5317312118926594	FGF14;EGF;FN1;PAK3;DOCK1;FGFR2;PAK5
Arsenic Metabolism And Reactive Oxygen Species Generation WP5233	1/10	0.3102274665816523	0.7409317988492888	0	0	2.93986568986569	3.4409642897543136	SDHA
Type III Interferon Signaling WP2113	1/10	0.3102274665816523	0.7409317988492888	0	0	2.93986568986569	3.4409642897543136	TYK2
Neurotransmitter Disorders WP4220	1/10	0.3102274665816523	0.7409317988492888	0	0	2.93986568986569	3.4409642897543136	DBH
Trans Sulfuration Pathway WP2333	1/10	0.3102274665816523	0.7409317988492888	0	0	2.93986568986569	3.4409642897543136	MTR
Hepatitis B Infection WP4666	7/151	0.31277946755122504	0.7409317988492888	0	0	1.2877904739919976	1.4967433812614737	MAP2K3;CREB3L1;IFNA17;TYK2;IRAK4;IKBKE;MMP9
miRNA Regulation Of Prostate Cancer Signaling WP3981	2/31	0.31279858085171675	0.7409317988492888	0	0	1.825356922639093	2.1214221622082783	AR;CREB3L1
Base Excision Repair WP4752	2/31	0.31279858085171675	0.7409317988492888	0	0	1.825356922639093	2.1214221622082783	TDG;XRCC1
8P23 1 Copy Number Variation Syndrome WP5346	3/54	0.3145252887239222	0.7409317988492888	0	0	1.5572840706530546	1.801296152492195	RP1L1;MFHAS1;SLC35G5
1P36 Copy Number Variation Syndrome WP5345	5/102	0.3150312210435845	0.7409317988492888	0	0	1.365125021359002	1.576833429441735	VTN;CDK11A;MUSK;CALML6;ATAD3B
Prader Willi And Angelman Syndrome WP3998	5/102	0.3150312210435845	0.7409317988492888	0	0	1.365125021359002	1.576833429441735	GABRR1;HERC2;GOLGA6L2;TUBGCP3;ATP10A
Pathogenic Escherichia Coli Infection WP2272	3/55	0.32458926727660303	0.7501610330218158	0	0	1.527256834075016	1.7184612782985924	TUBB8;TUBA3E;NCL
PI3K AKT mTOR Signaling And Therapeutic In Prostate Cancer WP3844	2/32	0.32633038420200206	0.7501610330218158	0	0	1.7644199908298945	1.9758768381744365	RPTOR;EIF4EBP1
Regucalcin In Proximal Tubule Epithelial Kidney Cells WP4838	2/32	0.32633038420200206	0.7501610330218158	0	0	1.7644199908298945	1.9758768381744365	FFAR3;NOS1
Development And Heterogeneity Of The ILC Family WP3893	2/32	0.32633038420200206	0.7501610330218158	0	0	1.7644199908298945	1.9758768381744365	HNF1A;TOX
Endothelin Pathways WP2197	2/32	0.32633038420200206	0.7501610330218158	0	0	1.7644199908298945	1.9758768381744365	GNAS;ADRB1
SMC1 SMC3 Role In DNA Damage Cornelia De Lange Syndrome WP5118	1/11	0.3353822136685125	0.7501610330218158	0	0	2.6457417582417584	2.890431759243909	PAXIP1
Gene Regulatory Network Modeling Somitogenesis WP2854	1/11	0.3353822136685125	0.7501610330218158	0	0	2.6457417582417584	2.890431759243909	NOTCH1
PTF1A Related Regulatory Pathway WP4147	1/11	0.3353822136685125	0.7501610330218158	0	0	2.6457417582417584	2.890431759243909	NOTCH1
Serotonin Transporter Activity WP1455	1/11	0.3353822136685125	0.7501610330218158	0	0	2.6457417582417584	2.890431759243909	NOS1
PAFAH1B1 Copy Number Variation WP5409	1/11	0.3353822136685125	0.7501610330218158	0	0	2.6457417582417584	2.890431759243909	RELN
Inclusion Body Myositis WP5120	1/11	0.3353822136685125	0.7501610330218158	0	0	2.6457417582417584	2.890431759243909	SIRT1
ATR Signaling WP3875	1/11	0.3353822136685125	0.7501610330218158	0	0	2.6457417582417584	2.890431759243909	TOPBP1
Host Pathogen Interaction Of Human CoV Interferon Induction WP4880	2/33	0.33979013556715293	0.7508265898822573	0	0	1.707414473976128	1.8430294546201718	TYK2;IKBKE
Disruption Of Postsynaptic Signaling By CNV WP4875	2/33	0.33979013556715293	0.7508265898822573	0	0	1.707414473976128	1.8430294546201718	CAMK2B;RPH3A
MAPK Cascade WP422	2/33	0.33979013556715293	0.7508265898822573	0	0	1.707414473976128	1.8430294546201718	MAP2K3;PLCB3
Complement System In Neuronal Development And Plasticity WP5090	5/106	0.3439417705915468	0.7531847031204468	0	0	1.3107871560636726	1.3989807270018795	CRB2;VTN;PATJ;CASP7;ATP10A
Neurogenesis Regulation In The Olfactory Epithelium WP5265	3/57	0.3447092865723511	0.7531847031204468	0	0	1.4705387205387206	1.5662029476393144	NOTCH1;RELN;JAG1
TGF Beta Signaling Pathway WP366	6/132	0.35021275428409954	0.7531847031204468	0	0	1.2609497464269248	1.3230066818048214	MEF2A;MAP2K3;RBL2;SHC1;TNC;FN1
Leukocyte Intrinsic Hippo Pathway Functions WP4542	2/34	0.35316511889228347	0.7531847031204468	0	0	1.6539718019257221	1.7214862238276947	ITGAL;TEAD2
Purinergic Signaling WP4900	2/34	0.35316511889228347	0.7531847031204468	0	0	1.6539718019257221	1.7214862238276947	GNAZ;GNAS
Alstrom Syndrome WP5202	2/34	0.35316511889228347	0.7531847031204468	0	0	1.6539718019257221	1.7214862238276947	SMO;MYO5B
Thermogenesis WP4321	5/108	0.35846870201198733	0.7531847031204468	0	0	1.2852008796867458	1.3185054793684707	MAP2K3;RPTOR;CREB3L1;RPS6KA1;GNAS
SRF And miRs In Smooth Muscle Differentiation And Proliferation WP1991	1/12	0.3596208239408463	0.7531847031204468	0	0	2.4050949050949053	2.45970275192071	MEF2A
Bone Morphogenic Protein Signaling And Regulation WP1425	1/12	0.3596208239408463	0.7531847031204468	0	0	2.4050949050949053	2.45970275192071	TOB1
Octadecanoid Formation From Linoleic Acid WP5324	1/12	0.3596208239408463	0.7531847031204468	0	0	2.4050949050949053	2.45970275192071	CYP4A11
Irinotecan Pathway WP229	1/12	0.3596208239408463	0.7531847031204468	0	0	2.4050949050949053	2.45970275192071	CES1
Spina Bifida WP5150	1/12	0.3596208239408463	0.7531847031204468	0	0	2.4050949050949053	2.45970275192071	MTR
MET In Type 1 Papillary Renal Cell Carcinoma WP4205	3/59	0.3647746980360771	0.7531847031204468	0	0	1.4178719008264462	1.4298889063041502	ELOA;PAK3;PAK5
Androgen Receptor Network In Prostate Cancer WP2263	5/109	0.365740728765448	0.7531847031204468	0	0	1.2727767743306417	1.280197811266461	MSH6;RPTOR;AR;EIF4EBP1;DOCK1
Insulin Signaling WP481	7/160	0.3660742262038389	0.7531847031204468	0	0	1.211467781941955	1.2174271885911054	MAP2K3;IRS1;SHC1;RPS6KA1;EIF4EBP1;FLOT2;MAP3K4
ADHD And Autism ASD Pathways WP5420	15/370	0.373733223408624	0.7531847031204468	0	0	1.1194224168540656	1.1017501427186438	CNTNAP3;AMPD1;MTR;ADRB2;DBH;RPTOR;GRIN3A;TCN2;CYP2D6;TCN1;GNAQ;NOS1;PIK3AP1;SCN1B;DRD4
Factors And Pathways Affecting IGF1 Akt Signaling WP3850	2/36	0.3796149610525665	0.7531847031204468	0	0	1.5565175175985113	1.5076394437444238	RPTOR;IRS1
Target Of Rapamycin Signaling WP1471	2/36	0.3796149610525665	0.7531847031204468	0	0	1.5565175175985113	1.5076394437444238	RPTOR;EIF4EBP1
ncRNAs Involved In STAT3 Signaling In Hepatocellular Carcinoma WP4337	1/13	0.3829766187909092	0.7531847031204468	0	0	2.204555860805861	2.115891576443725	IL6ST
Methionine Metabol To Sulfur Amino As And Related Disorders WP4292	1/13	0.3829766187909092	0.7531847031204468	0	0	2.204555860805861	2.115891576443725	MTR
Vitamin K Metabolism And Activation Of Dependent Proteins WP5186	1/13	0.3829766187909092	0.7531847031204468	0	0	2.204555860805861	2.115891576443725	VKORC1L1
Cell Type Dependent Selectivity Of CCK2R Signaling WP3679	1/13	0.3829766187909092	0.7531847031204468	0	0	2.204555860805861	2.115891576443725	GNAQ
Nitric Oxide Metabolism In Cystic Fibrosis WP4947	1/13	0.3829766187909092	0.7531847031204468	0	0	2.204555860805861	2.115891576443725	NOS1
Mitochondrial Fission And Fusion WP4318	1/13	0.3829766187909092	0.7531847031204468	0	0	2.204555860805861	2.115891576443725	MTFP1
Homologous Recombination WP186	1/13	0.3829766187909092	0.7531847031204468	0	0	2.204555860805861	2.115891576443725	BRCA2
Osteopontin Signaling WP1434	1/13	0.3829766187909092	0.7531847031204468	0	0	2.204555860805861	2.115891576443725	MMP9
Krebs Cycle Disorders WP4236	1/13	0.3829766187909092	0.7531847031204468	0	0	2.204555860805861	2.115891576443725	DHTKD1
Purine Metabolism WP4792	1/13	0.3829766187909092	0.7531847031204468	0	0	2.204555860805861	2.115891576443725	AMPD1
HDAC6 Interactions In The Central Nervous System WP5426	5/112	0.38756026410861844	0.7531847031204468	0	0	1.2368978158723603	1.1724355528228891	PRKN;HTT;CCDC141;HIF1A;CFTR
Hair Follicle Development Cytodifferentiation Stage 3 Of 3 WP2840	4/87	0.39180847381372924	0.7531847031204468	0	0	1.2754798504362277	1.1951018471853436	NOTCH2;NOTCH1;FOXE1;FOXN1
Retinoblastoma Gene In Cancer WP2446	4/87	0.39180847381372924	0.7531847031204468	0	0	1.2754798504362277	1.1951018471853436	MSH6;RRM1;MCM7;E2F3
Photodynamic Therapy Induced HIF 1 Survival Signaling WP3614	2/37	0.3926692622451764	0.7531847031204468	0	0	1.5119669876203576	1.4133679815498266	HIF1A;MCL1
Thymic Stromal Lymphopoietin TSLP Signaling WP2203	2/37	0.3926692622451764	0.7531847031204468	0	0	1.5119669876203576	1.4133679815498266	EIF4EBP1;IL7R
Interferon Mediated Signaling WP4558	2/37	0.3926692622451764	0.7531847031204468	0	0	1.5119669876203576	1.4133679815498266	IFNA17;TYK2
IL5 Signaling WP127	2/37	0.3926692622451764	0.7531847031204468	0	0	1.5119669876203576	1.4133679815498266	SHC1;RPS6KA1
Cytoplasmic Ribosomal Proteins WP477	4/88	0.4000974857299621	0.7531847031204468	0	0	1.2602298850574714	1.1544298650539813	RPL10;RPL34;RPS6KA1;RPL15
T Cell Activation SARS CoV 2 WP5098	4/88	0.4000974857299621	0.7531847031204468	0	0	1.2602298850574714	1.1544298650539813	RPTOR;TYK2;HLA-DRB1;IRF2BPL
Regulation Sister Chromatid Sep At Meta-Anaphase Transition WP4240	1/14	0.40548170947823997	0.7531847031204468	0	0	2.0348689771766697	1.8368345363997207	ESPL1
Mod Of PI3K Akt mTOR Signaling By Bioactive Sphingolipids WP5192	1/14	0.40548170947823997	0.7531847031204468	0	0	2.0348689771766697	1.8368345363997207	HIF1A
H19 Rb E2F1 And CDK Beta Catenin In Colorectal Cancer WP3969	1/14	0.40548170947823997	0.7531847031204468	0	0	2.0348689771766697	1.8368345363997207	JAG1
Cancer Immunotherapy By CTLA4 Blockade WP4582	1/14	0.40548170947823997	0.7531847031204468	0	0	2.0348689771766697	1.8368345363997207	HLA-DRB1
Serotonin And Anxiety Related Events WP3944	1/14	0.40548170947823997	0.7531847031204468	0	0	2.0348689771766697	1.8368345363997207	HTR1A
Disorders Of Fructose Metabolism WP5178	1/14	0.40548170947823997	0.7531847031204468	0	0	2.0348689771766697	1.8368345363997207	SORD
Codeine And Morphine Metabolism WP1604	1/14	0.40548170947823997	0.7531847031204468	0	0	2.0348689771766697	1.8368345363997207	CYP2D6
Mineralocorticoid Biosynthesis WP5279	1/14	0.40548170947823997	0.7531847031204468	0	0	2.0348689771766697	1.8368345363997207	CYP21A2
Glucocorticoid Biosynthesis WP5280	1/14	0.40548170947823997	0.7531847031204468	0	0	2.0348689771766697	1.8368345363997207	CYP21A2
Parkinson 39 S Disease Pathway WP2371	2/38	0.40559757385859013	0.7531847031204468	0	0	1.4698914870854347	1.3264209768687882	PRKN;CASP7
Gastrin Signaling WP4659	5/115	0.40933329479582975	0.7531847031204468	0	0	1.2029758915118032	1.0745288060497578	JAG1;IRS1;SHC1;GNAQ;EIF4EBP1
3Q29 Copy Number Variation Syndrome WP4906	3/64	0.41438591739403097	0.7531847031204468	0	0	1.3013141850697738	1.1464025845457406	CASP7;SIRT1;HIF1A
G1 To S Cell Cycle Control WP45	3/64	0.41438591739403097	0.7531847031204468	0	0	1.3013141850697738	1.1464025845457406	MCM7;CREB3L1;E2F3
Kisspeptin Kisspeptin Receptor System In The Ovary WP4871	2/39	0.41839173515807143	0.7531847031204468	0	0	1.430090337930778	1.246090796210549	PLCB3;MMP9
Ovarian Infertility WP34	2/39	0.41839173515807143	0.7531847031204468	0	0	1.430090337930778	1.246090796210549	TBP;ZP3
Amino Acid Metabolism WP3925	4/91	0.42483225176706946	0.7531847031204468	0	0	1.2165834324217202	1.0414694955501653	AOC3;DBH;IARS1;SDHA
GPCRs Other WP117	4/91	0.42483225176706946	0.7531847031204468	0	0	1.2165834324217202	1.0414694955501653	SMO;ADRB2;DRD4;OR7E24
Biosynth Of Tetrahydrobiopterin And Phenylalanine Catabolism WP4156	1/15	0.42716704063206135	0.7531847031204468	0	0	1.8894230769230769	1.60710575736383	DBH
GPCRs Class C Metabotropic Glutamate Pheromone WP501	1/15	0.42716704063206135	0.7531847031204468	0	0	1.8894230769230769	1.60710575736383	GABBR2
Pro Survival Signaling Of Neuroprotectin D1 WP5182	1/15	0.42716704063206135	0.7531847031204468	0	0	1.8894230769230769	1.60710575736383	CASP7
Biogenic Amine Synthesis WP550	1/15	0.42716704063206135	0.7531847031204468	0	0	1.8894230769230769	1.60710575736383	DBH
GPR40 Pathway WP3958	1/15	0.42716704063206135	0.7531847031204468	0	0	1.8894230769230769	1.60710575736383	PLCB3
B Cell Receptor Signaling WP23	4/92	0.4330226282118573	0.7531847031204468	0	0	1.2026959247648903	1.0066147472956668	SHC1;RPS6KA1;PIK3AP1;CD22
Mesodermal Commitment Pathway WP2857	6/145	0.4350300294759225	0.7531847031204468	0	0	1.142243052031404	0.9507348297924563	RARG;TET1;HTT;NANOG;TOX;TEAD2
Common Pathways Underlying Drug Addiction WP2636	2/41	0.4435487217328279	0.7531847031204468	0	0	1.3566112933375656	1.1028539302159255	GNAS;DRD4
Effect Of Omega 3 PUFA On Huntington 39 S Disease Pathways WP5470	5/120	0.44534874806183816	0.7531847031204468	0	0	1.1503723276483306	0.9305334152188368	RPTOR;CASP7;EGF;EIF4EBP1;HTT
DNA Repair Pathways Full Network WP4946	5/120	0.44534874806183816	0.7531847031204468	0	0	1.1503723276483306	0.9305334152188368	MSH6;FANCD2;TDG;XRCC1;BRCA2
Cell Cycle WP179	5/120	0.44534874806183816	0.7531847031204468	0	0	1.1503723276483306	0.9305334152188368	RBL2;MCM7;ESPL1;E2F3;ANAPC1
Network Map Of SARS CoV 2 Signaling WP5115	10/254	0.4473905020811803	0.7531847031204468	0	0	1.0845550514147608	0.8723330707497752	RPTOR;HLA-DRB5;CD8B;FN1;EIF4EBP1;GGH;GTSE1;HIF1A;HLA-DRB1;MDN1
TCA Cycle And Deficiency Of Pyruvate Dehydrogenase Complex PDHc WP2453	1/16	0.448062432878222	0.7531847031204468	0	0	1.7633699633699633	1.4156734301075076	SDHA
Classcl Pathway Steroidogenesis W Glucocort Mineralocort Metab WP4523	1/16	0.448062432878222	0.7531847031204468	0	0	1.7633699633699633	1.4156734301075076	CYP21A2
Deregulation Of Rab And Rab Effector Genes In Bladder Cancer WP2291	1/16	0.448062432878222	0.7531847031204468	0	0	1.7633699633699633	1.4156734301075076	RPH3A
SARS CoV 2 Nsp1 Inhibits Translation Initiation In Host Cell WP5027	1/16	0.448062432878222	0.7531847031204468	0	0	1.7633699633699633	1.4156734301075076	EIF3F
Interactome Of Polycomb Repressive Complex 2 PRC2 WP2916	1/16	0.448062432878222	0.7531847031204468	0	0	1.7633699633699633	1.4156734301075076	BCLAF1
Quercetin And Nf kB AP 1 Induced Apoptosis WP2435	1/16	0.448062432878222	0.7531847031204468	0	0	1.7633699633699633	1.4156734301075076	NOS1
MAPK Pathway In Congenital Thyroid Cancer WP4928	1/16	0.448062432878222	0.7531847031204468	0	0	1.7633699633699633	1.4156734301075076	SHC1
2Q21 1 Copy Number Variation Syndrome WP5223	1/16	0.448062432878222	0.7531847031204468	0	0	1.7633699633699633	1.4156734301075076	POTEE
Sulfation Biotransformation Reaction WP692	1/16	0.448062432878222	0.7531847031204468	0	0	1.7633699633699633	1.4156734301075076	SULT1A2
Cysteine And Methionine Catabolism WP4504	1/16	0.448062432878222	0.7531847031204468	0	0	1.7633699633699633	1.4156734301075076	MTR
Mitochondrial Complex III Assembly WP4921	1/16	0.448062432878222	0.7531847031204468	0	0	1.7633699633699633	1.4156734301075076	UQCC1
NAD Metabolism WP3644	1/16	0.448062432878222	0.7531847031204468	0	0	1.7633699633699633	1.4156734301075076	SIRT1
Melanoma WP4685	3/68	0.4531657379850454	0.7594337138098008	0	0	1.220979020979021	0.9664016630460126	CALML6;KDR;E2F3
Fragile X Syndrome WP4549	5/122	0.4596093849226992	0.7658858197333186	0	0	1.1305897908107854	0.8788959847886114	RPTOR;CAMK2B;SHC1;AKAP5;MMP9
Th17 Cell Differentiation Pathway WP5130	3/69	0.4626972840116769	0.7658858197333186	0	0	1.2024167292762333	0.9266812339097196	IL4R;TYK2;HIF1A
Urotensin II Mediated Signaling WP5158	3/69	0.4626972840116769	0.7658858197333186	0	0	1.2024167292762333	0.9266812339097196	ESPL1;FN1;MMP9
Fibrin Complement Receptor 3 Signaling WP4136	2/43	0.4680893612552391	0.7658858197333186	0	0	1.29030093602174	0.9794623547338444	PLG;IRAK4
Hedgehog Signaling WP4249	2/43	0.4680893612552391	0.7658858197333186	0	0	1.29030093602174	0.9794623547338444	SMO;KIF7
Cells And Molecules Involved In Acute Inflammatory Response WP4493	1/17	0.4681966233771199	0.7658858197333186	0	0	1.653073489010989	1.254462813382738	ITGAL
Leptin Insulin Signaling Overlap WP3935	1/17	0.4681966233771199	0.7658858197333186	0	0	1.653073489010989	1.254462813382738	IRS1
NRXN1 Deletion Syndrome WP5398	1/17	0.4681966233771199	0.7658858197333186	0	0	1.653073489010989	1.254462813382738	GRIN3A
GPCRs Class A Rhodopsin Like WP455	10/259	0.47184319513386036	0.7695537825397485	0	0	1.0624975562891343	0.7980510119422725	OR1D5;OPN4;NPY5R;OR1E2;NPY4R;HTR1A;FFAR3;ADRB1;ADRB2;DRD4
Vasopressin Regulated Water Reabsorption WP5085	2/44	0.4801154670534679	0.7807218870780428	0	0	1.2595139844108207	0.9241414924753082	CREB3L1;GNAS
Transcription Co Factors SKI And SKIL Protein Partners WP4533	1/18	0.4875973054306829	0.7812962671813282	0	0	1.5557530704589528	1.11744361324453	TEAD2
TCA Cycle Aka Krebs Or Citric Acid Cycle WP78	1/18	0.4875973054306829	0.7812962671813282	0	0	1.5557530704589528	1.11744361324453	SDHA
MYD88 Distinct Input Output Pathway WP3877	1/18	0.4875973054306829	0.7812962671813282	0	0	1.5557530704589528	1.11744361324453	TLR6
Ulcerative Colitis Signaling WP5174	1/18	0.4875973054306829	0.7812962671813282	0	0	1.5557530704589528	1.11744361324453	IL4R
Estrogen Metabolism WP697	1/18	0.4875973054306829	0.7812962671813282	0	0	1.5557530704589528	1.11744361324453	STS
Non Small Cell Lung Cancer WP4255	3/72	0.4908400930519081	0.7829325448176782	0	0	1.1499580788118338	0.8183525796779202	EGF;ERBB2;E2F3
Nephrotic Syndrome WP4758	2/45	0.49197294803677843	0.7829325448176782	0	0	1.2301589840376188	0.8725905760233402	COL4A5;E2F3
MECP2 And Associated Rett Syndrome WP3584	3/73	0.5000595726770333	0.7829325448176782	0	0	1.1334710743801653	0.7855272396849031	DLX6;TET2;TET1
VEGFA VEGFR2 Signaling WP3888	16/430	0.5025349080033378	0.7829325448176782	0	0	1.0221219451050538	0.7033120658283561	MAP2K3;JAG1;PSMD11;SHC1;FN1;FHL2;CDC42BPB;ADRB2;TUBB8;PLCB3;PRKRA;NCL;KDR;ELOA;EIF3F;PABPC1
Chronic Hyperglycemia Impairment Of Neuron Function WP5283	2/46	0.5036581076932162	0.7829325448176782	0	0	1.2021383018631988	0.8244956892027714	SORD;MMP9
Phosphatidyl Inositol Phosphate Pathway WP5411	2/46	0.5036581076932162	0.7829325448176782	0	0	1.2021383018631988	0.8244956892027714	PLCB3;PI4KA
Wnt Signaling And Pluripotency WP399	4/101	0.504966054748739	0.7829325448176782	0	0	1.090593672236047	0.7451634715194575	TCF7L2;LRP5;NANOG;PPARD
Disorders Of Folate Metabolism And Transport WP4259	1/19	0.5062911660802736	0.7829325448176782	0	0	1.4692460317460319	1.0000325383084379	MTR
Serotonin Receptor 4 6 7 And NR3C Signaling WP734	1/19	0.5062911660802736	0.7829325448176782	0	0	1.4692460317460319	1.0000325383084379	GNAS
LTF Danger Signal Response Pathway WP4478	1/19	0.5062911660802736	0.7829325448176782	0	0	1.4692460317460319	1.0000325383084379	IRAK4
Apoptosis Modulation By HSP70 WP384	1/19	0.5062911660802736	0.7829325448176782	0	0	1.4692460317460319	1.0000325383084379	CASP7
Affected Pathways In Duchenne Muscular Dystrophy WP5356	3/74	0.5091934009628002	0.7829325448176782	0	0	1.1174484926085437	0.7541965744619822	CACNA1S;SLC25A5;MMP9
Cytosolic DNA Sensing Pathway WP4655	3/74	0.5091934009628002	0.7829325448176782	0	0	1.1174484926085437	0.7541965744619822	CCL4L2;IFNA17;IKBKE
Wnt Signaling WP363	2/47	0.5151677418729521	0.7829325448176782	0	0	1.175362983340975	0.779574448115062	TCF7L2;LRP5
Hereditary Leiomyomatosis And Renal Cell Carcinoma Pathway WP4206	1/20	0.5243039224937215	0.7829325448176782	0	0	1.391844997108155	0.8986917083417354	HIF1A
Ca Mediated T Cell Apoptosis Inclusion Body Myositis WP5142	1/20	0.5243039224937215	0.7829325448176782	0	0	1.391844997108155	0.8986917083417354	CD8B
Serotonin Receptor 2 And ELK SRF GATA4 Signaling WP732	1/20	0.5243039224937215	0.7829325448176782	0	0	1.391844997108155	0.8986917083417354	GNAQ
Autophagy In Pancreatic Ductal Adenocarcinoma WP5331	1/20	0.5243039224937215	0.7829325448176782	0	0	1.391844997108155	0.8986917083417354	PRKN
Cell Differentiation Expanded Index WP2023	1/20	0.5243039224937215	0.7829325448176782	0	0	1.391844997108155	0.8986917083417354	MEF2A
Nanomaterial Induced Apoptosis WP2507	1/20	0.5243039224937215	0.7829325448176782	0	0	1.391844997108155	0.8986917083417354	CASP7
Hypertrophy Model WP516	1/20	0.5243039224937215	0.7829325448176782	0	0	1.391844997108155	0.8986917083417354	EIF4EBP1
IL7 Signaling WP205	1/20	0.5243039224937215	0.7829325448176782	0	0	1.391844997108155	0.8986917083417354	IL7R
Pluripotent Stem Cell Differentiation Pathway WP2848	2/48	0.5264991079972324	0.7829325448176782	0	0	1.1497518091023264	0.7375722720040433	NOTCH1;EGF
Microtubule Cytoskeleton Regulation WP2038	2/48	0.5264991079972324	0.7829325448176782	0	0	1.1497518091023264	0.7375722720040433	GNAQ;AURKB
Omega 6 Fatty Acids In Senescence WP5424	2/48	0.5264991079972324	0.7829325448176782	0	0	1.1497518091023264	0.7375722720040433	PTGES2;SIRT1
IL26 Signaling WP5347	2/48	0.5264991079972324	0.7829325448176782	0	0	1.1497518091023264	0.7375722720040433	TYK2;MMP9
Non Genomic Actions Of 1 25 Dihydroxyvitamin D3 WP4341	3/76	0.5271936296308818	0.7829325448176782	0	0	1.0867202535944753	0.6957045911461633	CAMK2B;PLCB3;TYK2
Interleukin 1 IL 1 Structural Pathway WP2637	2/49	0.5376498959435134	0.7886459436342714	0	0	1.1252304720653223	0.6982591608015359	MAP2K3;IRAK4
Phosphoinositides Metabolism WP4971	2/49	0.5376498959435134	0.7886459436342714	0	0	1.1252304720653223	0.6982591608015359	PLCB3;MTMR4
STING Pathway In Kawasaki Like Disease And COVID 19 WP4961	1/21	0.5416603578182562	0.7886459436342714	0	0	1.322184065934066	0.8106523645093207	IKBKE
Nicotine Effect On Dopaminergic Neurons WP1602	1/21	0.5416603578182562	0.7886459436342714	0	0	1.322184065934066	0.8106523645093207	DRD4
17P13 3 YWHAE Copy Number Variation WP5376	1/21	0.5416603578182562	0.7886459436342714	0	0	1.322184065934066	0.8106523645093207	DBH
Tamoxifen Metabolism WP691	1/21	0.5416603578182562	0.7886459436342714	0	0	1.322184065934066	0.8106523645093207	CYP2D6
FOXA2 Pathway WP5066	1/21	0.5416603578182562	0.7886459436342714	0	0	1.322184065934066	0.8106523645093207	IRS1
Photodynamic Therapy Induced AP 1 Survival Signaling WP3611	2/50	0.5486181999519575	0.7886459436342714	0	0	1.10173085740486	0.6614269029518883	MAP2K3;MCL1
Primary Ovarian Insufficiency WP5461	5/136	0.555680084017406	0.7886459436342714	0	0	1.0090253468854118	0.5928654945183653	NOTCH2;AR;GNAS;BRCA2;ZP3
Measles Virus Infection WP4630	5/136	0.555680084017406	0.7886459436342714	0	0	1.0090253468854118	0.5928654945183653	IFNA17;HSPA6;TYK2;IRAK4;IKBKE
NAD Metab In Oncogene Induced And Mt Dysfunction Senescence WP5046	1/22	0.5583843542520024	0.7886459436342714	0	0	1.2591575091575091	0.7337208350478599	SIRT1
Transcription Factor Regulation In Adipogenesis WP3599	1/22	0.5583843542520024	0.7886459436342714	0	0	1.2591575091575091	0.7337208350478599	IRS1
Pathophysiological Roles Of DUX4 In FSHD1 WP5342	1/22	0.5583843542520024	0.7886459436342714	0	0	1.2591575091575091	0.7337208350478599	ADRB2
Vitamin D In Inflammatory Diseases WP4482	1/22	0.5583843542520024	0.7886459436342714	0	0	1.2591575091575091	0.7337208350478599	MAP2K3
Progeria Associated Lipodystrophy WP5103	1/22	0.5583843542520024	0.7886459436342714	0	0	1.2591575091575091	0.7337208350478599	FFAR3
Immune Response To Tuberculosis WP4197	1/22	0.5583843542520024	0.7886459436342714	0	0	1.2591575091575091	0.7337208350478599	TYK2
Fatty Acid Biosynthesis WP357	1/22	0.5583843542520024	0.7886459436342714	0	0	1.2591575091575091	0.7337208350478599	MECR
Blood Clotting Cascade WP272	1/22	0.5583843542520024	0.7886459436342714	0	0	1.2591575091575091	0.7337208350478599	PLG
Hippo YAP Signaling WP4537	1/22	0.5583843542520024	0.7886459436342714	0	0	1.2591575091575091	0.7337208350478599	TEAD2
Brain Derived Neurotrophic Factor BDNF Signaling WP2380	5/137	0.562226453351745	0.792031096238448	0	0	1.0013288967018248	0.5766158142617276	MEF2A;IRS1;SHC1;RPS6KA1;EIF4EBP1
Ectoderm Differentiation WP2858	5/138	0.568723916482351	0.793011112330945	0	0	0.9937481826112242	0.5608318941686068	PI4KA;FHL2;RRBP1;FGFR2;PPARD
Photodynamic Therapy Induced NFE2L2 NRF2 Survival Signaling WP3612	1/23	0.574498926268951	0.793011112330945	0	0	1.2018606393606395	0.6661397332987513	CES1
Roles Of Ceramides In Development Of Insulin Resistance WP5181	1/23	0.574498926268951	0.793011112330945	0	0	1.2018606393606395	0.6661397332987513	IRS1
Purine Metabolism And Related Disorders WP4224	1/23	0.574498926268951	0.793011112330945	0	0	1.2018606393606395	0.6661397332987513	AMPD1
LDL Influence On CD14 And TLR4 WP5272	1/23	0.574498926268951	0.793011112330945	0	0	1.2018606393606395	0.6661397332987513	CREB3L1
Eicosanoid Synthesis WP167	1/23	0.574498926268951	0.793011112330945	0	0	1.2018606393606395	0.6661397332987513	PTGES2
DNA Mismatch Repair WP531	1/23	0.574498926268951	0.793011112330945	0	0	1.2018606393606395	0.6661397332987513	MSH6
Estrogen Signaling WP712	1/23	0.574498926268951	0.793011112330945	0	0	1.2018606393606395	0.6661397332987513	GNAS
Apoptosis Related Network Due To Altered Notch3 Ovarian Cancer WP2864	2/53	0.5804146752917253	0.7933121771722195	0	0	1.0367613345200528	0.5640110980239366	CASP7;IL7R
Kit Receptor Signaling WP304	2/53	0.5804146752917253	0.7933121771722195	0	0	1.0367613345200528	0.5640110980239366	SHC1;RPS6KA1
Regulation Of Apoptosis By Parathyroid Hormone Related Protein WP3872	1/24	0.5900262520136369	0.7933121771722195	0	0	1.1495461060678451	0.6064870162494518	MCL1
miRNA Regulation Of P53 Pathway In Prostate Cancer WP3982	1/24	0.5900262520136369	0.7933121771722195	0	0	1.1495461060678451	0.6064870162494518	TP53AIP1
Kynurenine Pathway And Links To Cell Senescence WP5044	1/24	0.5900262520136369	0.7933121771722195	0	0	1.1495461060678451	0.6064870162494518	NOS1
Follicle Stimulating Hormone FSH Signaling WP2035	1/24	0.5900262520136369	0.7933121771722195	0	0	1.1495461060678451	0.6064870162494518	EIF4EBP1
Urea Cycle And Associated Pathways WP4595	1/24	0.5900262520136369	0.7933121771722195	0	0	1.1495461060678451	0.6064870162494518	NOS1
IL1 And Megakaryocytes In Obesity WP2865	1/24	0.5900262520136369	0.7933121771722195	0	0	1.1495461060678451	0.6064870162494518	MMP9
Effects Of MFN2 Mutation WP5443	1/24	0.5900262520136369	0.7933121771722195	0	0	1.1495461060678451	0.6064870162494518	TRAK1
Phosphodiesterases In Neuronal Function WP4222	2/54	0.5906411830041343	0.7933121771722195	0	0	1.0167707120939584	0.5353771424334153	PDE2A;NOS1
IL1 Signaling WP195	2/54	0.5906411830041343	0.7933121771722195	0	0	1.0167707120939584	0.5353771424334153	MAP2K3;IRAK4
Wnt Signaling WP428	4/113	0.5939283899093303	0.7956985646327335	0	0	0.969920911104081	0.5053254218775106	CAMK2B;TCF7L2;PLCB3;LRP5
Apoptosis WP254	3/84	0.5953219187945633	0.7956985646327335	0	0	0.9789817365574941	0.5077517947912785	CASP7;SCAF11;MCL1
Overlap Between Signal Transduction Pathways LMNA Laminopathies WP4879	2/55	0.6006808706962445	0.7969549553889459	0	0	0.9975344527782825	0.5084348142344973	TCF7L2;NOTCH1
DNA IR Double Strand Breaks And Cellular Response Via ATM WP3959	2/55	0.6006808706962445	0.7969549553889459	0	0	0.9975344527782825	0.5084348142344973	FANCD2;BRCA2
Circadian Rhythm Genes WP3594	7/201	0.6021397257356943	0.7969549553889459	0	0	0.9533869263500585	0.4836205419136961	OPN4;PER3;PSPC1;GNAQ;NKX2-1;SIRT1;DRD4
Relationship Between Inflammation COX 2 And EGFR WP4483	1/25	0.6049877033609516	0.7969549553889459	0	0	1.1015911172161172	0.5536014722153786	PTGES2
Mammalian Disorder Of Sexual Development WP4842	1/25	0.6049877033609516	0.7969549553889459	0	0	1.1015911172161172	0.5536014722153786	FGFR2
S1P Receptor Signal Transduction WP26	1/25	0.6049877033609516	0.7969549553889459	0	0	1.1015911172161172	0.5536014722153786	PLCB3
Androgen Receptor Signaling WP138	3/87	0.6191627338667771	0.8081745808091165	0	0	0.943870523415978	0.4524793934326488	AR;FHL2;SIRT1
SARS CoV 2 Mt Chronic Ox Stress And Endothelial Dysfunction WP5183	1/26	0.6194038758026076	0.8081745808091165	0	0	1.0574725274725274	0.5065269656950978	RPS6KA1
Cytokines And Inflammatory Response WP530	1/26	0.6194038758026076	0.8081745808091165	0	0	1.0574725274725274	0.5065269656950978	HLA-DRB1
PPAR Alpha Pathway WP2878	1/26	0.6194038758026076	0.8081745808091165	0	0	1.0574725274725274	0.5065269656950978	CYP4A11
Bardet Biedl Syndrome WP5234	3/88	0.6268944426122313	0.8160051176995313	0	0	0.9327175498298493	0.43555774177373924	SMO;CEP164;KIF7
Pre Implantation Embryo WP3527	2/58	0.6296803706186878	0.8176892016564951	0	0	0.9439477303988996	0.4366163551830663	NKX2-1;NANOG
1Q21 1 Copy Number Variation Syndrome WP4905	1/27	0.6332946159062058	0.8185034186712283	0	0	1.0167476754015214	0.46447020246923665	NBPF12
Gastric Cancer Network 1 WP2361	1/27	0.6332946159062058	0.8185034186712283	0	0	1.0167476754015214	0.46447020246923665	NOTCH1
Nanoparticle Mediated Activation Of Receptor Signaling WP2643	1/28	0.6466790488329226	0.8279909316832748	0	0	0.9790394790394791	0.426768368683726	FN1
T Cell Receptor And Co Stimulatory Signaling WP2583	1/28	0.6466790488329226	0.8279909316832748	0	0	0.9790394790394791	0.426768368683726	CD8B
Dravet Syndrome WP5200	1/28	0.6466790488329226	0.8279909316832748	0	0	0.9790394790394791	0.426768368683726	SCN1B
IL19 Signaling WP5422	1/28	0.6466790488329226	0.8279909316832748	0	0	0.9790394790394791	0.426768368683726	IL4R
Metabolic Epileptic Disorders WP5355	3/92	0.6567307961694964	0.8347515737915637	0	0	0.8906119416844647	0.37448548138266574	SLC25A5;PSPH;DHTKD1
Selective Expression Of Chemokine Receptors T Cell Polarization WP4494	1/29	0.6595756048389546	0.8347515737915637	0	0	0.9440247252747253	0.3928640776678141	IL4R
Extracellular Vesicle Mediated Signaling In Recipient Cells WP2870	1/29	0.6595756048389546	0.8347515737915637	0	0	0.9440247252747253	0.3928640776678141	ERBB2
RAS And Bradykinin Pathways In COVID 19 WP4969	1/29	0.6595756048389546	0.8347515737915637	0	0	0.9440247252747253	0.3928640776678141	NOS1
PDGFR Beta Pathway WP3972	1/29	0.6595756048389546	0.8347515737915637	0	0	0.9440247252747253	0.3928640776678141	SHC1
TYROBP Causal Network In Microglia WP3945	2/62	0.6657578276984811	0.8385202758491345	0	0	0.8808344795965154	0.35834927179283405	RPS6KA1;DPYD
Glycerophospholipid Biosynthetic Pathway WP2533	1/30	0.6720020439372274	0.8385202758491345	0	0	0.9114247821144373	0.36228578836511316	GPAT2
Matrix Metalloproteinases WP129	1/30	0.6720020439372274	0.8385202758491345	0	0	0.9114247821144373	0.36228578836511316	MMP9
Autophagy WP4923	1/30	0.6720020439372274	0.8385202758491345	0	0	0.9114247821144373	0.36228578836511316	RPTOR
Endochondral Ossification With Skeletal Dysplasias WP4808	2/63	0.6743220540935081	0.8385202758491345	0	0	0.8663494712156403	0.3413828061161231	ACAN;MMP9
Endochondral Ossification WP474	2/63	0.6743220540935081	0.8385202758491345	0	0	0.8663494712156403	0.3413828061161231	ACAN;MMP9
Lung Fibrosis WP3624	2/63	0.6743220540935081	0.8385202758491345	0	0	0.8663494712156403	0.3413828061161231	EGF;MMP9
Myometrial Relaxation And Contraction Pathways WP289	5/156	0.6763484952790151	0.8385202758491345	0	0	0.8744648933445538	0.3419567071883931	CAMK2B;PLCB3;GNAQ;GNAS;NOS1
Complement System WP2806	3/95	0.6779561768278236	0.8385202758491345	0	0	0.8614355012576357	0.3348164010548414	LAMA5;VTN;PLG
Constitutive Androstane Receptor Pathway WP2875	1/31	0.6839754804827793	0.8385202758491345	0	0	0.8809981684981685	0.33463236168360266	CYP4A11
Ethanol Effects On Histone Modifications WP3996	1/31	0.6839754804827793	0.8385202758491345	0	0	0.8809981684981685	0.33463236168360266	MTR
Tumor Suppressor Activity Of SMARCB1 WP4204	1/31	0.6839754804827793	0.8385202758491345	0	0	0.8809981684981685	0.33463236168360266	SMO
16P11 2 Distal Deletion Syndrome WP4950	1/31	0.6839754804827793	0.8385202758491345	0	0	0.8809981684981685	0.33463236168360266	KDR
GABA Receptor Signaling WP4159	1/31	0.6839754804827793	0.8385202758491345	0	0	0.8809981684981685	0.33463236168360266	GABBR2
2Q11 2 Copy Number Variation Syndrome WP5221	1/32	0.6955124067483166	0.8469795531068389	0	0	0.8525345622119815	0.30956078063293313	ERBB2
Metabolic Pathways Of Fibroblasts WP5312	1/32	0.6955124067483166	0.8469795531068389	0	0	0.8525345622119815	0.30956078063293313	PSPH
Prion Disease Pathway WP3995	1/32	0.6955124067483166	0.8469795531068389	0	0	0.8525345622119815	0.30956078063293313	TBP
Mammary Gland Development Pregnancy And Lactation Stage 3 Of 4 WP2817	1/33	0.7066287153379702	0.8475464022966245	0	0	0.8258499313186813	0.2867763111334599	ERBB2
FBXL10 Enhancement Of MAP ERK Signaling In DLBCL WP4553	1/33	0.7066287153379702	0.8475464022966245	0	0	0.8258499313186813	0.2867763111334599	DUSP6
Mitochondrial Immune Response To SARS CoV 2 WP5038	1/33	0.7066287153379702	0.8475464022966245	0	0	0.8258499313186813	0.2867763111334599	IKBKE
Resistin As A Regulator Of Inflammation WP4481	1/33	0.7066287153379702	0.8475464022966245	0	0	0.8258499313186813	0.2867763111334599	PLCB3
Signal Transduction Through IL1R WP4496	1/33	0.7066287153379702	0.8475464022966245	0	0	0.8258499313186813	0.2867763111334599	MAP2K3
Prostaglandin Signaling WP5088	1/33	0.7066287153379702	0.8475464022966245	0	0	0.8258499313186813	0.2867763111334599	MMP9
AMP Activated Protein Kinase Signaling WP1403	2/67	0.7068042077546667	0.8475464022966245	0	0	0.8128663633477938	0.2820659167250372	RPTOR;EIF4EBP1
PPAR Signaling WP3942	2/68	0.7144902133761218	0.8490547500451372	0	0	0.8005085240298445	0.26911974174499403	CYP4A11;PPARD
JAK STAT Signaling In The Regulation Of Beta Cells WP5358	1/34	0.7173397208443312	0.8490547500451372	0	0	0.8007825507825508	0.2660245613716405	RPTOR
Hepatocyte Growth Factor Receptor Signaling WP313	1/34	0.7173397208443312	0.8490547500451372	0	0	0.8007825507825508	0.2660245613716405	DOCK1
Type 2 Papillary Renal Cell Carcinoma WP4241	1/34	0.7173397208443312	0.8490547500451372	0	0	0.8007825507825508	0.2660245613716405	HIF1A
Trans Sulfuration One Carbon Metabolism And Related Pathways WP2525	2/69	0.7220064115347334	0.8490547500451372	0	0	0.7885195754378042	0.2568375895569485	MTR;PSPH
Sterol Regulatory Element Binding Proteins SREBP Signaling WP1982	2/69	0.7220064115347334	0.8490547500451372	0	0	0.7885195754378042	0.2568375895569485	MED15;SIRT1
miRNA Regulation Of DNA Damage Response WP1530	2/69	0.7220064115347334	0.8490547500451372	0	0	0.7885195754378042	0.2568375895569485	TP53AIP1;FANCD2
DNA Damage Response WP707	2/69	0.7220064115347334	0.8490547500451372	0	0	0.7885195754378042	0.2568375895569485	TP53AIP1;FANCD2
Folate Metabolism WP176	2/69	0.7220064115347334	0.8490547500451372	0	0	0.7885195754378042	0.2568375895569485	MTR;PLG
Photodynamic Therapy Induced NF kB Survival Signaling WP3617	1/35	0.7276601813037622	0.8502298067259311	0	0	0.7771897220426632	0.2470850297493121	MMP9
Influence Of Laminopathies On Wnt Signaling WP4844	1/35	0.7276601813037622	0.8502298067259311	0	0	0.7771897220426632	0.2470850297493121	TCF7L2
P38 MAPK Signaling WP400	1/35	0.7276601813037622	0.8502298067259311	0	0	0.7771897220426632	0.2470850297493121	SHC1
NF1 Copy Number Variation Syndrome WP5366	3/104	0.7357459551149064	0.8563711145923413	0	0	0.7843057032976025	0.2406801966727991	ATAD5;EGF;MCL1
Vitamin D Sensitive Calcium Signaling In Depression WP4698	1/36	0.737604317678075	0.8563711145923413	0	0	0.7549450549450549	0.22976583116523933	KDM6B
Wnt Signaling In Kidney Disease WP4150	1/36	0.737604317678075	0.8563711145923413	0	0	0.7549450549450549	0.22976583116523933	LRP5
Peptide GPCRs WP24	2/72	0.7435579794287285	0.8582133108701984	0	0	0.754607977991747	0.2235967839868461	NPY5R;NPY4R
Genetic Causes Of Porto Sinusoidal Vascular Disease WP5269	1/37	0.7471858341493081	0.8582133108701984	0	0	0.7339362026862026	0.21389935833158844	NOTCH1
miRNA Role In Immune Response In Sepsis WP4329	1/37	0.7471858341493081	0.8582133108701984	0	0	0.7339362026862026	0.21389935833158844	IRAK4
IL2 Signaling WP49	1/37	0.7471858341493081	0.8582133108701984	0	0	0.7339362026862026	0.21389935833158844	SHC1
Chromosomal And Microsatellite Instability In Colorectal Cancer WP4216	2/73	0.7504170805355138	0.8582133108701984	0	0	0.7439409496871185	0.21360487812607679	MSH6;TCF7L2
mBDNF And proBDNF Regulation Of GABA Neurotransmission WP4829	1/38	0.7564179364056676	0.8582133108701984	0	0	0.7140629640629641	0.1993386950747354	SHC1
TNF Related Weak Inducer Of Apoptosis TWEAK Signaling WP2036	1/38	0.7564179364056676	0.8582133108701984	0	0	0.7140629640629641	0.1993386950747354	CASP7
Striated Muscle Contraction Pathway WP383	1/38	0.7564179364056676	0.8582133108701984	0	0	0.7140629640629641	0.1993386950747354	TTN
Amyotrophic Lateral Sclerosis ALS WP2447	1/38	0.7564179364056676	0.8582133108701984	0	0	0.7140629640629641	0.1993386950747354	NOS1
Type II Interferon Signaling WP619	1/38	0.7564179364056676	0.8582133108701984	0	0	0.7140629640629641	0.1993386950747354	HLA-B
Sleep Regulation WP3591	1/38	0.7564179364056676	0.8582133108701984	0	0	0.7140629640629641	0.1993386950747354	PER3
NRF2 Pathway WP2884	4/141	0.7602564223344312	0.860786197188571	0	0	0.7705612886987163	0.21121046764970464	CYP4A11;CES1;PPARD;CBR3
Immune Infiltration In Pancreatic Cancer WP5285	1/39	0.7653133498247754	0.8647251870185091	0	0	0.6952356853672643	0.18595463412508975	MMP9
Joubert Syndrome WP4656	2/76	0.7700533827018271	0.8672568846563811	0	0	0.7136696531469572	0.1864786248584846	CEP164;PCNT
Catabolism Of Skeletal Muscle In Cachexia WP5474	1/40	0.7738843368557854	0.8672568846563811	0	0	0.6773739081431389	0.17363318584351875	RPTOR
ATM Signaling WP2516	1/40	0.7738843368557854	0.8672568846563811	0	0	0.6773739081431389	0.17363318584351875	FANCD2
PDGF Pathway WP2526	1/40	0.7738843368557854	0.8672568846563811	0	0	0.6773739081431389	0.17363318584351875	SHC1
Nucleotide Binding Oligomerization Domain NOD Pathway WP1433	1/41	0.7821427141384157	0.8729329190926179	0	0	0.6604052197802198	0.16227348690179136	CASP7
Glycosaminoglycan Synthesis In Fibroblasts WP5395	1/41	0.7821427141384157	0.8729329190926179	0	0	0.6604052197802198	0.16227348690179136	HS6ST1
Senescence Associated Secretory Phenotype SASP WP3391	3/113	0.785022495510625	0.8729329190926179	0	0	0.7197971450037566	0.17422179192183546	RPS6KA1;ANAPC1;VENTX
Splicing Factor NOVA Regulated Synaptic Proteins WP4148	1/42	0.7900998683758003	0.8729329190926179	0	0	0.6442642723130528	0.15178603772463367	GABBR2
Metabolic Reprogramming In Colon Cancer WP4290	1/42	0.7900998683758003	0.8729329190926179	0	0	0.6442642723130528	0.15178603772463367	PSPH
Eukaryotic Transcription Initiation WP405	1/42	0.7900998683758003	0.8729329190926179	0	0	0.6442642723130528	0.15178603772463367	TBP
DNA Replication WP466	1/42	0.7900998683758003	0.8729329190926179	0	0	0.6442642723130528	0.15178603772463367	MCM7
Clock Controlled Autophagy In Bone Metabolism WP5205	2/80	0.7941317147850957	0.8737116656739256	0	0	0.6769301308503509	0.15603641873499005	NOTCH1;LRP5
Fas Ligand Pathway And Stress Induction Of Heat Shock Proteins WP314	1/43	0.7977667720365648	0.8737116656739256	0	0	0.6288919413919414	0.14209120997459018	CASP7
Inflammatory Bowel Disease Signaling WP5198	1/43	0.7977667720365648	0.8737116656739256	0	0	0.6288919413919414	0.14209120997459018	IL4R
Vitamin A And Carotenoid Metabolism WP716	1/43	0.7977667720365648	0.8737116656739256	0	0	0.6288919413919414	0.14209120997459018	RARG
Ciliopathies WP4803	5/184	0.8049797263311066	0.8737116656739256	0	0	0.7365968085434735	0.15979597587319644	RP1L1;SMO;CEP164;HYDIN;KIF7
Neurodegeneration W Brain Fe Accumulation NBIA Subtypes Pathway WP4577	1/44	0.8051539984768838	0.8737116656739256	0	0	0.6142346026066956	0.13311797796576294	RPTOR
Perturbations Host Cell Autophagy Induced By SARS CoV 2 Prots WP4936	1/44	0.8051539984768838	0.8737116656739256	0	0	0.6142346026066956	0.13311797796576294	RPTOR
Integrated Cancer Pathway WP1971	1/44	0.8051539984768838	0.8737116656739256	0	0	0.6142346026066956	0.13311797796576294	MSH6
Heart Development WP1591	1/44	0.8051539984768838	0.8737116656739256	0	0	0.6142346026066956	0.13311797796576294	NOTCH1
Envelope Proteins And Potential Roles In EDMD Physiopathology WP4535	1/46	0.8191298037272361	0.8853710699063617	0	0	0.5868742368742369	0.11708887364049475	SYNE1
T Cell Modulation In Pancreatic Cancer WP5078	1/46	0.8191298037272361	0.8853710699063617	0	0	0.5868742368742369	0.11708887364049475	HLA-A
ncRNAs In Wnt Signaling In Hepatocellular Carcinoma WP4336	2/85	0.8210768200707915	0.8857285381866019	0	0	0.6359854825077477	0.12537729082327026	TCF7L2;LRP5
Smith Magenis And Potocki Lupski Syndrome Copy Number Variation WP5381	4/156	0.8247580566715131	0.8858843072071807	0	0	0.6939745916515426	0.1337047537026351	RPTOR;PRKN;USP8;FERD3L
ATM Signaling In Development And Disease WP3878	1/47	0.8257376613348237	0.8858843072071807	0	0	0.5740862398471094	0.10992497527790127	AURKB
Selenium Micronutrient Network WP15	2/86	0.8260709506986668	0.8858843072071807	0	0	0.6283814763869785	0.12006774705283273	MTR;PLG
Sudden Infant Death Syndrome SIDS Susceptibility Pathways WP706	4/157	0.8284962837017982	0.8867499286495809	0	0	0.6894027496055893	0.12970625167505467	AR;HTR1A;NANOG;HIF1A
Exercise Induced Circadian Regulation WP410	1/48	0.8321044256702717	0.8888756827822785	0	0	0.5618424129062427	0.10326513785285833	TOB1
IL3 Signaling WP286	1/49	0.8382388816942195	0.892421305562255	0	0	0.5501087454212454	0.09706787495333236	SHC1
Apoptosis Modulation And Signaling WP1772	2/89	0.8403091125367217	0.892421305562255	0	0	0.6066182864551218	0.10554276387099204	CASP7;MCL1
TNF Alpha Signaling WP231	2/89	0.8403091125367217	0.892421305562255	0	0	0.6066182864551218	0.10554276387099204	MAP2K3;CASP7
RANKL RANK Signaling WP2018	1/50	0.8441494944987236	0.8947658084822059	0	0	0.5388540031397174	0.09129570260911143	FHL2
Synaptic Vesicle Pathway WP2267	1/51	0.8498444211628818	0.8990632100333191	0	0	0.5280494505494505	0.0859146912355346	CACNA1A
Overview Of Proinflammatory And Profibrotic Mediators WP5095	3/129	0.85376126730906	0.9003676488543466	0	0	0.6278696051423324	0.09926848932565556	CCL4L2;IFNA17;MMP9
Netrin UNC5B Signaling WP4747	1/52	0.855331521890583	0.9003676488543466	0	0	0.5176686059039001	0.0808940749979133	KDR
Thyroid Hormones And Peripheral Downstream Signaling Effects WP4746	2/93	0.85764947573352	0.9003676488543466	0	0	0.579832821923606	0.08903901182536712	RPTOR;NOTCH1
lncRNA In Canonical Wnt Signaling And Colorectal Cancer WP4258	2/93	0.85764947573352	0.9003676488543466	0	0	0.579832821923606	0.08903901182536712	TCF7L2;LRP5
TGF Beta Receptor Signaling WP560	1/54	0.8657122667536394	0.9070943062734119	0	0	0.4980821065726726	0.07182477518048166	EGF
Hematopoietic SC Differentiation WP2849	1/55	0.8706202422242666	0.9104959785093476	0	0	0.48883292633292635	0.06772750827454821	NOTCH1
Mitochondrial Complex I Assembly Model OXPHOS System WP4324	1/56	0.8753490741047197	0.9119606323372366	0	0	0.4799200799200799	0.06389297460394713	NDUFAF6
IL18 Signaling WP4754	1/56	0.8753490741047197	0.9119606323372366	0	0	0.4799200799200799	0.06389297460394713	MEF2A
Proximal Tubule Transport WP4917	1/57	0.8799052926202642	0.9149679323641456	0	0	0.47132554945054944	0.06030186180362601	SLC4A2
TGF Beta Receptor Signaling In Skeletal Dysplasias WP4816	1/58	0.8842951901931652	0.9160562650772296	0	0	0.4630325814536341	0.0569364987993158	EGF
Complement And Coagulation Cascades WP558	1/58	0.8842951901931652	0.9160562650772296	0	0	0.4630325814536341	0.0569364987993158	PLG
Dengue 2 Interactions With Complement And Coagulation Cascades WP3896	1/59	0.8885248301552989	0.9187011451417053	0	0	0.4550255778704055	0.053780695077373916	PLG
Novel Intracellular Components Of RIG I Like Receptor Pathway WP3865	1/60	0.8926000551497245	0.9194451695903177	0	0	0.4472899981374558	0.050819597876897604	IKBKE
2Q13 Copy Number Variation Syndrome WP5222	1/60	0.8926000551497245	0.9194451695903177	0	0	0.4472899981374558	0.050819597876897604	ANAPC1
Ciliary Landscape WP4352	5/215	0.8962651304924889	0.9200309349689129	0	0	0.626841620626151	0.06865107071571346	EIF5B;MCM7;WNK1;UQCC1;CDH23
Modulators Of TCR Signaling And T Cell Activation WP5072	1/61	0.8965264950244515	0.9200309349689129	0	0	0.43981227106227105	0.04803956516154729	CD5
Electron Transport Chain OXPHOS System In Mitochondria WP111	2/105	0.8998350132685985	0.9217001631237234	0	0	0.5119589749068522	0.05403412179290702	SDHA;SLC25A5
5Q35 Copy Number Variation WP5380	2/109	0.9110861826536825	0.931483634504138	0	0	0.4927174793351245	0.04588075978535883	KDM6B;HIC2
Nonalcoholic Fatty Liver Disease WP4396	3/154	0.9229581383574986	0.9418641709867956	0	0	0.5232335394888074	0.04194836507383525	CASP7;IRS1;SDHA
Glucocorticoid Receptor Pathway WP2880	1/70	0.9260022451247768	0.9432141827665013	0	0	0.3822662844401975	0.029388104343110743	AKAP13
Extrafollicular And Follicular B Cell Activation By SARS CoV 2 WP5218	1/74	0.9362497812159406	0.9507263458858456	0	0	0.36124491946409754	0.023796278571771537	CD22
Nucleotide Excision Repair In Xeroderma Pigmentosum WP5114	1/75	0.9385820312486177	0.9507263458858456	0	0	0.35634466884466887	0.022586913965418093	XRCC1
T Cell Receptor Signaling WP69	1/75	0.9385820312486177	0.9507263458858456	0	0	0.35634466884466887	0.022586913965418093	SHC1
Cytokine Cytokine Receptor Interaction WP5473	5/255	0.957881799971792	0.9684856575360554	0	0	0.5254419889502763	0.022610236795102847	IL4R;CCL4L2;CD27;IL6ST;IL7R
Genes Related To Primary Cilium Development Based On CRISPR WP4536	1/104	0.9791766678376287	0.9863764962776113	0	0	0.25562786727835274	0.005379227132234462	CEP20
7Q11 23 Copy Number Variation Syndrome WP4932	1/104	0.9791766678376287	0.9863764962776113	0	0	0.25562786727835274	0.005379227132234462	ATPAF1
Chemokine Signaling WP3929	2/165	0.9844692574975812	0.9898883543278432	0	0	0.3224951688171408	0.005047890428393738	PLCB3;SHC1
Nuclear Receptors Meta Pathway WP2882	5/314	0.9902722213457572	0.9923048617948632	0	0	0.4237962416635377	0.004142778880421378	AKAP13;CYP4A11;CES1;PPARD;CBR3
mRNA Processing WP411	1/125	0.9904940864996171	0.9923048617948632	0	0	0.2121034207727756	0.0020258810241250867	RBMX
2Q37 Copy Number Variation Syndrome WP5224	1/136	0.9936978398546269	0.9936978398546269	0	0	0.19470899470899472	0.0012309702393081033	MEF2A
