# Supplementary material for: Whole Exome Sequencing of Intracranial Epidermoid Cysts Reveals Immune-Associated Mechanistic and Potential Targets
Source: Cancers (Basel). 2024 Oct 15;16(20):3487. doi: 10.3390/cancers16203487 (PMC11506683; doi:10.3390/cancers16203487)
Supplement: Supplementary file 1 [file cancers-16-03487-s001.zip › Table S7_Reactome.txt]

Term	Overlap	P-value	Adjusted P-value	Old P-value	Old Adjusted P-value	Odds Ratio	Combined Score	Genes
Immunoregulatory Interactions Between A Lymphoid And A non-Lymphoid Cell R-HSA-198933	25/123	2.092958067863617E-12	2.252022881021252E-9	0	0	6.947544642857143	186.8364462632701	LILRA6;ICAM3;TARP;ITGAL;LILRA2;KIR2DL3;KIR2DL4;LILRA4;ITGB7;MADCAM1;CD33;KIR2DS1;KIR2DS2;SIGLEC11;HLA-B;HLA-C;KIR3DL1;LILRB1;HLA-A;KIR3DL2;LILRB2;LILRB5;CD8B;CLEC2D;CD22
Extracellular Matrix Organization R-HSA-1474244	31/291	9.879311408949764E-8	5.315069538014973E-5	0	0	3.2474156931893323	52.38158778899316	FBN2;FBN3;LAMA5;LAMA2;LAMA1;COL11A2;ICAM3;PLG;ITGAL;VTN;ACAN;CAPN8;CAPN9;SPOCK3;KDR;ITGB7;MADCAM1;CAPN1;TPSAB1;PRSS2;MUSK;P3H2;FN1;MMP9;DSPP;VCAN;COL5A3;COL6A2;COL4A5;ITGA7;TLL1
Fatty Acids R-HSA-211935	5/15	1.40518760829306E-4	0.04112872957534198	0	0	13.301795580110497	117.98918210265636	CYP2A7;CYP4F2;CYP4A11;CYP4B1;CYP2F1
ECM Proteoglycans R-HSA-3000178	9/55	1.5289490548454267E-4	0.04112872957534198	0	0	5.224184782608695	45.89843246717625	LAMA5;ACAN;VTN;VCAN;MUSK;LAMA2;LAMA1;ITGA7;DSPP
Translocation Of ZAP-70 To Immunological Synapse R-HSA-202430	5/17	2.7250026347370044E-4	0.05864205669954033	0	0	11.083678637200737	90.97340420451388	HLA-DRB5;TARP;HLA-DQA2;HLA-DQA1;HLA-DRB1
Defective LFNG Causes SCDO3 R-HSA-5083630	3/5	4.5645631716414434E-4	0.08185783287810322	0	0	39.81198347107438	306.2344756902573	NOTCH2;NOTCH3;NOTCH1
Phosphorylation Of CD3 And TCR Zeta Chains R-HSA-202427	5/20	6.234598254621224E-4	0.09583468174246339	0	0	8.865561694290976	65.4298509494468	HLA-DRB5;TARP;HLA-DQA2;HLA-DQA1;HLA-DRB1
PD-1 Signaling R-HSA-389948	5/21	7.939295519650383E-4	0.09954354677524546	0	0	8.311032458563536	59.328436737005035	HLA-DRB5;TARP;HLA-DQA2;HLA-DQA1;HLA-DRB1
Pre-NOTCH Processing In Endoplasmic Reticulum R-HSA-1912399	3/6	8.881499105233429E-4	0.09954354677524546	0	0	26.53994490358127	186.4794729657975	NOTCH2;NOTCH3;NOTCH1
Generation Of Second Messenger Molecules R-HSA-202433	6/32	9.25125899398192E-4	0.09954354677524546	0	0	6.142674752633259	42.9101503350843	HLA-DRB5;TARP;HLA-DQA2;HLA-DQA1;CD101;HLA-DRB1
Constitutive Signaling By NOTCH1 t(7;9)(NOTCH1:M1580 K2555) Translocation Mutant R-HSA-2660826	3/7	0.0015121795242113904	0.14791865164104145	0	0	19.90392561983471	129.2601389522344	JAG2;JAG1;NOTCH1
Degradation Of Extracellular Matrix R-HSA-1474228	11/109	0.002100470444542445	0.18834218319397258	0	0	2.997313967369678	18.480220827890093	LAMA5;ACAN;CAPN8;CAPN9;SPOCK3;PLG;TLL1;CAPN1;TPSAB1;PRSS2;MMP9
Adaptive Immune System R-HSA-1280218	42/733	0.0026583575853060984	0.20485981942621587	0	0	1.6438425419776415	9.748063199218834	LILRA6;PRKN;PSMD11;ICAM3;TARP;ITGAL;LILRA2;KIR2DL3;LILRA4;KIR2DL4;PSMD9;HERC2;MRC1;ITGB7;MADCAM1;HLA-DQA2;HLA-DQA1;CD33;HLA-DRB5;KIR2DS1;FBXW10;KIR2DS2;SIGLEC11;HLA-B;HLA-C;KIR3DL1;LILRB1;LMO7;KIR3DL2;HLA-A;LILRB2;UBAC1;LILRB5;CD8B;KIF4B;TLR6;PIK3AP1;CLEC2D;HLA-DRB1;ANAPC1;CD101;CD22
Integrin Cell Surface Interactions R-HSA-216083	8/66	0.002665462334541842	0.20485981942621587	0	0	3.6755464154191975	21.786352051148246	VTN;KDR;FN1;ICAM3;ITGA7;ITGB7;MADCAM1;ITGAL
Interaction With Cumulus Cells And Zona Pellucida R-HSA-2534343	3/10	0.004776264886299985	0.3426174011772523	0	0	11.37190082644628	60.77253475078081	OVGP1;ADAM21;ZP3
Cobalamin (Cbl, Vitamin B12) Transport And Metabolism R-HSA-196741	4/21	0.006386696799411026	0.36572663384603366	0	0	6.248762677484787	31.578360125106045	TCN2;TCN1;MTR;PRSS3
Endosomal/Vacuolar Pathway R-HSA-1236977	3/11	0.006390880201030583	0.36572663384603366	0	0	9.949896694214877	50.27566657864173	HLA-B;HLA-C;HLA-A
Interleukin-27 Signaling R-HSA-9020956	3/11	0.006390880201030583	0.36572663384603366	0	0	9.949896694214877	50.27566657864173	TYK2;IL6ST;CRLF1
Activation Of Matrix Metalloproteinases R-HSA-1592389	5/33	0.006457998181296134	0.36572663384603366	0	0	4.746201657458563	23.932417570518478	SPOCK3;PLG;TPSAB1;PRSS2;MMP9
Laminin Interactions R-HSA-3000157	4/22	0.0075844376049334665	0.40558481369000277	0	0	5.9013026819923375	28.80813445269267	LAMA5;LAMA2;LAMA1;ITGA7
Eicosanoids R-HSA-211979	3/12	0.008292626302211953	0.40558481369000277	0	0	8.843893480257117	42.38337390847071	CYP4F2;CYP4A11;CYP4B1
Miscellaneous Substrates R-HSA-211958	3/12	0.008292626302211953	0.40558481369000277	0	0	8.843893480257117	42.38337390847071	CYP4F2;CYP4A11;CYP4B1
RAF-independent MAPK1/3 Activation R-HSA-112409	4/23	0.008920967227370636	0.4173461189848176	0	0	5.590417422867514	26.38314152229948	TYK2;IL6ST;DUSP16;DUSP6
Keratinization R-HSA-6805567	15/208	0.009459025515695519	0.4240796439536824	0	0	2.076675229677363	9.678938654799191	FLG;SPRR2F;KRTAP4-8;KRT1;KRT34;KRT5;LCE1D;KRTAP9-8;DSPP;KRT14;CAPN1;KRTAP1-3;KRTAP2-2;KRT6B;KRTAP10-1
NOTCH3 Activation And Transmission Of Signal To Nucleus R-HSA-9013507	4/25	0.012033591568972199	0.5179257811285635	0	0	5.057471264367816	22.354292261001895	JAG2;NOTCH3;JAG1;EGF
Phase I - Functionalization Of Compounds R-HSA-211945	9/104	0.013709757592539328	0.5508176107469316	0	0	2.5231578947368423	10.823457871074382	AOC3;CYP2A7;CYP21A2;CYP4F2;CYP4A11;CYP4B1;CYP2F1;CES1;CBR3
Immune System R-HSA-168256	89/1943	0.014100245398237803	0.5508176107469316	0	0	1.3063924285329018	5.567273738316995	IRS1;FLT3;ICAM3;ITGAL;PSMD9;HERC2;MRC1;RPS6KA1;ITGB7;MADCAM1;CAPN1;PRSS3;PRSS2;IKBKE;CD33;MEF2A;MAP2K3;EGFL7;IL4R;FBXW10;IFNA17;KRT1;HLA-B;HLA-C;LMO7;HLA-A;TYK2;IRAK4;ATAD3B;MMP9;DUSP6;MTAP;CD8B;BPI;TLR6;IL6ST;ALPK1;DOCK1;ANAPC1;CD101;LILRA6;PRKN;CAMK2B;LAMA5;PSMD11;SHC1;NLRC5;TARP;LILRA2;HIF1A;KIR2DL3;LILRA4;KIR2DL4;PLD2;VTN;POM121C;HLA-DQA2;HLA-DQA1;MCL1;IL32;HLA-DRB5;KIR2DS1;KIR2DS2;PTGES2;SIG…
Developmental Biology R-HSA-1266738	53/1073	0.015308899262163635	0.5508176107469316	0	0	1.4028643114050354	5.863020232693082	RARG;RPL34;MED16;MED15;MED12;PSMD9;RPS6KA1;CAPN1;KRTAP1-3;EPHB4;SCN1B;KRT6B;KRTAP10-1;MEF2A;DSCAM;KRT1;KRT34;HNF1A;KRT5;MMP9;LCE1D;KRTAP9-8;COL6A2;COL4A5;HOXB1;PABPC1;CDH15;DOCK1;FLG;KMT2D;SPRR2F;SPTBN4;NOTCH1;PAXIP1;PSMD11;LAMA2;SHC1;LAMA1;KMT2C;AKAP5;TBXT;CACNA1H;RELN;ERBB2;RPL15;CACNA1S;KRTAP2-2;TCF7L2;KRTAP4-8;DSPP;KIF4B;KRT14;NANOG
Constitutive Signaling By NOTCH1 HD Domain Mutants R-HSA-2691232	3/15	0.015812447228143067	0.5508176107469316	0	0	6.631887052341598	27.502156071030562	JAG2;JAG1;NOTCH1
Signaling By ERBB2 ECD Mutants R-HSA-9665348	3/15	0.015812447228143067	0.5508176107469316	0	0	6.631887052341598	27.502156071030562	EGF;SHC1;ERBB2
Interferon Gamma Signaling R-HSA-877300	8/89	0.015869280607021263	0.5508176107469316	0	0	2.6287221109227583	10.891768532100789	CAMK2B;HLA-DRB5;HLA-B;HLA-C;HLA-A;HLA-DQA2;HLA-DQA1;HLA-DRB1
Assembly Of Collagen Fibrils And Other Multimeric Structures R-HSA-2022090	6/57	0.01722777038963101	0.5712421651458195	0	0	3.127491660564641	12.701471212033287	COL6A2;COL5A3;COL11A2;COL4A5;TLL1;MMP9
Expression And Translocation Of Olfactory Receptors R-HSA-9752946	23/393	0.01799803048527816	0.5712421651458195	0	0	1.6642025878569788	6.685922155028994	OR1D5;OR10G2;OR1E2;OR4K5;OR11H1;OR10G4;OR10H4;OR4K1;OR2L3;OR2M2;OR4Q3;OR2T8;OR2T34;OR2T35;OR8U1;OR2T5;OR2T33;OR4F17;OR8B2;OR52E6;OR2A7;OR7E24;OR4C46
Signaling By LRP5 Mutants R-HSA-5339717	2/6	0.018050402987879053	0.5712421651458195	0	0	13.251031636863823	53.19742290058695	LRP5;KREMEN2
DAP12 Interactions R-HSA-2172127	5/43	0.01946482866444103	0.5984044469411014	0	0	3.4953838325094506	13.768827592518686	SHC1;KIR2DS2;KIR2DS4;HLA-B;HLA-C
Regulation Of Insulin Secretion R-HSA-422356	7/77	0.022055805335862773	0.6111111736556241	0	0	2.6594182825484767	10.143498512263008	KCNG2;PLCB3;GNAQ;GNAS;CACNA1A;AKAP5;CACNA1E
Olfactory Signaling Pathway R-HSA-381753	23/401	0.022167950868366593	0.6111111736556241	0	0	1.6282918896233345	6.202339154673796	OR1D5;OR10G2;OR1E2;OR4K5;OR11H1;OR10G4;OR10H4;OR4K1;OR2L3;OR2M2;OR4Q3;OR2T8;OR2T34;OR2T35;OR8U1;OR2T5;OR2T33;OR4F17;OR8B2;OR52E6;OR2A7;OR7E24;OR4C46
IL-6-type Cytokine Receptor Ligand Interactions R-HSA-6788467	3/17	0.02239204924886347	0.6111111736556241	0	0	5.683884297520661	21.59335681737847	TYK2;IL6ST;CRLF1
MET Activates PTK2 Signaling R-HSA-8874081	3/17	0.02239204924886347	0.6111111736556241	0	0	5.683884297520661	21.59335681737847	LAMA5;LAMA2;LAMA1
Diseases Of Signal Transduction By Growth Factor Receptors And Second Messengers R-HSA-5663202	24/424	0.0227178874964916	0.6111111736556241	0	0	1.6060425531914893	6.078232933914302	JAG2;CAMK2B;TCF7L2;JAG1;NOTCH1;PSMD11;IRS1;SHC1;FLT3;EGF;FN1;LRP5;LMO7;RRBP1;ZC3HAV1;KREMEN2;TRAK1;DUSP16;DUSP6;PSMD9;ERBB2;KDR;PIK3AP1;FGFR2
Signaling By MAPK Mutants R-HSA-9652817	2/7	0.02466571056616035	0.6188399769835128	0	0	10.600275103163687	39.24583562769061	DUSP16;DUSP6
Activated NOTCH1 Transmits Signal To Nucleus R-HSA-2122948	4/31	0.025223564614743645	0.6188399769835128	0	0	3.9323627075351215	14.471002815817599	JAG2;NOTCH1;JAG1;DTX2
Sealing Of Nuclear Envelope (NE) By ESCRT-III R-HSA-9668328	4/31	0.025223564614743645	0.6188399769835128	0	0	3.9323627075351215	14.471002815817599	TUBB8;TUBA3E;TUBB8B;CHMP4C
Cytokine Signaling In Immune System R-HSA-1280215	36/702	0.025305723965868554	0.6188399769835128	0	0	1.4511914511914512	5.335631402418057	CAMK2B;LAMA5;PSMD11;IRS1;SHC1;FLT3;NLRC5;HIF1A;PSMD9;POM121C;RPS6KA1;HLA-DQA2;HLA-DQA1;MCL1;MEF2A;MAP2K3;IL32;HLA-DRB5;IL4R;IFNA17;FN1;HLA-B;HLA-C;HLA-A;TYK2;IRAK4;MMP9;DUSP6;MTAP;CD27;NANOG;IL6ST;ALPK1;IL7R;HLA-DRB1;CRLF1
Pre-NOTCH Processing In Golgi R-HSA-1912420	3/18	0.026158308879486985	0.6254742300961776	0	0	5.304683195592286	19.328082155873982	NOTCH2;NOTCH3;NOTCH1
Phase 4 - Resting Membrane Potential R-HSA-5576886	3/19	0.03024140927674435	0.6577810899631074	0	0	4.9728822314049586	17.39784294554653	KCNJ12;KCNK13;KCNK2
Cytochrome P450 - Arranged By Substrate Type R-HSA-211897	6/65	0.03079962011205908	0.6577810899631074	0	0	2.702299739784795	9.404686568485776	CYP2A7;CYP21A2;CYP4F2;CYP4A11;CYP4B1;CYP2F1
Alpha-defensins R-HSA-1462054	2/8	0.032102931939660545	0.6577810899631074	0	0	8.833104080696929	30.375348229661437	PRSS3;PRSS2
Fatty Acids Bound To GPR40 (FFAR1) Regulate Insulin Secretion R-HSA-434316	2/8	0.032102931939660545	0.6577810899631074	0	0	8.833104080696929	30.375348229661437	PLCB3;GNAQ
Formation Of Editosome R-HSA-75094	2/8	0.032102931939660545	0.6577810899631074	0	0	8.833104080696929	30.375348229661437	APOBEC3H;APOBEC3B
Transport Of RCbl Within Body R-HSA-9758890	2/8	0.032102931939660545	0.6577810899631074	0	0	8.833104080696929	30.375348229661437	TCN2;TCN1
Signaling By NOTCH3 R-HSA-9012852	5/49	0.03231941283553995	0.6577810899631074	0	0	3.0177988448016073	10.357348825779052	JAG2;NOTCH3;NOTCH1;JAG1;EGF
Toll Like Receptor 4 (TLR4) Cascade R-HSA-166016	10/140	0.03239999792569209	0.6577810899631074	0	0	2.0478228308548196	7.023206873826617	MAP2K3;MEF2A;RPS6KA1;NLRC5;BPI;IRAK4;TLR6;ALPK1;IKBKE;DUSP6
Receptor-type Tyrosine-Protein Phosphatases R-HSA-388844	3/20	0.03463906453861547	0.6855399141816156	0	0	4.680116674769081	15.738170930946385	PTPRD;SLITRK5;LRRC4B
Collagen Biosynthesis And Modifying Enzymes R-HSA-1650814	6/67	0.03504153836430192	0.6855399141816156	0	0	2.61342765798245	8.758173938945024	COL6A2;COL5A3;COL11A2;P3H2;COL4A5;TLL1
NOTCH2 Activation And Transmission Of Signal To Nucleus R-HSA-2979096	3/21	0.03934779988390324	0.6881879197533697	0	0	4.419880624426079	14.299707042172393	JAG2;NOTCH2;JAG1
SHC1 Events In ERBB2 Signaling R-HSA-1250196	3/21	0.03934779988390324	0.6881879197533697	0	0	4.419880624426079	14.299707042172393	EGF;SHC1;ERBB2
Signaling By ERBB2 TMD/JMD Mutants R-HSA-9665686	3/21	0.03934779988390324	0.6881879197533697	0	0	4.419880624426079	14.299707042172393	EGF;SHC1;ERBB2
Synthesis Of Leukotrienes (LT) And Eoxins (EX) R-HSA-2142691	3/21	0.03934779988390324	0.6881879197533697	0	0	4.419880624426079	14.299707042172393	CYP4F2;CYP4A11;CYP4B1
Diseases Associated With O-glycosylation Of Proteins R-HSA-3906995	6/69	0.039642361464136834	0.6881879197533697	0	0	2.5301982480405716	8.167118122622528	NOTCH2;NOTCH3;NOTCH1;ADAMTSL4;ADAMTS17;ADAMTS7
Adrenoceptors R-HSA-390696	2/9	0.04029353061753001	0.6881879197533697	0	0	7.570839064649244	24.314236866099883	ADRB1;ADRB2
MAPK1 (ERK2) Activation R-HSA-112411	2/9	0.04029353061753001	0.6881879197533697	0	0	7.570839064649244	24.314236866099883	TYK2;IL6ST
Synthesis Of (16-20)-Hydroxyeicosatetraenoic Acids (HETE) R-HSA-2142816	2/9	0.04029353061753001	0.6881879197533697	0	0	7.570839064649244	24.314236866099883	CYP4F2;CYP4A11
Interleukin-4 And Interleukin-13 Signaling R-HSA-6785807	8/107	0.04181906441174482	0.6914501565728014	0	0	2.148755236133877	6.821014975499539	LAMA5;IL4R;FN1;NANOG;TYK2;HIF1A;MMP9;MCL1
Signaling By Interleukins R-HSA-449147	24/453	0.04392550530424804	0.6914501565728014	0	0	1.4951743292168824	4.672808735215489	MEF2A;MAP2K3;IL32;LAMA5;IL4R;PSMD11;IRS1;SHC1;FN1;NLRC5;TYK2;IRAK4;HIF1A;MMP9;DUSP6;PSMD9;MTAP;RPS6KA1;NANOG;IL6ST;ALPK1;IL7R;CRLF1;MCL1
ERK/MAPK Targets R-HSA-198753	3/22	0.04436307487917805	0.6914501565728014	0	0	4.187037842540235	13.044079141404685	MEF2A;RPS6KA1;DUSP6
Sensory Perception R-HSA-9709957	31/616	0.04439349460160685	0.6914501565728014	0	0	1.4186221928342273	4.418529116241426	OR1E2;OR4K5;OR11H1;TAS2R43;OR10H4;OR4K1;OR2M2;OR4Q3;OR2T34;OR2T35;PLB1;OR8U1;OR2T33;PCLO;CDH23;OTOF;OR8B2;SCN1B;OR4C46;OR1D5;OR10G2;TAS2R31;OR10G4;OR2L3;OR2T8;OR2T5;OR4F17;C1D;OR52E6;OR2A7;OR7E24
NCAM1 Interactions R-HSA-419037	4/37	0.04468447159217321	0.6914501565728014	0	0	3.2163845350052247	9.996938786211103	COL6A2;COL4A5;CACNA1S;CACNA1H
Collagen Formation R-HSA-1474290	7/90	0.04602761795686561	0.6914501565728014	0	0	2.2413643493642157	6.90007079409795	COL6A2;COL5A3;COL11A2;P3H2;COL4A5;TLL1;MMP9
MAPK1/MAPK3 Signaling R-HSA-5684996	16/277	0.04768975326314505	0.6914501565728014	0	0	1.6344515914085969	4.973699479358189	CAMK2B;SPTBN4;PSMD11;IRS1;SHC1;FLT3;EGF;FN1;TYK2;DUSP16;DUSP6;PSMD9;ERBB2;IL6ST;FGFR2;PTPN3
Acetylcholine Regulates Insulin Secretion R-HSA-399997	2/10	0.049172862621054005	0.6914501565728014	0	0	6.62414030261348	19.954648881232355	PLCB3;GNAQ
Constitutive Signaling By Overexpressed ERBB2 R-HSA-9634285	2/10	0.049172862621054005	0.6914501565728014	0	0	6.62414030261348	19.954648881232355	SHC1;ERBB2
MAPK3 (ERK1) Activation R-HSA-110056	2/10	0.049172862621054005	0.6914501565728014	0	0	6.62414030261348	19.954648881232355	TYK2;IL6ST
Signal Attenuation R-HSA-74749	2/10	0.049172862621054005	0.6914501565728014	0	0	6.62414030261348	19.954648881232355	IRS1;SHC1
Uptake Of Dietary Cobalamins Into Enterocytes R-HSA-9758881	2/10	0.049172862621054005	0.6914501565728014	0	0	6.62414030261348	19.954648881232355	TCN1;PRSS3
mRNA Editing R-HSA-75072	2/10	0.049172862621054005	0.6914501565728014	0	0	6.62414030261348	19.954648881232355	APOBEC3H;APOBEC3B
Signaling By ALK Fusions And Activated Point Mutants R-HSA-9725370	5/55	0.04948109856515401	0.6914501565728014	0	0	2.6548342541436463	7.980868566503684	IRS1;SHC1;FN1;LMO7;RRBP1
MyD88:MAL(TIRAP) Cascade Initiated On Plasma Membrane R-HSA-166058	8/112	0.052275411411809865	0.6921436536984452	0	0	2.044916248799744	6.035016470482827	MAP2K3;MEF2A;RPS6KA1;NLRC5;IRAK4;TLR6;ALPK1;DUSP6
Aggrephagy R-HSA-9646399	3/24	0.05529043392696593	0.6921436536984452	0	0	3.787878787878788	10.96649761539133	PRKN;PCNT;CFTR
Interleukin-6 Family Signaling R-HSA-6783589	3/24	0.05529043392696593	0.6921436536984452	0	0	3.787878787878788	10.96649761539133	TYK2;IL6ST;CRLF1
Signaling By ERBB2 KD Mutants R-HSA-9664565	3/24	0.05529043392696593	0.6921436536984452	0	0	3.787878787878788	10.96649761539133	EGF;SHC1;ERBB2
mTORC1-mediated Signaling R-HSA-166208	3/24	0.05529043392696593	0.6921436536984452	0	0	3.787878787878788	10.96649761539133	RPTOR;EIF4EBP1;LAMTOR4
Downstream TCR Signaling R-HSA-202424	7/94	0.055838805163657745	0.6921436536984452	0	0	2.137867354411437	6.168359214142555	PSMD9;HLA-DRB5;PSMD11;TARP;HLA-DQA2;HLA-DQA1;HLA-DRB1
NCAM Signaling For Neurite Out-Growth R-HSA-375165	5/57	0.056192422970735484	0.6921436536984452	0	0	2.55245962600935	7.348463249820586	SPTBN4;COL6A2;COL4A5;CACNA1S;CACNA1H
Biological Oxidations R-HSA-211859	13/218	0.05671902961944493	0.6921436536984452	0	0	1.688636053958305	4.845786862101783	AOC3;CYP4F2;CYP4A11;UGT2B28;CYP4B1;MTR;CYP2A7;CYP21A2;UGT1A5;CYP2F1;CES1;SULT1A2;CBR3
Amine Ligand-Binding Receptors R-HSA-375280	4/40	0.05683829279339278	0.6921436536984452	0	0	2.9478927203065135	8.453215064572852	HTR1A;ADRB1;ADRB2;DRD4
Transcriptional Regulation By RUNX3 R-HSA-8878159	7/95	0.05847949500564852	0.6921436536984452	0	0	2.1134632334424577	6.000289292385933	PSMD9;TCF7L2;NOTCH1;PSMD11;JAG1;ITGAL;TEAD2
CYP2E1 Reactions R-HSA-211999	2/11	0.058679984397047184	0.6921436536984452	0	0	5.887819043252331	16.695832880184057	CYP2A7;CYP2F1
Free Fatty Acids Regulate Insulin Secretion R-HSA-400451	2/11	0.058679984397047184	0.6921436536984452	0	0	5.887819043252331	16.695832880184057	PLCB3;GNAQ
Interleukin-6 Signaling R-HSA-1059683	2/11	0.058679984397047184	0.6921436536984452	0	0	5.887819043252331	16.695832880184057	TYK2;IL6ST
Fertilization R-HSA-1187000	3/25	0.061189100998896725	0.6921436536984452	0	0	3.6155146506386178	10.100974913628724	OVGP1;ADAM21;ZP3
Signaling By ERBB2 In Cancer R-HSA-1227990	3/25	0.061189100998896725	0.6921436536984452	0	0	3.6155146506386178	10.100974913628724	SHC1;EGF;ERBB2
MyD88 Cascade Initiated On Plasma Membrane R-HSA-975871	7/96	0.061195967929409616	0.6921436536984452	0	0	2.0896075196862647	5.8376821460057196	MAP2K3;MEF2A;RPS6KA1;NLRC5;IRAK4;ALPK1;DUSP6
Carboxyterminal Post-Translational Modifications Of Tubulin R-HSA-8955332	4/41	0.06124498067557136	0.6921436536984452	0	0	2.8680708294501396	8.010158674592272	TUBB8;TUBA3E;TTLL10;TUBB8B
Non-integrin membrane-ECM Interactions R-HSA-3000171	4/41	0.06124498067557136	0.6921436536984452	0	0	2.8680708294501396	8.010158674592272	LAMA5;VTN;LAMA2;LAMA1
TCR Signaling R-HSA-202403	8/116	0.061752593638522986	0.6921436536984452	0	0	1.9687676580880464	5.482268422087452	PSMD9;HLA-DRB5;PSMD11;TARP;HLA-DQA2;CD101;HLA-DQA1;HLA-DRB1
Constitutive Signaling By Aberrant PI3K In Cancer R-HSA-2219530	6/78	0.06494150035760499	0.7046003548945816	0	0	2.21288612263716	6.050624617449811	FLT3;IRS1;EGF;ERBB2;PIK3AP1;FGFR2
Oncogenic MAPK Signaling R-HSA-6802957	6/78	0.06494150035760499	0.7046003548945816	0	0	2.21288612263716	6.050624617449811	CAMK2B;FN1;ZC3HAV1;TRAK1;DUSP16;DUSP6
RND1 GTPase Cycle R-HSA-9696273	4/42	0.06582685785938036	0.7046003548945816	0	0	2.7924500907441017	7.597495334773509	UBXN11;FLOT2;RBMX;DSPP
RND3 GTPase Cycle R-HSA-9696264	4/42	0.06582685785938036	0.7046003548945816	0	0	2.7924500907441017	7.597495334773509	UBXN11;FLOT2;RBMX;DSPP
Signaling By ALK R-HSA-201556	3/26	0.06736766452400203	0.7046003548945816	0	0	3.458138699245419	9.328640826782136	IRS1;SHC1;HIF1A
HDR Thru MMEJ (alt-NHEJ) R-HSA-5685939	2/12	0.06875746957614412	0.7046003548945816	0	0	5.298762035763411	14.185686229180606	XRCC1;BRCA2
Interleukin-35 Signaling R-HSA-8984722	2/12	0.06875746957614412	0.7046003548945816	0	0	5.298762035763411	14.185686229180606	TYK2;IL6ST
Presynaptic Depolarization And Calcium Channel Opening R-HSA-112308	2/12	0.06875746957614412	0.7046003548945816	0	0	5.298762035763411	14.185686229180606	CACNA1A;CACNA1E
Tandem Pore Domain Potassium Channels R-HSA-1296346	2/12	0.06875746957614412	0.7046003548945816	0	0	5.298762035763411	14.185686229180606	KCNK13;KCNK2
Toll-like Receptor Cascades R-HSA-168898	10/162	0.07295400903957931	0.7343314947263345	0	0	1.7494143913329918	4.579837506496591	MAP2K3;MEF2A;RPS6KA1;NLRC5;BPI;IRAK4;TLR6;ALPK1;IKBKE;DUSP6
Collagen Chain Trimerization R-HSA-8948216	4/44	0.07550795889579658	0.7343314947263345	0	0	2.652551724137931	6.852913036210082	COL5A3;COL6A2;COL11A2;COL4A5
TRAF6 Mediated Induction Of NFkB And MAP Kinases Upon TLR7/8 Or 9 Activation R-HSA-975138	7/101	0.07592029069356145	0.7343314947263345	0	0	1.9779424765721696	5.09927672347964	MAP2K3;MEF2A;RPS6KA1;NLRC5;IRAK4;ALPK1;DUSP6
Diseases Of Glycosylation R-HSA-3781865	9/143	0.07829805665060835	0.7343314947263345	0	0	1.7851679104477611	4.547237711542075	NOTCH2;NOTCH3;ACAN;EGFL7;VCAN;NOTCH1;ADAMTSL4;ADAMTS17;ADAMTS7
MyD88 Dependent Cascade Initiated On Endosome R-HSA-975155	7/102	0.07909375708398375	0.7343314947263345	0	0	1.9570199737571075	4.9651971219280195	MAP2K3;MEF2A;RPS6KA1;NLRC5;IRAK4;ALPK1;DUSP6
Signaling By MET R-HSA-6806834	5/63	0.07930072110251563	0.7343314947263345	0	0	2.2876976566965137	5.798188142956114	USP8;LAMA5;LAMA2;LAMA1;SHC1
Defects In Cobalamin (B12) Metabolism R-HSA-3296469	2/13	0.07935123407391788	0.7343314947263345	0	0	4.8168063023633865	12.205167150131869	TCN2;MTR
Downregulation Of ERBB2:ERBB3 Signaling R-HSA-1358803	2/13	0.07935123407391788	0.7343314947263345	0	0	4.8168063023633865	12.205167150131869	USP8;ERBB2
ERBB2 Activates PTK6 Signaling R-HSA-8847993	2/13	0.07935123407391788	0.7343314947263345	0	0	4.8168063023633865	12.205167150131869	EGF;ERBB2
SHC1 Events In EGFR Signaling R-HSA-180336	2/13	0.07935123407391788	0.7343314947263345	0	0	4.8168063023633865	12.205167150131869	EGF;SHC1
Antigen Presentation: Folding, Assembly, Peptide Loading Of Class I MHC R-HSA-983170	3/28	0.08053077730270211	0.7343314947263345	0	0	3.1811570247933885	8.013703053497151	HLA-B;HLA-C;HLA-A
MET Promotes Cell Motility R-HSA-8875878	3/28	0.08053077730270211	0.7343314947263345	0	0	3.1811570247933885	8.013703053497151	LAMA5;LAMA2;LAMA1
Notch-HLH Transcription Pathway R-HSA-350054	3/28	0.08053077730270211	0.7343314947263345	0	0	3.1811570247933885	8.013703053497151	NOTCH2;NOTCH3;NOTCH1
Toll Like Receptor 3 (TLR3) Cascade R-HSA-168164	7/103	0.08234321913348186	0.7383441982302207	0	0	1.9365333564173592	4.8352510646882685	MAP2K3;MEF2A;RPS6KA1;NLRC5;ALPK1;IKBKE;DUSP6
Toll Like Receptor 7/8 (TLR7/8) Cascade R-HSA-168181	7/103	0.08234321913348186	0.7383441982302207	0	0	1.9365333564173592	4.8352510646882685	MAP2K3;MEF2A;RPS6KA1;NLRC5;IRAK4;ALPK1;DUSP6
Antigen processing-Cross Presentation R-HSA-1236975	7/104	0.08566847268490042	0.7543840274391791	0	0	1.9164691435588428	4.709282900997272	PSMD9;PSMD11;MRC1;HLA-B;HLA-C;HLA-A;TLR6
Cargo Recognition For Clathrin-Mediated Endocytosis R-HSA-8856825	7/104	0.08566847268490042	0.7543840274391791	0	0	1.9164691435588428	4.709282900997272	EGF;ADRB2;TARP;IL7R;SYT8;CFTR;IGF2R
Downregulation Of ERBB2 Signaling R-HSA-8863795	3/29	0.08749732282227111	0.7543840274391791	0	0	3.0586458995549903	7.4513112843064615	USP8;EGF;ERBB2
Myogenesis R-HSA-525793	3/29	0.08749732282227111	0.7543840274391791	0	0	3.0586458995549903	7.4513112843064615	MEF2A;TCF7L2;CDH15
Integration Of Energy Metabolism R-HSA-163685	7/105	0.08906925638404259	0.7543840274391791	0	0	1.896814404432133	4.587144138929159	KCNG2;PLCB3;GNAQ;GNAS;CACNA1A;AKAP5;CACNA1E
Cardiac Conduction R-HSA-5576891	8/126	0.08987735543497759	0.7543840274391791	0	0	1.80098262770634	4.339124113720008	CAMK2B;FGF14;DMPK;KCNJ12;KCNK13;KCNK2;SCN1B;CES1
Constitutive Signaling By EGFRvIII R-HSA-5637810	2/14	0.09041036935572733	0.7543840274391791	0	0	4.4151765245300325	10.61141897985671	EGF;SHC1
RUNX3 Regulates NOTCH Signaling R-HSA-8941856	2/14	0.09041036935572733	0.7543840274391791	0	0	4.4151765245300325	10.61141897985671	JAG1;NOTCH1
Neutrophil Degranulation R-HSA-6798695	23/468	0.09124478811631528	0.7543840274391791	0	0	1.3782283477098387	3.29976727188937	LILRA6;EGFL7;PSMD11;PTGES2;KRT1;HSPA6;HLA-B;HLA-C;GGH;HLA-A;LILRB2;ITGAL;ATAD3B;MMP9;IGF2R;HRNR;DSPP;TCN1;BPI;CAPN1;PRSS3;PRSS2;CD33
PKMTs Methylate Histone Lysines R-HSA-3214841	4/47	0.09128484557464614	0.7543840274391791	0	0	2.4671050521251003	5.905683269758312	KMT2E;KMT2D;KMT2C;KMT2B
PI5P, PP2A And IER3 Regulate PI3K/AKT Signaling R-HSA-6811558	7/106	0.09254525243677661	0.7543840274391791	0	0	1.8775567307423262	4.468693051073478	IRS1;FLT3;EGF;ERBB2;IRAK4;PIK3AP1;FGFR2
Toll Like Receptor 9 (TLR9) Cascade R-HSA-168138	7/106	0.09254525243677661	0.7543840274391791	0	0	1.8775567307423262	4.468693051073478	MAP2K3;MEF2A;RPS6KA1;NLRC5;IRAK4;ALPK1;DUSP6
MAPK Targets/ Nuclear Events Mediated By MAP Kinases R-HSA-450282	3/30	0.09470789730600924	0.7662082518892176	0	0	2.9452096724823997	6.941735173448085	MEF2A;RPS6KA1;DUSP6
MyD88-independent TLR4 Cascade R-HSA-166166	7/107	0.09609608729907268	0.7716372383119567	0	0	1.8586842105263157	4.353794308377075	MAP2K3;MEF2A;RPS6KA1;NLRC5;ALPK1;IKBKE;DUSP6
Costimulation By CD28 Family R-HSA-388841	5/68	0.10187620841112675	0.7829932840657575	0	0	2.1055862492326582	4.809152351780183	HLA-DRB5;TARP;HLA-DQA2;HLA-DQA1;HLA-DRB1
ERBB2 Regulates Cell Motility R-HSA-6785631	2/15	0.1018869832651237	0.7829932840657575	0	0	4.075335943286425	9.307623438202679	EGF;ERBB2
GRB2 Events In ERBB2 Signaling R-HSA-1963640	2/15	0.1018869832651237	0.7829932840657575	0	0	4.075335943286425	9.307623438202679	EGF;ERBB2
Negative Regulation Of TCF-dependent Signaling By WNT Ligand Antagonists R-HSA-3772470	2/15	0.1018869832651237	0.7829932840657575	0	0	4.075335943286425	9.307623438202679	LRP5;KREMEN2
Late Endosomal Microautophagy R-HSA-9615710	3/31	0.10215265249509622	0.7829932840657575	0	0	2.8398760330578514	6.478572251369507	CHMP4C;PCNT;CFTR
Pyruvate Metabolism R-HSA-70268	3/31	0.10215265249509622	0.7829932840657575	0	0	2.8398760330578514	6.478572251369507	PDPR;PCDHB16;PPARD
Signaling By ERBB2 R-HSA-1227986	4/49	0.10260413852534556	0.7829932840657575	0	0	2.3572107279693486	5.367078915546131	USP8;SHC1;EGF;ERBB2
ER-Phagosome Pathway R-HSA-1236974	6/89	0.10619224707470443	0.8046680130449434	0	0	1.918512223166525	4.3022716719703435	PSMD9;PSMD11;HLA-B;HLA-C;HLA-A;TLR6
Phase 0 - Rapid Depolarisation R-HSA-5576892	3/32	0.10982150918630947	0.8206107214199235	0	0	2.7418067825591335	6.056373917086042	CAMK2B;FGF14;SCN1B
Signaling By NOTCH2 R-HSA-1980145	3/32	0.10982150918630947	0.8206107214199235	0	0	2.7418067825591335	6.056373917086042	NOTCH2;JAG2;JAG1
PI3K Events In ERBB2 Signaling R-HSA-1963642	2/16	0.11373604826944173	0.8325169247477503	0	0	3.78404401650619	8.226038237026623	EGF;ERBB2
Regulation Of Pyruvate Dehydrogenase (PDH) Complex R-HSA-204174	2/16	0.11373604826944173	0.8325169247477503	0	0	3.78404401650619	8.226038237026623	PDPR;PPARD
Signaling By NTRK3 (TRKC) R-HSA-9034015	2/16	0.11373604826944173	0.8325169247477503	0	0	3.78404401650619	8.226038237026623	IRS1;SHC1
Interferon Signaling R-HSA-913531	11/200	0.11525667209147306	0.8379471565569258	0	0	1.546786340658207	3.341976832844699	CAMK2B;HLA-DRB5;POM121C;IFNA17;HLA-B;HLA-C;HLA-A;TYK2;HLA-DQA2;HLA-DQA1;HLA-DRB1
Signaling By WNT In Cancer R-HSA-4791275	3/33	0.1177042097102194	0.8413965126713552	0	0	2.650275482093664	5.670477738236294	TCF7L2;LRP5;KREMEN2
Negative Regulation Of PI3K/AKT Network R-HSA-199418	7/113	0.11894499355589493	0.8413965126713552	0	0	1.752926880259238	3.7321463341679753	IRS1;FLT3;EGF;ERBB2;IRAK4;PIK3AP1;FGFR2
IGF1R Signaling Cascade R-HSA-2428924	4/52	0.12071371082526502	0.8413965126713552	0	0	2.2095402298850573	4.6717050670344475	FLT3;IRS1;SHC1;FGFR2
Signaling By Non-Receptor Tyrosine Kinases R-HSA-9006927	4/52	0.12071371082526502	0.8413965126713552	0	0	2.2095402298850573	4.6717050670344475	EGF;ERBB2;DOCK1;HIF1A
Signaling By PDGF R-HSA-186797	4/52	0.12071371082526502	0.8413965126713552	0	0	2.2095402298850573	4.6717050670344475	COL6A2;COL4A5;PLG;THBS3
RAF/MAP Kinase Cascade R-HSA-5673001	14/271	0.1212105290477735	0.8413965126713552	0	0	1.4486462953389023	3.0569715636669272	CAMK2B;SPTBN4;PSMD11;IRS1;SHC1;FLT3;EGF;FN1;DUSP16;DUSP6;PSMD9;ERBB2;FGFR2;PTPN3
MAPK Family Signaling Cascades R-HSA-5683057	16/318	0.12163448641847653	0.8413965126713552	0	0	1.4095093021743774	2.9694622192250035	CAMK2B;SPTBN4;PSMD11;IRS1;SHC1;FLT3;EGF;FN1;TYK2;DUSP16;DUSP6;PSMD9;ERBB2;IL6ST;FGFR2;PTPN3
Interferon Alpha/Beta Signaling R-HSA-909733	5/72	0.12198685499696227	0.8413965126713552	0	0	1.9794673043621671	4.164486424792627	IFNA17;HLA-B;HLA-C;HLA-A;TYK2
Signaling By NOTCH R-HSA-157118	11/203	0.12413407123764043	0.849009773296697	0	0	1.5223784238625813	3.1762798053628614	JAG2;NOTCH2;PSMD9;NOTCH3;JAG1;NOTCH1;PSMD11;EGF;DTX2;E2F3;HIF1A
Gastrulation R-HSA-9758941	2/17	0.12591525671210088	0.849009773296697	0	0	3.531591013296653	7.317972771307216	NANOG;TBXT
Synthesis Of PIPs At Golgi Membrane R-HSA-1660514	2/17	0.12591525671210088	0.849009773296697	0	0	3.531591013296653	7.317972771307216	PI4KA;TPTE
Insulin Receptor Signaling Cascade R-HSA-74751	4/53	0.12703584897840914	0.849009773296697	0	0	2.1643349753694583	4.465641960783522	FLT3;IRS1;SHC1;FGFR2
Signaling By Type 1 Insulin-like Growth Factor 1 Receptor (IGF1R) R-HSA-2404192	4/53	0.12703584897840914	0.849009773296697	0	0	2.1643349753694583	4.465641960783522	FLT3;IRS1;SHC1;FGFR2
PPARA Activates Gene Expression R-HSA-1989781	7/116	0.13133329757577192	0.8652967868035698	0	0	1.7044143434394774	3.45998997397038	MED12;MUSK;CYP4A11;PCDHB16;FHL2;MED16;MED15
Formation Of Cornified Envelope R-HSA-6809371	5/74	0.1326843384416603	0.8652967868035698	0	0	1.9218912643125952	3.881802086762715	FLG;SPRR2F;CAPN1;LCE1D;DSPP
Signaling By NOTCH1 R-HSA-1980143	5/74	0.1326843384416603	0.8652967868035698	0	0	1.9218912643125952	3.881802086762715	JAG2;NOTCH1;JAG1;DTX2;HIF1A
Interleukin-12 Family Signaling R-HSA-447115	4/54	0.13349374220203772	0.8652967868035698	0	0	2.120937931034483	4.270934147878228	MTAP;TYK2;IL6ST;CRLF1
Pyruvate Metabolism And Citric Acid (TCA) Cycle R-HSA-71406	4/54	0.13349374220203772	0.8652967868035698	0	0	2.120937931034483	4.270934147878228	PDPR;PCDHB16;SDHA;PPARD
Disease R-HSA-1643685	72/1736	0.13588616998623104	0.8755300533244587	0	0	1.1595758693361433	2.3144412273727153	PATJ;IRS1;FLT3;RPL34;MTR;BRCA2;DUSP16;PSMD9;ADAMTSL4;MRC1;KDR;ELOA;CAPN1;TOPBP1;IKBKE;ADAMTS7;MAP2K3;EGFL7;PARP4;TBP;IFNA17;HLA-B;HLA-C;LMO7;HLA-A;KREMEN2;TYK2;ZDHHC11;IRAK4;DUSP6;MSH6;VCAN;CD8B;CYP21A2;CHMP4C;GEMIN5;TLR6;SLC25A5;DOCK1;ANAPC1;CFTR;NOTCH2;CAMK2B;NOTCH3;GNAZ;NOTCH1;PSMD11;SHC1;LRP5;ADRB1;RRBP1;ZC3HAV1;ADRB2;TARP;TRAK1;ACAN;POM121C;ADAMTS17;ERBB2;E2F3;RPL15;JAG2;TCF7L2;RRM1;JAG1;EGF…
Constitutive Signaling By Ligand-Responsive EGFR Cancer Variants R-HSA-1236382	2/18	0.13838488284745382	0.8810777156441437	0	0	3.310694635488308	6.547615306902319	EGF;SHC1
IRAK4 Deficiency (TLR2/4) R-HSA-5603041	2/18	0.13838488284745382	0.8810777156441437	0	0	3.310694635488308	6.547615306902319	IRAK4;TLR6
Regulation Of Lipid Metabolism By PPARalpha R-HSA-400206	7/118	0.13993479938702483	0.8857049655319924	0	0	1.6735294851638343	3.291127411761314	MED12;MUSK;CYP4A11;PCDHB16;FHL2;MED16;MED15
Signaling By Receptor Tyrosine Kinases R-HSA-9006934	23/496	0.14238791468927728	0.8916480580899634	0	0	1.294713389910702	2.5236555368776292	MEF2A;USP8;LAMA5;LAMA2;IRS1;SHC1;FLT3;LAMA1;EGF;PLG;HIF1A;PCSK5;MMP9;DUSP6;THBS3;COL6A2;RPS6KA1;ERBB2;KDR;COL4A5;DOCK1;FGFR2;PTPN3
HSF1-dependent Transactivation R-HSA-3371571	3/36	0.14253110222255921	0.8916480580899634	0	0	2.4089656899574257	4.693135013229279	CAMK2B;RPTOR;HSPA6
Defective B3GALTL Causes PpS R-HSA-5083635	3/37	0.15116463194762608	0.9162481708286274	0	0	2.3379922216820614	4.417369206637832	ADAMTSL4;ADAMTS17;ADAMTS7
SIRT1 Negatively Regulates rRNA Expression R-HSA-427359	3/37	0.15116463194762608	0.9162481708286274	0	0	2.3379922216820614	4.417369206637832	TBP;TAF1B;SIRT1
SARS-CoV-2 Activates/Modulates Innate And Adaptive Immune Responses R-HSA-9705671	7/121	0.15333220230057443	0.9162481708286274	0	0	1.6292340963211351	3.0550557977269923	POM121C;IFNA17;HLA-B;HLA-C;HLA-A;TYK2;IKBKE
Stimuli-sensing Channels R-HSA-2672351	6/100	0.15807445316482518	0.9162481708286274	0	0	1.6930343427209322	3.123122056155365	TRPM1;WNK1;CLCNKB;CLCA2;SLC9C1;SLC9B1
O-glycosylation Of TSR Domain-Containing Proteins R-HSA-5173214	3/38	0.15995958713472244	0.9162481708286274	0	0	2.271074380165289	4.162502513234008	ADAMTSL4;ADAMTS17;ADAMTS7
Chaperone Mediated Autophagy R-HSA-9613829	2/20	0.1640486112668858	0.9162481708286274	0	0	2.9425340058077336	5.318902355504345	PCNT;CFTR
NOTCH4 Intracellular Domain Regulates Transcription R-HSA-9013695	2/20	0.1640486112668858	0.9162481708286274	0	0	2.9425340058077336	5.318902355504345	NOTCH2;NOTCH1
Nef-mediated Downmodulation Of Cell Surface Receptors By Recruitment To Clathrin Adapters R-HSA-164938	2/20	0.1640486112668858	0.9162481708286274	0	0	2.9425340058077336	5.318902355504345	CD8B;HLA-A
Regulation Of FZD By Ubiquitination R-HSA-4641263	2/20	0.1640486112668858	0.9162481708286274	0	0	2.9425340058077336	5.318902355504345	USP8;LRP5
TP53 Regulates Transcription Of Genes Involved In Cytochrome C Release R-HSA-6803204	2/20	0.1640486112668858	0.9162481708286274	0	0	2.9425340058077336	5.318902355504345	TP53AIP1;TP53BP2
Arachidonic Acid Metabolism R-HSA-2142753	4/59	0.16766144495518054	0.9162481708286274	0	0	1.9276238244514106	3.442367090396162	PTGES2;CYP4F2;CYP4A11;CYP4B1
Elastic Fibre Formation R-HSA-1566948	3/39	0.1689055165730602	0.9162481708286274	0	0	2.20787419651056	3.926518342087388	FBN2;FBN3;VTN
Transcriptional Regulation By VENTX R-HSA-8853884	3/39	0.1689055165730602	0.9162481708286274	0	0	2.20787419651056	3.926518342087388	TCF7L2;ANAPC1;VENTX
Diseases Of Mismatch Repair (MMR) R-HSA-5423599	1/5	0.16945481969785953	0.9162481708286274	0	0	6.616414835164835	11.745254097283752	MSH6
Dopamine Receptors R-HSA-390651	1/5	0.16945481969785953	0.9162481708286274	0	0	6.616414835164835	11.745254097283752	DRD4
FBXW7 Mutants And NOTCH1 In Cancer R-HSA-2644605	1/5	0.16945481969785953	0.9162481708286274	0	0	6.616414835164835	11.745254097283752	NOTCH1
Formation Of Xylulose-5-Phosphate R-HSA-5661270	1/5	0.16945481969785953	0.9162481708286274	0	0	6.616414835164835	11.745254097283752	SORD
Free Fatty Acid Receptors R-HSA-444209	1/5	0.16945481969785953	0.9162481708286274	0	0	6.616414835164835	11.745254097283752	FFAR3
G2 Phase R-HSA-68911	1/5	0.16945481969785953	0.9162481708286274	0	0	6.616414835164835	11.745254097283752	E2F3
GRB7 Events In ERBB2 Signaling R-HSA-1306955	1/5	0.16945481969785953	0.9162481708286274	0	0	6.616414835164835	11.745254097283752	ERBB2
IRS Activation R-HSA-74713	1/5	0.16945481969785953	0.9162481708286274	0	0	6.616414835164835	11.745254097283752	IRS1
PTK6 Expression R-HSA-8849473	1/5	0.16945481969785953	0.9162481708286274	0	0	6.616414835164835	11.745254097283752	HIF1A
RHOT1 GTPase Cycle R-HSA-9013425	1/5	0.16945481969785953	0.9162481708286274	0	0	6.616414835164835	11.745254097283752	TRAK1
Reelin Signaling Pathway R-HSA-8866376	1/5	0.16945481969785953	0.9162481708286274	0	0	6.616414835164835	11.745254097283752	RELN
SARS-CoV-2 Targets PDZ Proteins In Cell-Cell Junction R-HSA-9705677	1/5	0.16945481969785953	0.9162481708286274	0	0	6.616414835164835	11.745254097283752	PATJ
Signaling By Membrane-Tethered Fusions Of PDGFRA Or PDGFRB R-HSA-9673768	1/5	0.16945481969785953	0.9162481708286274	0	0	6.616414835164835	11.745254097283752	KDR
Synthesis Of PIPs At ER Membrane R-HSA-1483248	1/5	0.16945481969785953	0.9162481708286274	0	0	6.616414835164835	11.745254097283752	PI4KA
Centrosome Maturation R-HSA-380287	5/81	0.17318165815851005	0.9170656866211404	0	0	1.744238877580692	3.0583731956284637	CDK11A;CEP164;CEP70;TUBGCP3;PCNT
Signaling By NOTCH4 R-HSA-9013694	5/81	0.17318165815851005	0.9170656866211404	0	0	1.744238877580692	3.0583731956284637	NOTCH2;PSMD9;NOTCH1;PSMD11;JAG1
Defects In Vitamin And Cofactor Metabolism R-HSA-3296482	2/21	0.17717501762886761	0.9170656866211404	0	0	2.787519003836965	4.824128430333964	TCN2;MTR
Synaptic Adhesion-Like Molecules R-HSA-8849932	2/21	0.17717501762886761	0.9170656866211404	0	0	2.787519003836965	4.824128430333964	PTPRD;FLOT2
Class C/3 (Metabotropic Glutamate/Pheromone Receptors) R-HSA-420499	3/40	0.1779920508230439	0.9170656866211404	0	0	2.14809023899933	3.707638955382964	GABBR2;TAS2R31;TAS2R43
PI3K/AKT Signaling In Cancer R-HSA-2219528	6/105	0.18471934401540507	0.9170656866211404	0	0	1.6071084286851922	2.7142738150656496	IRS1;FLT3;EGF;ERBB2;PIK3AP1;FGFR2
RHO GTPase Cycle R-HSA-9012999	20/441	0.18675156568040824	0.9170656866211404	0	0	1.263028118289116	2.1193309597084555	IL32;JAG1;MTR;CDC42BPB;DSPP;PLD2;AKAP12;ARHGAP22;AKAP13;ARHGAP42;OBSCN;UBXN11;PLEKHG4B;POTEE;SLITRK5;FLOT2;RHPN2;DOCK1;RBMX;CFTR
MTOR Signaling R-HSA-165159	3/41	0.187208927092294	0.9170656866211404	0	0	2.0914528055676382	3.5042919791634746	RPTOR;EIF4EBP1;LAMTOR4
Negative Regulation Of MAPK Pathway R-HSA-5675221	3/41	0.187208927092294	0.9170656866211404	0	0	2.0914528055676382	3.5042919791634746	DUSP16;DUSP6;PTPN3
Sensory Perception Of Sweet, Bitter, And Umami (Glutamate) Taste R-HSA-9717207	3/41	0.187208927092294	0.9170656866211404	0	0	2.0914528055676382	3.5042919791634746	TAS2R31;TAS2R43;SCN1B
MAP Kinase Activation R-HSA-450294	4/62	0.18949480508552752	0.9170656866211404	0	0	1.8276337693222355	3.0400744404688442	MAP2K3;MEF2A;RPS6KA1;DUSP6
Pre-NOTCH Transcription And Translation R-HSA-1912408	4/62	0.18949480508552752	0.9170656866211404	0	0	1.8276337693222355	3.0400744404688442	NOTCH2;NOTCH3;NOTCH1;E2F3
Signaling By BRAF And RAF1 Fusions R-HSA-6802952	4/62	0.18949480508552752	0.9170656866211404	0	0	1.8276337693222355	3.0400744404688442	CAMK2B;FN1;ZC3HAV1;TRAK1
Blood Group Systems Biosynthesis R-HSA-9033658	2/22	0.19045621629049928	0.9170656866211404	0	0	2.6480055020632736	4.391274766788895	RHCE;RHD
SHC-mediated cascade:FGFR2 R-HSA-5654699	2/22	0.19045621629049928	0.9170656866211404	0	0	2.6480055020632736	4.391274766788895	SHC1;FGFR2
Diseases Of Metabolism R-HSA-5668914	12/247	0.19242485657806876	0.9170656866211404	0	0	1.3557197542953796	2.234293340349001	NOTCH2;NOTCH3;ACAN;EGFL7;VCAN;NOTCH1;TCN2;ADAMTSL4;CYP21A2;ADAMTS17;MTR;ADAMTS7
Glucagon-like Peptide-1 (GLP1) Regulates Insulin Secretion R-HSA-381676	3/42	0.19654601136133923	0.9170656866211404	0	0	2.037719855901674	3.315082317656516	KCNG2;GNAS;AKAP5
Activated NTRK3 Signals Thru PI3K R-HSA-9603381	1/6	0.1997357199810248	0.9170656866211404	0	0	5.292857142857143	8.52552355774161	IRS1
Activation Of Caspases Thru Apoptosome-Mediated Cleavage R-HSA-111459	1/6	0.1997357199810248	0.9170656866211404	0	0	5.292857142857143	8.52552355774161	CASP7
Beta Oxidation Of decanoyl-CoA To octanoyl-CoA-CoA R-HSA-77346	1/6	0.1997357199810248	0.9170656866211404	0	0	5.292857142857143	8.52552355774161	MECR
CD22 Mediated BCR Regulation R-HSA-5690714	1/6	0.1997357199810248	0.9170656866211404	0	0	5.292857142857143	8.52552355774161	CD22
Cobalamin (Cbl) Metabolism R-HSA-9759218	1/6	0.1997357199810248	0.9170656866211404	0	0	5.292857142857143	8.52552355774161	MTR
FLT3 Signaling Thru SRC Family Kinases R-HSA-9706374	1/6	0.1997357199810248	0.9170656866211404	0	0	5.292857142857143	8.52552355774161	FLT3
Fibronectin Matrix Formation R-HSA-1566977	1/6	0.1997357199810248	0.9170656866211404	0	0	5.292857142857143	8.52552355774161	FN1
Methionine Salvage Pathway R-HSA-1237112	1/6	0.1997357199810248	0.9170656866211404	0	0	5.292857142857143	8.52552355774161	MTAP
Microbial Modulation Of RIPK1-mediated Regulated Necrosis R-HSA-9686347	1/6	0.1997357199810248	0.9170656866211404	0	0	5.292857142857143	8.52552355774161	RRM1
Mineralocorticoid Biosynthesis R-HSA-193993	1/6	0.1997357199810248	0.9170656866211404	0	0	5.292857142857143	8.52552355774161	CYP21A2
PTK6 Promotes HIF1A Stabilization R-HSA-8857538	1/6	0.1997357199810248	0.9170656866211404	0	0	5.292857142857143	8.52552355774161	HIF1A
RUNX3 Regulates Immune Response And Cell Migration R-HSA-8949275	1/6	0.1997357199810248	0.9170656866211404	0	0	5.292857142857143	8.52552355774161	ITGAL
SOS-mediated Signaling R-HSA-112412	1/6	0.1997357199810248	0.9170656866211404	0	0	5.292857142857143	8.52552355774161	IRS1
Scavenging By Class B Receptors R-HSA-3000471	1/6	0.1997357199810248	0.9170656866211404	0	0	5.292857142857143	8.52552355774161	SSC5D
Synthesis Of Wybutosine At G37 Of tRNA(Phe) R-HSA-6782861	1/6	0.1997357199810248	0.9170656866211404	0	0	5.292857142857143	8.52552355774161	TYW1
Innate Immune System R-HSA-168249	43/1035	0.205689337662453	0.9170656866211404	0	0	1.1550082878773629	1.82651661372769	LILRA6;PSMD11;SHC1;NLRC5;ICAM3;TARP;ITGAL;PLD2;PSMD9;VTN;RPS6KA1;CAPN1;PRSS3;PRSS2;IKBKE;CD33;MEF2A;MAP2K3;EGFL7;KIR2DS2;PTGES2;IFNA17;KIR2DS4;KRT1;HSPA6;HLA-B;HLA-C;GGH;HLA-A;LILRB2;IRAK4;ATAD3B;MMP9;DUSP6;IGF2R;HRNR;DSPP;BPIFB4;TCN1;BPI;TLR6;ALPK1;DOCK1
GPER1 Signaling R-HSA-9634597	3/43	0.20599331831166	0.9170656866211404	0	0	1.9866735537190083	3.138768485849966	GNAZ;SHC1;GNAS
Aspirin ADME R-HSA-9749641	3/44	0.21554102899627253	0.9170656866211404	0	0	1.938117315057448	2.974242579865973	UGT1A5;UGT2B28;CES1
PI3K Cascade R-HSA-109704	3/44	0.21554102899627253	0.9170656866211404	0	0	1.938117315057448	2.974242579865973	FLT3;IRS1;FGFR2
Other Interleukin Signaling R-HSA-449836	2/24	0.21737018456576063	0.9170656866211404	0	0	2.4070276353632614	3.6734935521285563	IL32;TYK2
Signaling By EGFR In Cancer R-HSA-1643713	2/24	0.21737018456576063	0.9170656866211404	0	0	2.4070276353632614	3.6734935521285563	EGF;SHC1
Xenobiotics R-HSA-211981	2/24	0.21737018456576063	0.9170656866211404	0	0	2.4070276353632614	3.6734935521285563	CYP2A7;CYP2F1
RUNX1 Regulates Genes Involved In Megakaryocyte Differentiation And Platelet Function R-HSA-8936459	4/66	0.21988789387857915	0.9170656866211404	0	0	1.7093659621802002	2.589069677775714	KMT2E;KMT2D;KMT2C;KMT2B
APEX1-Independent Resolution Of AP Sites Via Single Nucleotide Replacement Pathway R-HSA-5649702	1/7	0.22891406610727932	0.9170656866211404	0	0	4.410485347985348	6.502857540598286	XRCC1
Activated NTRK2 Signals Thru RAS R-HSA-9026519	1/7	0.22891406610727932	0.9170656866211404	0	0	4.410485347985348	6.502857540598286	SHC1
Activated NTRK3 Signals Thru RAS R-HSA-9034864	1/7	0.22891406610727932	0.9170656866211404	0	0	4.410485347985348	6.502857540598286	SHC1
Anchoring Fibril Formation R-HSA-2214320	1/7	0.22891406610727932	0.9170656866211404	0	0	4.410485347985348	6.502857540598286	TLL1
CREB Phosphorylation R-HSA-199920	1/7	0.22891406610727932	0.9170656866211404	0	0	4.410485347985348	6.502857540598286	RPS6KA1
Digestion Of Dietary Lipid R-HSA-192456	1/7	0.22891406610727932	0.9170656866211404	0	0	4.410485347985348	6.502857540598286	CEL
FLT3 Signaling By CBL Mutants R-HSA-9706377	1/7	0.22891406610727932	0.9170656866211404	0	0	4.410485347985348	6.502857540598286	FLT3
Fructose Metabolism R-HSA-5652084	1/7	0.22891406610727932	0.9170656866211404	0	0	4.410485347985348	6.502857540598286	SORD
Modulation By Mtb Of Host Immune System R-HSA-9637628	1/7	0.22891406610727932	0.9170656866211404	0	0	4.410485347985348	6.502857540598286	MRC1
Nef Mediated CD8 Down-regulation R-HSA-182218	1/7	0.22891406610727932	0.9170656866211404	0	0	4.410485347985348	6.502857540598286	CD8B
RHOT2 GTPase Cycle R-HSA-9013419	1/7	0.22891406610727932	0.9170656866211404	0	0	4.410485347985348	6.502857540598286	TRAK1
RSK Activation R-HSA-444257	1/7	0.22891406610727932	0.9170656866211404	0	0	4.410485347985348	6.502857540598286	RPS6KA1
SMAC (DIABLO) Binds To IAPs R-HSA-111463	1/7	0.22891406610727932	0.9170656866211404	0	0	4.410485347985348	6.502857540598286	CASP7
STAT5 Activation R-HSA-9645135	1/7	0.22891406610727932	0.9170656866211404	0	0	4.410485347985348	6.502857540598286	FLT3
Signaling By RNF43 Mutants R-HSA-5340588	1/7	0.22891406610727932	0.9170656866211404	0	0	4.410485347985348	6.502857540598286	LRP5
Programmed Cell Death R-HSA-5357801	10/208	0.22900853605804153	0.9170656866211404	0	0	1.3397535859288294	1.9747914276629364	MED12;PSMD9;CASP7;RRM1;PSMD11;DAPK2;TP53BP2;CHMP4C;FLOT2;DSPP
Mitotic G2-G2/M Phases R-HSA-453274	9/184	0.2297661373807463	0.9170656866211404	0	0	1.364	2.0060256357496575	PSMD9;CDK11A;PSMD11;CEP70;CEP164;TUBGCP3;E2F3;PCNT;GTSE1
Assembly And Cell Surface Presentation Of NMDA Receptors R-HSA-9609736	2/25	0.23095115062827948	0.9170656866211404	0	0	2.3022546498415166	3.3740671378746923	CAMK2B;GRIN3A
Glucuronidation R-HSA-156588	2/25	0.23095115062827948	0.9170656866211404	0	0	2.3022546498415166	3.3740671378746923	UGT1A5;UGT2B28
Interleukin-7 Signaling R-HSA-1266695	2/25	0.23095115062827948	0.9170656866211404	0	0	2.3022546498415166	3.3740671378746923	IRS1;IL7R
NOTCH3 Intracellular Domain Regulates Transcription R-HSA-9013508	2/25	0.23095115062827948	0.9170656866211404	0	0	2.3022546498415166	3.3740671378746923	NOTCH3;NOTCH1
Regulation Of IFNA/IFNB Signaling R-HSA-912694	2/25	0.23095115062827948	0.9170656866211404	0	0	2.3022546498415166	3.3740671378746923	IFNA17;TYK2
RNA Polymerase I Transcription Initiation R-HSA-73762	3/46	0.23489930984004795	0.9170656866211404	0	0	1.8477801268498943	2.676691197504104	RRN3;TBP;TAF1B
Macroautophagy R-HSA-1632852	6/114	0.2365919117601608	0.9170656866211404	0	0	1.4724911633625326	2.122476023560747	RPTOR;PRKN;CHMP4C;PCNT;LAMTOR4;CFTR
Activation Of HOX Genes During Differentiation R-HSA-5619507	5/91	0.23783425321905594	0.9170656866211404	0	0	1.540617371193627	2.212605801908605	KMT2D;RARG;PAXIP1;KMT2C;HOXB1
Metabolism Of Vitamins And Cofactors R-HSA-196854	9/186	0.23903098268348724	0.9170656866211404	0	0	1.3484463276836158	1.9298452791350047	VKORC1L1;PANK3;PARP4;TCN2;TCN1;C1D;MTR;PRSS3;PLB1
Interleukin-17 Signaling R-HSA-448424	4/69	0.24347164149141562	0.9170656866211404	0	0	1.6302175066312998	2.3030976161601067	MAP2K3;MEF2A;RPS6KA1;DUSP6
Infection With Mycobacterium Tuberculosis R-HSA-9635486	2/26	0.24458310950537507	0.9170656866211404	0	0	2.206212746446584	3.1067890358658117	MRC1;DUSP16
Role Of Phospholipids In Phagocytosis R-HSA-2029485	2/26	0.24458310950537507	0.9170656866211404	0	0	2.206212746446584	3.1067890358658117	TARP;PLD2
Sulfur Amino Acid Metabolism R-HSA-1614635	2/26	0.24458310950537507	0.9170656866211404	0	0	2.206212746446584	3.1067890358658117	MTAP;MTR
IRS-mediated Signaling R-HSA-112399	3/47	0.24469120578211856	0.9170656866211404	0	0	1.8056912096168294	2.541976693594048	FLT3;IRS1;FGFR2
Metabolism Of Fat-Soluble Vitamins R-HSA-6806667	3/47	0.24469120578211856	0.9170656866211404	0	0	1.8056912096168294	2.541976693594048	VKORC1L1;C1D;PLB1
PLC Beta Mediated Events R-HSA-112043	3/47	0.24469120578211856	0.9170656866211404	0	0	1.8056912096168294	2.541976693594048	CAMK2B;PLCB3;GNAQ
Sensory Perception Of Taste R-HSA-9717189	3/47	0.24469120578211856	0.9170656866211404	0	0	1.8056912096168294	2.541976693594048	TAS2R31;TAS2R43;SCN1B
Neuronal System R-HSA-112316	17/386	0.24527453029824167	0.9170656866211404	0	0	1.223067202582138	1.7188707164668726	CAMK2B;KCNG2;GABBR2;KCNJ12;KCNK13;CACNA1A;AKAP5;CACNA1E;PTPRD;PLCB3;GABRR1;GRIN3A;RPS6KA1;SLITRK5;FLOT2;KCNK2;LRRC4B
Cap-dependent Translation Initiation R-HSA-72737	6/116	0.24868711784128836	0.9170656866211404	0	0	1.4455677102980007	2.0115938090232133	EIF5B;RPL34;EIF4EBP1;PABPC1;RPL15;EIF3F
Epigenetic Regulation Of Gene Expression R-HSA-212165	6/116	0.24868711784128836	0.9170656866211404	0	0	1.4455677102980007	2.0115938090232133	TBP;TAF1B;TDG;TET2;TET1;SIRT1
Cross-presentation Of Soluble Exogenous Antigens (Endosomes) R-HSA-1236978	3/48	0.25454617943839275	0.9170656866211404	0	0	1.7654729109274563	2.4156489300728268	PSMD9;PSMD11;MRC1
Binding Of TCF/LEF:CTNNB1 To Target Gene Promoters R-HSA-4411364	1/8	0.2570299493564443	0.9170656866211404	0	0	3.78021978021978	5.135665464252595	TCF7L2
CREB1 Phosphorylation Thru Activation Of CaMKII/CaMKK/CaMKIV Cascasde R-HSA-442729	1/8	0.2570299493564443	0.9170656866211404	0	0	3.78021978021978	5.135665464252595	CAMK2B
CREB3 Factors Activate Genes R-HSA-8874211	1/8	0.2570299493564443	0.9170656866211404	0	0	3.78021978021978	5.135665464252595	CREB3L1
Coenzyme A Biosynthesis R-HSA-196783	1/8	0.2570299493564443	0.9170656866211404	0	0	3.78021978021978	5.135665464252595	PANK3
Defective B4GALT1 Causes B4GALT1-CDG (CDG-2d) R-HSA-3656244	1/8	0.2570299493564443	0.9170656866211404	0	0	3.78021978021978	5.135665464252595	ACAN
Defective CHST14 Causes EDS, Musculocontractural Type R-HSA-3595174	1/8	0.2570299493564443	0.9170656866211404	0	0	3.78021978021978	5.135665464252595	VCAN
Defective CHST3 Causes SEDCJD R-HSA-3595172	1/8	0.2570299493564443	0.9170656866211404	0	0	3.78021978021978	5.135665464252595	VCAN
Defective CHST6 Causes MCDC1 R-HSA-3656225	1/8	0.2570299493564443	0.9170656866211404	0	0	3.78021978021978	5.135665464252595	ACAN
Defective CHSY1 Causes TPBS R-HSA-3595177	1/8	0.2570299493564443	0.9170656866211404	0	0	3.78021978021978	5.135665464252595	VCAN
Defective ST3GAL3 Causes MCT12 And EIEE15 R-HSA-3656243	1/8	0.2570299493564443	0.9170656866211404	0	0	3.78021978021978	5.135665464252595	ACAN
Inhibition Of Signaling By Overexpressed EGFR R-HSA-5638303	1/8	0.2570299493564443	0.9170656866211404	0	0	3.78021978021978	5.135665464252595	EGF
Linoleic Acid (LA) Metabolism R-HSA-2046105	1/8	0.2570299493564443	0.9170656866211404	0	0	3.78021978021978	5.135665464252595	MUSK
Miro GTPase Cycle R-HSA-9715370	1/8	0.2570299493564443	0.9170656866211404	0	0	3.78021978021978	5.135665464252595	TRAK1
Noncanonical Activation Of NOTCH3 R-HSA-9017802	1/8	0.2570299493564443	0.9170656866211404	0	0	3.78021978021978	5.135665464252595	NOTCH3
ROBO Receptors Bind AKAP5 R-HSA-9010642	1/8	0.2570299493564443	0.9170656866211404	0	0	3.78021978021978	5.135665464252595	AKAP5
RUNX3 Regulates WNT Signaling R-HSA-8951430	1/8	0.2570299493564443	0.9170656866211404	0	0	3.78021978021978	5.135665464252595	TCF7L2
RUNX3 Regulates YAP1-mediated Transcription R-HSA-8951671	1/8	0.2570299493564443	0.9170656866211404	0	0	3.78021978021978	5.135665464252595	TEAD2
Regulation Of Cytoskeletal Remodeling And Cell Spreading By IPP Complex Components R-HSA-446388	1/8	0.2570299493564443	0.9170656866211404	0	0	3.78021978021978	5.135665464252595	LIMS1
SHC-related Events Triggered By IGF1R R-HSA-2428933	1/8	0.2570299493564443	0.9170656866211404	0	0	3.78021978021978	5.135665464252595	SHC1
SMAC, XIAP-regulated Apoptotic Response R-HSA-111469	1/8	0.2570299493564443	0.9170656866211404	0	0	3.78021978021978	5.135665464252595	CASP7
Synthesis Of PG R-HSA-1483148	1/8	0.2570299493564443	0.9170656866211404	0	0	3.78021978021978	5.135665464252595	PLD2
Synthesis Of diphthamide-EEF2 R-HSA-5358493	1/8	0.2570299493564443	0.9170656866211404	0	0	3.78021978021978	5.135665464252595	DPH1
VEGF Binds To VEGFR Leading To Receptor Dimerization R-HSA-195399	1/8	0.2570299493564443	0.9170656866211404	0	0	3.78021978021978	5.135665464252595	KDR
CREB1 Phosphorylation Thru NMDA Receptor-Mediated Activation Of RAS Signaling R-HSA-442742	2/27	0.25824433368606464	0.9170656866211404	0	0	2.1178541953232464	2.8672550225720066	CAMK2B;RPS6KA1
Integrin Signaling R-HSA-354192	2/27	0.25824433368606464	0.9170656866211404	0	0	2.1178541953232464	2.8672550225720066	SHC1;FN1
Role Of Nef In HIV-1 Replication And Disease Pathogenesis R-HSA-164952	2/27	0.25824433368606464	0.9170656866211404	0	0	2.1178541953232464	2.8672550225720066	CD8B;HLA-A
Clathrin-mediated Endocytosis R-HSA-8856828	7/142	0.26114273685625344	0.9181155896593985	0	0	1.3742895249820457	1.845242241501407	EGF;ADRB2;TARP;IL7R;SYT8;CFTR;IGF2R
Axon Guidance R-HSA-422475	22/519	0.2628337710090729	0.9181155896593985	0	0	1.175448731995936	1.5706739685553823	SPTBN4;PSMD11;DSCAM;SHC1;LAMA1;RPL34;AKAP5;MMP9;CACNA1H;PSMD9;RELN;KIF4B;COL6A2;RPS6KA1;ERBB2;COL4A5;RPL15;PABPC1;CACNA1S;DOCK1;EPHB4;SCN1B
Nervous System Development R-HSA-9675108	23/545	0.26373584921645093	0.9181155896593985	0	0	1.1701209121595955	1.5595456326352497	SPTBN4;PSMD11;DSCAM;LAMA2;SHC1;LAMA1;RPL34;AKAP5;MMP9;CACNA1H;PSMD9;RELN;KIF4B;COL6A2;RPS6KA1;ERBB2;COL4A5;RPL15;PABPC1;CACNA1S;DOCK1;EPHB4;SCN1B
Signaling By EGFR R-HSA-177929	3/49	0.2644554430966042	0.9181155896593985	0	0	1.72700323392023	2.297056777112183	SHC1;EGF;PTPN3
Recycling Pathway Of L1 R-HSA-437239	2/28	0.2719146077634778	0.9181155896593985	0	0	2.0362924558247806	2.651796883018635	KIF4B;RPS6KA1
TRAF6 Mediated IRF7 Activation R-HSA-933541	2/28	0.2719146077634778	0.9181155896593985	0	0	2.0362924558247806	2.651796883018635	IFNA17;IKBKE
APC/C:Cdh1 Mediated Degradation Of Cdc20 And APC/C:Cdh1 Targets In Late Mitosis/Early G1 R-HSA-174178	4/73	0.2757187998482849	0.9181155896593985	0	0	1.535392303848076	1.9781591767197333	PSMD9;PSMD11;ANAPC1;AURKB
Activation Of PUMA And Translocation To Mitochondria R-HSA-139915	1/9	0.28412200528148757	0.9181155896593985	0	0	3.3075206043956045	4.162023636231217	TP53BP2
Displacement Of DNA Glycosylase By APEX1 R-HSA-110357	1/9	0.28412200528148757	0.9181155896593985	0	0	3.3075206043956045	4.162023636231217	TDG
EGFR Interacts With Phospholipase C-gamma R-HSA-212718	1/9	0.28412200528148757	0.9181155896593985	0	0	3.3075206043956045	4.162023636231217	EGF
Interleukin-23 Signaling R-HSA-9020933	1/9	0.28412200528148757	0.9181155896593985	0	0	3.3075206043956045	4.162023636231217	TYK2
MET Activates RAS Signaling R-HSA-8851805	1/9	0.28412200528148757	0.9181155896593985	0	0	3.3075206043956045	4.162023636231217	SHC1
Opsins R-HSA-419771	1/9	0.28412200528148757	0.9181155896593985	0	0	3.3075206043956045	4.162023636231217	OPN4
PI3K/AKT Activation R-HSA-198203	1/9	0.28412200528148757	0.9181155896593985	0	0	3.3075206043956045	4.162023636231217	IRS1
POU5F1 (OCT4), SOX2, NANOG Repress Genes Related To Differentiation R-HSA-2892245	1/9	0.28412200528148757	0.9181155896593985	0	0	3.3075206043956045	4.162023636231217	NANOG
RHO GTPases Activate Rhotekin And Rhophilins R-HSA-5666185	1/9	0.28412200528148757	0.9181155896593985	0	0	3.3075206043956045	4.162023636231217	RHPN2
Serine Biosynthesis R-HSA-977347	1/9	0.28412200528148757	0.9181155896593985	0	0	3.3075206043956045	4.162023636231217	PSPH
Small Interfering RNA (siRNA) Biogenesis R-HSA-426486	1/9	0.28412200528148757	0.9181155896593985	0	0	3.3075206043956045	4.162023636231217	PRKRA
TRAF6 Mediated IRF7 Activation In TLR7/8 Or 9 Signaling R-HSA-975110	1/9	0.28412200528148757	0.9181155896593985	0	0	3.3075206043956045	4.162023636231217	IRAK4
Diseases Of DNA Repair R-HSA-9675135	3/51	0.2844028695005364	0.9181155896593985	0	0	1.6548725895316805	2.080776377061276	MSH6;TOPBP1;BRCA2
IRS-related Events Triggered By IGF1R R-HSA-2428928	3/51	0.2844028695005364	0.9181155896593985	0	0	1.6548725895316805	2.080776377061276	FLT3;IRS1;FGFR2
Activation Of G Protein Gated Potassium Channels R-HSA-1296041	2/29	0.2855751473739668	0.9181155896593985	0	0	1.9607723266595343	2.4573380581926503	GABBR2;KCNJ12
Downstream Signaling Of Activated FGFR2 R-HSA-5654696	2/29	0.2855751473739668	0.9181155896593985	0	0	1.9607723266595343	2.4573380581926503	SHC1;FGFR2
Energy Dependent Regulation Of mTOR By LKB1-AMPK R-HSA-380972	2/29	0.2855751473739668	0.9181155896593985	0	0	1.9607723266595343	2.4573380581926503	RPTOR;LAMTOR4
Interaction Between L1 And Ankyrins R-HSA-445095	2/29	0.2855751473739668	0.9181155896593985	0	0	1.9607723266595343	2.4573380581926503	SPTBN4;SCN1B
Metabolism Of Water-Soluble Vitamins And Cofactors R-HSA-196849	6/122	0.2859325834095618	0.9181155896593985	0	0	1.3703677207039633	1.7156993150958053	PANK3;PARP4;TCN2;TCN1;MTR;PRSS3
Muscle Contraction R-HSA-397014	9/196	0.28715096508045107	0.9181155896593985	0	0	1.275668449197861	1.5917117238589082	CAMK2B;FGF14;DMPK;KCNJ12;KCNK13;KCNK2;SCN1B;CACNA1H;CES1
SARS-CoV-2-host Interactions R-HSA-9705683	9/196	0.28715096508045107	0.9181155896593985	0	0	1.275668449197861	1.5917117238589082	PATJ;POM121C;IFNA17;HLA-B;HLA-C;GEMIN5;HLA-A;TYK2;IKBKE
Nuclear Envelope (NE) Reassembly R-HSA-2995410	4/75	0.2921009979557107	0.9181155896593985	0	0	1.4919864011656143	1.8361214989543717	TUBB8;TUBA3E;CHMP4C;TUBB8B
Regulation Of IGF Transport And Uptake By IGFBPs R-HSA-381426	6/123	0.29225826647825054	0.9181155896593985	0	0	1.3585842465510516	1.6712181120682672	VCAN;FN1;HRC;PLG;FAM20A;CHGB
Cellular Response To Heat Stress R-HSA-3371556	5/99	0.2935608790230381	0.9181155896593985	0	0	1.408913247913483	1.7268630344179317	RPTOR;CAMK2B;POM121C;HSPA6;SIRT1
L1CAM Interactions R-HSA-373760	5/99	0.2935608790230381	0.9181155896593985	0	0	1.408913247913483	1.7268630344179317	SPTBN4;KIF4B;LAMA1;RPS6KA1;SCN1B
G-protein Mediated Events R-HSA-112040	3/52	0.29442465409079677	0.9181155896593985	0	0	1.6210153482880756	1.982067585429842	CAMK2B;PLCB3;GNAQ
Regulation Of Apoptosis R-HSA-169911	3/52	0.29442465409079677	0.9181155896593985	0	0	1.6210153482880756	1.982067585429842	MED12;PSMD9;PSMD11
RNA Polymerase I Transcription Termination R-HSA-73863	2/30	0.29920852187942815	0.9181155896593985	0	0	1.890646492434663	2.281281568701283	TBP;TAF1B
Signaling By CSF3 (G-CSF) R-HSA-9674555	2/30	0.29920852187942815	0.9181155896593985	0	0	1.890646492434663	2.281281568701283	SHC1;TYK2
Tight Junction Interactions R-HSA-420029	2/30	0.29920852187942815	0.9181155896593985	0	0	1.890646492434663	2.281281568701283	CLDN22;PATJ
Nuclear Receptor Transcription Pathway R-HSA-383280	3/53	0.30446798158325494	0.9181155896593985	0	0	1.588512396694215	1.8890420215606538	RARG;HNF1A;PPARD
Ion Channel Transport R-HSA-983712	8/175	0.3074708514355028	0.9181155896593985	0	0	1.2692949745446693	1.4969747457633822	TRPM1;CAMK2B;WNK1;CLCNKB;CLCA2;ATP10A;SLC9C1;SLC9B1
Signaling By Insulin Receptor R-HSA-74752	4/77	0.3086068651044635	0.9181155896593985	0	0	1.450958904109589	1.7058736565234633	FLT3;IRS1;SHC1;FGFR2
Bicarbonate Transporters R-HSA-425381	1/10	0.3102274665816523	0.9181155896593985	0	0	2.93986568986569	3.4409642897543136	SLC4A2
CaMK IV-mediated Phosphorylation Of CREB R-HSA-111932	1/10	0.3102274665816523	0.9181155896593985	0	0	2.93986568986569	3.4409642897543136	CAMK2B
Calcitonin-like Ligand Receptors R-HSA-419812	1/10	0.3102274665816523	0.9181155896593985	0	0	2.93986568986569	3.4409642897543136	ADM2
Caspase Activation Via Dependence Receptors In Absence Of Ligand R-HSA-418889	1/10	0.3102274665816523	0.9181155896593985	0	0	2.93986568986569	3.4409642897543136	DAPK2
Cohesin Loading Onto Chromatin R-HSA-2470946	1/10	0.3102274665816523	0.9181155896593985	0	0	2.93986568986569	3.4409642897543136	PDS5B
Crosslinking Of Collagen Fibrils R-HSA-2243919	1/10	0.3102274665816523	0.9181155896593985	0	0	2.93986568986569	3.4409642897543136	TLL1
FGFR2b Ligand Binding And Activation R-HSA-190377	1/10	0.3102274665816523	0.9181155896593985	0	0	2.93986568986569	3.4409642897543136	FGFR2
Glucocorticoid Biosynthesis R-HSA-194002	1/10	0.3102274665816523	0.9181155896593985	0	0	2.93986568986569	3.4409642897543136	CYP21A2
Ketone Body Metabolism R-HSA-74182	1/10	0.3102274665816523	0.9181155896593985	0	0	2.93986568986569	3.4409642897543136	OXCT2
Nef Mediated Downregulation Of MHC Class I Complex Cell Surface Expression R-HSA-164940	1/10	0.3102274665816523	0.9181155896593985	0	0	2.93986568986569	3.4409642897543136	HLA-A
Regulation Of FOXO Transcriptional Activity By Acetylation R-HSA-9617629	1/10	0.3102274665816523	0.9181155896593985	0	0	2.93986568986569	3.4409642897543136	SIRT1
STAT3 Nuclear Events Downstream Of ALK Signaling R-HSA-9701898	1/10	0.3102274665816523	0.9181155896593985	0	0	2.93986568986569	3.4409642897543136	HIF1A
STAT5 Activation Downstream Of FLT3 ITD Mutants R-HSA-9702518	1/10	0.3102274665816523	0.9181155896593985	0	0	2.93986568986569	3.4409642897543136	FLT3
Urea Cycle R-HSA-70635	1/10	0.3102274665816523	0.9181155896593985	0	0	2.93986568986569	3.4409642897543136	CYP21A2
Ub-specific Processing Proteases R-HSA-5689880	9/201	0.3121307705053709	0.9181155896593985	0	0	1.2421223958333334	1.4462441486092246	PSMD9;USP8;PSMD11;ATXN7;USP17L8;USP17L10;ADRB2;HIF1A;CFTR
Antigen Activates B Cell Receptor Leading To Second Messenger Generation R-HSA-983695	2/31	0.31279858085171675	0.9181155896593985	0	0	1.825356922639093	2.1214221622082783	PIK3AP1;CD22
Diseases Associated With TLR Signaling Cascade R-HSA-5602358	2/31	0.31279858085171675	0.9181155896593985	0	0	1.825356922639093	2.1214221622082783	IRAK4;TLR6
EGFR Downregulation R-HSA-182971	2/31	0.31279858085171675	0.9181155896593985	0	0	1.825356922639093	2.1214221622082783	EGF;PTPN3
Glutamate Binding, Activation Of AMPA Receptors And Synaptic Plasticity R-HSA-399721	2/31	0.31279858085171675	0.9181155896593985	0	0	1.825356922639093	2.1214221622082783	CAMK2B;AKAP5
RIPK1-mediated Regulated Necrosis R-HSA-5213460	2/31	0.31279858085171675	0.9181155896593985	0	0	1.825356922639093	2.1214221622082783	RRM1;FLOT2
Regulation Of MECP2 Expression And Activity R-HSA-9022692	2/31	0.31279858085171675	0.9181155896593985	0	0	1.825356922639093	2.1214221622082783	CAMK2B;AURKB
AUF1 (hnRNP D0) Binds And Destabilizes mRNA R-HSA-450408	3/54	0.3145252887239222	0.9181155896593985	0	0	1.5572840706530546	1.801296152492195	PSMD9;PSMD11;PABPC1
Potassium Channels R-HSA-1296071	5/102	0.3150312210435845	0.9181155896593985	0	0	1.365125021359002	1.576833429441735	KCNG2;GABBR2;KCNJ12;KCNK13;KCNK2
Nuclear Events Mediated By NFE2L2 R-HSA-9759194	4/78	0.31689514598465174	0.9181155896593985	0	0	1.4312767940354147	1.6448008630052249	PSMD9;NOTCH1;PSMD11;PCDHB16
Pre-NOTCH Expression And Processing R-HSA-1912422	4/78	0.31689514598465174	0.9181155896593985	0	0	1.4312767940354147	1.6448008630052249	NOTCH2;NOTCH3;NOTCH1;E2F3
Deubiquitination R-HSA-5688426	12/279	0.3201308503186528	0.9181155896593985	0	0	1.1912306269882313	1.3568420123023783	PRKN;PSMD9;USP8;PSMD11;ATXN7;USP17L8;YOD1;USP17L10;ADRB2;NFRKB;HIF1A;CFTR
Autophagy R-HSA-9612973	6/128	0.32426849157323606	0.9181155896593985	0	0	1.302564451397864	1.4669264999238303	RPTOR;PRKN;CHMP4C;PCNT;LAMTOR4;CFTR
G Alpha (S) Signaling Events R-HSA-418555	7/153	0.32451888180401833	0.9181155896593985	0	0	1.2700166963913027	1.4292914678963644	GNAZ;SHC1;ADM2;PDE2A;GNAS;ADRB1;ADRB2
MHC Class II Antigen Presentation R-HSA-2132295	5/104	0.3294553508969624	0.9181155896593985	0	0	1.337407221385122	1.4849425498569842	HLA-DRB5;KIF4B;HLA-DQA2;HLA-DQA1;HLA-DRB1
Recruitment Of NuMA To Mitotic Centrosomes R-HSA-380320	4/80	0.33352103698797697	0.9181155896593985	0	0	1.3934664246823956	1.5300948826278744	CEP164;CEP70;TUBGCP3;PCNT
Alpha-protein Kinase 1 Signaling Pathway R-HSA-9645460	1/11	0.3353822136685125	0.9181155896593985	0	0	2.6457417582417584	2.890431759243909	ALPK1
Apoptotic Cleavage Of Cell Adhesion Proteins R-HSA-351906	1/11	0.3353822136685125	0.9181155896593985	0	0	2.6457417582417584	2.890431759243909	DSPP
Carnitine Metabolism R-HSA-200425	1/11	0.3353822136685125	0.9181155896593985	0	0	2.6457417582417584	2.890431759243909	PPARD
DSCAM Interactions R-HSA-376172	1/11	0.3353822136685125	0.9181155896593985	0	0	2.6457417582417584	2.890431759243909	DSCAM
Dermatan Sulfate Biosynthesis R-HSA-2022923	1/11	0.3353822136685125	0.9181155896593985	0	0	2.6457417582417584	2.890431759243909	VCAN
Establishment Of Sister Chromatid Cohesion R-HSA-2468052	1/11	0.3353822136685125	0.9181155896593985	0	0	2.6457417582417584	2.890431759243909	PDS5B
NOTCH4 Activation And Transmission Of Signal To Nucleus R-HSA-9013700	1/11	0.3353822136685125	0.9181155896593985	0	0	2.6457417582417584	2.890431759243909	JAG1
Regulation Of Gene Expression By Hypoxia-inducible Factor R-HSA-1234158	1/11	0.3353822136685125	0.9181155896593985	0	0	2.6457417582417584	2.890431759243909	HIF1A
SUMOylation Of Immune Response Proteins R-HSA-4755510	1/11	0.3353822136685125	0.9181155896593985	0	0	2.6457417582417584	2.890431759243909	IKBKE
Serotonin Receptors R-HSA-390666	1/11	0.3353822136685125	0.9181155896593985	0	0	2.6457417582417584	2.890431759243909	HTR1A
Signaling By Leptin R-HSA-2586552	1/11	0.3353822136685125	0.9181155896593985	0	0	2.6457417582417584	2.890431759243909	IRS1
Synthesis Of PIPs At Late Endosome Membrane R-HSA-1660517	1/11	0.3353822136685125	0.9181155896593985	0	0	2.6457417582417584	2.890431759243909	MTMR4
Unwinding Of DNA R-HSA-176974	1/11	0.3353822136685125	0.9181155896593985	0	0	2.6457417582417584	2.890431759243909	MCM7
Uptake And Function Of Anthrax Toxins R-HSA-5210891	1/11	0.3353822136685125	0.9181155896593985	0	0	2.6457417582417584	2.890431759243909	MAP2K3
Mitochondrial Fatty Acid Beta-Oxidation Of Saturated Fatty Acids R-HSA-77286	1/11	0.3353822136685125	0.9181155896593985	0	0	2.6457417582417584	2.890431759243909	MECR
Host Interactions Of HIV Factors R-HSA-162909	6/130	0.33721264532318945	0.9181155896593985	0	0	1.2814214964529513	1.3929584130381165	PSMD9;PSMD11;CD8B;POM121C;HLA-A;SLC25A5
SARS-CoV-2 Infection R-HSA-9694516	12/283	0.3374690863129646	0.9181155896593985	0	0	1.1734008553474655	1.2746434875026553	PATJ;PARP4;POM121C;IFNA17;HLA-B;CHMP4C;HLA-C;GEMIN5;HLA-A;TYK2;ZDHHC11;IKBKE
Mitotic Anaphase R-HSA-68882	10/232	0.33958674437501635	0.9181155896593985	0	0	1.193411770602313	1.288915571922047	TUBB8;PSMD9;TUBA3E;PSMD11;ESPL1;CHMP4C;TUBB8B;PDS5B;ANAPC1;AURKB
Post-translational Protein Phosphorylation R-HSA-8957275	5/106	0.3439417705915468	0.9181155896593985	0	0	1.3107871560636726	1.3989807270018795	VCAN;FN1;HRC;FAM20A;CHGB
Mitotic Metaphase And Anaphase R-HSA-2555396	10/233	0.3444240521092833	0.9181155896593985	0	0	1.1879977796765562	1.2662650587258149	TUBB8;PSMD9;TUBA3E;PSMD11;ESPL1;CHMP4C;TUBB8B;PDS5B;ANAPC1;AURKB
Regulated Necrosis R-HSA-5218859	3/57	0.3447092865723511	0.9181155896593985	0	0	1.4705387205387206	1.5662029476393144	RRM1;CHMP4C;FLOT2
G2/M Transition R-HSA-69275	8/182	0.3456054286994603	0.9181155896593985	0	0	1.21778500486234	1.2938448533704123	PSMD9;CDK11A;PSMD11;CEP70;CEP164;TUBGCP3;PCNT;GTSE1
Neurotransmitter Receptors And Postsynaptic Signal Transmission R-HSA-112314	8/182	0.3456054286994603	0.9181155896593985	0	0	1.21778500486234	1.2938448533704123	CAMK2B;GABBR2;GABRR1;PLCB3;GRIN3A;KCNJ12;RPS6KA1;AKAP5
Signaling By NTRKs R-HSA-166520	6/132	0.35021275428409954	0.9181155896593985	0	0	1.2609497464269248	1.3230066818048214	MEF2A;IRS1;SHC1;RPS6KA1;PCSK5;DUSP6
mRNA Activation Upon Binding Of Cap-Binding Complex And eIFs, Subsequent Binding To 43S R-HSA-72662	3/58	0.3547519922426778	0.9181155896593985	0	0	1.443726521412472	1.4961862693422385	EIF4EBP1;PABPC1;EIF3F
Constitutive Signaling By NOTCH1 HD+PEST Domain Mutants R-HSA-2894862	3/58	0.3547519922426778	0.9181155896593985	0	0	1.443726521412472	1.4961862693422385	JAG2;NOTCH1;JAG1
ALK Mutants Bind TKIs R-HSA-9700645	1/12	0.3596208239408463	0.9181155896593985	0	0	2.4050949050949053	2.45970275192071	FN1
Caspase-mediated Cleavage Of Cytoskeletal Proteins R-HSA-264870	1/12	0.3596208239408463	0.9181155896593985	0	0	2.4050949050949053	2.45970275192071	CASP7
GRB2 Events In EGFR Signaling R-HSA-179812	1/12	0.3596208239408463	0.9181155896593985	0	0	2.4050949050949053	2.45970275192071	EGF
Interleukin-2 Signaling R-HSA-9020558	1/12	0.3596208239408463	0.9181155896593985	0	0	2.4050949050949053	2.45970275192071	SHC1
Josephin Domain DUBs R-HSA-5689877	1/12	0.3596208239408463	0.9181155896593985	0	0	2.4050949050949053	2.45970275192071	PRKN
Keratan Sulfate Degradation R-HSA-2022857	1/12	0.3596208239408463	0.9181155896593985	0	0	2.4050949050949053	2.45970275192071	ACAN
Maturation Of Nucleoprotein R-HSA-9683610	1/12	0.3596208239408463	0.9181155896593985	0	0	2.4050949050949053	2.45970275192071	PARP4
NOTCH2 Intracellular Domain Regulates Transcription R-HSA-2197563	1/12	0.3596208239408463	0.9181155896593985	0	0	2.4050949050949053	2.45970275192071	NOTCH2
POU5F1 (OCT4), SOX2, NANOG Activate Genes Related To Proliferation R-HSA-2892247	1/12	0.3596208239408463	0.9181155896593985	0	0	2.4050949050949053	2.45970275192071	NANOG
Pyrimidine Catabolism R-HSA-73621	1/12	0.3596208239408463	0.9181155896593985	0	0	2.4050949050949053	2.45970275192071	DPYD
Scavenging Of Heme From Plasma R-HSA-2168880	1/12	0.3596208239408463	0.9181155896593985	0	0	2.4050949050949053	2.45970275192071	C1D
TICAM1-dependent Activation Of IRF3/IRF7 R-HSA-9013973	1/12	0.3596208239408463	0.9181155896593985	0	0	2.4050949050949053	2.45970275192071	IKBKE
TP53 Regulates Transcription Of Death Receptors And Ligands R-HSA-6803211	1/12	0.3596208239408463	0.9181155896593985	0	0	2.4050949050949053	2.45970275192071	TP53BP2
Translation Of Replicase And Assembly Of Replication Transcription Complex R-HSA-9679504	1/12	0.3596208239408463	0.9181155896593985	0	0	2.4050949050949053	2.45970275192071	CHMP4C
Transport Of Nucleosides And Free Purine And Pyrimidine Bases Across Plasma Membrane R-HSA-83936	1/12	0.3596208239408463	0.9181155896593985	0	0	2.4050949050949053	2.45970275192071	SLC25A5
GABA Receptor Activation R-HSA-977443	3/59	0.3647746980360771	0.9181155896593985	0	0	1.4178719008264462	1.4298889063041502	GABBR2;GABRR1;KCNJ12
RHOQ GTPase Cycle R-HSA-9013406	3/59	0.3647746980360771	0.9181155896593985	0	0	1.4178719008264462	1.4298889063041502	OBSCN;CDC42BPB;CFTR
RNA Polymerase I Promoter Escape R-HSA-73772	3/59	0.3647746980360771	0.9181155896593985	0	0	1.4178719008264462	1.4298889063041502	TBP;RRN3;TAF1B
Role Of GTSE1 In G2/M Progression After G2 Checkpoint R-HSA-8852276	3/59	0.3647746980360771	0.9181155896593985	0	0	1.4178719008264462	1.4298889063041502	PSMD9;PSMD11;GTSE1
Impaired BRCA2 Binding To RAD51 R-HSA-9709570	2/35	0.3664436384362836	0.9181155896593985	0	0	1.6037680796965528	1.6100396993523032	TOPBP1;BRCA2
Inwardly Rectifying K+ Channels R-HSA-1296065	2/35	0.3664436384362836	0.9181155896593985	0	0	1.6037680796965528	1.6100396993523032	GABBR2;KCNJ12
Negative Regulators Of DDX58/IFIH1 Signaling R-HSA-936440	2/35	0.3664436384362836	0.9181155896593985	0	0	1.6037680796965528	1.6100396993523032	NLRC5;IKBKE
Defective CFTR Causes Cystic Fibrosis R-HSA-5678895	3/60	0.3747713735544518	0.9181155896593985	0	0	1.3929244599101058	1.367070541476207	PSMD9;PSMD11;CFTR
Transcriptional Regulation By MECP2 R-HSA-8986944	3/60	0.3747713735544518	0.9181155896593985	0	0	1.3929244599101058	1.367070541476207	CAMK2B;NOTCH1;AURKB
Aberrant Regulation Of Mitotic Cell Cycle Due To RB1 Defects R-HSA-9687139	2/36	0.3796149610525665	0.9181155896593985	0	0	1.5565175175985113	1.5076394437444238	E2F3;ANAPC1
Platelet Aggregation (Plug Formation) R-HSA-76009	2/36	0.3796149610525665	0.9181155896593985	0	0	1.5565175175985113	1.5076394437444238	SHC1;FN1
Cytochrome C-Mediated Apoptotic Response R-HSA-111461	1/13	0.3829766187909092	0.9181155896593985	0	0	2.204555860805861	2.115891576443725	CASP7
Dissolution Of Fibrin Clot R-HSA-75205	1/13	0.3829766187909092	0.9181155896593985	0	0	2.204555860805861	2.115891576443725	PLG
ERKs Are Inactivated R-HSA-202670	1/13	0.3829766187909092	0.9181155896593985	0	0	2.204555860805861	2.115891576443725	DUSP6
Erythropoietin Activates RAS R-HSA-9027284	1/13	0.3829766187909092	0.9181155896593985	0	0	2.204555860805861	2.115891576443725	SHC1
FCGR Activation R-HSA-2029481	1/13	0.3829766187909092	0.9181155896593985	0	0	2.204555860805861	2.115891576443725	TARP
FGFR2c Ligand Binding And Activation R-HSA-190375	1/13	0.3829766187909092	0.9181155896593985	0	0	2.204555860805861	2.115891576443725	FGFR2
Mitotic Telophase/Cytokinesis R-HSA-68884	1/13	0.3829766187909092	0.9181155896593985	0	0	2.204555860805861	2.115891576443725	PDS5B
PTK6 Regulates RHO GTPases, RAS GTPase And MAP Kinases R-HSA-8849471	1/13	0.3829766187909092	0.9181155896593985	0	0	2.204555860805861	2.115891576443725	DOCK1
Purine Salvage R-HSA-74217	1/13	0.3829766187909092	0.9181155896593985	0	0	2.204555860805861	2.115891576443725	AMPD1
SHC1 Events In ERBB4 Signaling R-HSA-1250347	1/13	0.3829766187909092	0.9181155896593985	0	0	2.204555860805861	2.115891576443725	SHC1
TFAP2 (AP-2) Family Regulates Transcription Of Growth Factors And Their Receptors R-HSA-8866910	1/13	0.3829766187909092	0.9181155896593985	0	0	2.204555860805861	2.115891576443725	ERBB2
Activation Of Arylsulfatases R-HSA-1663150	1/13	0.3829766187909092	0.9181155896593985	0	0	2.204555860805861	2.115891576443725	STS
Alpha-Linolenic (Omega3) And Linoleic (Omega6) Acid Metabolism R-HSA-2046104	1/13	0.3829766187909092	0.9181155896593985	0	0	2.204555860805861	2.115891576443725	MUSK
Cell Junction Organization R-HSA-446728	4/86	0.38350289736634186	0.9181155896593985	0	0	1.2911017661900757	1.237402394696479	CLDN22;PATJ;CDH15;LIMS1
Cell-cell Junction Organization R-HSA-421270	3/61	0.384736240038569	0.9181155896593985	0	0	1.3688372755770875	1.3075096290958779	CLDN22;PATJ;CDH15
Nuclear Events (Kinase And Transcription Factor Activation) R-HSA-198725	3/61	0.384736240038569	0.9181155896593985	0	0	1.3688372755770875	1.3075096290958779	MEF2A;RPS6KA1;DUSP6
Selective Autophagy R-HSA-9663891	3/61	0.384736240038569	0.9181155896593985	0	0	1.3688372755770875	1.3075096290958779	PRKN;PCNT;CFTR
PIP3 Activates AKT Signaling R-HSA-1257604	11/268	0.38724653946298204	0.9181155896593985	0	0	1.1334662865937593	1.0753123659549424	RPTOR;PSMD9;PSMD11;IRS1;FLT3;EGF;ERBB2;IRAK4;LAMTOR4;PIK3AP1;FGFR2
APC/C-mediated Degradation Of Cell Cycle Proteins R-HSA-174143	4/87	0.39180847381372924	0.9181155896593985	0	0	1.2754798504362277	1.1951018471853436	PSMD9;PSMD11;ANAPC1;AURKB
RAC2 GTPase Cycle R-HSA-9013404	4/87	0.39180847381372924	0.9181155896593985	0	0	1.2754798504362277	1.1951018471853436	ARHGAP42;SLITRK5;DOCK1;PLD2
Reproduction R-HSA-1474165	5/113	0.3948263096246835	0.9181155896593985	0	0	1.2253811131573562	1.1387581052533045	OVGP1;ADAM21;BRCA2;ZP3;SYNE1
Protein-protein Interactions At Synapses R-HSA-6794362	4/88	0.4000974857299621	0.9181155896593985	0	0	1.2602298850574714	1.1544298650539813	PTPRD;FLOT2;SLITRK5;LRRC4B
Interleukin-1 Signaling R-HSA-9020702	5/114	0.4020847662132338	0.9181155896593985	0	0	1.2140757260884991	1.1061351080162543	PSMD9;PSMD11;NLRC5;IRAK4;ALPK1
Signaling By NTRK1 (TRKA) R-HSA-187037	5/114	0.4020847662132338	0.9181155896593985	0	0	1.2140757260884991	1.1061351080162543	MEF2A;IRS1;SHC1;RPS6KA1;DUSP6
Autodegradation Of Cdh1 By Cdh1:APC/C R-HSA-174084	3/63	0.4045486739788777	0.9181155896593985	0	0	1.3230716253443526	1.1973576178126097	PSMD9;PSMD11;ANAPC1
CS/DS Degradation R-HSA-2024101	1/14	0.40548170947823997	0.9181155896593985	0	0	2.0348689771766697	1.8368345363997207	VCAN
DCC Mediated Attractive Signaling R-HSA-418885	1/14	0.40548170947823997	0.9181155896593985	0	0	2.0348689771766697	1.8368345363997207	DOCK1
Interleukin-15 Signaling R-HSA-8983432	1/14	0.40548170947823997	0.9181155896593985	0	0	2.0348689771766697	1.8368345363997207	SHC1
Methylation R-HSA-156581	1/14	0.40548170947823997	0.9181155896593985	0	0	2.0348689771766697	1.8368345363997207	MTR
Mismatch Repair (MMR) Directed By MSH2:MSH6 (MutSalpha) R-HSA-5358565	1/14	0.40548170947823997	0.9181155896593985	0	0	2.0348689771766697	1.8368345363997207	MSH6
Physiological Factors R-HSA-5578768	1/14	0.40548170947823997	0.9181155896593985	0	0	2.0348689771766697	1.8368345363997207	CES1
Regulation Of TP53 Activity Thru Association With Co-factors R-HSA-6804759	1/14	0.40548170947823997	0.9181155896593985	0	0	2.0348689771766697	1.8368345363997207	TP53BP2
Repression Of WNT Target Genes R-HSA-4641265	1/14	0.40548170947823997	0.9181155896593985	0	0	2.0348689771766697	1.8368345363997207	TCF7L2
Role Of LAT2/NTAL/LAB On Calcium Mobilization R-HSA-2730905	1/14	0.40548170947823997	0.9181155896593985	0	0	2.0348689771766697	1.8368345363997207	SHC1
TP53 Regulates Transcription Of Additional Cell Death Genes With Uncertain Roles In P53-Dependent Apoptosis R-HSA-6803205	1/14	0.40548170947823997	0.9181155896593985	0	0	2.0348689771766697	1.8368345363997207	TP53BP2
Triglyceride Biosynthesis R-HSA-75109	1/14	0.40548170947823997	0.9181155896593985	0	0	2.0348689771766697	1.8368345363997207	GPAT2
Apoptotic Cleavage Of Cellular Proteins R-HSA-111465	2/38	0.40559757385859013	0.9181155896593985	0	0	1.4698914870854347	1.3264209768687882	CASP7;DSPP
Diseases Of Mitotic Cell Cycle R-HSA-9675126	2/38	0.40559757385859013	0.9181155896593985	0	0	1.4698914870854347	1.3264209768687882	E2F3;ANAPC1
Interactions Of Vpr With Host Cellular Proteins R-HSA-176033	2/38	0.40559757385859013	0.9181155896593985	0	0	1.4698914870854347	1.3264209768687882	POM121C;SLC25A5
Resolution Of Abasic Sites (AP Sites) R-HSA-73933	2/38	0.40559757385859013	0.9181155896593985	0	0	1.4698914870854347	1.3264209768687882	TDG;XRCC1
Signaling By RAF1 Mutants R-HSA-9656223	2/38	0.40559757385859013	0.9181155896593985	0	0	1.4698914870854347	1.3264209768687882	CAMK2B;FN1
Transmission Across Chemical Synapses R-HSA-112315	10/246	0.40804574855393677	0.9181155896593985	0	0	1.1217910940336153	1.0055465935752397	CAMK2B;GABBR2;GABRR1;PLCB3;GRIN3A;KCNJ12;RPS6KA1;CACNA1A;AKAP5;CACNA1E
Antimicrobial Peptides R-HSA-6803157	4/89	0.40836659443732654	0.9181155896593985	0	0	1.2453387423935092	1.1153129146162977	BPIFB4;BPI;PRSS3;PRSS2
M Phase R-HSA-68886	15/380	0.41326946515601076	0.9181155896593985	0	0	1.088177736848164	0.961574177695476	PSMD11;CEP164;TUBB8B;PDS5B;AURKB;TUBB8;PSMD9;TUBA3E;POM121C;ESPL1;CEP70;CHMP4C;TUBGCP3;PCNT;ANAPC1
Oxygen-dependent Proline Hydroxylation Of Hypoxia-inducible Factor Alpha R-HSA-1234176	3/64	0.41438591739403097	0.9181155896593985	0	0	1.3013141850697738	1.1464025845457406	PSMD9;PSMD11;HIF1A
Switching Of Origins To A Post-Replicative State R-HSA-69052	4/90	0.41661256205440306	0.9181155896593985	0	0	1.230793905372895	1.0776814165618387	PSMD9;PSMD11;MCM7;ANAPC1
Synthesis Of PA R-HSA-1483166	2/39	0.41839173515807143	0.9181155896593985	0	0	1.430090337930778	1.246090796210549	GPAT2;PLD2
Generic Transcription Pathway R-HSA-212436	45/1190	0.42060928192135594	0.9181155896593985	0	0	1.0414847161572052	0.9019788254121958	KMT2E;NOTCH2;CAMK2B;KMT2D;NOTCH3;RARG;NOTCH1;PSMD11;ZNF492;DLX6;KMT2C;KMT2B;MED16;ITGAL;MED15;AURKB;MED12;TP53AIP1;RPTOR;PSMD9;ZNF607;ERBB2;TP53BP2;ELOA;TOPBP1;ZNF585B;ZNF664;TEAD2;VENTX;TCF7L2;ZNF285;ZNF705G;JAG1;TBP;HNF1A;SIRT1;RBL2;ZNF717;FANCD2;ZNF616;RBM14-RBM4;LAMTOR4;ZNF676;ANAPC1;PPARD
HCMV Late Events R-HSA-9610379	4/91	0.42483225176706946	0.9181155896593985	0	0	1.2165834324217202	1.0414694955501653	RRM1;POM121C;IRS1;CHMP4C
GRB2:SOS Provides Linkage To MAPK Signaling For Integrins R-HSA-354194	1/15	0.42716704063206135	0.9181155896593985	0	0	1.8894230769230769	1.60710575736383	FN1
Mismatch Repair R-HSA-5358508	1/15	0.42716704063206135	0.9181155896593985	0	0	1.8894230769230769	1.60710575736383	MSH6
Negative Regulation Of FLT3 R-HSA-9706369	1/15	0.42716704063206135	0.9181155896593985	0	0	1.8894230769230769	1.60710575736383	FLT3
Signaling By FLT3 ITD And TKD Mutants R-HSA-9703648	1/15	0.42716704063206135	0.9181155896593985	0	0	1.8894230769230769	1.60710575736383	FLT3
Synthesis Of Prostaglandins (PG) And Thromboxanes (TX) R-HSA-2162123	1/15	0.42716704063206135	0.9181155896593985	0	0	1.8894230769230769	1.60710575736383	PTGES2
TRAF3-dependent IRF Activation Pathway R-HSA-918233	1/15	0.42716704063206135	0.9181155896593985	0	0	1.8894230769230769	1.60710575736383	IKBKE
YAP1- And WWTR1 (TAZ)-stimulated Gene Expression R-HSA-2032785	1/15	0.42716704063206135	0.9181155896593985	0	0	1.8894230769230769	1.60710575736383	TEAD2
cGMP Effects R-HSA-418457	1/15	0.42716704063206135	0.9181155896593985	0	0	1.8894230769230769	1.60710575736383	PDE2A
p130Cas Linkage To MAPK Signaling For Integrins R-HSA-372708	1/15	0.42716704063206135	0.9181155896593985	0	0	1.8894230769230769	1.60710575736383	FN1
Collagen Degradation R-HSA-1442490	2/40	0.43104434584205475	0.9181155896593985	0	0	1.3923839861000507	1.1717528119074905	PRSS2;MMP9
Diseases Associated With Glycosaminoglycan Metabolism R-HSA-3560782	2/40	0.43104434584205475	0.9181155896593985	0	0	1.3923839861000507	1.1717528119074905	ACAN;VCAN
Presynaptic Phase Of Homologous DNA Pairing And Strand Exchange R-HSA-5693616	2/40	0.43104434584205475	0.9181155896593985	0	0	1.3923839861000507	1.1717528119074905	TOPBP1;BRCA2
Intracellular Signaling By Second Messengers R-HSA-9006925	12/306	0.4395114082812548	0.9181155896593985	0	0	1.0802948794580594	0.8881013510944724	RPTOR;CAMK2B;PSMD9;PSMD11;IRS1;FLT3;EGF;ERBB2;IRAK4;LAMTOR4;PIK3AP1;FGFR2
RAC3 GTPase Cycle R-HSA-9013423	4/93	0.44118075735524165	0.9181155896593985	0	0	1.1891204959318094	0.9730580234854773	IL32;ARHGAP42;JAG1;SLITRK5
Binding And Uptake Of Ligands By Scavenger Receptors R-HSA-2173782	2/41	0.4435487217328279	0.9181155896593985	0	0	1.3566112933375656	1.1028539302159255	C1D;SSC5D
Defective Homologous Recombination Repair (HRR) Due To BRCA2 Loss Of Function R-HSA-9701190	2/41	0.4435487217328279	0.9181155896593985	0	0	1.3566112933375656	1.1028539302159255	TOPBP1;BRCA2
Paradoxical Activation Of RAF Signaling By Kinase Inactive BRAF R-HSA-6802955	2/41	0.4435487217328279	0.9181155896593985	0	0	1.3566112933375656	1.1028539302159255	CAMK2B;FN1
Regulation Of Beta-Cell Development R-HSA-186712	2/41	0.4435487217328279	0.9181155896593985	0	0	1.3566112933375656	1.1028539302159255	NOTCH1;HNF1A
Signaling By Retinoic Acid R-HSA-5362517	2/41	0.4435487217328279	0.9181155896593985	0	0	1.3566112933375656	1.1028539302159255	RARG;PPARD
APC/C:Cdc20 Mediated Degradation Of Securin R-HSA-174154	3/67	0.443564829505886	0.9181155896593985	0	0	1.2401213842975207	1.0081087001855642	PSMD9;PSMD11;ANAPC1
Sensory Processing Of Sound By Inner Hair Cells Of Cochlea R-HSA-9662360	3/67	0.443564829505886	0.9181155896593985	0	0	1.2401213842975207	1.0081087001855642	PCLO;CDH23;OTOF
Fatty Acid Metabolism R-HSA-8978868	7/173	0.4437838107859637	0.9181155896593985	0	0	1.115834529252745	0.9065237751446389	MECR;MUSK;PTGES2;CYP4F2;CYP4A11;CYP4B1;PPARD
Cell Cycle, Mitotic R-HSA-69278	20/523	0.4452890608708572	0.9181155896593985	0	0	1.0525282718358397	0.8515286662343876	CDK11A;PSMD11;MCM7;CEP164;TUBB8B;PDS5B;AURKB;TUBB8;RBL2;PSMD9;TUBA3E;POM121C;ESPL1;CEP70;CHMP4C;TUBGCP3;E2F3;PCNT;GTSE1;ANAPC1
Cell-Cell Communication R-HSA-1500931	5/120	0.44534874806183816	0.9181155896593985	0	0	1.1503723276483306	0.9305334152188368	CLDN22;PATJ;KIRREL2;CDH15;LIMS1
RHOA GTPase Cycle R-HSA-8980692	6/147	0.4479766985865324	0.9181155896593985	0	0	1.1259233100850474	0.9041322484839289	ARHGAP22;AKAP13;ARHGAP42;OBSCN;FLOT2;RHPN2
Cell-extracellular Matrix Interactions R-HSA-446353	1/16	0.448062432878222	0.9181155896593985	0	0	1.7633699633699633	1.4156734301075076	LIMS1
PKA Activation In Glucagon Signaling R-HSA-164378	1/16	0.448062432878222	0.9181155896593985	0	0	1.7633699633699633	1.4156734301075076	GNAS
Regulation Of Gene Expression In Late Stage (Branching Morphogenesis) Pancreatic Bud Precursor Cells R-HSA-210744	1/16	0.448062432878222	0.9181155896593985	0	0	1.7633699633699633	1.4156734301075076	NOTCH1
Synthesis Of PIPs At Early Endosome Membrane R-HSA-1660516	1/16	0.448062432878222	0.9181155896593985	0	0	1.7633699633699633	1.4156734301075076	MTMR4
Transcription Of E2F Targets Under Negative Control By P107 (RBL1) And P130 (RBL2) In Complex With HDAC1 R-HSA-1362300	1/16	0.448062432878222	0.9181155896593985	0	0	1.7633699633699633	1.4156734301075076	RBL2
G2/M Checkpoints R-HSA-69481	6/148	0.45442666265371384	0.9181155896593985	0	0	1.1179358307521476	0.8817369361222793	PSMD9;HERC2;PSMD11;MCM7;TOPBP1;GTSE1
Activation Of GABAB Receptors R-HSA-991365	2/42	0.4558988524498049	0.9181155896593985	0	0	1.322627235213205	1.0389029397511624	GABBR2;KCNJ12
Deactivation Of Beta-Catenin Transactivating Complex R-HSA-3769402	2/42	0.4558988524498049	0.9181155896593985	0	0	1.322627235213205	1.0389029397511624	KMT2D;TCF7L2
Gamma Carboxylation, Hypusine Formation And Arylsulfatase Activation R-HSA-163841	2/42	0.4558988524498049	0.9181155896593985	0	0	1.322627235213205	1.0389029397511624	STS;DPH1
Kinesins R-HSA-983189	2/42	0.4558988524498049	0.9181155896593985	0	0	1.322627235213205	1.0389029397511624	KIF4B;KIF25
RHOF GTPase Cycle R-HSA-9035034	2/42	0.4558988524498049	0.9181155896593985	0	0	1.322627235213205	1.0389029397511624	AKAP12;POTEE
Vasopressin Regulates Renal Water Homeostasis Via Aquaporins R-HSA-432040	2/42	0.4558988524498049	0.9181155896593985	0	0	1.322627235213205	1.0389029397511624	MYO5B;GNAS
HIV Infection R-HSA-162906	9/229	0.4569134364710843	0.9181155896593985	0	0	1.0824431818181819	0.8478358786003158	PSMD9;PSMD11;TBP;POM121C;CD8B;CHMP4C;ELOA;HLA-A;SLC25A5
Loss Of Nlp From Mitotic Centrosomes R-HSA-380259	3/69	0.4626972840116769	0.9181155896593985	0	0	1.2024167292762333	0.9266812339097196	CEP164;CEP70;PCNT
Orc1 Removal From Chromatin R-HSA-68949	3/69	0.4626972840116769	0.9181155896593985	0	0	1.2024167292762333	0.9266812339097196	PSMD9;PSMD11;MCM7
RHOB GTPase Cycle R-HSA-9013026	3/69	0.4626972840116769	0.9181155896593985	0	0	1.2024167292762333	0.9266812339097196	AKAP13;FLOT2;RHPN2
Defensins R-HSA-1461973	2/43	0.4680893612552391	0.9181155896593985	0	0	1.29030093602174	0.9794623547338444	PRSS3;PRSS2
Homologous DNA Pairing And Strand Exchange R-HSA-5693579	2/43	0.4680893612552391	0.9181155896593985	0	0	1.29030093602174	0.9794623547338444	TOPBP1;BRCA2
RND2 GTPase Cycle R-HSA-9696270	2/43	0.4680893612552391	0.9181155896593985	0	0	1.29030093602174	0.9794623547338444	UBXN11;RBMX
Retinoid Metabolism And Transport R-HSA-975634	2/43	0.4680893612552391	0.9181155896593985	0	0	1.29030093602174	0.9794623547338444	C1D;PLB1
Aberrant Regulation Of Mitotic G1/S Transition In Cancer Due To RB1 Defects R-HSA-9659787	1/17	0.4681966233771199	0.9181155896593985	0	0	1.653073489010989	1.254462813382738	E2F3
Activated Point Mutants Of FGFR2 R-HSA-2033519	1/17	0.4681966233771199	0.9181155896593985	0	0	1.653073489010989	1.254462813382738	FGFR2
Activation Of IRF3/IRF7 Mediated By TBK1/IKK Epsilon R-HSA-936964	1/17	0.4681966233771199	0.9181155896593985	0	0	1.653073489010989	1.254462813382738	IKBKE
FOXO-mediated Transcription Of Cell Cycle Genes R-HSA-9617828	1/17	0.4681966233771199	0.9181155896593985	0	0	1.653073489010989	1.254462813382738	RBL2
GAB1 Signalosome R-HSA-180292	1/17	0.4681966233771199	0.9181155896593985	0	0	1.653073489010989	1.254462813382738	EGF
Gastrin-CREB Signaling Pathway Via PKC And MAPK R-HSA-881907	1/17	0.4681966233771199	0.9181155896593985	0	0	1.653073489010989	1.254462813382738	RPS6KA1
MyD88 Deficiency (TLR2/4) R-HSA-5602498	1/17	0.4681966233771199	0.9181155896593985	0	0	1.653073489010989	1.254462813382738	TLR6
SHC-mediated cascade:FGFR3 R-HSA-5654704	1/17	0.4681966233771199	0.9181155896593985	0	0	1.653073489010989	1.254462813382738	SHC1
Tie2 Signaling R-HSA-210993	1/17	0.4681966233771199	0.9181155896593985	0	0	1.653073489010989	1.254462813382738	SHC1
Vitamin B5 (Pantothenate) Metabolism R-HSA-199220	1/17	0.4681966233771199	0.9181155896593985	0	0	1.653073489010989	1.254462813382738	PANK3
Apoptosis R-HSA-109581	7/178	0.4733483204317291	0.9181155896593985	0	0	1.0829243005945148	0.8099448089264851	MED12;PSMD9;CASP7;PSMD11;DAPK2;TP53BP2;DSPP
Anchoring Of Basal Body To Plasma Membrane R-HSA-5620912	4/97	0.4734356608577515	0.9181155896593985	0	0	1.1377382276603634	0.8507315353146483	CEP70;CEP164;KIF24;PCNT
Interleukin-12 Signaling R-HSA-9020591	2/44	0.4801154670534679	0.9181155896593985	0	0	1.2595139844108207	0.9241414924753082	MTAP;TYK2
TP53 Regulates Transcription Of Cell Death Genes R-HSA-5633008	2/44	0.4801154670534679	0.9181155896593985	0	0	1.2595139844108207	0.9241414924753082	TP53AIP1;TP53BP2
Hedgehog Off State R-HSA-5610787	4/98	0.48139207742964596	0.9181155896593985	0	0	1.1255759354365371	0.822878413482225	PSMD9;PSMD11;GNAS;KIF7
ABC Transporters In Lipid Homeostasis R-HSA-1369062	1/18	0.4875973054306829	0.9181155896593985	0	0	1.5557530704589528	1.11744361324453	ABCA10
Ephrin Signaling R-HSA-3928664	1/18	0.4875973054306829	0.9181155896593985	0	0	1.5557530704589528	1.11744361324453	EPHB4
MECP2 Regulates Neuronal Receptors And Channels R-HSA-9022699	1/18	0.4875973054306829	0.9181155896593985	0	0	1.5557530704589528	1.11744361324453	NOTCH1
Metabolism Of Angiotensinogen To Angiotensins R-HSA-2022377	1/18	0.4875973054306829	0.9181155896593985	0	0	1.5557530704589528	1.11744361324453	CES1
Metabolism Of Amine-Derived Hormones R-HSA-209776	1/18	0.4875973054306829	0.9181155896593985	0	0	1.5557530704589528	1.11744361324453	DBH
Phospholipase C-mediated Cascade; FGFR2 R-HSA-5654221	1/18	0.4875973054306829	0.9181155896593985	0	0	1.5557530704589528	1.11744361324453	FGFR2
Regulation Of NF-kappa B Signaling R-HSA-9758274	1/18	0.4875973054306829	0.9181155896593985	0	0	1.5557530704589528	1.11744361324453	NLRC5
Regulation Of TLR By Endogenous Ligand R-HSA-5686938	1/18	0.4875973054306829	0.9181155896593985	0	0	1.5557530704589528	1.11744361324453	TLR6
TP53 Regulates Transcription Of Genes Involved In G2 Cell Cycle Arrest R-HSA-6804114	1/18	0.4875973054306829	0.9181155896593985	0	0	1.5557530704589528	1.11744361324453	RBL2
VEGFR2 Mediated Cell Proliferation R-HSA-5218921	1/18	0.4875973054306829	0.9181155896593985	0	0	1.5557530704589528	1.11744361324453	KDR
AURKA Activation By TPX2 R-HSA-8854518	3/72	0.4908400930519081	0.9181155896593985	0	0	1.1499580788118338	0.8183525796779202	CEP164;CEP70;PCNT
CDK-mediated Phosphorylation And Removal Of Cdc6 R-HSA-69017	3/72	0.4908400930519081	0.9181155896593985	0	0	1.1499580788118338	0.8183525796779202	PSMD9;PSMD11;ANAPC1
Cdc20:Phospho-APC/C Mediated Degradation Of Cyclin A R-HSA-174184	3/72	0.4908400930519081	0.9181155896593985	0	0	1.1499580788118338	0.8183525796779202	PSMD9;PSMD11;ANAPC1
Regulation Of RUNX2 Expression And Activity R-HSA-8939902	3/72	0.4908400930519081	0.9181155896593985	0	0	1.1499580788118338	0.8183525796779202	PSMD9;PSMD11;DLX6
Glycosphingolipid Metabolism R-HSA-1660662	2/45	0.49197294803677843	0.9181155896593985	0	0	1.2301589840376188	0.8725905760233402	EGFL7;STS
SUMOylation Of DNA Replication Proteins R-HSA-4615885	2/45	0.49197294803677843	0.9181155896593985	0	0	1.2301589840376188	0.8725905760233402	POM121C;AURKB
TAK1-dependent IKK And NF-kappa-B Activation R-HSA-445989	2/45	0.49197294803677843	0.9181155896593985	0	0	1.2301589840376188	0.8725905760233402	NLRC5;ALPK1
KEAP1-NFE2L2 Pathway R-HSA-9755511	4/100	0.4971594613314875	0.9181155896593985	0	0	1.1020114942528736	0.7701346238644322	PSMD9;NOTCH1;PSMD11;PCDHB16
APC:Cdc20 Mediated Degradation Of Cell Cycle Proteins Before Cycle Checkpoint Satisfied R-HSA-179419	3/73	0.5000595726770333	0.9181155896593985	0	0	1.1334710743801653	0.7855272396849031	PSMD9;PSMD11;ANAPC1
Cellular Response To Hypoxia R-HSA-1234174	3/73	0.5000595726770333	0.9181155896593985	0	0	1.1334710743801653	0.7855272396849031	PSMD9;PSMD11;HIF1A
Extra-nuclear Estrogen Signaling R-HSA-9009391	3/73	0.5000595726770333	0.9181155896593985	0	0	1.1334710743801653	0.7855272396849031	SHC1;EGF;MMP9
XBP1(S) Activates Chaperone Genes R-HSA-381038	2/46	0.5036581076932162	0.9181155896593985	0	0	1.2021383018631988	0.8244956892027714	SHC1;DDX11
Assembly Of Active LPL And LIPC Lipase Complexes R-HSA-8963889	1/19	0.5062911660802736	0.9181155896593985	0	0	1.4692460317460319	1.0000325383084379	PCSK5
Nicotinamide Salvaging R-HSA-197264	1/19	0.5062911660802736	0.9181155896593985	0	0	1.4692460317460319	1.0000325383084379	PARP4
Nuclear Events Stimulated By ALK Signaling In Cancer R-HSA-9725371	1/19	0.5062911660802736	0.9181155896593985	0	0	1.4692460317460319	1.0000325383084379	FN1
Prostacyclin Signaling Thru Prostacyclin Receptor R-HSA-392851	1/19	0.5062911660802736	0.9181155896593985	0	0	1.4692460317460319	1.0000325383084379	GNAS
Ras Activation Upon Ca2+ Influx Thru NMDA Receptor R-HSA-442982	1/19	0.5062911660802736	0.9181155896593985	0	0	1.4692460317460319	1.0000325383084379	CAMK2B
SHC-mediated cascade:FGFR4 R-HSA-5654719	1/19	0.5062911660802736	0.9181155896593985	0	0	1.4692460317460319	1.0000325383084379	SHC1
Signaling By FGFR2 IIIa TM R-HSA-8851708	1/19	0.5062911660802736	0.9181155896593985	0	0	1.4692460317460319	1.0000325383084379	FGFR2
Signaling By PDGFR In Disease R-HSA-9671555	1/19	0.5062911660802736	0.9181155896593985	0	0	1.4692460317460319	1.0000325383084379	KDR
Signaling To RAS R-HSA-167044	1/19	0.5062911660802736	0.9181155896593985	0	0	1.4692460317460319	1.0000325383084379	SHC1
Transcription Of E2F Targets Under Negative Control By DREAM Complex R-HSA-1362277	1/19	0.5062911660802736	0.9181155896593985	0	0	1.4692460317460319	1.0000325383084379	RBL2
Activated TAK1 Mediates P38 MAPK Activation R-HSA-450302	1/19	0.5062911660802736	0.9181155896593985	0	0	1.4692460317460319	1.0000325383084379	MAP2K3
Activation Of NMDA Receptors And Postsynaptic Events R-HSA-442755	3/74	0.5091934009628002	0.9181155896593985	0	0	1.1174484926085437	0.7541965744619822	CAMK2B;GRIN3A;RPS6KA1
ABC-family Proteins Mediated Transport R-HSA-382556	4/102	0.5127184931979418	0.9181155896593985	0	0	1.0794088669950739	0.7210757034864895	PSMD9;ABCA10;PSMD11;CFTR
Cyclin D Associated Events In G1 R-HSA-69231	2/47	0.5151677418729521	0.9181155896593985	0	0	1.175362983340975	0.779574448115062	RBL2;E2F3
G Alpha (Z) Signaling Events R-HSA-418597	2/47	0.5151677418729521	0.9181155896593985	0	0	1.175362983340975	0.779574448115062	GNAZ;GNAS
Cell Cycle R-HSA-1640170	24/654	0.5163679118828112	0.9181155896593985	0	0	1.0072813238770686	0.6657482473756732	CDK11A;PSMD11;MCM7;CEP164;TUBB8B;PDS5B;BRCA2;AURKB;SYNE1;TUBB8;RBL2;PSMD9;TUBA3E;HERC2;POM121C;ESPL1;CEP70;CHMP4C;TUBGCP3;E2F3;TOPBP1;PCNT;GTSE1;ANAPC1
APC/C:Cdc20 Mediated Degradation Of Mitotic Proteins R-HSA-176409	3/75	0.5182389131766248	0.9181155896593985	0	0	1.1018709825528008	0.7242806450069842	PSMD9;PSMD11;ANAPC1
Sensory Processing Of Sound R-HSA-9659379	3/75	0.5182389131766248	0.9181155896593985	0	0	1.1018709825528008	0.7242806450069842	PCLO;CDH23;OTOF
ADORA2B Mediated Anti-Inflammatory Cytokine Production R-HSA-9660821	5/131	0.5222550655876473	0.9181155896593985	0	0	1.0493400859422959	0.681650458369206	GNAZ;ADM2;GNAS;ADRB1;ADRB2
Aberrant Regulation Of Mitotic Exit In Cancer Due To RB1 Defects R-HSA-9687136	1/20	0.5243039224937215	0.9181155896593985	0	0	1.391844997108155	0.8986917083417354	ANAPC1
Apoptotic Factor-Mediated Response R-HSA-111471	1/20	0.5243039224937215	0.9181155896593985	0	0	1.391844997108155	0.8986917083417354	CASP7
CD209 (DC-SIGN) Signaling R-HSA-5621575	1/20	0.5243039224937215	0.9181155896593985	0	0	1.391844997108155	0.8986917083417354	ICAM3
Chondroitin Sulfate Biosynthesis R-HSA-2022870	1/20	0.5243039224937215	0.9181155896593985	0	0	1.391844997108155	0.8986917083417354	VCAN
Conversion From APC/C:Cdc20 To APC/C:Cdh1 In Late Anaphase R-HSA-176407	1/20	0.5243039224937215	0.9181155896593985	0	0	1.391844997108155	0.8986917083417354	ANAPC1
Defective B3GALT6 Causes EDSP2 And SEMDJL1 R-HSA-4420332	1/20	0.5243039224937215	0.9181155896593985	0	0	1.391844997108155	0.8986917083417354	VCAN
Defective B3GAT3 Causes JDSSDHD R-HSA-3560801	1/20	0.5243039224937215	0.9181155896593985	0	0	1.391844997108155	0.8986917083417354	VCAN
Defective B4GALT7 Causes EDS, Progeroid Type R-HSA-3560783	1/20	0.5243039224937215	0.9181155896593985	0	0	1.391844997108155	0.8986917083417354	VCAN
Diseases Associated With N-glycosylation Of Proteins R-HSA-3781860	1/20	0.5243039224937215	0.9181155896593985	0	0	1.391844997108155	0.8986917083417354	EGFL7
FGFR2 Ligand Binding And Activation R-HSA-190241	1/20	0.5243039224937215	0.9181155896593985	0	0	1.391844997108155	0.8986917083417354	FGFR2
G Beta:Gamma Signaling Thru PLC Beta R-HSA-418217	1/20	0.5243039224937215	0.9181155896593985	0	0	1.391844997108155	0.8986917083417354	PLCB3
Phosphorylation Of APC/C R-HSA-176412	1/20	0.5243039224937215	0.9181155896593985	0	0	1.391844997108155	0.8986917083417354	ANAPC1
Regulation Of Gene Expression In Beta Cells R-HSA-210745	1/20	0.5243039224937215	0.9181155896593985	0	0	1.391844997108155	0.8986917083417354	HNF1A
SHC-mediated cascade:FGFR1 R-HSA-5654688	1/20	0.5243039224937215	0.9181155896593985	0	0	1.391844997108155	0.8986917083417354	SHC1
Sema4D Induced Cell Migration And Growth-Cone Collapse R-HSA-416572	1/20	0.5243039224937215	0.9181155896593985	0	0	1.391844997108155	0.8986917083417354	ERBB2
Syndecan Interactions R-HSA-3000170	1/20	0.5243039224937215	0.9181155896593985	0	0	1.391844997108155	0.8986917083417354	VTN
IRE1alpha Activates Chaperones R-HSA-381070	2/48	0.5264991079972324	0.9181155896593985	0	0	1.1497518091023264	0.7375722720040433	SHC1;DDX11
NOTCH1 Intracellular Domain Regulates Transcription R-HSA-2122947	2/48	0.5264991079972324	0.9181155896593985	0	0	1.1497518091023264	0.7375722720040433	NOTCH1;HIF1A
Retrograde Transport At Trans-Golgi-Network R-HSA-6811440	2/48	0.5264991079972324	0.9181155896593985	0	0	1.1497518091023264	0.7375722720040433	NAA30;IGF2R
Activation Of APC/C And APC/C:Cdc20 Mediated Degradation Of Mitotic Proteins R-HSA-176814	3/76	0.5271936296308818	0.9181155896593985	0	0	1.0867202535944753	0.6957045911461633	PSMD9;PSMD11;ANAPC1
SUMOylation Of DNA Damage Response And Repair Proteins R-HSA-3108214	3/76	0.5271936296308818	0.9181155896593985	0	0	1.0867202535944753	0.6957045911461633	HERC2;POM121C;TDG
ABC Transporter Disorders R-HSA-5619084	3/77	0.536055250405258	0.9181155896593985	0	0	1.0719790037971857	0.6683982517738941	PSMD9;PSMD11;CFTR
Negative Epigenetic Regulation Of rRNA Expression R-HSA-5250941	3/77	0.536055250405258	0.9181155896593985	0	0	1.0719790037971857	0.6683982517738941	TBP;TAF1B;SIRT1
S Phase R-HSA-69242	6/161	0.5361745012437961	0.9181155896593985	0	0	1.0234774461250167	0.6379289979504219	RBL2;PSMD9;PSMD11;MCM7;PDS5B;ANAPC1
EPH-ephrin Mediated Repulsion Of Cells R-HSA-3928665	2/49	0.5376498959435134	0.9181155896593985	0	0	1.1252304720653223	0.6982591608015359	MMP9;EPHB4
Netrin-1 Signaling R-HSA-373752	2/49	0.5376498959435134	0.9181155896593985	0	0	1.1252304720653223	0.6982591608015359	DSCAM;DOCK1
Regulation Of Activated PAK-2p34 By Proteasome Mediated Degradation R-HSA-211733	2/49	0.5376498959435134	0.9181155896593985	0	0	1.1252304720653223	0.6982591608015359	PSMD9;PSMD11
Citric Acid Cycle (TCA Cycle) R-HSA-71403	1/21	0.5416603578182562	0.9181155896593985	0	0	1.322184065934066	0.8106523645093207	SDHA
Deregulated CDK5 Triggers Neurodegenerative Pathways In Alzheimers Disease Models R-HSA-8862803	1/21	0.5416603578182562	0.9181155896593985	0	0	1.322184065934066	0.8106523645093207	CAPN1
Inactivation Of APC/C Via Direct Inhibition Of APC/C Complex R-HSA-141430	1/21	0.5416603578182562	0.9181155896593985	0	0	1.322184065934066	0.8106523645093207	ANAPC1
Negative Regulation Of MET Activity R-HSA-6807004	1/21	0.5416603578182562	0.9181155896593985	0	0	1.322184065934066	0.8106523645093207	USP8
Negative Regulation Of NMDA Receptor-Mediated Neuronal Transmission R-HSA-9617324	1/21	0.5416603578182562	0.9181155896593985	0	0	1.322184065934066	0.8106523645093207	CAMK2B
Nitric Oxide Stimulates Guanylate Cyclase R-HSA-392154	1/21	0.5416603578182562	0.9181155896593985	0	0	1.322184065934066	0.8106523645093207	PDE2A
Presynaptic Function Of Kainate Receptors R-HSA-500657	1/21	0.5416603578182562	0.9181155896593985	0	0	1.322184065934066	0.8106523645093207	PLCB3
Synthesis, Secretion, And Inactivation Of Glucagon-like Peptide-1 (GLP-1) R-HSA-381771	1/21	0.5416603578182562	0.9181155896593985	0	0	1.322184065934066	0.8106523645093207	TCF7L2
Unblocking Of NMDA Receptors, Glutamate Binding And Activation R-HSA-438066	1/21	0.5416603578182562	0.9181155896593985	0	0	1.322184065934066	0.8106523645093207	CAMK2B
VxPx Cargo-Targeting To Cilium R-HSA-5620916	1/21	0.5416603578182562	0.9181155896593985	0	0	1.322184065934066	0.8106523645093207	PTGES2
Cell Surface Interactions At Vascular Wall R-HSA-202733	5/134	0.5424450904271666	0.9181155896593985	0	0	1.0247762216797294	0.6268232467246037	GYPB;SHC1;GYPE;FN1;ITGAL
COPI-dependent Golgi-to-ER Retrograde Traffic R-HSA-6811434	3/78	0.5448216496352104	0.9181155896593985	0	0	1.0576308539944903	0.6422958186719054	PTGES2;KIF4B;KIF25
RNA Polymerase I Promoter Clearance R-HSA-73854	3/78	0.5448216496352104	0.9181155896593985	0	0	1.0576308539944903	0.6422958186719054	TBP;RRN3;TAF1B
Aquaporin-mediated Transport R-HSA-445717	2/50	0.5486181999519575	0.9181155896593985	0	0	1.10173085740486	0.6614269029518883	MYO5B;GNAS
Ion Homeostasis R-HSA-5578775	2/50	0.5486181999519575	0.9181155896593985	0	0	1.10173085740486	0.6614269029518883	CAMK2B;DMPK
Regulation Of Ornithine Decarboxylase (ODC) R-HSA-350562	2/50	0.5486181999519575	0.9181155896593985	0	0	1.10173085740486	0.6614269029518883	PSMD9;PSMD11
Phase II - Conjugation Of Compounds R-HSA-156580	4/107	0.5506033803628652	0.9181155896593985	0	0	1.0267425510545698	0.6126989114168774	UGT1A5;UGT2B28;MTR;SULT1A2
RNA Polymerase I Transcription R-HSA-73864	3/79	0.5534908701935353	0.9181155896593985	0	0	1.0436602870813396	0.6173355190082356	TBP;RRN3;TAF1B
Signal Transduction R-HSA-162582	89/2465	0.556360962620123	0.9181155896593985	0	0	0.9888303609006734	0.5797887983842831	RARG;IRS1;FLT3;MTR;DUSP16;PCSK5;AKAP12;RPTOR;PSMD9;AKAP13;ARHGAP42;RPS6KA1;KDR;POTEE;FFAR3;FLOT2;MEF2A;USP8;TBP;NPY5R;KREMEN2;TYK2;IRAK4;KIF7;MMP9;DUSP6;PLCB3;OBSCN;COL6A2;COL4A5;IL6ST;DOCK1;CFTR;PPARD;NOTCH2;CAMK2B;KMT2D;NOTCH3;SPTBN4;GNAZ;LAMA5;NOTCH1;PSMD11;LAMA2;SHC1;TAS2R43;LAMA1;LRP5;PLG;ADRB1;DTX2;ADRB2;MTMR4;TRAK1;HIF1A;AURKB;PLD2;THBS3;ARHGAP22;PLEKHG4B;ERBB2;EIF4EBP1;SLITRK5;E2F3;RHPN2;…
L13a-mediated Translational Silencing Of Ceruloplasmin Expression R-HSA-156827	4/108	0.5579931714391552	0.9181155896593985	0	0	1.016816976127321	0.5932197219690717	RPL34;PABPC1;RPL15;EIF3F
Cytosolic Sulfonation Of Small Molecules R-HSA-156584	1/22	0.5583843542520024	0.9181155896593985	0	0	1.2591575091575091	0.7337208350478599	SULT1A2
Insertion Of Tail-Anchored Proteins Into Endoplasmic Reticulum Membrane R-HSA-9609523	1/22	0.5583843542520024	0.9181155896593985	0	0	1.2591575091575091	0.7337208350478599	OTOF
Nephrin Family Interactions R-HSA-373753	1/22	0.5583843542520024	0.9181155896593985	0	0	1.2591575091575091	0.7337208350478599	KIRREL2
PINK1-PRKN Mediated Mitophagy R-HSA-5205685	1/22	0.5583843542520024	0.9181155896593985	0	0	1.2591575091575091	0.7337208350478599	PRKN
Response Of Mtb To Phagocytosis R-HSA-9637690	1/22	0.5583843542520024	0.9181155896593985	0	0	1.2591575091575091	0.7337208350478599	DUSP16
Autodegradation Of E3 Ubiquitin Ligase COP1 R-HSA-349425	2/51	0.5594024925027027	0.9181155896593985	0	0	1.079190410689723	0.6268866468262542	PSMD9;PSMD11
GSK3B And BTRC:CUL1-mediated-degradation Of NFE2L2 R-HSA-9762114	2/51	0.5594024925027027	0.9181155896593985	0	0	1.079190410689723	0.6268866468262542	PSMD9;PSMD11
Nonhomologous End-Joining (NHEJ) R-HSA-5693571	2/51	0.5594024925027027	0.9181155896593985	0	0	1.079190410689723	0.6268866468262542	HERC2;PAXIP1
Ubiquitin Mediated Degradation Of Phosphorylated Cdc25A R-HSA-69601	2/51	0.5594024925027027	0.9181155896593985	0	0	1.079190410689723	0.6268866468262542	PSMD9;PSMD11
Ubiquitin-dependent Degradation Of Cyclin D R-HSA-75815	2/51	0.5594024925027027	0.9181155896593985	0	0	1.079190410689723	0.6268866468262542	PSMD9;PSMD11
Vpu Mediated Degradation Of CD4 R-HSA-180534	2/51	0.5594024925027027	0.9181155896593985	0	0	1.079190410689723	0.6268866468262542	PSMD9;PSMD11
Anti-inflammatory Response Favoring Leishmania Infection R-HSA-9662851	6/165	0.560290147715637	0.9181155896593985	0	0	0.9975208121297529	0.5778643137165339	GNAZ;ADM2;GNAS;ADRB1;ADRB2;TARP
Cellular Senescence R-HSA-2559583	6/165	0.560290147715637	0.9181155896593985	0	0	0.9975208121297529	0.5778643137165339	MAP2K3;KDM6B;RPS6KA1;E2F3;ANAPC1;VENTX
Regulation Of APC/C Activators Between G1/S And Early Anaphase R-HSA-176408	3/80	0.5620611183074685	0.9181155896593985	0	0	1.030052592036063	0.593459324693594	PSMD9;PSMD11;ANAPC1
GTP Hydrolysis And Joining Of 60S Ribosomal Subunit R-HSA-72706	4/109	0.5653170696979309	0.9181155896593985	0	0	1.0070804597701148	0.5744069912947523	EIF5B;RPL34;RPL15;EIF3F
Signaling By B Cell Receptor (BCR) R-HSA-983705	4/109	0.5653170696979309	0.9181155896593985	0	0	1.0070804597701148	0.5744069912947523	PSMD9;PSMD11;PIK3AP1;CD22
Gene Expression (Transcription) R-HSA-74160	52/1449	0.5686253006622127	0.9181155896593985	0	0	0.982743143410283	0.5547915092340239	RARG;ZNF492;MED16;ITGAL;MED15;MED12;TP53AIP1;RPTOR;PSMD9;ZNF607;ELOA;TOPBP1;TEAD2;VENTX;ZNF285;ZNF705G;TBP;TET2;TET1;HNF1A;SIRT1;RBL2;ZNF717;FANCD2;RBM14-RBM4;ZNF676;ANAPC1;PPARD;KMT2E;NOTCH2;CAMK2B;KMT2D;NOTCH3;NOTCH1;PSMD11;RRN3;DLX6;KMT2C;KMT2B;AURKB;POM121C;TAF1B;TDG;ERBB2;TP53BP2;ZNF585B;ZNF664;TCF7L2;JAG1;PRKRA;ZNF616;LAMTOR4
Apoptotic Execution Phase R-HSA-75153	2/52	0.5700015991824753	0.9181155896593985	0	0	1.057551581843191	0.5944667840323766	CASP7;DSPP
Metabolism Of Non-Coding RNA R-HSA-194441	2/52	0.5700015991824753	0.9181155896593985	0	0	1.057551581843191	0.5944667840323766	POM121C;GEMIN5
SARS-CoV-1 Infection R-HSA-9678108	2/52	0.5700015991824753	0.9181155896593985	0	0	1.057551581843191	0.5944667840323766	PARP4;CHMP4C
DDX58/IFIH1-mediated Induction Of Interferon-Alpha/Beta R-HSA-168928	3/81	0.5705307578013871	0.9181155896593985	0	0	1.0167938122483577	0.5706126865936534	IFNA17;NLRC5;IKBKE
Regulation Of HSF1-mediated Heat Shock Response R-HSA-3371453	3/81	0.5705307578013871	0.9181155896593985	0	0	1.0167938122483577	0.5706126865936534	POM121C;HSPA6;SIRT1
Senescence-Associated Secretory Phenotype (SASP) R-HSA-2559582	3/81	0.5705307578013871	0.9181155896593985	0	0	1.0167938122483577	0.5706126865936534	RPS6KA1;ANAPC1;VENTX
Regulation Of Expression Of SLITs And ROBOs R-HSA-9010553	6/167	0.5721244922008806	0.9181155896593985	0	0	0.9850261591196103	0.5500372947793652	PSMD9;PSMD11;RPL34;COL4A5;PABPC1;RPL15
Assembly Of Pre-Replicative Complex R-HSA-68867	4/110	0.5725737467444074	0.9181155896593985	0	0	0.9975276512687052	0.556235120961468	PSMD9;PSMD11;MCM7;ANAPC1
Digestion R-HSA-8935690	1/23	0.574498926268951	0.9181155896593985	0	0	1.2018606393606395	0.6661397332987513	CEL
Long-term Potentiation R-HSA-9620244	1/23	0.574498926268951	0.9181155896593985	0	0	1.2018606393606395	0.6661397332987513	CAMK2B
Nucleotide Salvage R-HSA-8956321	1/23	0.574498926268951	0.9181155896593985	0	0	1.2018606393606395	0.6661397332987513	AMPD1
PI-3K cascade:FGFR2 R-HSA-5654695	1/23	0.574498926268951	0.9181155896593985	0	0	1.2018606393606395	0.6661397332987513	FGFR2
Post-chaperonin Tubulin Folding Pathway R-HSA-389977	1/23	0.574498926268951	0.9181155896593985	0	0	1.2018606393606395	0.6661397332987513	TUBA3E
RHOBTB1 GTPase Cycle R-HSA-9013422	1/23	0.574498926268951	0.9181155896593985	0	0	1.2018606393606395	0.6661397332987513	RBMX
RHOBTB2 GTPase Cycle R-HSA-9013418	1/23	0.574498926268951	0.9181155896593985	0	0	1.2018606393606395	0.6661397332987513	RBMX
Signaling By NTRK2 (TRKB) R-HSA-9006115	1/23	0.574498926268951	0.9181155896593985	0	0	1.2018606393606395	0.6661397332987513	SHC1
Cyclin E Associated Events During G1/S Transition R-HSA-69202	3/82	0.5788983050735184	0.9181155896593985	0	0	1.0038706977717335	0.5487442892869052	RBL2;PSMD9;PSMD11
PI Metabolism R-HSA-1483255	3/82	0.5788983050735184	0.9181155896593985	0	0	1.0038706977717335	0.5487442892869052	PI4KA;TPTE;MTMR4
Heparan Sulfate/Heparin (HS-GAG) Metabolism R-HSA-1638091	2/53	0.5804146752917253	0.9181155896593985	0	0	1.0367613345200528	0.5640110980239366	VCAN;HS6ST1
Ion Transport By P-type ATPases R-HSA-936837	2/53	0.5804146752917253	0.9181155896593985	0	0	1.0367613345200528	0.5640110980239366	CAMK2B;ATP10A
Negative Regulation Of NOTCH4 Signaling R-HSA-9604323	2/53	0.5804146752917253	0.9181155896593985	0	0	1.0367613345200528	0.5640110980239366	PSMD9;PSMD11
Vif-mediated Degradation Of APOBEC3G R-HSA-180585	2/53	0.5804146752917253	0.9181155896593985	0	0	1.0367613345200528	0.5640110980239366	PSMD9;PSMD11
TCF Dependent Signaling In Response To WNT R-HSA-201681	7/198	0.586234712496254	0.9181155896593985	0	0	0.9685138721700918	0.5172203409076593	PSMD9;USP8;KMT2D;TCF7L2;PSMD11;LRP5;KREMEN2
G Alpha (I) Signaling Events R-HSA-418594	11/312	0.5879029673022255	0.9181155896593985	0	0	0.9655373453391203	0.5128870327551196	CAMK2B;GABBR2;GNAZ;PLCB3;TAS2R31;NPY5R;TAS2R43;GNAQ;GNAS;RGS22;DRD4
Separation Of Sister Chromatids R-HSA-2467813	6/170	0.5895770149068227	0.9181155896593985	0	0	0.9668555814188847	0.5108380720740093	PSMD9;PSMD11;ESPL1;PDS5B;ANAPC1;AURKB
APC/C:Cdc20 Mediated Degradation Of Cyclin B R-HSA-174048	1/24	0.5900262520136369	0.9181155896593985	0	0	1.1495461060678451	0.6064870162494518	ANAPC1
Cytosolic tRNA Aminoacylation R-HSA-379716	1/24	0.5900262520136369	0.9181155896593985	0	0	1.1495461060678451	0.6064870162494518	IARS1
Defective Intrinsic Pathway For Apoptosis R-HSA-9734009	1/24	0.5900262520136369	0.9181155896593985	0	0	1.1495461060678451	0.6064870162494518	CAPN1
Downstream Signaling Of Activated FGFR3 R-HSA-5654708	1/24	0.5900262520136369	0.9181155896593985	0	0	1.1495461060678451	0.6064870162494518	SHC1
Estrogen-dependent Nuclear Events Downstream Of ESR-membrane Signaling R-HSA-9634638	1/24	0.5900262520136369	0.9181155896593985	0	0	1.1495461060678451	0.6064870162494518	EGF
FRS-mediated FGFR2 Signaling R-HSA-5654700	1/24	0.5900262520136369	0.9181155896593985	0	0	1.1495461060678451	0.6064870162494518	FGFR2
G-protein Activation R-HSA-202040	1/24	0.5900262520136369	0.9181155896593985	0	0	1.1495461060678451	0.6064870162494518	GNAQ
Growth Hormone Receptor Signaling R-HSA-982772	1/24	0.5900262520136369	0.9181155896593985	0	0	1.1495461060678451	0.6064870162494518	IRS1
Impaired BRCA2 Binding To PALB2 R-HSA-9709603	1/24	0.5900262520136369	0.9181155896593985	0	0	1.1495461060678451	0.6064870162494518	BRCA2
Incretin Synthesis, Secretion, And Inactivation R-HSA-400508	1/24	0.5900262520136369	0.9181155896593985	0	0	1.1495461060678451	0.6064870162494518	TCF7L2
MicroRNA (miRNA) Biogenesis R-HSA-203927	1/24	0.5900262520136369	0.9181155896593985	0	0	1.1495461060678451	0.6064870162494518	PRKRA
Sema4D In Semaphorin Signaling R-HSA-400685	1/24	0.5900262520136369	0.9181155896593985	0	0	1.1495461060678451	0.6064870162494518	ERBB2
Signaling By Erythropoietin R-HSA-9006335	1/24	0.5900262520136369	0.9181155896593985	0	0	1.1495461060678451	0.6064870162494518	SHC1
Thromboxane Signaling Thru TP Receptor R-HSA-428930	1/24	0.5900262520136369	0.9181155896593985	0	0	1.1495461060678451	0.6064870162494518	GNAQ
Degradation Of AXIN R-HSA-4641257	2/54	0.5906411830041343	0.9181155896593985	0	0	1.0167707120939584	0.5353771424334153	PSMD9;PSMD11
FBXL7 Down-Regulates AURKA During Mitotic Entry And In Early Mitosis R-HSA-8854050	2/54	0.5906411830041343	0.9181155896593985	0	0	1.0167707120939584	0.5353771424334153	PSMD9;PSMD11
Regulation Of RUNX3 Expression And Activity R-HSA-8941858	2/54	0.5906411830041343	0.9181155896593985	0	0	1.0167707120939584	0.5353771424334153	PSMD9;PSMD11
SCF-beta-TrCP Mediated Degradation Of Emi1 R-HSA-174113	2/54	0.5906411830041343	0.9181155896593985	0	0	1.0167707120939584	0.5353771424334153	PSMD9;PSMD11
Cyclin A:Cdk2-associated Events At S Phase Entry R-HSA-69656	3/84	0.5953219187945633	0.9181155896593985	0	0	0.9789817365574941	0.5077517947912785	RBL2;PSMD9;PSMD11
Degradation Of Beta-Catenin By Destruction Complex R-HSA-195253	3/84	0.5953219187945633	0.9181155896593985	0	0	0.9789817365574941	0.5077517947912785	PSMD9;TCF7L2;PSMD11
Transcriptional Regulation Of White Adipocyte Differentiation R-HSA-381340	3/84	0.5953219187945633	0.9181155896593985	0	0	0.9789817365574941	0.5077517947912785	MED12;MED16;MED15
Amino Acids Regulate mTORC1 R-HSA-9639288	2/55	0.6006808706962445	0.9181155896593985	0	0	0.9975344527782825	0.5084348142344973	RPTOR;LAMTOR4
Degradation Of DVL R-HSA-4641258	2/55	0.6006808706962445	0.9181155896593985	0	0	0.9975344527782825	0.5084348142344973	PSMD9;PSMD11
Hh Mutants Are Degraded By ERAD R-HSA-5362768	2/55	0.6006808706962445	0.9181155896593985	0	0	0.9975344527782825	0.5084348142344973	PSMD9;PSMD11
Intrinsic Pathway For Apoptosis R-HSA-109606	2/55	0.6006808706962445	0.9181155896593985	0	0	0.9975344527782825	0.5084348142344973	CASP7;TP53BP2
Hedgehog On State R-HSA-5632684	3/85	0.6033757323078887	0.9181155896593985	0	0	0.9669925418262447	0.48853930268009227	PSMD9;PSMD11;KIF7
ADP Signaling Thru P2Y Purinoceptor 1 R-HSA-418592	1/25	0.6049877033609516	0.9181155896593985	0	0	1.1015911172161172	0.5536014722153786	GNAQ
Deadenylation Of mRNA R-HSA-429947	1/25	0.6049877033609516	0.9181155896593985	0	0	1.1015911172161172	0.5536014722153786	PABPC1
Defective HDR Thru Homologous Recombination (HRR) Due To BRCA1 Loss-Of-Function R-HSA-9701192	1/25	0.6049877033609516	0.9181155896593985	0	0	1.1015911172161172	0.5536014722153786	BRCA2
Gap-filling DNA Repair Synthesis And Ligation In GG-NER R-HSA-5696397	1/25	0.6049877033609516	0.9181155896593985	0	0	1.1015911172161172	0.5536014722153786	XRCC1
Inactivation Of CSF3 (G-CSF) Signaling R-HSA-9705462	1/25	0.6049877033609516	0.9181155896593985	0	0	1.1015911172161172	0.5536014722153786	TYK2
TRP Channels R-HSA-3295583	1/25	0.6049877033609516	0.9181155896593985	0	0	1.1015911172161172	0.5536014722153786	TRPM1
E3 Ubiquitin Ligases Ubiquitinate Target Proteins R-HSA-8866654	2/56	0.6105337524007298	0.9181155896593985	0	0	0.9790106475113353	0.4830650984751754	HLA-B;HLA-A
Stabilization Of P53 R-HSA-69541	2/56	0.6105337524007298	0.9181155896593985	0	0	0.9790106475113353	0.4830650984751754	PSMD9;PSMD11
Fcgamma Receptor (FCGR) Dependent Phagocytosis R-HSA-2029480	3/87	0.6191627338667771	0.9181155896593985	0	0	0.943870523415978	0.4524793934326488	TARP;DOCK1;PLD2
Regulation Of PLK1 Activity At G2/M Transition R-HSA-2565942	3/87	0.6191627338667771	0.9181155896593985	0	0	0.943870523415978	0.4524793934326488	CEP164;CEP70;PCNT
GAG Synthesis Requires Tetrasaccharide Linker Sequence R-HSA-1971475	1/26	0.6194038758026076	0.9181155896593985	0	0	1.0574725274725274	0.5065269656950978	VCAN
APC-Cdc20 Mediated Degradation Of Nek2A R-HSA-179409	1/26	0.6194038758026076	0.9181155896593985	0	0	1.0574725274725274	0.5065269656950978	ANAPC1
Attenuation Phase R-HSA-3371568	1/26	0.6194038758026076	0.9181155896593985	0	0	1.0574725274725274	0.5065269656950978	HSPA6
Caspase Activation Via Extrinsic Apoptotic Signaling Pathway R-HSA-5357769	1/26	0.6194038758026076	0.9181155896593985	0	0	1.0574725274725274	0.5065269656950978	DAPK2
Downregulation Of TGF-beta Receptor Signaling R-HSA-2173788	1/26	0.6194038758026076	0.9181155896593985	0	0	1.0574725274725274	0.5065269656950978	MTMR4
Downstream Signaling Of Activated FGFR4 R-HSA-5654716	1/26	0.6194038758026076	0.9181155896593985	0	0	1.0574725274725274	0.5065269656950978	SHC1
Formation Of Tubulin Folding Intermediates By CCT/TriC R-HSA-389960	1/26	0.6194038758026076	0.9181155896593985	0	0	1.0574725274725274	0.5065269656950978	TUBA3E
HDMs Demethylate Histones R-HSA-3214842	1/26	0.6194038758026076	0.9181155896593985	0	0	1.0574725274725274	0.5065269656950978	KDM6B
Interleukin-20 Family Signaling R-HSA-8854691	1/26	0.6194038758026076	0.9181155896593985	0	0	1.0574725274725274	0.5065269656950978	TYK2
Pyroptosis R-HSA-5620971	1/26	0.6194038758026076	0.9181155896593985	0	0	1.0574725274725274	0.5065269656950978	CHMP4C
RNA Polymerase III Transcription Initiation From Type 2 Promoter R-HSA-76066	1/26	0.6194038758026076	0.9181155896593985	0	0	1.0574725274725274	0.5065269656950978	TBP
Synthesis Of IP3 And IP4 In Cytosol R-HSA-1855204	1/26	0.6194038758026076	0.9181155896593985	0	0	1.0574725274725274	0.5065269656950978	PLCB3
NRAGE Signals Death Thru JNK R-HSA-193648	2/57	0.6202000890994315	0.9181155896593985	0	0	0.9611604351631862	0.4591589586196509	AKAP13;OBSCN
Signaling By ERBB4 R-HSA-1236394	2/57	0.6202000890994315	0.9181155896593985	0	0	0.9611604351631862	0.4591589586196509	SHC1;EGF
Translation Initiation Complex Formation R-HSA-72649	2/57	0.6202000890994315	0.9181155896593985	0	0	0.9611604351631862	0.4591589586196509	PABPC1;EIF3F
Class I MHC Mediated Antigen Processing And Presentation R-HSA-983169	13/378	0.624439902604562	0.9181155896593985	0	0	0.9404530496671003	0.4428595168270646	PRKN;PSMD11;FBXW10;HLA-B;HLA-C;LMO7;HLA-A;UBAC1;PSMD9;HERC2;MRC1;TLR6;ANAPC1
Mitotic G1 Phase And G1/S Transition R-HSA-453279	5/147	0.6248430007787752	0.9181155896593985	0	0	0.9303264337405649	0.4374905264393333	RBL2;PSMD9;PSMD11;MCM7;E2F3
Opioid Signaling R-HSA-111885	3/88	0.6268944426122313	0.9181155896593985	0	0	0.9327175498298493	0.43555774177373924	CAMK2B;PLCB3;GNAQ
Regulation Of mRNA Stability By Proteins That Bind AU-rich Elements R-HSA-450531	3/88	0.6268944426122313	0.9181155896593985	0	0	0.9327175498298493	0.43555774177373924	PSMD9;PSMD11;PABPC1
Hh Mutants Abrogate Ligand Secretion R-HSA-5387390	2/58	0.6296803706186878	0.9181155896593985	0	0	0.9439477303988996	0.4366163551830663	PSMD9;PSMD11
Late SARS-CoV-2 Infection Events R-HSA-9772573	2/58	0.6296803706186878	0.9181155896593985	0	0	0.9439477303988996	0.4366163551830663	PARP4;ZDHHC11
Metabolism Of Polyamines R-HSA-351202	2/58	0.6296803706186878	0.9181155896593985	0	0	0.9439477303988996	0.4366163551830663	PSMD9;PSMD11
NIK To Noncanonical NF-kB Signaling R-HSA-5676590	2/58	0.6296803706186878	0.9181155896593985	0	0	0.9439477303988996	0.4366163551830663	PSMD9;PSMD11
Acyl Chain Remodelling Of PC R-HSA-1482788	1/27	0.6332946159062058	0.9181155896593985	0	0	1.0167476754015214	0.46447020246923665	PLB1
Endogenous Sterols R-HSA-211976	1/27	0.6332946159062058	0.9181155896593985	0	0	1.0167476754015214	0.46447020246923665	CYP21A2
FLT3 Signaling In Disease R-HSA-9682385	1/27	0.6332946159062058	0.9181155896593985	0	0	1.0167476754015214	0.46447020246923665	FLT3
G0 And Early G1 R-HSA-1538133	1/27	0.6332946159062058	0.9181155896593985	0	0	1.0167476754015214	0.46447020246923665	RBL2
Interleukin Receptor SHC Signaling R-HSA-912526	1/27	0.6332946159062058	0.9181155896593985	0	0	1.0167476754015214	0.46447020246923665	SHC1
RNA Polymerase III Transcription Initiation From Type 1 Promoter R-HSA-76061	1/27	0.6332946159062058	0.9181155896593985	0	0	1.0167476754015214	0.46447020246923665	TBP
RNA Polymerase III Transcription Initiation From Type 3 Promoter R-HSA-76071	1/27	0.6332946159062058	0.9181155896593985	0	0	1.0167476754015214	0.46447020246923665	TBP
Resolution Of D-loop Structures Thru Synthesis-Dependent Strand Annealing (SDSA) R-HSA-5693554	1/27	0.6332946159062058	0.9181155896593985	0	0	1.0167476754015214	0.46447020246923665	BRCA2
Unfolded Protein Response (UPR) R-HSA-381119	3/89	0.6345175010536896	0.9181155896593985	0	0	0.9218239477224678	0.41932887332002905	SHC1;CREB3L1;DDX11
Homology Directed Repair R-HSA-5693538	4/119	0.6346790236212584	0.9181155896593985	0	0	0.9190284857571215	0.4178233266620663	HERC2;XRCC1;TOPBP1;BRCA2
Synthesis Of DNA R-HSA-69239	4/119	0.6346790236212584	0.9181155896593985	0	0	0.9190284857571215	0.4178233266620663	PSMD9;PSMD11;MCM7;ANAPC1
Transcriptional Regulation By RUNX2 R-HSA-8878166	4/119	0.6346790236212584	0.9181155896593985	0	0	0.9190284857571215	0.4178233266620663	PSMD9;PSMD11;DLX6;RBM14-RBM4
DNA Double-Strand Break Repair R-HSA-5693532	5/149	0.6367023894012577	0.9181155896593985	0	0	0.9173093155310006	0.41412198663037264	HERC2;PAXIP1;XRCC1;TOPBP1;BRCA2
B-WICH Complex Positively Regulates rRNA Expression R-HSA-5250924	2/59	0.6389752987380521	0.9181155896593985	0	0	0.9273389801877459	0.4153453749866889	TBP;TAF1B
Degradation Of GLI1 By Proteasome R-HSA-5610780	2/59	0.6389752987380521	0.9181155896593985	0	0	0.9273389801877459	0.4153453749866889	PSMD9;PSMD11
Degradation Of GLI2 By Proteasome R-HSA-5610783	2/59	0.6389752987380521	0.9181155896593985	0	0	0.9273389801877459	0.4153453749866889	PSMD9;PSMD11
GLI3 Is Processed To GLI3R By Proteasome R-HSA-5610785	2/59	0.6389752987380521	0.9181155896593985	0	0	0.9273389801877459	0.4153453749866889	PSMD9;PSMD11
SCF(Skp2)-mediated Degradation Of P27/P21 R-HSA-187577	2/59	0.6389752987380521	0.9181155896593985	0	0	0.9273389801877459	0.4153453749866889	PSMD9;PSMD11
Chromatin Modifying Enzymes R-HSA-3247509	8/238	0.6418621006905639	0.9181155896593985	0	0	0.9185792679249835	0.40728132447532106	KMT2E;KDM6B;KMT2D;ATXN7;KMT2C;KMT2B;JADE2;MSL1
Chaperonin-mediated Protein Folding R-HSA-390466	3/90	0.6420314584012261	0.9181155896593985	0	0	0.9111807732497388	0.4037605798919941	TUBA3E;FBXW10;GNAQ
Regulation Of TP53 Activity Thru Phosphorylation R-HSA-6804756	3/90	0.6420314584012261	0.9181155896593985	0	0	0.9111807732497388	0.4037605798919941	TBP;TOPBP1;AURKB
Signaling By ROBO Receptors R-HSA-376176	7/209	0.6429352544535122	0.9181155896593985	0	0	0.9152450563615918	0.4042740404029099	PSMD9;PSMD11;RPL34;COL4A5;PABPC1;AKAP5;RPL15
DAP12 Signaling R-HSA-2424491	1/28	0.6466790488329226	0.9181155896593985	0	0	0.9790394790394791	0.426768368683726	SHC1
Digestion And Absorption R-HSA-8963743	1/28	0.6466790488329226	0.9181155896593985	0	0	0.9790394790394791	0.426768368683726	CEL
Interconversion Of Nucleotide Di- And Triphosphates R-HSA-499943	1/28	0.6466790488329226	0.9181155896593985	0	0	0.9790394790394791	0.426768368683726	RRM1
Keratan Sulfate Biosynthesis R-HSA-2022854	1/28	0.6466790488329226	0.9181155896593985	0	0	0.9790394790394791	0.426768368683726	ACAN
Mitophagy R-HSA-5205647	1/28	0.6466790488329226	0.9181155896593985	0	0	0.9790394790394791	0.426768368683726	PRKN
Molecules Associated With Elastic Fibres R-HSA-2129379	1/28	0.6466790488329226	0.9181155896593985	0	0	0.9790394790394791	0.426768368683726	VTN
HCMV Infection R-HSA-9609646	4/121	0.6476594782954476	0.9181155896593985	0	0	0.9032242852932508	0.39235179347712257	RRM1;POM121C;IRS1;CHMP4C
FCGR3A-mediated Phagocytosis R-HSA-9664422	2/60	0.6480857710635475	0.9181155896593985	0	0	0.9113029455011147	0.3952614575153425	TARP;DOCK1
Formation Of beta-catenin:TCF Transactivating Complex R-HSA-201722	2/60	0.6480857710635475	0.9181155896593985	0	0	0.9113029455011147	0.3952614575153425	KMT2D;TCF7L2
Interleukin-1 Family Signaling R-HSA-446652	5/152	0.6540525694357299	0.9181155896593985	0	0	0.8984477769008156	0.38145177086236304	PSMD9;PSMD11;NLRC5;IRAK4;ALPK1
Nonsense Mediated Decay (NMD) Independent Of Exon Junction Complex (EJC) R-HSA-975956	3/92	0.6567307961694964	0.9181155896593985	0	0	0.8906119416844647	0.37448548138266574	RPL34;PABPC1;RPL15
Ca2+ Pathway R-HSA-4086398	2/61	0.657012865821263	0.9181155896593985	0	0	0.8958105052106404	0.3762867058913709	TCF7L2;PLCB3
Dectin-1 Mediated Noncanonical NF-kB Signaling R-HSA-5607761	2/61	0.657012865821263	0.9181155896593985	0	0	0.8958105052106404	0.3762867058913709	PSMD9;PSMD11
Post NMDA Receptor Activation Events R-HSA-438064	2/61	0.657012865821263	0.9181155896593985	0	0	0.8958105052106404	0.3762867058913709	CAMK2B;RPS6KA1
Regulation Of PTEN Gene Transcription R-HSA-8943724	2/61	0.657012865821263	0.9181155896593985	0	0	0.8958105052106404	0.3762867058913709	RPTOR;LAMTOR4
Activation Of Kainate Receptors Upon Glutamate Binding R-HSA-451326	1/29	0.6595756048389546	0.9181155896593985	0	0	0.9440247252747253	0.3928640776678141	PLCB3
Adherens Junctions Interactions R-HSA-418990	1/29	0.6595756048389546	0.9181155896593985	0	0	0.9440247252747253	0.3928640776678141	CDH15
Budding And Maturation Of HIV Virion R-HSA-162588	1/29	0.6595756048389546	0.9181155896593985	0	0	0.9440247252747253	0.3928640776678141	CHMP4C
Disassembly Of Destruction Complex And Recruitment Of AXIN To Membrane R-HSA-4641262	1/29	0.6595756048389546	0.9181155896593985	0	0	0.9440247252747253	0.3928640776678141	LRP5
EGR2 And SOX10-mediated Initiation Of Schwann Cell Myelination R-HSA-9619665	1/29	0.6595756048389546	0.9181155896593985	0	0	0.9440247252747253	0.3928640776678141	LAMA2
FCERI Mediated Ca+2 Mobilization R-HSA-2871809	1/29	0.6595756048389546	0.9181155896593985	0	0	0.9440247252747253	0.3928640776678141	SHC1
FCERI Mediated MAPK Activation R-HSA-2871796	1/29	0.6595756048389546	0.9181155896593985	0	0	0.9440247252747253	0.3928640776678141	SHC1
G1/S-Specific Transcription R-HSA-69205	1/29	0.6595756048389546	0.9181155896593985	0	0	0.9440247252747253	0.3928640776678141	RBL2
HSF1 Activation R-HSA-3371511	1/29	0.6595756048389546	0.9181155896593985	0	0	0.9440247252747253	0.3928640776678141	HSPA6
Regulation Of Necroptotic Cell Death R-HSA-5675482	1/29	0.6595756048389546	0.9181155896593985	0	0	0.9440247252747253	0.3928640776678141	FLOT2
Surfactant Metabolism R-HSA-5683826	1/29	0.6595756048389546	0.9181155896593985	0	0	0.9440247252747253	0.3928640776678141	DMBT1
TNFs Bind Their Physiological Receptors R-HSA-5669034	1/29	0.6595756048389546	0.9181155896593985	0	0	0.9440247252747253	0.3928640776678141	CD27
Uptake And Actions Of Bacterial Toxins R-HSA-5339562	1/29	0.6595756048389546	0.9181155896593985	0	0	0.9440247252747253	0.3928640776678141	MAP2K3
Oxidative Stress Induced Senescence R-HSA-2559580	3/93	0.663915791158873	0.9185040187729726	0	0	0.8806703397612489	0.3607225342590523	KDM6B;MAP2K3;E2F3
GPCR Downstream Signaling R-HSA-388396	21/619	0.6640875753423544	0.9185040187729726	0	0	0.9261875744005442	0.3791267772414339	CAMK2B;GABBR2;GNAZ;OPN4;TAS2R31;NPY5R;SHC1;TAS2R43;PDE2A;ADRB1;ADRB2;AKAP13;PLCB3;OBSCN;ADM2;GNAQ;RPS6KA1;GNAS;FFAR3;RGS22;DRD4
Asymmetric Localization Of PCP Proteins R-HSA-4608870	2/62	0.6657578276984811	0.9185040187729726	0	0	0.8808344795965154	0.35834927179283405	PSMD9;PSMD11
Regulation Of Actin Dynamics For Phagocytic Cup Formation R-HSA-2029482	2/62	0.6657578276984811	0.9185040187729726	0	0	0.8808344795965154	0.35834927179283405	TARP;DOCK1
TP53 Regulates Transcription Of DNA Repair Genes R-HSA-6796648	2/62	0.6657578276984811	0.9185040187729726	0	0	0.8808344795965154	0.35834927179283405	FANCD2;ELOA
Activation Of BH3-only Proteins R-HSA-114452	1/30	0.6720020439372274	0.9185040187729726	0	0	0.9114247821144373	0.36228578836511316	TP53BP2
Downstream Signaling Of Activated FGFR1 R-HSA-5654687	1/30	0.6720020439372274	0.9185040187729726	0	0	0.9114247821144373	0.36228578836511316	SHC1
Endosomal Sorting Complex Required For Transport (ESCRT) R-HSA-917729	1/30	0.6720020439372274	0.9185040187729726	0	0	0.9114247821144373	0.36228578836511316	CHMP4C
HS-GAG Biosynthesis R-HSA-2022928	1/30	0.6720020439372274	0.9185040187729726	0	0	0.9114247821144373	0.36228578836511316	HS6ST1
Transcriptional Regulation Of Pluripotent Stem Cells R-HSA-452723	1/30	0.6720020439372274	0.9185040187729726	0	0	0.9114247821144373	0.36228578836511316	NANOG
Translation Of Structural Proteins R-HSA-9683701	1/30	0.6720020439372274	0.9185040187729726	0	0	0.9114247821144373	0.36228578836511316	PARP4
Mitotic Prometaphase R-HSA-68877	6/186	0.6758856287981829	0.9185040187729726	0	0	0.8801751959428308	0.34479226652380646	CEP70;CEP164;TUBGCP3;PDS5B;PCNT;AURKB
Drug ADME R-HSA-9748784	3/95	0.6779561768278236	0.9185040187729726	0	0	0.8614355012576357	0.3348164010548414	UGT1A5;UGT2B28;CES1
Metabolism Of Nucleotides R-HSA-15869	3/95	0.6779561768278236	0.9185040187729726	0	0	0.8614355012576357	0.3348164010548414	RRM1;DPYD;AMPD1
UCH Proteinases R-HSA-5689603	3/95	0.6779561768278236	0.9185040187729726	0	0	0.8614355012576357	0.3348164010548414	PSMD9;PSMD11;NFRKB
Hedgehog Ligand Biogenesis R-HSA-5358346	2/64	0.6827070824504728	0.9185040187729726	0	0	0.8523317211696322	0.3253259665782962	PSMD9;PSMD11
DNA Strand Elongation R-HSA-69190	1/31	0.6839754804827793	0.9185040187729726	0	0	0.8809981684981685	0.33463236168360266	MCM7
Glyoxylate Metabolism And Glycine Degradation R-HSA-389661	1/31	0.6839754804827793	0.9185040187729726	0	0	0.8809981684981685	0.33463236168360266	DHTKD1
Nicotinate Metabolism R-HSA-196807	1/31	0.6839754804827793	0.9185040187729726	0	0	0.8809981684981685	0.33463236168360266	PARP4
Pausing And Recovery Of Tat-mediated HIV Elongation R-HSA-167238	1/31	0.6839754804827793	0.9185040187729726	0	0	0.8809981684981685	0.33463236168360266	ELOA
RUNX2 Regulates Bone Development R-HSA-8941326	1/31	0.6839754804827793	0.9185040187729726	0	0	0.8809981684981685	0.33463236168360266	RBM14-RBM4
DNA Replication Pre-Initiation R-HSA-69002	4/127	0.6847361392643453	0.9185040187729726	0	0	0.8588954303336137	0.32528234873426354	PSMD9;PSMD11;MCM7;ANAPC1
HCMV Early Events R-HSA-9609690	3/96	0.6848117295450915	0.9185040187729726	0	0	0.8521283213365325	0.32262543355839934	RRM1;POM121C;IRS1
Protein Folding R-HSA-391251	3/96	0.6848117295450915	0.9185040187729726	0	0	0.8521283213365325	0.32262543355839934	TUBA3E;FBXW10;GNAQ
RNA Polymerase II Transcription R-HSA-73857	45/1312	0.6882538562563159	0.9185040187729726	0	0	0.93486478627508	0.3492631768942714	KMT2E;NOTCH2;CAMK2B;KMT2D;NOTCH3;RARG;NOTCH1;PSMD11;ZNF492;DLX6;KMT2C;KMT2B;MED16;ITGAL;MED15;AURKB;MED12;TP53AIP1;RPTOR;PSMD9;ZNF607;ERBB2;TP53BP2;ELOA;TOPBP1;ZNF585B;ZNF664;TEAD2;VENTX;TCF7L2;ZNF285;ZNF705G;JAG1;TBP;HNF1A;SIRT1;RBL2;ZNF717;FANCD2;ZNF616;RBM14-RBM4;LAMTOR4;ZNF676;ANAPC1;PPARD
FOXO-mediated Transcription R-HSA-9614085	2/65	0.6909145784707974	0.9185040187729726	0	0	0.8387589790615926	0.3101219757880795	RBL2;SIRT1
Regulation Of RAS By GAPs R-HSA-5658442	2/65	0.6909145784707974	0.9185040187729726	0	0	0.8387589790615926	0.3101219757880795	PSMD9;PSMD11
p53-Dependent G1 DNA Damage Response R-HSA-69563	2/65	0.6909145784707974	0.9185040187729726	0	0	0.8387589790615926	0.3101219757880795	PSMD9;PSMD11
Activation Of Pre-Replicative Complex R-HSA-68962	1/32	0.6955124067483166	0.9185040187729726	0	0	0.8525345622119815	0.30956078063293313	MCM7
Defective TPR May Confer Susceptibility Towards Thyroid Papillary Carcinoma (TPC) R-HSA-5619107	1/32	0.6955124067483166	0.9185040187729726	0	0	0.8525345622119815	0.30956078063293313	POM121C
G-protein Beta:Gamma Signaling R-HSA-397795	1/32	0.6955124067483166	0.9185040187729726	0	0	0.8525345622119815	0.30956078063293313	PLCB3
Glucagon Signaling In Metabolic Regulation R-HSA-163359	1/32	0.6955124067483166	0.9185040187729726	0	0	0.8525345622119815	0.30956078063293313	GNAS
RAF Activation R-HSA-5673000	1/32	0.6955124067483166	0.9185040187729726	0	0	0.8525345622119815	0.30956078063293313	CAMK2B
Thrombin Signaling Thru Proteinase Activated Receptors (PARs) R-HSA-456926	1/32	0.6955124067483166	0.9185040187729726	0	0	0.8525345622119815	0.30956078063293313	GNAQ
G1/S Transition R-HSA-69206	4/129	0.696466557898909	0.9185040187729726	0	0	0.8450648275862069	0.30568994913731906	RBL2;PSMD9;PSMD11;MCM7
SARS-CoV Infections R-HSA-9679506	12/369	0.6973026541505416	0.9185040187729726	0	0	0.8867011239642301	0.319687444501579	PATJ;PARP4;POM121C;IFNA17;HLA-B;CHMP4C;HLA-C;GEMIN5;HLA-A;TYK2;ZDHHC11;IKBKE
Signaling By Rho GTPases, Miro GTPases And RHOBTB3 R-HSA-9716542	22/660	0.6977971261529623	0.9185040187729726	0	0	0.9087938350485295	0.3270084399388189	IL32;JAG1;MTR;CDC42BPB;TRAK1;AURKB;DSPP;PLD2;AKAP12;ARHGAP22;AKAP13;ARHGAP42;OBSCN;UBXN11;PLEKHG4B;POTEE;SLITRK5;FLOT2;RHPN2;DOCK1;RBMX;CFTR
Formation Of A Pool Of Free 40S Subunits R-HSA-72689	3/98	0.6981945724225291	0.9185040187729726	0	0	0.83410178338408	0.2996572864226403	RPL34;RPL15;EIF3F
Activation Of NF-kappaB In B Cells R-HSA-1169091	2/66	0.6989463241091693	0.9185040187729726	0	0	0.8256103851444292	0.2957182251855337	PSMD9;PSMD11
CaM Pathway R-HSA-111997	1/33	0.7066287153379702	0.9185040187729726	0	0	0.8258499313186813	0.2867763111334599	CAMK2B
Cooperation Of Prefoldin And TriC/CCT In Actin And Tubulin Folding R-HSA-389958	1/33	0.7066287153379702	0.9185040187729726	0	0	0.8258499313186813	0.2867763111334599	TUBA3E
FGFR2 Mutant Receptor Activation R-HSA-1839126	1/33	0.7066287153379702	0.9185040187729726	0	0	0.8258499313186813	0.2867763111334599	FGFR2
Glucagon-type Ligand Receptors R-HSA-420092	1/33	0.7066287153379702	0.9185040187729726	0	0	0.8258499313186813	0.2867763111334599	GNAS
HIV Elongation Arrest And Recovery R-HSA-167287	1/33	0.7066287153379702	0.9185040187729726	0	0	0.8258499313186813	0.2867763111334599	ELOA
Keratan Sulfate/Keratin Metabolism R-HSA-1638074	1/33	0.7066287153379702	0.9185040187729726	0	0	0.8258499313186813	0.2867763111334599	ACAN
Oncogene Induced Senescence R-HSA-2559585	1/33	0.7066287153379702	0.9185040187729726	0	0	0.8258499313186813	0.2867763111334599	E2F3
Plasma Lipoprotein Remodeling R-HSA-8963899	1/33	0.7066287153379702	0.9185040187729726	0	0	0.8258499313186813	0.2867763111334599	PCSK5
Resolution Of D-loop Structures Thru Holliday Junction Intermediates R-HSA-5693568	1/33	0.7066287153379702	0.9185040187729726	0	0	0.8258499313186813	0.2867763111334599	BRCA2
Sialic Acid Metabolism R-HSA-4085001	1/33	0.7066287153379702	0.9185040187729726	0	0	0.8258499313186813	0.2867763111334599	EGFL7
Signal Amplification R-HSA-392518	1/33	0.7066287153379702	0.9185040187729726	0	0	0.8258499313186813	0.2867763111334599	GNAQ
Signaling By High-Kinase Activity BRAF Mutants R-HSA-6802948	1/33	0.7066287153379702	0.9185040187729726	0	0	0.8258499313186813	0.2867763111334599	FN1
Signaling To ERKs R-HSA-187687	1/33	0.7066287153379702	0.9185040187729726	0	0	0.8258499313186813	0.2867763111334599	SHC1
G1/S DNA Damage Checkpoints R-HSA-69615	2/67	0.7068042077546667	0.9185040187729726	0	0	0.8128663633477938	0.2820659167250372	PSMD9;PSMD11
HDR Thru Homologous Recombination (HRR) R-HSA-5685942	2/67	0.7068042077546667	0.9185040187729726	0	0	0.8128663633477938	0.2820659167250372	TOPBP1;BRCA2
Regulation Of PTEN Stability And Activity R-HSA-8948751	2/67	0.7068042077546667	0.9185040187729726	0	0	0.8128663633477938	0.2820659167250372	PSMD9;PSMD11
TNFR2 Non-Canonical NF-kB Pathway R-HSA-5668541	3/100	0.7111419660805836	0.9207218629020982	0	0	0.8168186078214195	0.27843973931080773	PSMD9;PSMD11;CD27
Citric Acid (TCA) Cycle And Respiratory Electron Transport R-HSA-1428517	5/163	0.7130115019976156	0.9207218629020982	0	0	0.835416812364501	0.2825861919343805	PDPR;NDUFAF6;PCDHB16;SDHA;PPARD
Metabolic Disorders Of Biological Oxidation Enzymes R-HSA-5579029	1/34	0.7173397208443312	0.9207218629020982	0	0	0.8007825507825508	0.2660245613716405	CYP21A2
Negative Regulation Of FGFR2 Signaling R-HSA-5654727	1/34	0.7173397208443312	0.9207218629020982	0	0	0.8007825507825508	0.2660245613716405	FGFR2
Nuclear Import Of Rev Protein R-HSA-180746	1/34	0.7173397208443312	0.9207218629020982	0	0	0.8007825507825508	0.2660245613716405	POM121C
Resolution Of D-Loop Structures R-HSA-5693537	1/34	0.7173397208443312	0.9207218629020982	0	0	0.8007825507825508	0.2660245613716405	BRCA2
Circadian Clock R-HSA-400253	2/69	0.7220064115347334	0.9207218629020982	0	0	0.7885195754378042	0.2568375895569485	SIRT1;HIF1A
Transcription Of HIV Genome R-HSA-167172	2/69	0.7220064115347334	0.9207218629020982	0	0	0.7885195754378042	0.2568375895569485	TBP;ELOA
Ca-dependent Events R-HSA-111996	1/35	0.7276601813037622	0.9207218629020982	0	0	0.7771897220426632	0.2470850297493121	CAMK2B
Gene And Protein Expression By JAK-STAT Signaling After Interleukin-12 Stimulation R-HSA-8950505	1/35	0.7276601813037622	0.9207218629020982	0	0	0.7771897220426632	0.2470850297493121	MTAP
Metabolism Of Steroid Hormones R-HSA-196071	1/35	0.7276601813037622	0.9207218629020982	0	0	0.7771897220426632	0.2470850297493121	CYP21A2
NEP/NS2 Interacts With Cellular Export Machinery R-HSA-168333	1/35	0.7276601813037622	0.9207218629020982	0	0	0.7771897220426632	0.2470850297493121	POM121C
Nucleotide Catabolism R-HSA-8956319	1/35	0.7276601813037622	0.9207218629020982	0	0	0.7771897220426632	0.2470850297493121	DPYD
RHOBTB GTPase Cycle R-HSA-9706574	1/35	0.7276601813037622	0.9207218629020982	0	0	0.7771897220426632	0.2470850297493121	RBMX
RNA Polymerase III Transcription Initiation R-HSA-76046	1/35	0.7276601813037622	0.9207218629020982	0	0	0.7771897220426632	0.2470850297493121	TBP
Rev-mediated Nuclear Export Of HIV RNA R-HSA-165054	1/35	0.7276601813037622	0.9207218629020982	0	0	0.7771897220426632	0.2470850297493121	POM121C
SUMOylation Of SUMOylation Proteins R-HSA-4085377	1/35	0.7276601813037622	0.9207218629020982	0	0	0.7771897220426632	0.2470850297493121	POM121C
Transport Of Ribonucleoproteins Into Host Nucleus R-HSA-168271	1/35	0.7276601813037622	0.9207218629020982	0	0	0.7771897220426632	0.2470850297493121	POM121C
Transport Of SLBP Independent Mature mRNA R-HSA-159227	1/35	0.7276601813037622	0.9207218629020982	0	0	0.7771897220426632	0.2470850297493121	POM121C
Vpr-mediated Nuclear Import Of PICs R-HSA-180910	1/35	0.7276601813037622	0.9207218629020982	0	0	0.7771897220426632	0.2470850297493121	POM121C
Infectious Disease R-HSA-5663205	32/961	0.72814176881957	0.9207218629020982	0	0	0.9064590208999664	0.28758274694032915	GNAZ;PATJ;PSMD11;IRS1;RPL34;ADRB1;ADRB2;TARP;DUSP16;PSMD9;POM121C;MRC1;ELOA;RPL15;IKBKE;MAP2K3;RRM1;PARP4;TBP;IFNA17;HLA-B;HLA-C;HLA-A;TYK2;ZDHHC11;CD8B;ADM2;CHMP4C;GNAS;GEMIN5;SLC25A5;DOCK1
Signaling By Hedgehog R-HSA-5358351	4/135	0.7297663357485286	0.9207218629020982	0	0	0.8061068702290076	0.25394856000290894	PSMD9;PSMD11;GNAS;KIF7
Signaling By Rho GTPases R-HSA-194315	21/644	0.731355674441075	0.9207218629020982	0	0	0.8878308893544087	0.27776266921774684	IL32;JAG1;MTR;CDC42BPB;AURKB;DSPP;PLD2;AKAP12;ARHGAP22;AKAP13;ARHGAP42;OBSCN;UBXN11;PLEKHG4B;POTEE;SLITRK5;FLOT2;RHPN2;DOCK1;RBMX;CFTR
Factors Involved In Megakaryocyte Development And Platelet Production R-HSA-983231	4/136	0.7350416708232267	0.9207218629020982	0	0	0.7999582027168234	0.24624960272535487	KIF4B;IFNA17;KIF25;DOCK1
Late Phase Of HIV Life Cycle R-HSA-162599	4/136	0.7350416708232267	0.9207218629020982	0	0	0.7999582027168234	0.24624960272535487	TBP;POM121C;CHMP4C;ELOA
trans-Golgi Network Vesicle Budding R-HSA-199992	2/71	0.7365380467422621	0.9207218629020982	0	0	0.7655841955225964	0.2341113486679237	PTGES2;IGF2R
SUMO E3 Ligases SUMOylate Target Proteins R-HSA-3108232	5/168	0.7373445999262949	0.9207218629020982	0	0	0.8095786869131952	0.24667856513174466	HERC2;POM121C;TDG;IKBKE;AURKB
Activation Of ATR In Response To Replication Stress R-HSA-176187	1/36	0.737604317678075	0.9207218629020982	0	0	0.7549450549450549	0.22976583116523933	MCM7
Export Of Viral Ribonucleoproteins From Nucleus R-HSA-168274	1/36	0.737604317678075	0.9207218629020982	0	0	0.7549450549450549	0.22976583116523933	POM121C
Mitochondrial Fatty Acid Beta-Oxidation R-HSA-77289	1/36	0.737604317678075	0.9207218629020982	0	0	0.7549450549450549	0.22976583116523933	MECR
Nuclear Pore Complex (NPC) Disassembly R-HSA-3301854	1/36	0.737604317678075	0.9207218629020982	0	0	0.7549450549450549	0.22976583116523933	POM121C
RHOH GTPase Cycle R-HSA-9013407	1/36	0.737604317678075	0.9207218629020982	0	0	0.7549450549450549	0.22976583116523933	MTR
Transcriptional Regulation By AP-2 (TFAP2) Family Of Transcription Factors R-HSA-8864260	1/36	0.737604317678075	0.9207218629020982	0	0	0.7549450549450549	0.22976583116523933	ERBB2
Transport Of SLBP Dependant Mature mRNA R-HSA-159230	1/36	0.737604317678075	0.9207218629020982	0	0	0.7549450549450549	0.22976583116523933	POM121C
Base Excision Repair R-HSA-73884	2/72	0.7435579794287285	0.9212096905323782	0	0	0.754607977991747	0.2235967839868461	TDG;XRCC1
Signaling By FGFR2 R-HSA-5654738	2/72	0.7435579794287285	0.9212096905323782	0	0	0.754607977991747	0.2235967839868461	SHC1;FGFR2
Cooperation Of PDCL (PhLP1) And TRiC/CCT In G-protein Beta Folding R-HSA-6814122	1/37	0.7471858341493081	0.9212096905323782	0	0	0.7339362026862026	0.21389935833158844	GNAQ
DNA Damage Recognition In GG-NER R-HSA-5696394	1/37	0.7471858341493081	0.9212096905323782	0	0	0.7339362026862026	0.21389935833158844	NFRKB
Early SARS-CoV-2 Infection Events R-HSA-9772572	1/37	0.7471858341493081	0.9212096905323782	0	0	0.7339362026862026	0.21389935833158844	CHMP4C
FLT3 Signaling R-HSA-9607240	1/37	0.7471858341493081	0.9212096905323782	0	0	0.7339362026862026	0.21389935833158844	FLT3
HDR Thru Single Strand Annealing (SSA) R-HSA-5685938	1/37	0.7471858341493081	0.9212096905323782	0	0	0.7339362026862026	0.21389935833158844	TOPBP1
Interactions Of Rev With Host Cellular Proteins R-HSA-177243	1/37	0.7471858341493081	0.9212096905323782	0	0	0.7339362026862026	0.21389935833158844	POM121C
MAP2K And MAPK Activation R-HSA-5674135	1/37	0.7471858341493081	0.9212096905323782	0	0	0.7339362026862026	0.21389935833158844	FN1
Triglyceride Metabolism R-HSA-8979227	1/37	0.7471858341493081	0.9212096905323782	0	0	0.7339362026862026	0.21389935833158844	GPAT2
HATs Acetylate Histones R-HSA-3214847	3/106	0.7474126950137232	0.9212096905323782	0	0	0.7689962288373586	0.22388385220577608	ATXN7;JADE2;MSL1
PTEN Regulation R-HSA-6807070	4/139	0.7504015539225517	0.922798604178529	0	0	0.782058748403576	0.2245656752276722	RPTOR;PSMD9;PSMD11;LAMTOR4
RHOC GTPase Cycle R-HSA-9013106	2/73	0.7504170805355138	0.922798604178529	0	0	0.7439409496871185	0.21360487812607679	AKAP13;FLOT2
O-linked Glycosylation R-HSA-5173105	3/107	0.7530898796860171	0.9235554871514943	0	0	0.7615623013350286	0.21595675196831374	ADAMTSL4;ADAMTS17;ADAMTS7
Association Of TriC/CCT With Target Proteins During Biosynthesis R-HSA-390471	1/38	0.7564179364056676	0.9235554871514943	0	0	0.7140629640629641	0.1993386950747354	FBXW10
FCGR3A-mediated IL10 Synthesis R-HSA-9664323	1/38	0.7564179364056676	0.9235554871514943	0	0	0.7140629640629641	0.1993386950747354	TARP
Fanconi Anemia Pathway R-HSA-6783310	1/38	0.7564179364056676	0.9235554871514943	0	0	0.7140629640629641	0.1993386950747354	FANCD2
Cell Death Signaling Via NRAGE, NRIF And NADE R-HSA-204998	2/74	0.7571177293192765	0.9235554871514943	0	0	0.7335702277242855	0.20410602494579408	AKAP13;OBSCN
NoRC Negatively Regulates rRNA Expression R-HSA-427413	2/74	0.7571177293192765	0.9235554871514943	0	0	0.7335702277242855	0.20410602494579408	TBP;TAF1B
Positive Epigenetic Regulation Of rRNA Expression R-HSA-5250913	2/74	0.7571177293192765	0.9235554871514943	0	0	0.7335702277242855	0.20410602494579408	TBP;TAF1B
Transcriptional Regulation By RUNX1 R-HSA-8878171	6/204	0.7578991590657709	0.9235554871514943	0	0	0.7994048367492351	0.22159896798658518	KMT2E;PSMD9;KMT2D;PSMD11;KMT2C;KMT2B
SUMOylation R-HSA-2990846	5/174	0.7645118236715249	0.9262960229600206	0	0	0.7805910621465233	0.20960258521871128	HERC2;POM121C;TDG;IKBKE;AURKB
Beta-catenin Independent WNT Signaling R-HSA-3858494	4/142	0.7650695179607054	0.9262960229600206	0	0	0.7649375312343828	0.2048415323199988	PSMD9;TCF7L2;PLCB3;PSMD11
DAG And IP3 Signaling R-HSA-1489509	1/39	0.7653133498247754	0.9262960229600206	0	0	0.6952356853672643	0.18595463412508975	CAMK2B
Ovarian Tumor Domain Proteases R-HSA-5689896	1/39	0.7653133498247754	0.9262960229600206	0	0	0.6952356853672643	0.18595463412508975	YOD1
SUMOylation Of Ubiquitinylation Proteins R-HSA-3232142	1/39	0.7653133498247754	0.9262960229600206	0	0	0.6952356853672643	0.18595463412508975	POM121C
Signaling By FGFR3 R-HSA-5654741	1/39	0.7653133498247754	0.9262960229600206	0	0	0.6952356853672643	0.18595463412508975	SHC1
Signaling By GPCR R-HSA-372790	22/689	0.7687030723007319	0.9290011328044845	0	0	0.8679281292875486	0.2283089334820654	CAMK2B;GABBR2;GNAZ;OPN4;TAS2R31;NPY5R;SHC1;TAS2R43;PDE2A;HTR1A;ADRB1;ADRB2;AKAP13;PLCB3;OBSCN;ADM2;GNAQ;RPS6KA1;GNAS;FFAR3;RGS22;DRD4
Protein Ubiquitination R-HSA-8852135	2/76	0.7700533827018271	0.9290011328044845	0	0	0.7136696531469572	0.1864786248584846	HLA-B;HLA-A
Phospholipid Metabolism R-HSA-1483257	6/208	0.7738842239628162	0.9290011328044845	0	0	0.7834107062158499	0.20081401500858	PI4KA;TPTE;GPAT2;MTMR4;PLB1;PLD2
RET Signaling R-HSA-8853659	1/40	0.7738843368557854	0.9290011328044845	0	0	0.6773739081431389	0.17363318584351875	SHC1
RNA Polymerase III Abortive And Retractive Initiation R-HSA-749476	1/40	0.7738843368557854	0.9290011328044845	0	0	0.6773739081431389	0.17363318584351875	TBP
Signaling By FGFR4 R-HSA-5654743	1/40	0.7738843368557854	0.9290011328044845	0	0	0.6773739081431389	0.17363318584351875	SHC1
Cell Cycle Checkpoints R-HSA-69620	8/271	0.7753904467379762	0.9290011328044845	0	0	0.8019280361559515	0.20400132977040406	PSMD9;HERC2;PSMD11;MCM7;TOPBP1;GTSE1;ANAPC1;AURKB
G2/M DNA Damage Checkpoint R-HSA-69473	2/77	0.7762933238040242	0.9290011328044845	0	0	0.7041173773498395	0.1783000071422754	HERC2;TOPBP1
Metabolism Of Amino Acids And Derivatives R-HSA-71291	11/364	0.7778941495016761	0.9290011328044845	0	0	0.821048395369574	0.20621847135469995	PSMD9;MTAP;PSMD11;CYP21A2;RPL34;MTR;RPL15;DBH;IARS1;PSPH;DHTKD1
Golgi-to-ER Retrograde Transport R-HSA-8856688	3/112	0.7799492077521579	0.9290011328044845	0	0	0.7264386989157632	0.18053925254866798	KIF4B;PTGES2;KIF25
Nonsense Mediated Decay (NMD) Enhanced By Exon Junction Complex (EJC) R-HSA-975957	3/112	0.7799492077521579	0.9290011328044845	0	0	0.7264386989157632	0.18053925254866798	RPL34;PABPC1;RPL15
RAC1 GTPase Cycle R-HSA-9013149	5/178	0.7814092118048175	0.9290011328044845	0	0	0.7623830357998276	0.1880465845750255	ARHGAP22;ARHGAP42;JAG1;DOCK1;PLD2
FCERI Mediated NF-kB Activation R-HSA-2871837	2/78	0.7823846744780945	0.9290011328044845	0	0	0.6948164772315935	0.17051404196736636	PSMD9;PSMD11
G Alpha (12/13) Signaling Events R-HSA-416482	2/78	0.7823846744780945	0.9290011328044845	0	0	0.6948164772315935	0.17051404196736636	AKAP13;OBSCN
Downstream Signaling Events Of B Cell Receptor (BCR) R-HSA-1168372	2/79	0.7883299588405094	0.9290011328044845	0	0	0.6857571589346004	0.16309948646372005	PSMD9;PSMD11
HDR Thru Homologous Recombination (HRR) Or Single Strand Annealing (SSA) R-HSA-5693567	3/114	0.7899986496699977	0.9290011328044845	0	0	0.7132752587298041	0.16813612761772917	HERC2;TOPBP1;BRCA2
Selenoamino Acid Metabolism R-HSA-2408522	3/114	0.7899986496699977	0.9290011328044845	0	0	0.7132752587298041	0.16813612761772917	RPL34;IARS1;RPL15
Cleavage Of Damaged Pyrimidine R-HSA-110329	1/42	0.7900998683758003	0.9290011328044845	0	0	0.6442642723130528	0.15178603772463367	TDG
NS1 Mediated Effects On Host Pathways R-HSA-168276	1/42	0.7900998683758003	0.9290011328044845	0	0	0.6442642723130528	0.15178603772463367	POM121C
Signaling By FGFR2 In Disease R-HSA-5655253	1/42	0.7900998683758003	0.9290011328044845	0	0	0.6442642723130528	0.15178603772463367	FGFR2
Signaling By SCF-KIT R-HSA-1433557	1/42	0.7900998683758003	0.9290011328044845	0	0	0.6442642723130528	0.15178603772463367	MMP9
Transport Of Mature mRNA Derived From An Intronless Transcript R-HSA-159231	1/42	0.7900998683758003	0.9290011328044845	0	0	0.6442642723130528	0.15178603772463367	POM121C
tRNA Aminoacylation R-HSA-379724	1/42	0.7900998683758003	0.9290011328044845	0	0	0.6442642723130528	0.15178603772463367	IARS1
tRNA Modification In Nucleus And Cytosol R-HSA-6782315	1/42	0.7900998683758003	0.9290011328044845	0	0	0.6442642723130528	0.15178603772463367	TYW1
Intra-Golgi And Retrograde Golgi-to-ER Traffic R-HSA-6811442	5/181	0.7934572092397225	0.9290011328044845	0	0	0.7492701531893521	0.17334789610958784	NAA30;KIF4B;PTGES2;KIF25;IGF2R
COPI-mediated Anterograde Transport R-HSA-6807878	2/80	0.7941317147850957	0.9290011328044845	0	0	0.6769301308503509	0.15603641873499005	SPTBN4;PTGES2
Processing Of DNA Double-Strand Break Ends R-HSA-5693607	2/80	0.7941317147850957	0.9290011328044845	0	0	0.6769301308503509	0.15603641873499005	HERC2;TOPBP1
RNA Polymerase II Pre-transcription Events R-HSA-674695	2/80	0.7941317147850957	0.9290011328044845	0	0	0.6769301308503509	0.15603641873499005	TBP;ELOA
CDC42 GTPase Cycle R-HSA-9013148	4/149	0.7966717285285292	0.9290011328044845	0	0	0.7277431629013079	0.16542516789007305	ARHGAP22;ARHGAP42;PLEKHG4B;CDC42BPB
HIV Life Cycle R-HSA-162587	4/149	0.7966717285285292	0.9290011328044845	0	0	0.7277431629013079	0.16542516789007305	TBP;POM121C;CHMP4C;ELOA
Formation Of HIV-1 Elongation Complex Containing HIV-1 Tat R-HSA-167200	1/43	0.7977667720365648	0.9290011328044845	0	0	0.6288919413919414	0.14209120997459018	ELOA
Smooth Muscle Contraction R-HSA-445355	1/43	0.7977667720365648	0.9290011328044845	0	0	0.6288919413919414	0.14209120997459018	CACNA1H
Transport Of Mature mRNAs Derived From Intronless Transcripts R-HSA-159234	1/43	0.7977667720365648	0.9290011328044845	0	0	0.6288919413919414	0.14209120997459018	POM121C
Transport Of Vitamins, Nucleosides, And Related Molecules R-HSA-425397	1/43	0.7977667720365648	0.9290011328044845	0	0	0.6288919413919414	0.14209120997459018	SLC25A5
Voltage Gated Potassium Channels R-HSA-1296072	1/43	0.7977667720365648	0.9290011328044845	0	0	0.6288919413919414	0.14209120997459018	KCNG2
TP53 Regulates Metabolic Genes R-HSA-5628897	2/81	0.7997924891946988	0.9292864388342041	0	0	0.6683265718315254	0.14930614339473974	RPTOR;LAMTOR4
Leishmania Infection R-HSA-9658195	7/247	0.8002503173227471	0.9292864388342041	0	0	0.7687961680517083	0.17131139105404083	GNAZ;ADM2;GNAS;ADRB1;ADRB2;TARP;DOCK1
DNA Repair R-HSA-73894	9/310	0.8006027219324416	0.9292864388342041	0	0	0.7877906976744186	0.17519711402554428	MSH6;HERC2;PAXIP1;FANCD2;TDG;XRCC1;TOPBP1;BRCA2;NFRKB
Base-Excision Repair, AP Site Formation R-HSA-73929	1/44	0.8051539984768838	0.9297411607602841	0	0	0.6142346026066956	0.13311797796576294	TDG
Interleukin-2 Family Signaling R-HSA-451927	1/44	0.8051539984768838	0.9297411607602841	0	0	0.6142346026066956	0.13311797796576294	SHC1
Interleukin-3, Interleukin-5 And GM-CSF Signaling R-HSA-512988	1/44	0.8051539984768838	0.9297411607602841	0	0	0.6142346026066956	0.13311797796576294	SHC1
TGF-beta Receptor Signaling Activates SMADs R-HSA-2173789	1/44	0.8051539984768838	0.9297411607602841	0	0	0.6142346026066956	0.13311797796576294	MTMR4
Global Genome Nucleotide Excision Repair (GG-NER) R-HSA-5696399	2/82	0.8053148344131829	0.9297411607602841	0	0	0.6599381017881706	0.14289110406270264	XRCC1;NFRKB
Platelet Homeostasis R-HSA-418346	2/83	0.8107013043560146	0.9317744179232054	0	0	0.6517567544619356	0.13677480349994714	PDE2A;GNAS
Formation Of HIV Elongation Complex In Absence Of HIV Tat R-HSA-167152	1/45	0.8122717363311392	0.9317744179232054	0	0	0.6002435064935064	0.1248028364435649	ELOA
Heme Signaling R-HSA-9707616	1/45	0.8122717363311392	0.9317744179232054	0	0	0.6002435064935064	0.1248028364435649	SIRT1
Interleukin-10 Signaling R-HSA-6783783	1/45	0.8122717363311392	0.9317744179232054	0	0	0.6002435064935064	0.1248028364435649	TYK2
Regulation Of Complement Cascade R-HSA-977606	1/45	0.8122717363311392	0.9317744179232054	0	0	0.6002435064935064	0.1248028364435649	VTN
Cilium Assembly R-HSA-5617833	5/186	0.8123746391256852	0.9317744179232054	0	0	0.7283813070419096	0.15135302275652818	PTGES2;CEP70;CEP164;KIF24;PCNT
Cellular Response To Starvation R-HSA-9711097	4/153	0.8131377122954366	0.9317744179232054	0	0	0.7080583198333719	0.1464652592780155	RPTOR;RPL34;RPL15;LAMTOR4
Glycosaminoglycan Metabolism R-HSA-1630316	3/120	0.8178776881694347	0.9362089281599061	0	0	0.6764851310305856	0.1360022477657214	ACAN;VCAN;HS6ST1
HIV Transcription Initiation R-HSA-167161	1/46	0.8191298037272361	0.9366457691928863	0	0	0.5868742368742369	0.11708887364049475	TBP
DNA Replication R-HSA-69306	4/155	0.8209526895299218	0.9377336453653884	0	0	0.6986069878967801	0.13782803055278198	PSMD9;PSMD11;MCM7;ANAPC1
SARS-CoV-2 Modulates Host Translation Machinery R-HSA-9754678	1/47	0.8257376613348237	0.9385980390198156	0	0	0.5740862398471094	0.10992497527790127	GEMIN5
SUMOylation Of RNA Binding Proteins R-HSA-4570464	1/47	0.8257376613348237	0.9385980390198156	0	0	0.5740862398471094	0.10992497527790127	POM121C
Viral Messenger RNA Synthesis R-HSA-168325	1/47	0.8257376613348237	0.9385980390198156	0	0	0.5740862398471094	0.10992497527790127	POM121C
Peptide Chain Elongation R-HSA-156902	2/86	0.8260709506986668	0.9385980390198156	0	0	0.6283814763869785	0.12006774705283273	RPL34;RPL15
Signaling By FGFR R-HSA-190236	2/86	0.8260709506986668	0.9385980390198156	0	0	0.6283814763869785	0.12006774705283273	SHC1;FGFR2
Regulation Of TP53 Activity R-HSA-5633007	4/157	0.8284962837017982	0.9388553296059654	0	0	0.6894027496055893	0.12970625167505467	TBP;TP53BP2;TOPBP1;AURKB
Inositol Phosphate Metabolism R-HSA-1483249	1/48	0.8321044256702717	0.9388553296059654	0	0	0.5618424129062427	0.10326513785285833	PLCB3
Cellular Responses To Stress R-HSA-2262752	22/722	0.8349513363267482	0.9388553296059654	0	0	0.8255445544554455	0.14891324216650428	MAP2K3;KDM6B;CAMK2B;NOTCH1;PSMD11;SHC1;RPL34;DDX11;HSPA6;HIF1A;SIRT1;RPTOR;PSMD9;POM121C;CREB3L1;RPS6KA1;PCDHB16;E2F3;RPL15;LAMTOR4;ANAPC1;VENTX
Transcriptional Regulation By TP53 R-HSA-3700989	10/354	0.8349630738359277	0.9388553296059654	0	0	0.765234337096096	0.13802361707733926	TP53AIP1;RPTOR;RBL2;TBP;FANCD2;TP53BP2;ELOA;TOPBP1;LAMTOR4;AURKB
Meiosis R-HSA-1500620	2/88	0.8356845912615088	0.9388553296059654	0	0	0.6137039762003774	0.11016233098159867	BRCA2;SYNE1
PCP/CE Pathway R-HSA-4086400	2/88	0.8356845912615088	0.9388553296059654	0	0	0.6137039762003774	0.11016233098159867	PSMD9;PSMD11
Signaling By FGFR1 R-HSA-5654736	1/49	0.8382388816942195	0.9388553296059654	0	0	0.5501087454212454	0.09706787495333236	SHC1
TP53 Regulates Transcription Of Cell Cycle Genes R-HSA-6791312	1/49	0.8382388816942195	0.9388553296059654	0	0	0.5501087454212454	0.09706787495333236	RBL2
Platelet Degranulation R-HSA-114608	3/125	0.8386479690474298	0.9388553296059654	0	0	0.6485909768324075	0.11412882125182315	EGF;FN1;PLG
Peptide Hormone Metabolism R-HSA-2980736	2/89	0.8403091125367217	0.9388553296059654	0	0	0.6066182864551218	0.10554276387099204	TCF7L2;CES1
Sphingolipid Metabolism R-HSA-428157	2/89	0.8403091125367217	0.9388553296059654	0	0	0.6066182864551218	0.10554276387099204	EGFL7;STS
Cargo Trafficking To Periciliary Membrane R-HSA-5620920	1/50	0.8441494944987236	0.9388553296059654	0	0	0.5388540031397174	0.09129570260911143	PTGES2
Chondroitin Sulfate/Dermatan Sulfate Metabolism R-HSA-1793185	1/50	0.8441494944987236	0.9388553296059654	0	0	0.5388540031397174	0.09129570260911143	VCAN
Formation Of Ternary Complex, And Subsequently, 43S Complex R-HSA-72695	1/50	0.8441494944987236	0.9388553296059654	0	0	0.5388540031397174	0.09129570260911143	EIF3F
Signaling By WNT R-HSA-195721	8/294	0.8443700543859173	0.9388553296059654	0	0	0.7365450083896686	0.12459721460943385	PSMD9;USP8;KMT2D;TCF7L2;PLCB3;PSMD11;LRP5;KREMEN2
Eukaryotic Translation Elongation R-HSA-156842	2/90	0.8448154133862754	0.9388553296059654	0	0	0.5996936351131674	0.10113060821810162	RPL34;RPL15
Eukaryotic Translation Termination R-HSA-72764	2/90	0.8448154133862754	0.9388553296059654	0	0	0.5996936351131674	0.10113060821810162	RPL34;RPL15
MAPK6/MAPK4 Signaling R-HSA-5687128	2/90	0.8448154133862754	0.9388553296059654	0	0	0.5996936351131674	0.10113060821810162	PSMD9;PSMD11
Respiratory Electron Transport R-HSA-611105	2/90	0.8448154133862754	0.9388553296059654	0	0	0.5996936351131674	0.10113060821810162	NDUFAF6;SDHA
Selenocysteine Synthesis R-HSA-2408557	2/90	0.8448154133862754	0.9388553296059654	0	0	0.5996936351131674	0.10113060821810162	RPL34;RPL15
Viral mRNA Translation R-HSA-192823	2/90	0.8448154133862754	0.9388553296059654	0	0	0.5996936351131674	0.10113060821810162	RPL34;RPL15
Metabolism R-HSA-1430728	67/2049	0.8460173397514692	0.9388553296059654	0	0	0.8828421046213505	0.14762481634240837	KCNG2;VKORC1L1;PANK3;RPL34;FHL2;MTR;DBH;MED16;MED15;HS6ST1;PLB1;DHTKD1;MED12;PSMD9;STS;PRSS3;PSPH;EGFL7;MECR;PARP4;MUSK;CYP4A11;SORD;AMPD1;SDHA;CYP2A7;MTAP;PLCB3;VCAN;CYP21A2;DPYD;C1D;RHCE;PPARD;CES1;PSMD11;UGT2B28;CACNA1A;TPTE;AKAP5;MTMR4;CACNA1E;RHD;PLD2;ACAN;PDPR;POM121C;UGT1A5;OXCT2;GPAT2;RPL15;IARS1;CYP2F1;SULT1A2;CBR3;AOC3;RRM1;PTGES2;CYP4F2;CYP4B1;TCN2;NDUFAF6;TCN1;GNAQ;PCDHB16;GNAS;PI4KA
Glycerophospholipid Biosynthesis R-HSA-1483206	3/127	0.8463658640499874	0.9388553296059654	0	0	0.6380631831511597	0.10643120371991903	GPAT2;PLB1;PLD2
EPH-Ephrin Signaling R-HSA-2682334	2/91	0.8492059531177218	0.9407742769251655	0	0	0.5929245939137289	0.0969156231830424	MMP9;EPHB4
Complex I Biogenesis R-HSA-6799198	1/51	0.8498444211628818	0.9407742769251655	0	0	0.5280494505494505	0.0859146912355346	NDUFAF6
Metabolism Of Lipids R-HSA-556833	22/732	0.85200089551613	0.9418952719444497	0	0	0.8134788931609459	0.13029304419314908	EGFL7;MECR;MUSK;PTGES2;CYP4F2;CYP4A11;FHL2;CYP4B1;TPTE;MTMR4;MED16;MED15;PLB1;PLD2;MED12;STS;CYP21A2;PCDHB16;PI4KA;OXCT2;GPAT2;PPARD
Class B/2 (Secretin Family Receptors) R-HSA-373080	2/92	0.853483169280519	0.9418952719444497	0	0	0.5863059758520557	0.09288813714969595	ADM2;GNAS
Post-translational Modification: Synthesis Of GPI-anchored Proteins R-HSA-163125	2/92	0.853483169280519	0.9418952719444497	0	0	0.5863059758520557	0.09288813714969595	LYPD2;ULBP2
RHOD GTPase Cycle R-HSA-9013405	1/52	0.855331521890583	0.9425313185369613	0	0	0.5176686059039001	0.0808940749979133	AKAP12
Fc Epsilon Receptor (FCERI) Signaling R-HSA-2454202	3/130	0.857341130072913	0.9425313185369613	0	0	0.6228932127285742	0.09587534219147634	PSMD9;PSMD11;SHC1
Response To Elevated Platelet Cytosolic Ca2+ R-HSA-76005	3/130	0.857341130072913	0.9425313185369613	0	0	0.6228932127285742	0.09587534219147634	EGF;FN1;PLG
VEGFA-VEGFR2 Pathway R-HSA-4420097	2/93	0.85764947573352	0.9425313185369613	0	0	0.579832821923606	0.08903901182536712	KDR;DOCK1
Cellular Responses To Stimuli R-HSA-8953897	22/736	0.8584393049871951	0.9425313185369613	0	0	0.8087472612807499	0.12344661588104891	MAP2K3;KDM6B;CAMK2B;NOTCH1;PSMD11;SHC1;RPL34;DDX11;HSPA6;HIF1A;SIRT1;RPTOR;PSMD9;POM121C;CREB3L1;RPS6KA1;PCDHB16;E2F3;RPL15;LAMTOR4;ANAPC1;VENTX
Nuclear Envelope Breakdown R-HSA-2980766	1/53	0.8606183709781761	0.9429993555728284	0	0	0.5076870245139475	0.07620591003732545	POM121C
Sensory Processing Of Sound By Outer Hair Cells Of Cochlea R-HSA-9662361	1/53	0.8606183709781761	0.9429993555728284	0	0	0.5076870245139475	0.07620591003732545	CDH23
P75 NTR Receptor-Mediated Signaling R-HSA-193704	2/95	0.8656588879078623	0.9466528445395488	0	0	0.5673041369008002	0.08184175795982244	AKAP13;OBSCN
RHOJ GTPase Cycle R-HSA-9013409	1/54	0.8657122667536394	0.9466528445395488	0	0	0.4980821065726726	0.07182477518048166	CDC42BPB
Neddylation R-HSA-8951664	6/237	0.8668163283651336	0.9468978368739935	0	0	0.6840186093298126	0.09776552942779637	PSMD9;PSMD11;FBXW10;DCUN1D4;LMO7;HIF1A
Complement Cascade R-HSA-166658	1/55	0.8706202422242666	0.9491260188787343	0	0	0.48883292633292635	0.06772750827454821	VTN
Golgi Associated Vesicle Biogenesis R-HSA-432722	1/55	0.8706202422242666	0.9491260188787343	0	0	0.48883292633292635	0.06772750827454821	IGF2R
Antigen Processing: Ubiquitination And Proteasome Degradation R-HSA-983168	8/307	0.8752346443665988	0.9492627863892045	0	0	0.7040388906155052	0.09382252025343045	PRKN;PSMD9;HERC2;PSMD11;FBXW10;LMO7;UBAC1;ANAPC1
Deadenylation-dependent mRNA Decay R-HSA-429914	1/56	0.8753490741047197	0.9492627863892045	0	0	0.4799200799200799	0.06389297460394713	PABPC1
Meiotic Recombination R-HSA-912446	1/56	0.8753490741047197	0.9492627863892045	0	0	0.4799200799200799	0.06389297460394713	BRCA2
RUNX1 Regulates Transcription Of Genes Involved In Differentiation Of HSCs R-HSA-8939236	2/98	0.8769000142516046	0.9492627863892045	0	0	0.5494899128839982	0.0721822598517631	PSMD9;PSMD11
Response Of EIF2AK4 (GCN2) To Amino Acid Deficiency R-HSA-9633012	2/98	0.8769000142516046	0.9492627863892045	0	0	0.5494899128839982	0.0721822598517631	RPL34;RPL15
Visual Phototransduction R-HSA-2187338	2/98	0.8769000142516046	0.9492627863892045	0	0	0.5494899128839982	0.0721822598517631	C1D;PLB1
Ribosomal Scanning And Start Codon Recognition R-HSA-72702	1/57	0.8799052926202642	0.9492627863892045	0	0	0.47132554945054944	0.06030186180362601	EIF3F
SUMOylation Of Chromatin Organization Proteins R-HSA-4551638	1/57	0.8799052926202642	0.9492627863892045	0	0	0.47132554945054944	0.06030186180362601	POM121C
tRNA Processing In Nucleus R-HSA-6784531	1/57	0.8799052926202642	0.9492627863892045	0	0	0.47132554945054944	0.06030186180362601	POM121C
Influenza Viral RNA Transcription And Replication R-HSA-168273	3/137	0.8803157931023455	0.9492627863892045	0	0	0.5901381522141359	0.07522761314569784	POM121C;RPL34;RPL15
CLEC7A (Dectin-1) Signaling R-HSA-5607764	2/99	0.8804500565208421	0.9492627863892045	0	0	0.543796707270381	0.06923732481065115	PSMD9;PSMD11
Formation Of RNA Pol II Elongation Complex R-HSA-112382	1/58	0.8842951901931652	0.9524540787265722	0	0	0.4630325814536341	0.0569364987993158	ELOA
Disorders Of Transmembrane Transporters R-HSA-5619115	4/176	0.8877640137695604	0.9537613300308873	0	0	0.6126383319967923	0.07293417779035792	PSMD9;PSMD11;POM121C;CFTR
G Alpha (Q) Signaling Events R-HSA-416476	5/212	0.8894189797184546	0.9537613300308873	0	0	0.6360263698721541	0.07453393393873697	PLCB3;OPN4;GNAQ;RPS6KA1;FFAR3
Signaling By VEGF R-HSA-194138	2/102	0.8905401669832155	0.9537613300308873	0	0	0.5274002751031637	0.0611399692260979	KDR;DOCK1
Translation R-HSA-72766	7/281	0.8905579275953853	0.9537613300308873	0	0	0.6721950381139171	0.07791219614052829	EIF5B;RPL34;EIF4EBP1;PABPC1;RPL15;IARS1;EIF3F
C-type Lectin Receptors (CLRs) R-HSA-5621481	3/141	0.8919139108987864	0.9537613300308873	0	0	0.5729129237034375	0.06553302490844162	PSMD9;PSMD11;ICAM3
Meiotic Synapsis R-HSA-1221632	1/60	0.8926000551497245	0.9537613300308873	0	0	0.4472899981374558	0.050819597876897604	SYNE1
Recruitment And ATM-mediated Phosphorylation Of Repair And Signal Proteins At DNA Double Strand Breaks R-HSA-5693565	1/60	0.8926000551497245	0.9537613300308873	0	0	0.4472899981374558	0.050819597876897604	HERC2
rRNA Modification In Nucleus And Cytosol R-HSA-6790901	1/60	0.8926000551497245	0.9537613300308873	0	0	0.4472899981374558	0.050819597876897604	NOP14
Major Pathway Of rRNA Processing In Nucleolus And Cytosol R-HSA-6791226	4/179	0.8952757672276224	0.9551113946993167	0	0	0.6020413793103448	0.06659991751579938	NOP14;RPL34;C1D;RPL15
DNA Double Strand Break Response R-HSA-5693606	1/61	0.8965264950244515	0.9551113946993167	0	0	0.43981227106227105	0.04803956516154729	HERC2
Signaling By FGFR In Disease R-HSA-1226099	1/61	0.8965264950244515	0.9551113946993167	0	0	0.43981227106227105	0.04803956516154729	FGFR2
Metabolism Of Carbohydrates R-HSA-71387	7/285	0.8984909679504192	0.9562574495693877	0	0	0.662383666474023	0.07090063699685104	ACAN;VCAN;POM121C;SORD;HS6ST1;RHCE;RHD
tRNA Processing R-HSA-72306	2/105	0.8998350132685985	0.9567415753725416	0	0	0.5119589749068522	0.05403412179290702	POM121C;TYW1
Cellular Response To Chemical Stress R-HSA-9711123	4/182	0.9023424483008772	0.9579649246420261	0	0	0.5918016272762495	0.0608142314939158	PSMD9;NOTCH1;PSMD11;PCDHB16
Resolution Of Sister Chromatid Cohesion R-HSA-2500257	2/106	0.9027662022184149	0.9579649246420261	0	0	0.5070098402285472	0.05186288395329263	PDS5B;AURKB
Synthesis Of Substrates In N-glycan Biosythesis R-HSA-446219	1/63	0.9039545215205784	0.9582622454287333	0	0	0.4255804679191776	0.042973510321762096	EGFL7
Gap-filling DNA Repair Synthesis And Ligation In TC-NER R-HSA-6782210	1/64	0.9074663723914165	0.9582622454287333	0	0	0.4188034188034188	0.040665296312327966	XRCC1
Semaphorin Interactions R-HSA-373755	1/64	0.9074663723914165	0.9582622454287333	0	0	0.4188034188034188	0.040665296312327966	ERBB2
Gene Silencing By RNA R-HSA-211000	2/108	0.9083898609082788	0.9582622454287333	0	0	0.4973917105707093	0.04779020644767043	POM121C;PRKRA
Nucleotide Excision Repair R-HSA-5696398	2/108	0.9083898609082788	0.9582622454287333	0	0	0.4973917105707093	0.04779020644767043	XRCC1;NFRKB
SRP-dependent Cotranslational Protein Targeting To Membrane R-HSA-1799339	2/108	0.9083898609082788	0.9582622454287333	0	0	0.4973917105707093	0.04779020644767043	RPL34;RPL15
GPCR Ligand Binding R-HSA-500792	12/458	0.9105298016189027	0.9589770838165635	0	0	0.7064187477719196	0.0662116750705932	GABBR2;OPN4;TAS2R31;NPY5R;TAS2R43;ADM2;HTR1A;GNAS;FFAR3;ADRB1;ADRB2;DRD4
Mitochondrial Protein Import R-HSA-1268020	1/65	0.9108499810971449	0.9589770838165635	0	0	0.4122381524725275	0.03849359092657195	GFER
Mitotic Spindle Checkpoint R-HSA-69618	2/110	0.9137080091322989	0.961045765226152	0	0	0.4881298079372357	0.04405089544157526	ANAPC1;AURKB
ESR-mediated Signaling R-HSA-8939211	4/188	0.9152228498007766	0.9613151945486428	0	0	0.5723238380809595	0.050700847700833	TBP;SHC1;EGF;MMP9
Signaling By Nuclear Receptors R-HSA-9006931	6/260	0.915750998524497	0.9613151945486428	0	0	0.6213284542751658	0.05468360620522244	RARG;TBP;SHC1;EGF;MMP9;PPARD
rRNA Processing In Nucleus And Cytosol R-HSA-8868773	4/189	0.9172158707942688	0.9619144999752761	0	0	0.5692003727865796	0.04918598430814943	NOP14;RPL34;C1D;RPL15
Respiratory Electron Transport, ATP Synthesis By Chemiosmotic Coupling, Heat Production By Uncoupling Proteins R-HSA-163200	2/112	0.9187354964672289	0.9625700040883528	0	0	0.4792047017631612	0.040615959969768856	NDUFAF6;SDHA
Glycolysis R-HSA-70171	1/69	0.923193010820306	0.9662992992632775	0	0	0.38790804783451843	0.03100042956027967	POM121C
Diseases Of Programmed Cell Death R-HSA-9645723	1/71	0.9287088636133357	0.9693956522303666	0	0	0.3767857142857143	0.02786706243750909	CAPN1
Plasma Lipoprotein Assembly, Remodeling, And Clearance R-HSA-174824	1/71	0.9287088636133357	0.9693956522303666	0	0	0.3767857142857143	0.02786706243750909	PCSK5
Influenza Infection R-HSA-168255	3/157	0.9288540124995427	0.9693956522303666	0	0	0.5129601803155522	0.03785835787324813	POM121C;RPL34;RPL15
Post-translational Protein Modification R-HSA-597592	41/1383	0.9332133319621335	0.9723984214173282	0	0	0.7961574619623609	0.055031560309667445	PRKN;SPTBN4;PSMD11;TTLL10;DCUN1D4;LYPD2;ADRB2;HIF1A;AURKB;TUBB8;PSMD9;TUBA3E;HERC2;STS;POM121C;ADAMTSL4;ATXN7;DPH1;USP17L8;TDG;ADAMTS17;NFRKB;IKBKE;CHGB;ADAMTS7;USP8;EGFL7;FBXW10;PTGES2;FN1;TUBB8B;HLA-B;YOD1;USP17L10;LMO7;HLA-A;VCAN;HRC;FAM20A;ULBP2;CFTR
rRNA Processing R-HSA-72312	4/199	0.9349541389101339	0.9723984214173282	0	0	0.5397276746242263	0.03630089609709488	NOP14;RPL34;C1D;RPL15
RHOG GTPase Cycle R-HSA-9013408	1/74	0.9362497812159406	0.9723984214173282	0	0	0.36124491946409754	0.023796278571771537	DOCK1
RNA Polymerase II Transcribes snRNA Genes R-HSA-6807505	1/74	0.9362497812159406	0.9723984214173282	0	0	0.36124491946409754	0.023796278571771537	TBP
Transport Of Mature mRNA Derived From An Intron-Containing Transcript R-HSA-159236	1/74	0.9362497812159406	0.9723984214173282	0	0	0.36124491946409754	0.023796278571771537	POM121C
ISG15 Antiviral Mechanism R-HSA-1169408	1/75	0.9385820312486177	0.9738806804469746	0	0	0.35634466884466887	0.022586913965418093	POM121C
Transcriptional Regulation By Small RNAs R-HSA-5578749	1/76	0.9408290672514427	0.975271749867584	0	0	0.3515750915750916	0.021443902930621775	POM121C
Biosynthesis Of N-glycan Precursor (Dolichol LLO) And Transfer To Protein R-HSA-446193	1/77	0.9429939987319473	0.9756360986880533	0	0	0.346931029496819	0.02036324180538547	EGFL7
Transcription-Coupled Nucleotide Excision Repair (TC-NER) R-HSA-6781827	1/77	0.9429939987319473	0.9756360986880533	0	0	0.346931029496819	0.02036324180538547	XRCC1
Amyloid Fiber Formation R-HSA-977225	1/79	0.947089422776704	0.978932006635671	0	0	0.3380001408847563	0.01837428349309559	PRKN
Antiviral Mechanism By IFN-stimulated Genes R-HSA-1169410	1/83	0.9544197449207086	0.9846171098127349	0	0	0.32144532296971323	0.014995977236211839	POM121C
Transport Of Mature Transcript To Cytoplasm R-HSA-72202	1/83	0.9544197449207086	0.9846171098127349	0	0	0.32144532296971323	0.014995977236211839	POM121C
Class A/1 (Rhodopsin-like Receptors) R-HSA-373076	7/327	0.9561693051882555	0.984702871088049	0	0	0.5741733033240998	0.025734610596792166	OPN4;NPY5R;HTR1A;FFAR3;ADRB1;ADRB2;DRD4
Platelet Activation, Signaling And Aggregation R-HSA-76002	5/254	0.9568780089821204	0.984702871088049	0	0	0.5275799329916351	0.023255390006496377	SHC1;EGF;GNAQ;FN1;PLG
ER To Golgi Anterograde Transport R-HSA-199977	2/133	0.9572483300725829	0.984702871088049	0	0	0.4019446223631572	0.01756193853507216	SPTBN4;PTGES2
Transport Of Bile Salts And Organic Acids, Metal Ions And Amine Compounds R-HSA-425366	1/86	0.9592437623727946	0.9854799746015211	0	0	0.31005171299288947	0.012901268050611214	RHBG
Transport Of Small Molecules R-HSA-382551	18/706	0.9598355142959053	0.9854799746015211	0	0	0.6838018840153076	0.028031328919714233	CAMK2B;PSMD11;CLCNKB;ATP10A;SLC4A2;SLC9C1;PCSK5;SLC9B1;TRPM1;PSMD9;ABCA10;WNK1;MYO5B;CLCA2;GNAS;SLC25A5;RHBG;CFTR
Hemostasis R-HSA-109582	14/576	0.9613739092746761	0.9861185189509547	0	0	0.6518328646442525	0.02567691035071328	SHC1;GYPB;EGF;IFNA17;GYPE;PDE2A;FN1;KIF25;PLG;ITGAL;KIF4B;GNAQ;GNAS;DOCK1
Glucose Metabolism R-HSA-70326	1/89	0.9635578240971303	0.9874173511700116	0	0	0.29943494005994004	0.011115856894326625	POM121C
Death Receptor Signaling R-HSA-73887	2/139	0.9645425244394825	0.9874859717382334	0	0	0.3842207251076818	0.013870889943230508	AKAP13;OBSCN
Signaling By TGF-beta Receptor Complex R-HSA-170834	1/91	0.9661773856604956	0.9882194552953357	0	0	0.29275030525030526	0.01007290349057301	MTMR4
Unattached Kinetochores Signal Amplification Via A MAD2 Inhibitory Signal R-HSA-141444	1/93	0.9686088724773798	0.9897655714963539	0	0	0.2863563067367415	0.009133159425431747	AURKB
EML4 And NUDC In Mitotic Spindle Formation R-HSA-9648025	1/97	0.9729605994441202	0.9922056750927605	0	0	0.27436755952380953	0.00752087890118602	AURKB
Potential Therapeutics For SARS R-HSA-9679191	1/97	0.9729605994441202	0.9922056750927605	0	0	0.27436755952380953	0.00752087890118602	TYK2
Organelle Biogenesis And Maintenance R-HSA-1852241	5/275	0.9739573544849609	0.9922056750927605	0	0	0.4860087988541027	0.012824683636573589	PTGES2;CEP70;CEP164;KIF24;PCNT
SLC Transporter Disorders R-HSA-5619102	1/99	0.9749049827914463	0.9922056750927605	0	0	0.26874018838304553	0.006830103448007991	POM121C
Vesicle-mediated Transport R-HSA-5653656	15/637	0.975607438892324	0.9922056750927605	0	0	0.6298805695911806	0.015554892936512585	SPTBN4;NAA30;PTGES2;EGF;KIF25;SSC5D;ADRB2;TARP;SYT8;IGF2R;KIF4B;C1D;CHMP4C;IL7R;CFTR
Transport Of Inorganic Cations/Anions And Amino Acids/Oligopeptides R-HSA-425393	1/104	0.9791766678376287	0.994895273459196	0	0	0.25562786727835274	0.005379227132234462	SLC4A2
Protein Localization R-HSA-9609507	2/164	0.9839618438246165	0.9964405560019884	0	0	0.32450286141253587	0.005246613951014658	OTOF;GFER
Transport To Golgi And Subsequent Modification R-HSA-948021	2/164	0.9839618438246165	0.9964405560019884	0	0	0.32450286141253587	0.005246613951014658	SPTBN4;PTGES2
Mitotic Prophase R-HSA-68875	1/112	0.9845527332669823	0.9964405560019884	0	0	0.2371052371052371	0.003691211376363406	POM121C
Metabolism Of Proteins R-HSA-392499	53/1890	0.9852862609081583	0.9964405560019884	0	0	0.7440755927628336	0.011029477022566986	TTLL10;RPL34;TUBB8;PSMD9;HERC2;STS;DMBT1;ADAMTSL4;USP17L8;NFRKB;IKBKE;CHGB;ADAMTS7;USP8;EIF5B;EGFL7;FBXW10;HLA-B;YOD1;LMO7;HLA-A;VCAN;FAM20A;PABPC1;CFTR;CES1;PRKN;SPTBN4;PSMD11;DCUN1D4;LYPD2;PLG;ADRB2;HIF1A;AURKB;TUBA3E;POM121C;ATXN7;DPH1;TDG;ADAMTS17;EIF4EBP1;RPL15;IARS1;TCF7L2;PTGES2;FN1;TUBB8B;USP17L10;GNAQ;HRC;EIF3F;ULBP2
Membrane Trafficking R-HSA-199991	13/599	0.9861147753766176	0.9964405560019884	0	0	0.578929681392644	0.008094899384053146	SPTBN4;NAA30;PTGES2;EGF;KIF25;ADRB2;TARP;SYT8;IGF2R;KIF4B;CHMP4C;IL7R;CFTR
Estrogen-dependent Gene Expression R-HSA-9018519	1/119	0.988106016035429	0.9964405560019884	0	0	0.22295818588191468	0.0026677578606535465	TBP
RHO GTPases Activate Formins R-HSA-5663220	1/119	0.988106016035429	0.9964405560019884	0	0	0.22295818588191468	0.0026677578606535465	AURKB
Signaling By TGFB Family Members R-HSA-9006936	1/119	0.988106016035429	0.9964405560019884	0	0	0.22295818588191468	0.0026677578606535465	MTMR4
SLC-mediated Transmembrane Transport R-HSA-425407	3/247	0.994599272211768	0.9993309953932209	0	0	0.3222293727137244	0.0017449894869661323	SLC4A2;SLC25A5;RHBG
Metabolism Of RNA R-HSA-8953854	13/666	0.9963306599021994	0.9993309953932209	0	0	0.5176666352973385	0.0019029884371676016	NOP14;PSMD11;APOBEC3H;RPL34;PSMD9;POM121C;C1D;TYW1;GEMIN5;RPL15;PABPC1;RBMX;APOBEC3B
Metabolism Of Steroids R-HSA-8957322	1/153	0.9966619402529635	0.9993309953932209	0	0	0.1727787015615963	5.777103820461352E-4	CYP21A2
RHO GTPase Effectors R-HSA-195258	3/269	0.9972397067112309	0.9993309953932209	0	0	0.29523705959112656	8.160676861301724E-4	RHPN2;CFTR;AURKB
Asparagine N-linked Glycosylation R-HSA-446203	3/282	0.9981534238687653	0.9993309953932209	0	0	0.28128795284220504	5.198997848569356E-4	SPTBN4;EGFL7;PTGES2
Processing Of Capped Intron-Containing Pre-mRNA R-HSA-72203	2/242	0.9987806635836433	0.9993309953932209	0	0	0.21814534617148096	2.661548638008388E-4	POM121C;RBMX
mRNA Splicing - Major Pathway R-HSA-72163	1/181	0.9988283163974452	0.9993309953932209	0	0	0.14568833943833945	1.7080072015656156E-4	RBMX
mRNA Splicing R-HSA-72172	1/189	0.9991311022302374	0.9993309953932209	0	0	0.1394303834463409	1.212034135303861E-4	RBMX
Peptide Ligand-Binding Receptors R-HSA-375276	1/196	0.9993309953932209	0.9993309953932209	0	0	0.13437588052972668	8.992816764880023E-5	NPY5R
