# Supplementary material for: Whole Exome Sequencing of Intracranial Epidermoid Cysts Reveals Immune-Associated Mechanistic and Potential Targets
Source: Cancers (Basel). 2024 Oct 15;16(20):3487. doi: 10.3390/cancers16203487 (PMC11506683; doi:10.3390/cancers16203487)
Supplement: Supplementary file 1 [file cancers-16-03487-s001.zip › Table S8_DriverCandidates.csv]

Tumor_Sample_Barcode	Chromosome	Start_Position	End_Position	Reference_Allele	Tumor_Seq_Allele2	Hugo_Symbol	Variant_Classification	tx	exon	txChange	aaChange	Variant_Type	Func.refGene	Gene.refGene	GeneDetail.refGene	ExonicFunc.refGene	AAChange.refGene	cytoBand	SIFT_score	SIFT_pred	Polyphen2_HDIV_score	Polyphen2_HDIV_pred	Polyphen2_HVAR_score	Polyphen2_HVAR_pred	LRT_score	LRT_pred	MutationTaster_score	MutationTaster_pred	MutationAssessor_score	MutationAssessor_pred	FATHMM_score	FATHMM_pred	PROVEAN_score	PROVEAN_pred	VEST3_score	CADD_raw	CADD_phred	DANN_score	fathmm-MKL_coding_score	fathmm-MKL_coding_pred	MetaSVM_score	MetaSVM_pred	MetaLR_score	MetaLR_pred	integrated_fitCons_score	integrated_confidence_value	GERP++_RS	phyloP7way_vertebrate	phyloP20way_mammalian
2939	chr4	87615305	87615305	-	AGTAGTGAC	DSPP	In_Frame_Ins	NM_014208	exon5	c.2643_2644insAGTAGTGAC	p.S885_N886insSDS	INS	exonic	DSPP	.	nonframeshift insertion	DSPP:NM_014208:exon5:c.2643_2644insAGTAGTGAC:p.S885_N886insSDS	4q22.1	.	.	.	.	.	.	.	.	.	.	.	.	.	.	.	.	.	.	.	.	.	.	.	.	.	.	.	.	.	.	.
2939	chr4	87615391	87615399	ACAGCAGTG	-	DSPP	In_Frame_Del	NM_014208	exon5	c.2729_2737del	p.D916_S918del	DEL	exonic	DSPP	.	nonframeshift deletion	DSPP:NM_014208:exon5:c.2729_2737del:p.D916_S918del	4q22.1	.	.	.	.	.	.	.	.	.	.	.	.	.	.	.	.	.	.	.	.	.	.	.	.	.	.	.	.	.	.	.
810	chr4	87615921	87615929	AGCAGTGAC	-	DSPP	In_Frame_Del	NM_014208	exon5	c.3259_3267del	p.D1089_S1091del	DEL	exonic	DSPP	.	nonframeshift deletion	DSPP:NM_014208:exon5:c.3259_3267del:p.D1089_S1091del	4q22.1	.	.	.	.	.	.	.	.	.	.	.	.	.	.	.	.	.	.	.	.	.	.	.	.	.	.	.	.	.	.	.
1777	chr4	87615883	87615883	A	G	DSPP	Missense_Mutation	NM_014208	exon5	c.A3221G	p.D1074G	SNP	exonic	DSPP	.	nonsynonymous SNV	DSPP:NM_014208:exon5:c.A3221G:p.D1074G	4q22.1	.	.	0.983	D	0.583	P	.	.	1	P	1.04	L	-2.42	D	-0.87	N	0.281	0.643	8.446	0.645	0.099	N	-0.078	T	0.526	D	0.487	0	1.51	0.167	0.665
810	chr4	87615936	87615936	A	G	DSPP	Missense_Mutation	NM_014208	exon5	c.A3274G	p.N1092D	SNP	exonic	DSPP	.	nonsynonymous SNV	DSPP:NM_014208:exon5:c.A3274G:p.N1092D	4q22.1	.	.	0	B	0	B	.	.	1	P	-0.55	N	-2.31	D	-0.51	N	0.022	-0.533	0.183	0.346	0.001	N	-0.829	T	0.243	T	0.487	0	-0.39	-1.219	-0.846
1777	chr4	87615936	87615936	A	G	DSPP	Missense_Mutation	NM_014208	exon5	c.A3274G	p.N1092D	SNP	exonic	DSPP	.	nonsynonymous SNV	DSPP:NM_014208:exon5:c.A3274G:p.N1092D	4q22.1	.	.	0	B	0	B	.	.	1	P	-0.55	N	-2.31	D	-0.51	N	0.022	-0.533	0.183	0.346	0.001	N	-0.829	T	0.243	T	0.487	0	-0.39	-1.219	-0.846
2939	chr19	39902109	39902109	T	G	FCGBP	Missense_Mutation	NM_003890	exon10	c.A4601C	p.Q1534P	SNP	exonic	FCGBP	.	nonsynonymous SNV	FCGBP:NM_003890:exon10:c.A4601C:p.Q1534P	19q13.2	.	.	0.001	B	0.007	B	0.337	N	1	N	-2.255	N	.	.	.	.	0.11	-1.156	0.008	0.493	0.001	N	-0.74	T	0.193	T	0.581	0	0.187	-1.788	-0.974
H766	chr19	39902109	39902109	T	G	FCGBP	Missense_Mutation	NM_003890	exon10	c.A4601C	p.Q1534P	SNP	exonic	FCGBP	.	nonsynonymous SNV	FCGBP:NM_003890:exon10:c.A4601C:p.Q1534P	19q13.2	.	.	0.001	B	0.007	B	0.337	N	1	N	-2.255	N	.	.	.	.	0.11	-1.156	0.008	0.493	0.001	N	-0.74	T	0.193	T	0.581	0	0.187	-1.788	-0.974
810	chr19	39886005	39886005	T	G	FCGBP	Missense_Mutation	NM_003890	exon17	c.A8174C	p.N2725T	SNP	exonic	FCGBP	.	nonsynonymous SNV	FCGBP:NM_003890:exon17:c.A8174C:p.N2725T	19q13.2	.	.	0	B	0.001	B	.	.	1	N	-0.25	N	.	.	.	.	0.051	-2.181	0.001	0.2	0.005	N	-0.918	T	0.126	T	0.554	0	-7.34	-1.084	-0.922
1777	chr19	39886005	39886005	T	G	FCGBP	Missense_Mutation	NM_003890	exon17	c.A8174C	p.N2725T	SNP	exonic	FCGBP	.	nonsynonymous SNV	FCGBP:NM_003890:exon17:c.A8174C:p.N2725T	19q13.2	.	.	0	B	0.001	B	.	.	1	N	-0.25	N	.	.	.	.	0.051	-2.181	0.001	0.2	0.005	N	-0.918	T	0.126	T	0.554	0	-7.34	-1.084	-0.922
2939	chr19	39899634	39899634	C	T	FCGBP	Missense_Mutation	NM_003890	exon11	c.G4849A	p.V1617M	SNP	exonic	FCGBP	.	nonsynonymous SNV	FCGBP:NM_003890:exon11:c.G4849A:p.V1617M	19q13.2	.	.	0.774	P	0.364	B	0.287	N	1	N	0.855	L	.	.	.	.	0.054	-0.418	0.349	0.855	0.001	N	-1.078	T	0.011	T	0.615	0	-5.88	-0.595	-1.037
4151	chr19	39899634	39899634	C	T	FCGBP	Missense_Mutation	NM_003890	exon11	c.G4849A	p.V1617M	SNP	exonic	FCGBP	.	nonsynonymous SNV	FCGBP:NM_003890:exon11:c.G4849A:p.V1617M	19q13.2	.	.	0.774	P	0.364	B	0.287	N	1	N	0.855	L	.	.	.	.	0.054	-0.418	0.349	0.855	0.001	N	-1.078	T	0.011	T	0.615	0	-5.88	-0.595	-1.037
2939	chr19	39893949	39893949	C	T	FCGBP	Missense_Mutation	NM_003890	exon13	c.G5812A	p.E1938K	SNP	exonic	FCGBP	.	nonsynonymous SNV	FCGBP:NM_003890:exon13:c.G5812A:p.E1938K	19q13.2	.	.	0.774	P	0.34	B	.	.	1	P	-0.27	N	.	.	.	.	0.035	1.415	12.87	0.324	0.007	N	-0.723	T	0.226	T	0.554	0	-4.92	-0.054	-0.615
2939	chr19	39899636	39899636	A	C	FCGBP	Missense_Mutation	NM_003890	exon11	c.T4847G	p.V1616G	SNP	exonic	FCGBP	.	nonsynonymous SNV	FCGBP:NM_003890:exon11:c.T4847G:p.V1616G	19q13.2	.	.	0.004	B	0.007	B	0	N	1	N	-1.68	N	.	.	.	.	0.1	-2.15	0.001	0.218	0.001	N	-0.913	T	0.004	T	0.615	0	0.677	0.005	-0.387
4151	chr19	39899636	39899636	A	C	FCGBP	Missense_Mutation	NM_003890	exon11	c.T4847G	p.V1616G	SNP	exonic	FCGBP	.	nonsynonymous SNV	FCGBP:NM_003890:exon11:c.T4847G:p.V1616G	19q13.2	.	.	0.004	B	0.007	B	0	N	1	N	-1.68	N	.	.	.	.	0.1	-2.15	0.001	0.218	0.001	N	-0.913	T	0.004	T	0.615	0	0.677	0.005	-0.387
2939	chr19	39886422	39886422	A	T	FCGBP	Missense_Mutation	NM_003890	exon17	c.T7757A	p.L2586Q	SNP	exonic	FCGBP	.	nonsynonymous SNV	FCGBP:NM_003890:exon17:c.T7757A:p.L2586Q	19q13.2	.	.	0	B	0	B	.	.	1	N	-1.76	N	.	.	.	.	0.116	0.653	8.518	0.235	0.003	N	-0.988	T	0.032	T	0.638	0	1.55	0.086	-3.917
810	chr1	240207614	240207646	GCCCCCTCTACCCGGAGCGGGAATACCTCCTCC	-	FMN2	In_Frame_Del	NM_020066	exon5	c.2802_2834del	p.G941_A951del	DEL	exonic	FMN2	.	nonframeshift deletion	FMN2:NM_020066:exon5:c.2802_2834del:p.G941_A951del,FMN2:NM_001305424:exon6:c.2814_2846del:p.G945_A955del	1q43	.	.	.	.	.	.	.	.	.	.	.	.	.	.	.	.	.	.	.	.	.	.	.	.	.	.	.	.	.	.	.
2939	chr1	240207671	240207671	A	G	FMN2	Missense_Mutation	NM_020066	exon5	c.A2859G	p.I953M	SNP	exonic	FMN2	.	nonsynonymous SNV	FMN2:NM_020066:exon5:c.A2859G:p.I953M,FMN2:NM_001305424:exon6:c.A2871G:p.I957M	1q43	0.01	D	0.918	P	0.601	P	.	.	1	N	2.32	M	0.05	T	-0.12	N	0.258	0.438	6.94	0.272	0.012	N	-0.753	T	0.218	T	0.638	0	-2.16	0.082	0.891
H766	chr1	240207634	240207634	G	C	FMN2	Missense_Mutation	NM_020066	exon5	c.G2822C	p.G941A	SNP	exonic	FMN2	.	nonsynonymous SNV	FMN2:NM_020066:exon5:c.G2822C:p.G941A,FMN2:NM_001305424:exon6:c.G2834C:p.G945A	1q43	0.239	T	0.206	B	0.137	B	.	.	1	P	1.5	L	0.7	T	-0.45	N	0.254	-0.602	0.123	0.478	0.028	N	-1.004	T	0	T	0.554	0	2.6	0.573	0.785
1777	chr4	78522683	78522683	A	T	FRAS1	Missense_Mutation	NM_025074	exon69	c.A10683T	p.E3561D	SNP	exonic	FRAS1	.	nonsynonymous SNV	FRAS1:NM_025074:exon69:c.A10683T:p.E3561D	4q21.21	.	.	0.008	B	0.018	B	0	N	1	P	-0.97	N	.	.	.	.	0.215	-0.973	0.018	0.05	0.039	N	-0.969	T	0	T	0.707	0	-1.1	-1.945	-0.316
H766	chr4	78489069	78489069	A	C	FRAS1	Missense_Mutation	NM_025074	exon59	c.A8947C	p.K2983Q	SNP	exonic	FRAS1	.	nonsynonymous SNV	FRAS1:NM_025074:exon59:c.A8947C:p.K2983Q	4q21.21	.	.	1	D	0.997	D	0	D	1	D	2.255	M	.	.	.	.	0.406	3.324	22.9	0.994	0.966	D	-0.327	T	0.377	T	0.732	0	5.34	1.062	1.199
2939	chr4	78284435	78284435	C	A	FRAS1	Missense_Mutation	NM_001166133	exon13	c.C1286A	p.S429Y	SNP	exonic	FRAS1	.	nonsynonymous SNV	FRAS1:NM_001166133:exon13:c.C1286A:p.S429Y,FRAS1:NM_025074:exon13:c.C1286A:p.S429Y	4q21.21	0.003	D	1	D	0.999	D	0	D	1	D	1.93	M	0.76	T	-4.11	D	0.514	5.669	26.7	0.994	0.944	D	-0.939	T	0.063	T	0.707	0	5.43	0.871	0.852
1777	chr4	78513531	78513531	T	G	FRAS1	Missense_Mutation	NM_025074	exon65	c.T10153G	p.Y3385D	SNP	exonic	FRAS1	.	nonsynonymous SNV	FRAS1:NM_025074:exon65:c.T10153G:p.Y3385D	4q21.21	.	.	0.033	B	0.02	B	0.124	N	1	P	-0.695	N	.	.	.	.	0.433	1.264	12.08	0.64	0.36	N	-0.936	T	0	T	0.672	0	3.58	-0.963	0.047
810	chr4	78526609	78526609	T	C	FRAS1	Missense_Mutation	NM_025074	exon70	c.T10877C	p.V3626A	SNP	exonic	FRAS1	.	nonsynonymous SNV	FRAS1:NM_025074:exon70:c.T10877C:p.V3626A	4q21.21	.	.	0	B	0	B	0.797	N	1	P	0.69	N	.	.	.	.	0.223	-0.435	0.318	0.705	0.094	N	-0.905	T	0	T	0.707	0	-0.78	0.046	0.038
810	chr22	21208260	21208260	G	A	GGT2	Missense_Mutation	NM_001351304	exon17	c.C1603T	p.R535W	SNP	exonic	GGT2	.	nonsynonymous SNV	GGT2:NM_001351304:exon17:c.C1603T:p.R535W	22q11.21	0.002	D	.	.	.	.	0	D	0.847	D	2.705	M	2.97	T	-5.19	D	0.347	5.333	25.8	0.984	0.724	D	-1.024	T	0.061	T	0.554	0	1.68	0.862	0.694
1777	chr22	21208260	21208260	G	A	GGT2	Missense_Mutation	NM_001351304	exon17	c.C1603T	p.R535W	SNP	exonic	GGT2	.	nonsynonymous SNV	GGT2:NM_001351304:exon17:c.C1603T:p.R535W	22q11.21	0.002	D	.	.	.	.	0	D	0.847	D	2.705	M	2.97	T	-5.19	D	0.347	5.333	25.8	0.984	0.724	D	-1.024	T	0.061	T	0.554	0	1.68	0.862	0.694
4151	chr22	21216051	21216051	G	A	GGT2	Missense_Mutation	NM_001351304	exon10	c.C622T	p.R208W	SNP	exonic	GGT2	.	nonsynonymous SNV	GGT2:NM_001351304:exon10:c.C622T:p.R208W	22q11.21	0.002	D	.	.	.	.	.	.	0.734	N	2.135	M	3.12	T	-4.05	D	0.228	5.025	25.2	0.998	0.15	N	-1.033	T	0	T	0.554	0	0.831	-0.098	0.694
4316	chr22	21216051	21216051	G	A	GGT2	Missense_Mutation	NM_001351304	exon10	c.C622T	p.R208W	SNP	exonic	GGT2	.	nonsynonymous SNV	GGT2:NM_001351304:exon10:c.C622T:p.R208W	22q11.21	0.002	D	.	.	.	.	.	.	0.734	N	2.135	M	3.12	T	-4.05	D	0.228	5.025	25.2	0.998	0.15	N	-1.033	T	0	T	0.554	0	0.831	-0.098	0.694
2939	chr22	23998678	23998678	T	C	GSTT4	Missense_Mutation	NM_001358664	exon5	c.A590G	p.Q197R	SNP	exonic	GSTT4	.	nonsynonymous SNV	GSTT4:NM_001358664:exon5:c.A590G:p.Q197R	22q11.23	.	.	.	.	.	.	.	.	.	.	.	.	.	.	.	.	.	.	.	.	.	.	.	.	.	.	.	.	.	.	.
4151	chr22	23998678	23998678	T	C	GSTT4	Missense_Mutation	NM_001358664	exon5	c.A590G	p.Q197R	SNP	exonic	GSTT4	.	nonsynonymous SNV	GSTT4:NM_001358664:exon5:c.A590G:p.Q197R	22q11.23	.	.	.	.	.	.	.	.	.	.	.	.	.	.	.	.	.	.	.	.	.	.	.	.	.	.	.	.	.	.	.
4151	chr22	23998657	23998657	G	C	GSTT4	Missense_Mutation	NM_001358664	exon5	c.C611G	p.S204C	SNP	exonic	GSTT4	.	nonsynonymous SNV	GSTT4:NM_001358664:exon5:c.C611G:p.S204C	22q11.23	.	.	.	.	.	.	.	.	.	.	.	.	.	.	.	.	.	.	.	.	.	.	.	.	.	.	.	.	.	.	.
2939	chr22	24003829	24003829	C	T	GSTT4	Missense_Mutation	NM_001358664	exon2	c.G131A	p.G44E	SNP	exonic	GSTT4	.	nonsynonymous SNV	GSTT4:NM_001358664:exon2:c.G131A:p.G44E	22q11.23	.	.	.	.	.	.	.	.	.	.	.	.	.	.	.	.	.	.	.	.	.	.	.	.	.	.	.	.	.	.	.
2939	chr22	24000227	24000227	C	T	GSTT4	Missense_Mutation	NM_001358664	exon4	c.G376A	p.E126K	SNP	exonic	GSTT4	.	nonsynonymous SNV	GSTT4:NM_001358664:exon4:c.G376A:p.E126K	22q11.23	.	.	.	.	.	.	.	.	.	.	.	.	.	.	.	.	.	.	.	.	.	.	.	.	.	.	.	.	.	.	.
2939	chr22	23998589	23998589	A	G	GSTT4	Missense_Mutation	NM_001358664	exon5	c.T679C	p.S227P	SNP	exonic	GSTT4	.	nonsynonymous SNV	GSTT4:NM_001358664:exon5:c.T679C:p.S227P	22q11.23	.	.	.	.	.	.	.	.	.	.	.	.	.	.	.	.	.	.	.	.	.	.	.	.	.	.	.	.	.	.	.
4316	chr22	23998589	23998589	A	G	GSTT4	Missense_Mutation	NM_001358664	exon5	c.T679C	p.S227P	SNP	exonic	GSTT4	.	nonsynonymous SNV	GSTT4:NM_001358664:exon5:c.T679C:p.S227P	22q11.23	.	.	.	.	.	.	.	.	.	.	.	.	.	.	.	.	.	.	.	.	.	.	.	.	.	.	.	.	.	.	.
H766	chr22	23998589	23998589	A	G	GSTT4	Missense_Mutation	NM_001358664	exon5	c.T679C	p.S227P	SNP	exonic	GSTT4	.	nonsynonymous SNV	GSTT4:NM_001358664:exon5:c.T679C:p.S227P	22q11.23	.	.	.	.	.	.	.	.	.	.	.	.	.	.	.	.	.	.	.	.	.	.	.	.	.	.	.	.	.	.	.
2939	chr6	31356367	31356367	T	G	HLA-B	Missense_Mutation	NM_005514	exon3	c.A419C	p.Y140S	SNP	exonic	HLA-B	.	nonsynonymous SNV	HLA-B:NM_005514:exon3:c.A419C:p.Y140S	6p21.33	0.613	T	0.003	B	0.066	B	0.481	U	1	P	-0.21	N	9.32	T	-2.35	N	0.716	-3.373	0.001	0.3	0.008	N	-0.975	T	0	T	0.767	0	-6.36	-1.433	-6.471
2939	chr6	31356226	31356226	T	G	HLA-B	Missense_Mutation	NM_005514	exon3	c.A560C	p.E187A	SNP	exonic	HLA-B	.	nonsynonymous SNV	HLA-B:NM_005514:exon3:c.A560C:p.E187A	6p21.33	0.357	T	0.008	B	0.076	B	0	U	1	N	2.48	M	5.7	T	-0.86	N	0.574	-2.189	0.001	0.256	0.005	N	-0.917	T	0.001	T	0.767	0	-6.36	-1.623	-7.373
H766	chr6	31356226	31356226	T	G	HLA-B	Missense_Mutation	NM_005514	exon3	c.A560C	p.E187A	SNP	exonic	HLA-B	.	nonsynonymous SNV	HLA-B:NM_005514:exon3:c.A560C:p.E187A	6p21.33	0.357	T	0.008	B	0.076	B	0	U	1	N	2.48	M	5.7	T	-0.86	N	0.574	-2.189	0.001	0.256	0.005	N	-0.917	T	0.001	T	0.767	0	-6.36	-1.623	-7.373
4151	chr6	31356323	31356323	G	T	HLA-B	Missense_Mutation	NM_005514	exon3	c.C463A	p.R155S	SNP	exonic	HLA-B	.	nonsynonymous SNV	HLA-B:NM_005514:exon3:c.C463A:p.R155S	6p21.33	1	T	0	B	0.006	B	0.264	N	1	P	.	.	5.74	T	-4.27	D	0.683	0.719	8.954	0.761	0.018	N	-0.932	T	0.001	T	0.767	0	-0.322	-1.844	-2.901
H766	chr6	32580851	32580851	G	A	HLA-DRB1	Missense_Mutation	NM_002124	exon4	c.C658T	p.R220W	SNP	exonic	HLA-DRB1	.	nonsynonymous SNV	HLA-DRB1:NM_002124:exon4:c.C658T:p.R220W	6p21.32	0.032	D	0.998	D	0.547	P	0.62	N	0.993	N	1.78	L	6.06	T	-2.36	N	0.573	4.368	24.1	0.999	0.28	N	-0.836	T	0.002	T	0.672	0	3.98	0.008	-0.093
H766	chr6	32589646	32589646	G	C	HLA-DRB1	Missense_Mutation	NM_002124	exon1	c.C97G	p.R33G	SNP	exonic	HLA-DRB1	.	nonsynonymous SNV	HLA-DRB1:NM_002124:exon1:c.C97G:p.R33G	6p21.32	0.037	D	0.267	B	0.031	B	0.046	N	1	N	2.215	M	8.43	T	-2.43	N	0.519	1.941	15.84	0.945	0.025	N	-0.993	T	0	T	0.609	0	-1.17	-0.02	-0.931
4151	chr6	32584318	32584318	C	T	HLA-DRB1	Missense_Mutation	NM_002124	exon2	c.G161A	p.R54Q	SNP	exonic	HLA-DRB1	.	nonsynonymous SNV	HLA-DRB1:NM_002124:exon2:c.G161A:p.R54Q	6p21.32	0.023	D	0.016	B	0.016	B	0.251	N	1	N	2.615	M	7.77	T	-3.11	D	0.561	2.329	18.35	0.994	0.064	N	-0.925	T	0	T	0.628	0	1.67	0.871	-0.165
2939	chr6	32581763	32581763	C	T	HLA-DRB1	Missense_Mutation	NM_002124	exon3	c.G446A	p.S149N	SNP	exonic	HLA-DRB1	.	nonsynonymous SNV	HLA-DRB1:NM_002124:exon3:c.G446A:p.S149N	6p21.32	1	T	0	B	0.003	B	0.004	N	0.996	N	0.535	N	4.09	T	-0.09	N	0.206	1.477	13.19	0.316	0.038	N	-0.926	T	0.001	T	0.706	0	0.026	-1.348	-3.028
H766	chr6	32581763	32581763	C	T	HLA-DRB1	Missense_Mutation	NM_002124	exon3	c.G446A	p.S149N	SNP	exonic	HLA-DRB1	.	nonsynonymous SNV	HLA-DRB1:NM_002124:exon3:c.G446A:p.S149N	6p21.32	1	T	0	B	0.003	B	0.004	N	0.996	N	0.535	N	4.09	T	-0.09	N	0.206	1.477	13.19	0.316	0.038	N	-0.926	T	0.001	T	0.706	0	0.026	-1.348	-3.028
4151	chr6	32581584	32581584	C	T	HLA-DRB1	Missense_Mutation	NM_002124	exon3	c.G625A	p.V209M	SNP	exonic	HLA-DRB1	.	nonsynonymous SNV	HLA-DRB1:NM_002124:exon3:c.G625A:p.V209M	6p21.32	0.089	T	0.374	B	0.101	B	0.6	N	1	P	0.32	N	3.06	T	-0.09	N	0.637	1.779	14.86	0.853	0.037	N	-0.927	T	0.004	T	0.722	0	-1.82	-0.933	-0.804
H766	chr6	32581584	32581584	C	T	HLA-DRB1	Missense_Mutation	NM_002124	exon3	c.G625A	p.V209M	SNP	exonic	HLA-DRB1	.	nonsynonymous SNV	HLA-DRB1:NM_002124:exon3:c.G625A:p.V209M	6p21.32	0.089	T	0.374	B	0.101	B	0.6	N	1	P	0.32	N	3.06	T	-0.09	N	0.637	1.779	14.86	0.853	0.037	N	-0.927	T	0.004	T	0.722	0	-1.82	-0.933	-0.804
4151	chr6	32519576	32519576	T	C	HLA-DRB5	Missense_Mutation	NM_002125	exon3	c.A446G	p.N149S	SNP	exonic	HLA-DRB5	.	nonsynonymous SNV	HLA-DRB5:NM_002125:exon3:c.A446G:p.N149S	6p21.32	0.647	T	0.003	B	0.009	B	0.06	N	1	P	-0.935	N	4.23	T	0.06	N	0.027	-2.215	0.001	0.258	0.011	N	-0.96	T	0.001	T	0.632	0	-9.39	-1.352	-2.299
4151	chr6	32518567	32518567	T	C	HLA-DRB5	Missense_Mutation	NM_002125	exon4	c.A752G	p.K251R	SNP	exonic	HLA-DRB5	.	nonsynonymous SNV	HLA-DRB5:NM_002125:exon4:c.A752G:p.K251R	6p21.32	1	T	0	B	0.001	B	0.002	N	1	P	-1.665	N	6.04	T	1.36	N	0.527	-0.645	0.097	0.224	0.001	N	-1.066	T	0	T	0.487	0	1.52	-0.032	-0.424
2939	chr6	32519393	32519393	G	A	HLA-DRB5	Missense_Mutation	NM_002125	exon3	c.C629T	p.T210M	SNP	exonic	HLA-DRB5	.	nonsynonymous SNV	HLA-DRB5:NM_002125:exon3:c.C629T:p.T210M	6p21.32	0.142	T	0.045	B	0.009	B	0.488	N	1	P	2.435	M	4.04	T	-2.4	N	0.207	-0.882	0.028	0.768	0.009	N	-0.933	T	0.004	T	0.672	0	-8.71	-0.596	-1.462
4151	chr6	32518661	32518661	G	A	HLA-DRB5	Nonsense_Mutation	NM_002125	exon4	c.C658T	p.Q220X	SNP	exonic	HLA-DRB5	.	stopgain	HLA-DRB5:NM_002125:exon4:c.C658T:p.Q220X	6p21.32	.	.	.	.	.	.	0.62	N	1	A	.	.	.	.	.	.	.	8.472	35	0.978	0.07	N	.	.	.	.	0.635	0	2.42	0.917	-0.371
4151	chr6	32517750	32517750	G	A	HLA-DRB5	Missense_Mutation	NM_002125	exon6	c.C790T	p.L264F	SNP	exonic	HLA-DRB5	.	nonsynonymous SNV	HLA-DRB5:NM_002125:exon6:c.C790T:p.L264F	6p21.32	0.327	T	0.001	B	0.004	B	0.827	N	0.987	N	1.92	M	6.02	T	-0.41	N	0.58	-0.135	1.486	0.69	0.143	N	-0.954	T	0.001	T	0.706	0	1.21	0.576	-1.143
2939	chr6	32519438	32519438	C	T	HLA-DRB5	Missense_Mutation	NM_002125	exon3	c.G584A	p.R195Q	SNP	exonic	HLA-DRB5	.	nonsynonymous SNV	HLA-DRB5:NM_002125:exon3:c.G584A:p.R195Q	6p21.32	0.956	T	0.009	B	0.006	B	0.073	N	1	N	-0.58	N	4.19	T	0.93	N	0.432	0.699	8.819	0.595	0.001	N	-0.959	T	0.001	T	0.672	0	0.622	-0.76	-1.337
H766	chr6	32530166	32530166	A	G	HLA-DRB5	Missense_Mutation	NM_002125	exon1	c.T59C	p.M20T	SNP	exonic	HLA-DRB5	.	nonsynonymous SNV	HLA-DRB5:NM_002125:exon1:c.T59C:p.M20T	6p21.32	0.015	D	0	B	0.001	B	0.125	N	1	P	1.4	L	8.43	T	-2.29	N	0.2	-0.107	1.68	0.829	0.035	N	-0.936	T	0	T	0.487	0	2.12	1.062	0.055
810	chr1	201209776	201209776	A	G	IGFN1	Missense_Mutation	NM_001164586	exon12	c.A4883G	p.E1628G	SNP	exonic	IGFN1	.	nonsynonymous SNV	IGFN1:NM_001164586:exon12:c.A4883G:p.E1628G	1q32.1	1	T	.	.	.	.	.	.	1	N	0	N	-1.95	D	0.84	N	0.042	-0.785	0.046	0.412	0.002	N	-0.842	T	0.291	T	0.516	0	-0.579	-0.862	-1.788
H766	chr1	201211025	201211025	A	G	IGFN1	Missense_Mutation	NM_001164586	exon12	c.A6132G	p.I2044M	SNP	exonic	IGFN1	.	nonsynonymous SNV	IGFN1:NM_001164586:exon12:c.A6132G:p.I2044M	1q32.1	0.748	T	.	.	.	.	.	.	1	N	0	N	0.98	T	0.11	N	0.015	-1.237	0.006	0.56	0.001	N	-0.998	T	0.046	T	0.487	0	-4.26	-1.465	-3.655
810	chr1	201211212	201211212	A	G	IGFN1	Missense_Mutation	NM_001164586	exon12	c.A6319G	p.R2107G	SNP	exonic	IGFN1	.	nonsynonymous SNV	IGFN1:NM_001164586:exon12:c.A6319G:p.R2107G	1q32.1	0.023	D	.	.	.	.	.	.	1	P	0	N	-1.5	D	1.18	N	0.028	1.819	15.1	0.789	0.003	N	-1.016	T	0.009	T	0.487	0	1.92	1.062	-0.757
810	chr1	201210972	201210972	C	G	IGFN1	Missense_Mutation	NM_001164586	exon12	c.C6079G	p.R2027G	SNP	exonic	IGFN1	.	nonsynonymous SNV	IGFN1:NM_001164586:exon12:c.C6079G:p.R2027G	1q32.1	0.469	T	.	.	.	.	.	.	1	N	0	N	-0.99	T	0.13	N	0.016	0.391	6.534	0.741	0.002	N	-0.981	T	0.156	T	0.487	0	0.202	-2.347	-3.364
810	chr1	201210972	201210972	C	T	IGFN1	Missense_Mutation	NM_001164586	exon12	c.C6079T	p.R2027W	SNP	exonic	IGFN1	.	nonsynonymous SNV	IGFN1:NM_001164586:exon12:c.C6079T:p.R2027W	1q32.1	0.017	D	.	.	.	.	.	.	1	N	0	N	-2.34	D	0.1	N	0.072	3.368	22.9	0.961	0.002	N	-0.788	T	0.319	T	0.487	0	0.202	-2.347	-3.364
2939	chr1	201209748	201209748	G	A	IGFN1	Missense_Mutation	NM_001164586	exon12	c.G4855A	p.G1619S	SNP	exonic	IGFN1	.	nonsynonymous SNV	IGFN1:NM_001164586:exon12:c.G4855A:p.G1619S	1q32.1	0.116	T	.	.	.	.	.	.	1	N	0	N	-4.72	D	-0.76	N	0.027	1.21	11.8	0.965	0.03	N	0.049	D	0.709	D	0.487	0	1.02	-2.616	-0.071
810	chr1	201209716	201209716	T	C	IGFN1	Missense_Mutation	NM_001164586	exon12	c.T4823C	p.V1608A	SNP	exonic	IGFN1	.	nonsynonymous SNV	IGFN1:NM_001164586:exon12:c.T4823C:p.V1608A	1q32.1	1	T	.	.	.	.	.	.	1	N	0	N	-2.27	D	-0.23	N	0.022	-1.992	0.001	0.643	0.001	N	-0.849	T	0.281	T	0.516	0	-1.12	-1.964	-2.796
4151	chr17	21416455	21416455	C	G	KCNJ12	Missense_Mutation	NM_021012	exon3	c.C1113G	p.S371R	SNP	exonic	KCNJ12	.	nonsynonymous SNV	KCNJ12:NM_021012:exon3:c.C1113G:p.S371R	17p11.2	0.129	T	0.872	P	0.734	P	0.002	N	0.964	D	1.87	L	-3.27	D	-1.15	N	0.522	1.006	10.7	0.994	0.618	D	0.274	D	0.762	D	0.701	0	-1.86	-1.387	-0.34
4316	chr17	21416548	21416548	C	A	KCNJ12	Missense_Mutation	NM_021012	exon3	c.C1206A	p.D402E	SNP	exonic	KCNJ12	.	nonsynonymous SNV	KCNJ12:NM_021012:exon3:c.C1206A:p.D402E	17p11.2	0.757	T	0.004	B	0.009	B	0.293	U	1	N	1.1	L	-2.21	D	0.34	N	0.107	-1.732	0.002	0.835	0.04	N	-0.637	T	0.385	T	0.581	0	-8.11	-0.226	-2.479
2939	chr17	21415896	21415896	C	T	KCNJ12	Missense_Mutation	NM_021012	exon3	c.C554T	p.A185V	SNP	exonic	KCNJ12	.	nonsynonymous SNV	KCNJ12:NM_021012:exon3:c.C554T:p.A185V	17p11.2	0.026	D	0.984	D	0.435	B	0	D	1	D	2.34	M	-3.76	D	-3.06	D	0.905	3.218	22.7	0.999	0.971	D	0.89	D	0.851	D	0.701	0	5.32	0.871	0.847
2939	chr17	21416279	21416279	C	T	KCNJ12	Missense_Mutation	NM_021012	exon3	c.C937T	p.R313C	SNP	exonic	KCNJ12	.	nonsynonymous SNV	KCNJ12:NM_021012:exon3:c.C937T:p.R313C	17p11.2	0	D	1	D	1	D	0	D	1	D	4.08	H	-3.57	D	-7.56	D	0.982	6.716	32	0.999	0.927	D	1.07	D	0.939	D	0.581	0	3.31	-0.058	0.85
2939	chr17	21416474	21416474	G	A	KCNJ12	Missense_Mutation	NM_021012	exon3	c.G1132A	p.E378K	SNP	exonic	KCNJ12	.	nonsynonymous SNV	KCNJ12:NM_021012:exon3:c.G1132A:p.E378K	17p11.2	0.043	D	0.986	D	0.876	P	0	D	1	D	2.74	M	-3.47	D	-2.02	N	0.608	6.715	32	0.999	0.987	D	0.946	D	0.908	D	0.701	0	5.64	0.917	1.037
2939	chr17	21416556	21416556	G	T	KCNJ12	Missense_Mutation	NM_021012	exon3	c.G1214T	p.S405I	SNP	exonic	KCNJ12	.	nonsynonymous SNV	KCNJ12:NM_021012:exon3:c.G1214T:p.S405I	17p11.2	0.086	T	0.085	B	0.027	B	0.358	N	0	P	1.61	L	-2.37	D	0.22	N	0.617	2.705	20.8	0.986	0.985	D	-0.369	T	0.671	D	0.581	0	5.83	0.917	1.047
H766	chr17	21415470	21415470	G	A	KCNJ12	Missense_Mutation	NM_021012	exon3	c.G128A	p.R43H	SNP	exonic	KCNJ12	.	nonsynonymous SNV	KCNJ12:NM_021012:exon3:c.G128A:p.R43H	17p11.2	0.049	D	0.182	B	0.028	B	0	D	1	D	1.555	L	1.29	T	-3.37	D	0.83	3.062	22.4	0.998	0.983	D	-0.85	T	0	T	0.646	0	4.37	0.917	0.896
2939	chr17	21415555	21415555	G	A	KCNJ12	Missense_Mutation	NM_021012	exon3	c.G213A	p.M71I	SNP	exonic	KCNJ12	.	nonsynonymous SNV	KCNJ12:NM_021012:exon3:c.G213A:p.M71I	17p11.2	1	T	0	B	0	B	0	D	0.999	D	-2.215	N	-2.93	D	1.49	N	0.274	0.458	7.099	0.843	0.876	D	-0.909	T	0	T	0.646	0	5.33	0.917	0.896
H766	chr17	21415555	21415555	G	A	KCNJ12	Missense_Mutation	NM_021012	exon3	c.G213A	p.M71I	SNP	exonic	KCNJ12	.	nonsynonymous SNV	KCNJ12:NM_021012:exon3:c.G213A:p.M71I	17p11.2	1	T	0	B	0	B	0	D	0.999	D	-2.215	N	-2.93	D	1.49	N	0.274	0.458	7.099	0.843	0.876	D	-0.909	T	0	T	0.646	0	5.33	0.917	0.896
2939	chr17	21415757	21415757	G	A	KCNJ12	Missense_Mutation	NM_021012	exon3	c.G415A	p.E139K	SNP	exonic	KCNJ12	.	nonsynonymous SNV	KCNJ12:NM_021012:exon3:c.G415A:p.E139K	17p11.2	0.005	D	1	D	1	D	0	D	1	D	3.72	H	-4.08	D	-3.91	D	0.988	6.556	31	0.999	0.992	D	1.098	D	0.959	D	0.646	0	5.23	0.917	0.896
2939	chr17	21415775	21415775	G	A	KCNJ12	Missense_Mutation	NM_021012	exon3	c.G433A	p.G145S	SNP	exonic	KCNJ12	.	nonsynonymous SNV	KCNJ12:NM_021012:exon3:c.G433A:p.G145S	17p11.2	0.005	D	1	D	1	D	0	D	1	D	4.135	H	-7.9	D	-5.87	D	0.982	6.226	28.8	0.999	0.985	D	0.899	D	0.997	D	0.646	0	5.23	0.917	0.896
2939	chr17	21415859	21415859	G	A	KCNJ12	Missense_Mutation	NM_021012	exon3	c.G517A	p.D173N	SNP	exonic	KCNJ12	.	nonsynonymous SNV	KCNJ12:NM_021012:exon3:c.G517A:p.D173N	17p11.2	0.399	T	1	D	1	D	0	D	1	D	1.78	L	-3.27	D	-1.97	N	0.402	4.429	24.2	0.998	0.985	D	0.661	D	0.855	D	0.701	0	5.32	0.917	0.948
2939	chr19	54778656	54778656	A	G	KIR2DL1	Missense_Mutation	NM_001368251	exon5	c.A709G	p.K237E	SNP	exonic	KIR2DL1;KIR2DL2;LOC112267881	.	nonsynonymous SNV	LOC112267881:NM_001368251:exon5:c.A709G:p.K237E,KIR2DL1:NM_014218:exon5:c.A709G:p.K237E,KIR2DL2:NM_014219:exon5:c.A709G:p.K237E	19q13.42	0.156	T	0.001	B	0.01	B	.	.	1	N	.	.	7.19	T	-1.49	N	0.19	-0.594	0.129	0.692	0.002	N	-0.965	T	0.001	T	0.487	0	-1.14	0.167	-0.347
4151	chr19	54778656	54778656	A	G	KIR2DL1	Missense_Mutation	NM_001368251	exon5	c.A709G	p.K237E	SNP	exonic	KIR2DL1;KIR2DL2;LOC112267881	.	nonsynonymous SNV	LOC112267881:NM_001368251:exon5:c.A709G:p.K237E,KIR2DL1:NM_014218:exon5:c.A709G:p.K237E,KIR2DL2:NM_014219:exon5:c.A709G:p.K237E	19q13.42	0.156	T	0.001	B	0.01	B	.	.	1	N	.	.	7.19	T	-1.49	N	0.19	-0.594	0.129	0.692	0.002	N	-0.965	T	0.001	T	0.487	0	-1.14	0.167	-0.347
H766	chr19	54763935	54763935	A	G	KIR2DL1	Missense_Mutation	NM_014218	exon5	c.A709G	p.K237E	SNP	exonic	KIR2DL1;LOC112267881	.	nonsynonymous SNV	KIR2DL1:NM_014218:exon5:c.A709G:p.K237E	19q13.42	0.133	T	.	.	.	.	.	.	1	P	.	.	7.21	T	-1.55	N	0.274	0.014	2.717	0.841	0.006	N	-0.899	T	0	T	0.487	0	0.704	0.167	0.276
2939	chr19	54742019	54742019	C	G	KIR2DL1	Missense_Mutation	NM_001291695	exon3	c.C110G	p.P37R	SNP	exonic	KIR2DL1;KIR2DL2;KIR2DL3;KIR2DS2;KIR2DS3;LOC102725023	.	nonsynonymous SNV	KIR2DS2:NM_001291695:exon3:c.C110G:p.P37R,KIR2DS2:NM_001291701:exon3:c.C110G:p.P37R,LOC102725023:NM_001360171:exon3:c.C110G:p.P37R,KIR2DS2:NM_012312:exon3:c.C110G:p.P37R,KIR2DS3:NM_012313:exon3:c.C110G:p.P37R,KIR2DL1:NM_014218:exon3:c.C110G:p.P37R,KIR2DL2:NM_014219:exon3:c.C110G:p.P37R,KIR2DL3:NM_015868:exon3:c.C110G:p.P37R	19q13.42	0.176	T	0.349	B	0.096	B	.	.	1	N	2.865	M	5.71	T	-5.38	D	0.255	-0.08	1.883	0.587	0.018	N	-1.032	T	0.017	T	0.487	0	0.507	0.143	0.302
2939	chr19	54742075	54742075	C	G	KIR2DL1	Missense_Mutation	NM_001291695	exon3	c.C166G	p.Q56E	SNP	exonic	KIR2DL1;KIR2DL2;KIR2DL3;KIR2DS2;KIR2DS3;LOC102725023	.	nonsynonymous SNV	KIR2DS2:NM_001291695:exon3:c.C166G:p.Q56E,KIR2DS2:NM_001291701:exon3:c.C166G:p.Q56E,LOC102725023:NM_001360171:exon3:c.C166G:p.Q56E,KIR2DS2:NM_012312:exon3:c.C166G:p.Q56E,KIR2DS3:NM_012313:exon3:c.C166G:p.Q56E,KIR2DL1:NM_014218:exon3:c.C166G:p.Q56E,KIR2DL2:NM_014219:exon3:c.C166G:p.Q56E,KIR2DL3:NM_015868:exon3:c.C166G:p.Q56E	19q13.42	1	T	0	B	0	B	.	.	1	N	-1.95	N	4.17	T	1.45	N	0.072	-2.159	0.001	0.319	0	N	-0.953	T	0.01	T	0.487	0	1.6	-2.103	-0.719
2939	chr19	54773534	54773534	C	A	KIR2DL1	Missense_Mutation	NM_001368251	exon3	c.C272A	p.T91K	SNP	exonic	KIR2DL1;KIR2DS1;KIR2DS5;LOC112267881	.	nonsynonymous SNV	LOC112267881:NM_001368251:exon3:c.C272A:p.T91K,KIR2DL1:NM_014218:exon3:c.C272A:p.T91K,KIR2DS1:NM_014512:exon3:c.C272A:p.T91K,KIR2DS5:NM_014513:exon3:c.C272A:p.T91K	19q13.42	0.088	T	0.978	D	0.841	P	.	.	1	N	1.15	L	1.73	T	-3.36	D	0.428	1.771	14.81	0.794	0.005	N	-1.051	T	0.072	T	0.5	0	0.116	-1.705	-3.275
2939	chr19	54744086	54744086	C	T	KIR2DL1	Missense_Mutation	NM_001291696	exon3	c.C362T	p.T121I	SNP	exonic	KIR2DL1;KIR2DL2;KIR2DL3;KIR2DS2;KIR2DS3;LOC102725023	.	nonsynonymous SNV	KIR2DS2:NM_001291696:exon3:c.C362T:p.T121I,KIR2DS2:NM_001291695:exon4:c.C662T:p.T221I,KIR2DS2:NM_001291701:exon4:c.C662T:p.T221I,LOC102725023:NM_001360171:exon4:c.C662T:p.T221I,KIR2DS2:NM_012312:exon4:c.C662T:p.T221I,KIR2DS3:NM_012313:exon4:c.C662T:p.T221I,KIR2DL1:NM_014218:exon4:c.C662T:p.T221I,KIR2DL2:NM_014219:exon4:c.C662T:p.T221I,KIR2DL3:NM_015868:exon4:c.C662T:p.T221I	19q13.42	0.018	D	0.901	P	0.509	P	.	.	1	N	3.07	M	5.49	T	-3.61	D	0.117	-0.095	1.766	0.988	0.005	N	-1.049	T	0.008	T	0.487	0	-2.01	0.567	0.508
4316	chr19	54773372	54773372	G	C	KIR2DL1	Missense_Mutation	NM_001368251	exon3	c.G110C	p.R37P	SNP	exonic	KIR2DL1;KIR2DS1;KIR2DS5;LOC112267881	.	nonsynonymous SNV	LOC112267881:NM_001368251:exon3:c.G110C:p.R37P,KIR2DL1:NM_014218:exon3:c.G110C:p.R37P,KIR2DS1:NM_014512:exon3:c.G110C:p.R37P,KIR2DS5:NM_014513:exon3:c.G110C:p.R37P	19q13.42	1	T	0	B	0	B	.	.	1	P	-2.85	N	5.88	T	5.44	N	0.077	-0.923	0.023	0.499	0	N	-0.964	T	0.001	T	0.487	0	1.24	-1.532	-0.564
4151	chr19	54773593	54773593	G	T	KIR2DL1	Missense_Mutation	NM_001368251	exon3	c.G331T	p.V111L	SNP	exonic	KIR2DL1;KIR2DS1;KIR2DS5;LOC112267881	.	nonsynonymous SNV	LOC112267881:NM_001368251:exon3:c.G331T:p.V111L,KIR2DL1:NM_014218:exon3:c.G331T:p.V111L,KIR2DS1:NM_014512:exon3:c.G331T:p.V111L,KIR2DS5:NM_014513:exon3:c.G331T:p.V111L	19q13.42	1	T	0	B	0	B	.	.	1	N	.	.	5.84	T	1.74	N	0.412	-0.979	0.017	0.342	0	N	-0.934	T	0.001	T	0.5	0	0.133	-1.542	-1.226
H766	chr19	54775198	54775198	T	C	KIR2DL1	Missense_Mutation	NM_001368251	exon4	c.T404C	p.L135P	SNP	exonic	KIR2DL1;KIR2DS1;KIR2DS5;LOC112267881	.	nonsynonymous SNV	LOC112267881:NM_001368251:exon4:c.T404C:p.L135P,KIR2DL1:NM_014218:exon4:c.T404C:p.L135P,KIR2DS1:NM_014512:exon4:c.T404C:p.L135P,KIR2DS5:NM_014513:exon4:c.T404C:p.L135P	19q13.42	1	T	0	B	0	B	.	.	1	P	.	.	6.45	T	6.38	N	0.05	-1.798	0.002	0.673	0	N	-1.027	T	0	T	0.487	0	-0.612	-1.452	-0.516
4316	chr19	54752248	54752248	A	G	KIR2DL3	Missense_Mutation	NM_015868	exon7	c.A853G	p.N285D	SNP	exonic	KIR2DL3	.	nonsynonymous SNV	KIR2DL3:NM_015868:exon7:c.A853G:p.N285D	19q13.42	0.681	T	0	B	0	B	.	.	1	N	-0.57	N	7.23	T	1.41	N	0.048	-1.741	0.002	0.707	0	N	-0.979	T	0	T	0.487	0	0.909	-1.042	-0.349
2939	chr19	54752378	54752378	A	T	KIR2DL3	Missense_Mutation	NM_015868	exon8	c.A885T	p.E295D	SNP	exonic	KIR2DL3	.	nonsynonymous SNV	KIR2DL3:NM_015868:exon8:c.A885T:p.E295D	19q13.42	0.017	D	0.927	P	0.953	D	.	.	1	N	1.66	L	7.17	T	-1.3	N	0.251	-1.045	0.013	0.84	0.004	N	-0.907	T	0.003	T	0.487	0	-1.94	0.804	0.691
4151	chr19	54752378	54752378	A	T	KIR2DL3	Missense_Mutation	NM_015868	exon8	c.A885T	p.E295D	SNP	exonic	KIR2DL3	.	nonsynonymous SNV	KIR2DL3:NM_015868:exon8:c.A885T:p.E295D	19q13.42	0.017	D	0.927	P	0.953	D	.	.	1	N	1.66	L	7.17	T	-1.3	N	0.251	-1.045	0.013	0.84	0.004	N	-0.907	T	0.003	T	0.487	0	-1.94	0.804	0.691
H766	chr19	54752378	54752378	A	T	KIR2DL3	Missense_Mutation	NM_015868	exon8	c.A885T	p.E295D	SNP	exonic	KIR2DL3	.	nonsynonymous SNV	KIR2DL3:NM_015868:exon8:c.A885T:p.E295D	19q13.42	0.017	D	0.927	P	0.953	D	.	.	1	N	1.66	L	7.17	T	-1.3	N	0.251	-1.045	0.013	0.84	0.004	N	-0.907	T	0.003	T	0.487	0	-1.94	0.804	0.691
2939	chr19	54752412	54752412	A	G	KIR2DL3	Missense_Mutation	NM_015868	exon8	c.A919G	p.N307D	SNP	exonic	KIR2DL3	.	nonsynonymous SNV	KIR2DL3:NM_015868:exon8:c.A919G:p.N307D	19q13.42	1	T	0	B	0.001	B	.	.	1	N	-1.105	N	7.23	T	2.06	N	0.012	-1.994	0.001	0.627	0	N	-0.988	T	0	T	0.487	0	-0.052	-0.196	-0.182
4151	chr19	54752412	54752412	A	G	KIR2DL3	Missense_Mutation	NM_015868	exon8	c.A919G	p.N307D	SNP	exonic	KIR2DL3	.	nonsynonymous SNV	KIR2DL3:NM_015868:exon8:c.A919G:p.N307D	19q13.42	1	T	0	B	0.001	B	.	.	1	N	-1.105	N	7.23	T	2.06	N	0.012	-1.994	0.001	0.627	0	N	-0.988	T	0	T	0.487	0	-0.052	-0.196	-0.182
2939	chr19	54747340	54747340	C	T	KIR2DL3	Missense_Mutation	NM_015868	exon5	c.C670T	p.P224S	SNP	exonic	KIR2DL3	.	nonsynonymous SNV	KIR2DL3:NM_015868:exon5:c.C670T:p.P224S	19q13.42	0.07	T	0.008	B	0.003	B	.	.	1	N	0.66	N	7	T	-2.13	N	0.068	-1.572	0.002	0.699	0	N	-0.917	T	0.001	T	0.487	0	-0.419	0.143	-2.357
4151	chr19	54747340	54747340	C	T	KIR2DL3	Missense_Mutation	NM_015868	exon5	c.C670T	p.P224S	SNP	exonic	KIR2DL3	.	nonsynonymous SNV	KIR2DL3:NM_015868:exon5:c.C670T:p.P224S	19q13.42	0.07	T	0.008	B	0.003	B	.	.	1	N	0.66	N	7	T	-2.13	N	0.068	-1.572	0.002	0.699	0	N	-0.917	T	0.001	T	0.487	0	-0.419	0.143	-2.357
H766	chr19	54752403	54752403	G	A	KIR2DL3	Missense_Mutation	NM_015868	exon8	c.G910A	p.A304T	SNP	exonic	KIR2DL3	.	nonsynonymous SNV	KIR2DL3:NM_015868:exon8:c.G910A:p.A304T	19q13.42	0.149	T	0.988	D	0.981	D	.	.	1	N	2.135	M	6.97	T	-1.49	N	0.234	-0.963	0.019	0.72	0.002	N	-0.941	T	0.003	T	0.487	0	-2.12	0.697	0.611
4151	chr19	54847789	54847790	AC	-	KIR2DS1	Frame_Shift_Del	NM_001291700	exon5	c.265_266del	p.T89fs	DEL	exonic	KIR2DS1;KIR2DS2;KIR2DS3;KIR2DS4;KIR2DS5;LOC102725023;KIR3DS1;LOC112268355	NM_001282170:exon8:r.spl;NM_001282170:exon9:r.spl;NM_001282171:exon7:r.spl;NM_001282171:exon8:r.spl;NM_001083539:exon9:r.spl;NM_001083539:exon10:r.spl;NM_001368254:exon9:r.spl;NM_001368254:exon10:r.spl	frameshift deletion	KIR2DS2:NM_001291700:exon5:c.265_266del:p.T89fs,KIR2DS2:NM_001291696:exon6:c.559_560del:p.T187Sfs*3,KIR2DS2:NM_001291701:exon6:c.808_809del:p.T270Sfs*3,KIR2DS2:NM_001291695:exon7:c.859_860del:p.T287Sfs*12,LOC102725023:NM_001360171:exon7:c.859_860del:p.T287Sfs*7,KIR2DS2:NM_012312:exon7:c.859_860del:p.T287Sfs*3,KIR2DS3:NM_012313:exon7:c.859_860del:p.T287Sfs*7,KIR2DS1:NM_014512:exon7:c.859_860del:p.…	19q13.42	.	.	.	.	.	.	.	.	.	.	.	.	.	.	.	.	.	.	.	.	.	.	.	.	.	.	.	.	.	.	.
4151	chr19	54847231	54847231	A	C	KIR2DS1	Missense_Mutation	NM_001291700	exon4	c.A169C	p.I57L	SNP	exonic	KIR2DS1;KIR2DS2;KIR2DS3;KIR2DS4;KIR2DS5;KIR3DS1;LOC102725023;LOC112268355	.	nonsynonymous SNV	KIR2DS2:NM_001291700:exon4:c.A169C:p.I57L,KIR3DS1:NM_001282171:exon5:c.A727C:p.I243L,KIR2DS2:NM_001291696:exon5:c.A463C:p.I155L,KIR2DS2:NM_001291701:exon5:c.A712C:p.I238L,KIR3DS1:NM_001282170:exon6:c.A763C:p.I255L,KIR2DS2:NM_001291695:exon6:c.A763C:p.I255L,LOC102725023:NM_001360171:exon6:c.A763C:p.I255L,KIR2DS2:NM_012312:exon6:c.A763C:p.I255L,KIR2DS3:NM_012313:exon6:c.A763C:p.I255L,KIR2DS1:NM_014…	19q13.42	.	.	.	.	.	.	.	.	.	.	.	.	.	.	.	.	.	.	.	.	.	.	.	.	.	.	.	.	.	.	.
H766	chr19	54847231	54847231	A	C	KIR2DS1	Missense_Mutation	NM_001291700	exon4	c.A169C	p.I57L	SNP	exonic	KIR2DS1;KIR2DS2;KIR2DS3;KIR2DS4;KIR2DS5;KIR3DS1;LOC102725023;LOC112268355	.	nonsynonymous SNV	KIR2DS2:NM_001291700:exon4:c.A169C:p.I57L,KIR3DS1:NM_001282171:exon5:c.A727C:p.I243L,KIR2DS2:NM_001291696:exon5:c.A463C:p.I155L,KIR2DS2:NM_001291701:exon5:c.A712C:p.I238L,KIR3DS1:NM_001282170:exon6:c.A763C:p.I255L,KIR2DS2:NM_001291695:exon6:c.A763C:p.I255L,LOC102725023:NM_001360171:exon6:c.A763C:p.I255L,KIR2DS2:NM_012312:exon6:c.A763C:p.I255L,KIR2DS3:NM_012313:exon6:c.A763C:p.I255L,KIR2DS1:NM_014…	19q13.42	.	.	.	.	.	.	.	.	.	.	.	.	.	.	.	.	.	.	.	.	.	.	.	.	.	.	.	.	.	.	.
2939	chr19	54847200	54847200	A	G	KIR2DS1	Missense_Mutation	NM_001281972	exon5	c.A659G	p.Y220C	SNP	exonic	KIR2DS1;KIR2DS2;KIR2DS3;KIR2DS4;KIR2DS5;KIR3DS1;LOC102725023;LOC112268355	.	nonsynonymous SNV	KIR2DS4:NM_001281972:exon5:c.A659G:p.Y220C,KIR2DS4:NM_001281971:exon6:c.A710G:p.Y237C	19q13.42	.	.	.	.	.	.	.	.	.	.	.	.	.	.	.	.	.	.	.	.	.	.	.	.	.	.	.	.	.	.	.
H766	chr19	54847190	54847190	C	T	KIR2DS1	Missense_Mutation	NM_001291700	exon4	c.C128T	p.P43L	SNP	exonic	KIR2DS1;KIR2DS2;KIR2DS3;KIR2DS4;KIR2DS5;KIR3DS1;LOC102725023;LOC112268355	.	nonsynonymous SNV	KIR2DS2:NM_001291700:exon4:c.C128T:p.P43L,KIR2DS4:NM_001281972:exon5:c.C649T:p.P217S,KIR3DS1:NM_001282171:exon5:c.C686T:p.P229L,KIR2DS2:NM_001291696:exon5:c.C422T:p.P141L,KIR2DS2:NM_001291701:exon5:c.C671T:p.P224L,KIR2DS4:NM_001281971:exon6:c.C700T:p.P234S,KIR3DS1:NM_001282170:exon6:c.C722T:p.P241L,KIR2DS2:NM_001291695:exon6:c.C722T:p.P241L,LOC102725023:NM_001360171:exon6:c.C722T:p.P241L,KIR2DS2:…	19q13.42	.	.	.	.	.	.	.	.	.	.	.	.	.	.	.	.	.	.	.	.	.	.	.	.	.	.	.	.	.	.	.
2939	chr19	54847203	54847203	T	C	KIR2DS1	Missense_Mutation	NM_001281972	exon5	c.T662C	p.M221T	SNP	exonic	KIR2DS1;KIR2DS2;KIR2DS3;KIR2DS4;KIR2DS5;KIR3DS1;LOC102725023;LOC112268355	.	nonsynonymous SNV	KIR2DS4:NM_001281972:exon5:c.T662C:p.M221T,KIR2DS4:NM_001281971:exon6:c.T713C:p.M238T	19q13.42	.	.	.	.	.	.	.	.	.	.	.	.	.	.	.	.	.	.	.	.	.	.	.	.	.	.	.	.	.	.	.
2939	chr19	54847971	54847971	A	G	KIR2DS2	Missense_Mutation	NM_001291695	exon8	c.A877G	p.K293E	SNP	exonic	KIR2DS2	.	nonsynonymous SNV	KIR2DS2:NM_001291695:exon8:c.A877G:p.K293E	19q13.42	.	.	.	.	.	.	.	.	.	.	.	.	.	.	.	.	.	.	.	.	.	.	.	.	.	.	.	.	.	.	.
4151	chr19	54847989	54847989	G	C	KIR2DS2	Missense_Mutation	NM_001291695	exon8	c.G895C	p.E299Q	SNP	exonic	KIR2DS2	.	nonsynonymous SNV	KIR2DS2:NM_001291695:exon8:c.G895C:p.E299Q	19q13.42	.	.	.	.	.	.	.	.	.	.	.	.	.	.	.	.	.	.	.	.	.	.	.	.	.	.	.	.	.	.	.
4316	chr19	54847989	54847989	G	C	KIR2DS2	Missense_Mutation	NM_001291695	exon8	c.G895C	p.E299Q	SNP	exonic	KIR2DS2	.	nonsynonymous SNV	KIR2DS2:NM_001291695:exon8:c.G895C:p.E299Q	19q13.42	.	.	.	.	.	.	.	.	.	.	.	.	.	.	.	.	.	.	.	.	.	.	.	.	.	.	.	.	.	.	.
4316	chr19	54829381	54829381	A	G	KIR3DL1	Missense_Mutation	NM_001322168	exon7	c.A1021G	p.I341V	SNP	exonic	KIR3DL1	.	nonsynonymous SNV	KIR3DL1:NM_001322168:exon7:c.A1021G:p.I341V,KIR3DL1:NM_013289:exon7:c.A1021G:p.I341V	19q13.42	1	T	0	B	0.001	B	.	.	1	P	-1.12	N	7.36	T	0.31	N	0.107	-3.091	0.001	0.25	0	N	-1.044	T	0	T	0.487	0	-1.49	-1.748	-3.507
2939	chr19	54818334	54818334	C	G	KIR3DL1	Missense_Mutation	NM_001083539	exon3	c.C90G	p.F30L	SNP	exonic	KIR3DL1;KIR3DS1;LOC112268355	.	nonsynonymous SNV	KIR3DS1:NM_001083539:exon3:c.C90G:p.F30L,KIR3DL1:NM_001322168:exon3:c.C90G:p.F30L,LOC112268355:NM_001368254:exon3:c.C90G:p.F30L,KIR3DL1:NM_013289:exon3:c.C90G:p.F30L	19q13.42	0.02	D	0.996	D	0.988	D	0.607	U	1	N	2.045	M	2.74	T	-1.44	N	0.145	-1.158	0.008	0.57	0.007	N	-1.045	T	0.064	T	0.487	0	-1.15	0.666	-0.372
H766	chr19	54818334	54818334	C	G	KIR3DL1	Missense_Mutation	NM_001083539	exon3	c.C90G	p.F30L	SNP	exonic	KIR3DL1;KIR3DS1;LOC112268355	.	nonsynonymous SNV	KIR3DS1:NM_001083539:exon3:c.C90G:p.F30L,KIR3DL1:NM_001322168:exon3:c.C90G:p.F30L,LOC112268355:NM_001368254:exon3:c.C90G:p.F30L,KIR3DL1:NM_013289:exon3:c.C90G:p.F30L	19q13.42	0.02	D	0.996	D	0.988	D	0.607	U	1	N	2.045	M	2.74	T	-1.44	N	0.145	-1.158	0.008	0.57	0.007	N	-1.045	T	0.064	T	0.487	0	-1.15	0.666	-0.372
4151	chr19	54631632	54631632	C	T	LILRB1	Missense_Mutation	NM_001081637	exon4	c.C203T	p.P68L	SNP	exonic	LILRB1	.	nonsynonymous SNV	LILRB1:NM_001081637:exon4:c.C203T:p.P68L,LILRB1:NM_001081638:exon4:c.C203T:p.P68L,LILRB1:NM_001081639:exon4:c.C203T:p.P68L,LILRB1:NM_001278398:exon4:c.C203T:p.P68L,LILRB1:NM_001278399:exon4:c.C203T:p.P68L,LILRB1:NM_006669:exon5:c.C203T:p.P68L	19q13.42	.	.	.	.	.	.	.	.	.	.	.	.	.	.	.	.	.	.	.	.	.	.	.	.	.	.	.	.	.	.	.
H766	chr19	54631632	54631632	C	T	LILRB1	Missense_Mutation	NM_001081637	exon4	c.C203T	p.P68L	SNP	exonic	LILRB1	.	nonsynonymous SNV	LILRB1:NM_001081637:exon4:c.C203T:p.P68L,LILRB1:NM_001081638:exon4:c.C203T:p.P68L,LILRB1:NM_001081639:exon4:c.C203T:p.P68L,LILRB1:NM_001278398:exon4:c.C203T:p.P68L,LILRB1:NM_001278399:exon4:c.C203T:p.P68L,LILRB1:NM_006669:exon5:c.C203T:p.P68L	19q13.42	.	.	.	.	.	.	.	.	.	.	.	.	.	.	.	.	.	.	.	.	.	.	.	.	.	.	.	.	.	.	.
2939	chr19	54632001	54632001	C	T	LILRB1	Missense_Mutation	NM_001081637	exon5	c.C425T	p.T142I	SNP	exonic	LILRB1	.	nonsynonymous SNV	LILRB1:NM_001081637:exon5:c.C425T:p.T142I,LILRB1:NM_001081638:exon5:c.C425T:p.T142I,LILRB1:NM_001081639:exon5:c.C425T:p.T142I,LILRB1:NM_001278398:exon5:c.C425T:p.T142I,LILRB1:NM_001278399:exon5:c.C425T:p.T142I,LILRB1:NM_006669:exon6:c.C425T:p.T142I	19q13.42	.	.	.	.	.	.	.	.	.	.	.	.	.	.	.	.	.	.	.	.	.	.	.	.	.	.	.	.	.	.	.
2939	chr19	54631583	54631583	G	A	LILRB1	Missense_Mutation	NM_001081637	exon4	c.G154A	p.G52S	SNP	exonic	LILRB1	.	nonsynonymous SNV	LILRB1:NM_001081637:exon4:c.G154A:p.G52S,LILRB1:NM_001081638:exon4:c.G154A:p.G52S,LILRB1:NM_001081639:exon4:c.G154A:p.G52S,LILRB1:NM_001278398:exon4:c.G154A:p.G52S,LILRB1:NM_001278399:exon4:c.G154A:p.G52S,LILRB1:NM_006669:exon5:c.G154A:p.G52S	19q13.42	1	T	0	B	0.003	B	0.971	N	1	N	-1.84	N	2.83	T	2.52	N	0.066	-1.838	0.002	0.459	0.004	N	-0.967	T	0.005	T	0.672	0	-2.59	-2.188	-0.974
2939	chr19	54632040	54632040	T	G	LILRB1	Missense_Mutation	NM_001081637	exon5	c.T464G	p.I155S	SNP	exonic	LILRB1	.	nonsynonymous SNV	LILRB1:NM_001081637:exon5:c.T464G:p.I155S,LILRB1:NM_001081638:exon5:c.T464G:p.I155S,LILRB1:NM_001081639:exon5:c.T464G:p.I155S,LILRB1:NM_001278398:exon5:c.T464G:p.I155S,LILRB1:NM_001278399:exon5:c.T464G:p.I155S,LILRB1:NM_006669:exon6:c.T464G:p.I155S	19q13.42	.	.	.	.	.	.	.	.	.	.	.	.	.	.	.	.	.	.	.	.	.	.	.	.	.	.	.	.	.	.	.
H766	chr19	54632040	54632040	T	G	LILRB1	Missense_Mutation	NM_001081637	exon5	c.T464G	p.I155S	SNP	exonic	LILRB1	.	nonsynonymous SNV	LILRB1:NM_001081637:exon5:c.T464G:p.I155S,LILRB1:NM_001081638:exon5:c.T464G:p.I155S,LILRB1:NM_001081639:exon5:c.T464G:p.I155S,LILRB1:NM_001278398:exon5:c.T464G:p.I155S,LILRB1:NM_001278399:exon5:c.T464G:p.I155S,LILRB1:NM_006669:exon6:c.T464G:p.I155S	19q13.42	.	.	.	.	.	.	.	.	.	.	.	.	.	.	.	.	.	.	.	.	.	.	.	.	.	.	.	.	.	.	.
1777	chrX	141906805	141906805	C	G	MAGEC1	Missense_Mutation	NM_005462	exon4	c.C1401G	p.H467Q	SNP	exonic	MAGEC1	.	nonsynonymous SNV	MAGEC1:NM_005462:exon4:c.C1401G:p.H467Q	Xq27.2	0.467	T	0.001	B	0	B	.	.	1	P	0	N	4.18	T	0.16	N	0.008	-2.772	0.001	0.253	0.002	N	-0.911	T	0	T	.	.	.	-2.598	-2.022
2939	chrX	141906066	141906066	C	G	MAGEC1	Missense_Mutation	NM_005462	exon4	c.C662G	p.T221S	SNP	exonic	MAGEC1	.	nonsynonymous SNV	MAGEC1:NM_005462:exon4:c.C662G:p.T221S	Xq27.2	0.612	T	0.002	B	0.001	B	.	.	1	P	0	N	3.86	T	0.14	N	0.105	-1.617	0.002	0.211	0.008	N	-0.928	T	0.005	T	.	.	.	-2.037	-0.895
4316	chrX	141906066	141906066	C	G	MAGEC1	Missense_Mutation	NM_005462	exon4	c.C662G	p.T221S	SNP	exonic	MAGEC1	.	nonsynonymous SNV	MAGEC1:NM_005462:exon4:c.C662G:p.T221S	Xq27.2	0.612	T	0.002	B	0.001	B	.	.	1	P	0	N	3.86	T	0.14	N	0.105	-1.617	0.002	0.211	0.008	N	-0.928	T	0.005	T	.	.	.	-2.037	-0.895
H766	chrX	141906066	141906066	C	G	MAGEC1	Missense_Mutation	NM_005462	exon4	c.C662G	p.T221S	SNP	exonic	MAGEC1	.	nonsynonymous SNV	MAGEC1:NM_005462:exon4:c.C662G:p.T221S	Xq27.2	0.612	T	0.002	B	0.001	B	.	.	1	P	0	N	3.86	T	0.14	N	0.105	-1.617	0.002	0.211	0.008	N	-0.928	T	0.005	T	.	.	.	-2.037	-0.895
810	chrX	141906126	141906126	C	T	MAGEC1	Missense_Mutation	NM_005462	exon4	c.C722T	p.S241F	SNP	exonic	MAGEC1	.	nonsynonymous SNV	MAGEC1:NM_005462:exon4:c.C722T:p.S241F	Xq27.2	0.935	T	0.001	B	0	B	.	.	0.999	P	0	N	4.3	T	-0.38	N	0.266	0.015	2.732	0.175	0.007	N	-0.929	T	0	T	.	.	.	-1.297	-2.027
1777	chrX	141906299	141906299	C	G	MAGEC1	Missense_Mutation	NM_005462	exon4	c.C895G	p.P299A	SNP	exonic	MAGEC1	.	nonsynonymous SNV	MAGEC1:NM_005462:exon4:c.C895G:p.P299A	Xq27.2	0.977	T	0.414	B	0.058	B	.	.	1	P	0	N	4.47	T	-0.5	N	0.201	0.585	8.053	0.673	0.03	N	-0.995	T	0	T	.	.	.	-0.609	-0.738
810	chrX	141906203	141906203	T	C	MAGEC1	Missense_Mutation	NM_005462	exon4	c.T799C	p.S267P	SNP	exonic	MAGEC1	.	nonsynonymous SNV	MAGEC1:NM_005462:exon4:c.T799C:p.S267P	Xq27.2	1	T	0	B	0	B	.	.	1	P	0	N	4.22	T	0.97	N	0.328	-2.009	0.001	0.235	0.002	N	-0.951	T	0	T	.	.	.	-1.866	-2.139
4151	chr1	16759007	16759007	T	C	MST1L	Missense_Mutation	NM_001271733	exon10	c.A1189G	p.M397V	SNP	exonic	MST1L	.	nonsynonymous SNV	MST1L:NM_001271733:exon10:c.A1189G:p.M397V	1p36.13	.	.	.	.	.	.	.	.	.	.	.	.	.	.	.	.	.	.	.	.	.	.	.	.	.	.	.	.	.	.	.
2939	chr1	16759296	16759296	G	A	MST1L	Missense_Mutation	NM_001271733	exon8	c.C1030T	p.R344C	SNP	exonic	MST1L	.	nonsynonymous SNV	MST1L:NM_001271733:exon8:c.C1030T:p.R344C	1p36.13	.	.	.	.	.	.	.	.	.	.	.	.	.	.	.	.	.	.	.	.	.	.	.	.	.	.	.	.	.	.	.
4316	chr1	16757321	16757321	G	A	MST1L	Nonsense_Mutation	NM_001271733	exon15	c.C1981T	p.R661X	SNP	exonic	MST1L	.	stopgain	MST1L:NM_001271733:exon15:c.C1981T:p.R661X	1p36.13	.	.	.	.	.	.	.	.	.	.	.	.	.	.	.	.	.	.	.	.	.	.	.	.	.	.	.	.	.	.	.
4316	chr1	16760970	16760970	G	A	MST1L	Missense_Mutation	NM_001271733	exon2	c.C200T	p.P67L	SNP	exonic	MST1L	.	nonsynonymous SNV	MST1L:NM_001271733:exon2:c.C200T:p.P67L	1p36.13	.	.	.	.	.	.	.	.	.	.	.	.	.	.	.	.	.	.	.	.	.	.	.	.	.	.	.	.	.	.	.
2939	chr1	16757393	16757393	C	T	MST1L	Missense_Mutation	NM_001271733	exon15	c.G1909A	p.G637S	SNP	exonic	MST1L	.	nonsynonymous SNV	MST1L:NM_001271733:exon15:c.G1909A:p.G637S	1p36.13	.	.	.	.	.	.	.	.	.	.	.	.	.	.	.	.	.	.	.	.	.	.	.	.	.	.	.	.	.	.	.
4316	chr1	16757281	16757281	C	A	MST1L	Missense_Mutation	NM_001271733	exon15	c.G2021T	p.R674L	SNP	exonic	MST1L	.	nonsynonymous SNV	MST1L:NM_001271733:exon15:c.G2021T:p.R674L	1p36.13	.	.	.	.	.	.	.	.	.	.	.	.	.	.	.	.	.	.	.	.	.	.	.	.	.	.	.	.	.	.	.
1777	chr1	16757281	16757281	C	A	MST1L	Missense_Mutation	NM_001271733	exon15	c.G2021T	p.R674L	SNP	exonic	MST1L	.	nonsynonymous SNV	MST1L:NM_001271733:exon15:c.G2021T:p.R674L	1p36.13	.	.	.	.	.	.	.	.	.	.	.	.	.	.	.	.	.	.	.	.	.	.	.	.	.	.	.	.	.	.	.
4151	chr1	16759069	16759069	A	G	MST1L	Missense_Mutation	NM_001271733	exon9	c.T1157C	p.L386P	SNP	exonic	MST1L	.	nonsynonymous SNV	MST1L:NM_001271733:exon9:c.T1157C:p.L386P	1p36.13	.	.	.	.	.	.	.	.	.	.	.	.	.	.	.	.	.	.	.	.	.	.	.	.	.	.	.	.	.	.	.
H766	chr1	16759500	16759500	-	C	MST1L	Frame_Shift_Ins	NA	NA	NA	NA	INS	exonic	MST1L	.	frameshift insertion	MST1L:NM_001271733:exon7:c.901dupG:p.A301Gfs*81;MST1L:NM_001271733:exon7:c.901dupG:p.A301Gfs*81	1p36.13	.	.	.	.	.	.	.	.	.	.	.	.	.	.	.	.	.	.	.	.	.	.	.	.	.	.	.	.	.	.	.
2939	chr1	119955229	119955229	T	G	NOTCH2	Missense_Mutation	NM_001200001	exon13	c.A2030C	p.Q677P	SNP	exonic	NOTCH2	.	nonsynonymous SNV	NOTCH2:NM_001200001:exon13:c.A2030C:p.Q677P,NOTCH2:NM_024408:exon13:c.A2030C:p.Q677P	1p12	0.445	T	0.001	B	0.007	B	0.003	U	0.941	D	0.1	N	-2.38	D	0.09	N	0.206	2.28	18.03	0.961	0.583	D	-0.67	T	0.27	T	0.706	0	4.52	0.991	1.061
4316	chr1	119955229	119955229	T	G	NOTCH2	Missense_Mutation	NM_001200001	exon13	c.A2030C	p.Q677P	SNP	exonic	NOTCH2	.	nonsynonymous SNV	NOTCH2:NM_001200001:exon13:c.A2030C:p.Q677P,NOTCH2:NM_024408:exon13:c.A2030C:p.Q677P	1p12	0.445	T	0.001	B	0.007	B	0.003	U	0.941	D	0.1	N	-2.38	D	0.09	N	0.206	2.28	18.03	0.961	0.583	D	-0.67	T	0.27	T	0.706	0	4.52	0.991	1.061
4151	chr1	119940666	119940666	A	C	NOTCH2	Missense_Mutation	NM_001200001	exon19	c.T3072G	p.H1024Q	SNP	exonic	NOTCH2	.	nonsynonymous SNV	NOTCH2:NM_001200001:exon19:c.T3072G:p.H1024Q,NOTCH2:NM_024408:exon19:c.T3072G:p.H1024Q	1p12	0.07	T	0.001	B	0.002	B	0.002	U	0.987	N	-0.415	N	0.17	T	-3.72	D	0.139	0.942	10.32	0.937	0.271	N	-1.014	T	0.019	T	0.707	0	-4.38	1.062	-0.114
2939	chr1	119915927	119915927	A	C	NOTCH2	Missense_Mutation	NM_024408	exon34	c.T6795G	p.N2265K	SNP	exonic	NOTCH2	.	nonsynonymous SNV	NOTCH2:NM_024408:exon34:c.T6795G:p.N2265K	1p12	0.013	D	0.008	B	0.007	B	0.022	U	0.987	N	1.04	L	-1.55	D	-2.49	N	0.117	1.404	12.81	0.992	0.359	N	-0.814	T	0.194	T	0.707	0	-1.08	1.062	1.112
4316	chr20	62813188	62813188	A	C	OGFR	Missense_Mutation	NM_007346	exon7	c.A1573C	p.S525R	SNP	exonic	OGFR	.	nonsynonymous SNV	OGFR:NM_007346:exon7:c.A1573C:p.S525R	20q13.33	0.007	D	0.985	D	0.881	P	.	.	1	N	0	N	2.62	T	-1.07	N	0.066	0.929	10.25	0.983	0.083	N	-1.028	T	0	T	0.672	0	-1.64	0.167	-0.316
4151	chr20	62813308	62813308	C	A	OGFR	Missense_Mutation	NM_007346	exon7	c.C1693A	p.R565S	SNP	exonic	OGFR	.	nonsynonymous SNV	OGFR:NM_007346:exon7:c.C1693A:p.R565S	20q13.33	0.487	T	0	B	0	B	.	.	1	N	0.345	N	0.55	T	0.02	N	0.071	-0.009	2.504	0.56	0.002	N	-1.032	T	0.057	T	0.672	0	-2.91	-2.392	-0.179
2939	chr20	62813281	62813281	G	A	OGFR	Missense_Mutation	NM_007346	exon7	c.G1666A	p.E556K	SNP	exonic	OGFR	.	nonsynonymous SNV	OGFR:NM_007346:exon7:c.G1666A:p.E556K	20q13.33	0.167	T	0.002	B	0.001	B	.	.	1	N	0.345	N	0.64	T	0.11	N	0.116	-0.566	0.151	0.714	0.01	N	-1.053	T	0.061	T	0.672	0	-1.55	-0.111	-1.89
2939	chr20	62813285	62813285	G	C	OGFR	Missense_Mutation	NM_007346	exon7	c.G1670C	p.S557T	SNP	exonic	OGFR	.	nonsynonymous SNV	OGFR:NM_007346:exon7:c.G1670C:p.S557T	20q13.33	0.208	T	0.862	P	0.278	B	.	.	1	N	0.695	N	1.04	T	-0.05	N	0.093	-0.884	0.028	0.796	0.029	N	-1.07	T	0.049	T	0.672	0	0.773	0.777	0.572
2939	chr14	21634161	21634161	T	G	OR10G2	Missense_Mutation	NM_001005466	exon1	c.A682C	p.N228H	SNP	exonic	OR10G2	.	nonsynonymous SNV	OR10G2:NM_001005466:exon1:c.A682C:p.N228H	14q11.2	.	.	.	.	.	.	.	.	.	.	.	.	.	.	.	.	.	.	.	.	.	.	.	.	.	.	.	.	.	.	.
4151	chr14	21634436	21634436	C	T	OR10G2	Missense_Mutation	NM_001005466	exon1	c.G407A	p.R136H	SNP	exonic	OR10G2	.	nonsynonymous SNV	OR10G2:NM_001005466:exon1:c.G407A:p.R136H	14q11.2	.	.	.	.	.	.	.	.	.	.	.	.	.	.	.	.	.	.	.	.	.	.	.	.	.	.	.	.	.	.	.
4316	chr14	21634436	21634436	C	T	OR10G2	Missense_Mutation	NM_001005466	exon1	c.G407A	p.R136H	SNP	exonic	OR10G2	.	nonsynonymous SNV	OR10G2:NM_001005466:exon1:c.G407A:p.R136H	14q11.2	.	.	.	.	.	.	.	.	.	.	.	.	.	.	.	.	.	.	.	.	.	.	.	.	.	.	.	.	.	.	.
2939	chr11	56700973	56700973	A	T	OR9G1	Missense_Mutation	NM_001013358	exon1	c.A586T	p.I196F	SNP	exonic	OR9G1;OR9G9	.	nonsynonymous SNV	OR9G9:NM_001013358:exon1:c.A586T:p.I196F,OR9G1:NM_001005213:exon2:c.A586T:p.I196F	11q12.1	0.191	T	0	B	0.003	B	0.036	N	1	N	1.855	L	8.63	T	-2.2	N	0.145	-2.134	0.001	0.551	0.03	N	-0.92	T	0.001	T	0.487	0	-3.79	-0.043	-0.878
2939	chr11	56700976	56700976	A	C	OR9G1	Missense_Mutation	NM_001013358	exon1	c.A589C	p.M197L	SNP	exonic	OR9G1;OR9G9	.	nonsynonymous SNV	OR9G9:NM_001013358:exon1:c.A589C:p.M197L,OR9G1:NM_001005213:exon2:c.A589C:p.M197L	11q12.1	0.585	T	0	B	0.001	B	0.32	N	1	N	-1.53	N	1.35	T	0.57	N	0.125	-3.04	0.001	0.258	0.006	N	-1.067	T	0.021	T	0.487	0	-4.4	-0.261	-0.54
4151	chr11	56700635	56700635	C	T	OR9G1	Missense_Mutation	NM_001013358	exon1	c.C248T	p.T83I	SNP	exonic	OR9G1;OR9G9	.	nonsynonymous SNV	OR9G9:NM_001013358:exon1:c.C248T:p.T83I,OR9G1:NM_001005213:exon2:c.C248T:p.T83I	11q12.1	0.196	T	0.042	B	0.049	B	0.001	N	1	N	0.69	N	7.55	T	-2.84	D	0.074	-0.379	0.434	0.929	0.025	N	-0.918	T	0.001	T	0.487	0	1.58	-0.126	0.037
4316	chr11	56700635	56700635	C	T	OR9G1	Missense_Mutation	NM_001013358	exon1	c.C248T	p.T83I	SNP	exonic	OR9G1;OR9G9	.	nonsynonymous SNV	OR9G9:NM_001013358:exon1:c.C248T:p.T83I,OR9G1:NM_001005213:exon2:c.C248T:p.T83I	11q12.1	0.196	T	0.042	B	0.049	B	0.001	N	1	N	0.69	N	7.55	T	-2.84	D	0.074	-0.379	0.434	0.929	0.025	N	-0.918	T	0.001	T	0.487	0	1.58	-0.126	0.037
H766	chr11	56700635	56700635	C	T	OR9G1	Missense_Mutation	NM_001013358	exon1	c.C248T	p.T83I	SNP	exonic	OR9G1;OR9G9	.	nonsynonymous SNV	OR9G9:NM_001013358:exon1:c.C248T:p.T83I,OR9G1:NM_001005213:exon2:c.C248T:p.T83I	11q12.1	0.196	T	0.042	B	0.049	B	0.001	N	1	N	0.69	N	7.55	T	-2.84	D	0.074	-0.379	0.434	0.929	0.025	N	-0.918	T	0.001	T	0.487	0	1.58	-0.126	0.037
2939	chr11	56700545	56700545	G	A	OR9G1	Missense_Mutation	NM_001013358	exon1	c.G158A	p.C53Y	SNP	exonic	OR9G1;OR9G9	.	nonsynonymous SNV	OR9G9:NM_001013358:exon1:c.G158A:p.C53Y,OR9G1:NM_001005213:exon2:c.G158A:p.C53Y	11q12.1	0.064	T	0	B	0	B	0.149	N	1	P	0.55	N	5.38	T	0.79	N	0.205	0.043	3.011	0.345	0.059	N	-1.004	T	0.003	T	0.487	0	-1.04	-0.039	-0.33
4316	chr11	56700940	56700940	G	A	OR9G1	Missense_Mutation	NM_001013358	exon1	c.G553A	p.E185K	SNP	exonic	OR9G1;OR9G9	.	nonsynonymous SNV	OR9G9:NM_001013358:exon1:c.G553A:p.E185K,OR9G1:NM_001005213:exon2:c.G553A:p.E185K	11q12.1	1	T	0	B	0.001	B	0.034	N	1	N	-1.7	N	9.06	T	2.22	N	0.107	-0.143	1.43	0.377	0.001	N	-0.889	T	0	T	0.487	0	2.14	0.047	0.168
H766	chr11	56700940	56700940	G	A	OR9G1	Missense_Mutation	NM_001013358	exon1	c.G553A	p.E185K	SNP	exonic	OR9G1;OR9G9	.	nonsynonymous SNV	OR9G9:NM_001013358:exon1:c.G553A:p.E185K,OR9G1:NM_001005213:exon2:c.G553A:p.E185K	11q12.1	1	T	0	B	0.001	B	0.034	N	1	N	-1.7	N	9.06	T	2.22	N	0.107	-0.143	1.43	0.377	0.001	N	-0.889	T	0	T	0.487	0	2.14	0.047	0.168
2939	chr11	56701223	56701223	T	A	OR9G1	Missense_Mutation	NM_001013358	exon1	c.T836A	p.V279E	SNP	exonic	OR9G1;OR9G9	.	nonsynonymous SNV	OR9G9:NM_001013358:exon1:c.T836A:p.V279E,OR9G1:NM_001005213:exon2:c.T836A:p.V279E	11q12.1	0.007	D	0.996	D	0.988	D	0	D	0.208	P	4.015	H	8.13	T	-4.74	D	0.897	4.424	24.2	0.986	0.921	D	-1.032	T	0.004	T	0.487	0	4.62	0.97	1.031
2939	chr11	56701244	56701244	T	C	OR9G1	Missense_Mutation	NM_001013358	exon1	c.T857C	p.L286P	SNP	exonic	OR9G1;OR9G9	.	nonsynonymous SNV	OR9G9:NM_001013358:exon1:c.T857C:p.L286P,OR9G1:NM_001005213:exon2:c.T857C:p.L286P	11q12.1	1	T	0	B	0	B	0	N	0.954	D	-4.28	N	2.5	T	9.04	N	0.3	0.845	9.737	0.281	0.01	N	-0.886	T	0.004	T	0.487	0	4.62	-0.041	0.051
4151	chr13	25096629	25096629	A	G	PABPC3	Missense_Mutation	NM_030979	exon1	c.A431G	p.H144R	SNP	exonic	PABPC3	.	nonsynonymous SNV	PABPC3:NM_030979:exon1:c.A431G:p.H144R	13q12.13	0	D	1	D	0.999	D	0	U	0.998	D	0.15	N	2.48	T	-7.73	D	0.514	3.003	22.2	0.99	0.619	D	-1.053	T	0.034	T	0.706	0	0.546	0.679	-0.458
4316	chr13	25096629	25096629	A	G	PABPC3	Missense_Mutation	NM_030979	exon1	c.A431G	p.H144R	SNP	exonic	PABPC3	.	nonsynonymous SNV	PABPC3:NM_030979:exon1:c.A431G:p.H144R	13q12.13	0	D	1	D	0.999	D	0	U	0.998	D	0.15	N	2.48	T	-7.73	D	0.514	3.003	22.2	0.99	0.619	D	-1.053	T	0.034	T	0.706	0	0.546	0.679	-0.458
H766	chr13	25096629	25096629	A	G	PABPC3	Missense_Mutation	NM_030979	exon1	c.A431G	p.H144R	SNP	exonic	PABPC3	.	nonsynonymous SNV	PABPC3:NM_030979:exon1:c.A431G:p.H144R	13q12.13	0	D	1	D	0.999	D	0	U	0.998	D	0.15	N	2.48	T	-7.73	D	0.514	3.003	22.2	0.99	0.619	D	-1.053	T	0.034	T	0.706	0	0.546	0.679	-0.458
2939	chr13	25096713	25096713	A	G	PABPC3	Missense_Mutation	NM_030979	exon1	c.A515G	p.Q172R	SNP	exonic	PABPC3	.	nonsynonymous SNV	PABPC3:NM_030979:exon1:c.A515G:p.Q172R	13q12.13	1	T	0	B	0	B	0.143	N	1	N	0.02	N	-0.96	T	2.18	N	0.215	-1.486	0.003	0.106	0.01	N	-0.984	T	0.122	T	0.706	0	-0.101	-1.042	-1.671
2939	chr13	25096769	25096769	C	A	PABPC3	Missense_Mutation	NM_030979	exon1	c.C571A	p.P191T	SNP	exonic	PABPC3	.	nonsynonymous SNV	PABPC3:NM_030979:exon1:c.C571A:p.P191T	13q12.13	1	T	0	B	0	B	0.006	N	0.99	N	-1.935	N	-1.98	D	5.3	N	0.377	-0.233	0.936	0.23	0.059	N	-0.755	T	0.119	T	0.706	0	-2.55	-0.501	-1.524
2939	chr13	25097072	25097072	C	T	PABPC3	Nonsense_Mutation	NM_030979	exon1	c.C874T	p.Q292X	SNP	exonic	PABPC3	.	stopgain	PABPC3:NM_030979:exon1:c.C874T:p.Q292X	13q12.13	.	.	.	.	.	.	0	U	1	D	.	.	.	.	.	.	.	9.467	35	0.995	0.706	D	.	.	.	.	0.706	0	0.875	0.542	-0.627
2939	chr13	25097231	25097231	G	T	PABPC3	Nonsense_Mutation	NM_030979	exon1	c.G1033T	p.E345X	SNP	exonic	PABPC3	.	stopgain	PABPC3:NM_030979:exon1:c.G1033T:p.E345X	13q12.13	.	.	.	.	.	.	0	U	1	D	.	.	.	.	.	.	.	11.717	38	0.995	0.699	D	.	.	.	.	0.706	0	0.875	0.562	0.348
2939	chr13	25096739	25096739	G	A	PABPC3	Missense_Mutation	NM_030979	exon1	c.G541A	p.A181T	SNP	exonic	PABPC3	.	nonsynonymous SNV	PABPC3:NM_030979:exon1:c.G541A:p.A181T	13q12.13	0.042	D	0.627	P	0.253	B	0	U	0.995	D	2.115	M	-2.01	D	-1.72	N	0.169	1.801	14.99	0.992	0.711	D	-0.281	T	0.461	T	0.706	0	0.828	0.589	-0.547
2939	chr13	25096951	25096951	G	T	PABPC3	Missense_Mutation	NM_030979	exon1	c.G753T	p.M251I	SNP	exonic	PABPC3	.	nonsynonymous SNV	PABPC3:NM_030979:exon1:c.G753T:p.M251I	13q12.13	0.018	D	0.589	P	0.564	P	0	U	1	D	2.315	M	2.27	T	-2.39	N	0.419	3.196	22.7	0.981	0.854	D	-1.083	T	0.066	T	0.706	0	0.875	0.589	-0.543
2939	chr13	25097076	25097076	T	G	PABPC3	Missense_Mutation	NM_030979	exon1	c.T878G	p.V293G	SNP	exonic	PABPC3	.	nonsynonymous SNV	PABPC3:NM_030979:exon1:c.T878G:p.V293G	13q12.13	1	T	0	B	0	B	0.006	N	0.972	D	-3.775	N	3.5	T	8.1	N	0.451	-1.601	0.002	0.168	0.497	N	-0.914	T	0.002	T	0.706	0	-1.75	0.615	-1.668
2939	chr16	70130431	70130431	A	G	PDPR	Missense_Mutation	NM_001322118	exon5	c.A316G	p.I106V	SNP	exonic	PDPR	.	nonsynonymous SNV	PDPR:NM_001322118:exon5:c.A316G:p.I106V,PDPR:NM_001322117:exon7:c.A616G:p.I206V,PDPR:NM_017990:exon7:c.A616G:p.I206V	16q22.1	0.62	T	0.071	B	0.074	B	0	D	1	D	0.12	N	-1.51	D	-0.29	N	0.122	1.435	12.97	0.971	0.951	D	-1.042	T	0	T	0.707	0	4.93	1.062	1.001
4316	chr16	70130431	70130431	A	G	PDPR	Missense_Mutation	NM_001322118	exon5	c.A316G	p.I106V	SNP	exonic	PDPR	.	nonsynonymous SNV	PDPR:NM_001322118:exon5:c.A316G:p.I106V,PDPR:NM_001322117:exon7:c.A616G:p.I206V,PDPR:NM_017990:exon7:c.A616G:p.I206V	16q22.1	0.62	T	0.071	B	0.074	B	0	D	1	D	0.12	N	-1.51	D	-0.29	N	0.122	1.435	12.97	0.971	0.951	D	-1.042	T	0	T	0.707	0	4.93	1.062	1.001
H766	chr16	70130431	70130431	A	G	PDPR	Missense_Mutation	NM_001322118	exon5	c.A316G	p.I106V	SNP	exonic	PDPR	.	nonsynonymous SNV	PDPR:NM_001322118:exon5:c.A316G:p.I106V,PDPR:NM_001322117:exon7:c.A616G:p.I206V,PDPR:NM_017990:exon7:c.A616G:p.I206V	16q22.1	0.62	T	0.071	B	0.074	B	0	D	1	D	0.12	N	-1.51	D	-0.29	N	0.122	1.435	12.97	0.971	0.951	D	-1.042	T	0	T	0.707	0	4.93	1.062	1.001
2939	chr16	70148487	70148487	T	G	PDPR	Missense_Mutation	NM_001322118	exon15	c.T1686G	p.N562K	SNP	exonic	PDPR	.	nonsynonymous SNV	PDPR:NM_001322118:exon15:c.T1686G:p.N562K,PDPR:NM_001322119:exon15:c.T780G:p.N260K,PDPR:NM_001322117:exon17:c.T1986G:p.N662K,PDPR:NM_017990:exon17:c.T1986G:p.N662K	16q22.1	0.11	T	0.037	B	0.021	B	0	D	1	D	1.59	L	-0.31	T	-2.57	D	0.392	3.28	22.8	0.974	0.307	N	-0.497	T	0.555	D	0.707	0	-1.15	0.991	0.032
H766	chr16	70148487	70148487	T	G	PDPR	Missense_Mutation	NM_001322118	exon15	c.T1686G	p.N562K	SNP	exonic	PDPR	.	nonsynonymous SNV	PDPR:NM_001322118:exon15:c.T1686G:p.N562K,PDPR:NM_001322119:exon15:c.T780G:p.N260K,PDPR:NM_001322117:exon17:c.T1986G:p.N662K,PDPR:NM_017990:exon17:c.T1986G:p.N662K	16q22.1	0.11	T	0.037	B	0.021	B	0	D	1	D	1.59	L	-0.31	T	-2.57	D	0.392	3.28	22.8	0.974	0.307	N	-0.497	T	0.555	D	0.707	0	-1.15	0.991	0.032
810	chr12	11353815	11353815	T	C	PRB1	Missense_Mutation	NM_001367912	exon5	c.A1274G	p.N425S	SNP	exonic	PRB1	.	nonsynonymous SNV	PRB1:NM_001367912:exon5:c.A1274G:p.N425S	12p13.2	.	.	.	.	.	.	.	.	.	.	.	.	.	.	.	.	.	.	.	.	.	.	.	.	.	.	.	.	.	.	.
1777	chr12	11353815	11353815	T	C	PRB1	Missense_Mutation	NM_001367912	exon5	c.A1274G	p.N425S	SNP	exonic	PRB1	.	nonsynonymous SNV	PRB1:NM_001367912:exon5:c.A1274G:p.N425S	12p13.2	.	.	.	.	.	.	.	.	.	.	.	.	.	.	.	.	.	.	.	.	.	.	.	.	.	.	.	.	.	.	.
1777	chr12	11353713	11353713	T	C	PRB1	Missense_Mutation	NM_001367912	exon5	c.A1376G	p.K459R	SNP	exonic	PRB1	.	nonsynonymous SNV	PRB1:NM_001367912:exon5:c.A1376G:p.K459R	12p13.2	.	.	.	.	.	.	.	.	.	.	.	.	.	.	.	.	.	.	.	.	.	.	.	.	.	.	.	.	.	.	.
1777	chr12	11393815	11393815	T	C	PRB1	Missense_Mutation	NM_001367912	exon3	c.A263G	p.K88R	SNP	exonic	PRB1;PRB2	.	nonsynonymous SNV	PRB1:NM_001367912:exon3:c.A263G:p.K88R,PRB2:NM_006248:exon3:c.A263G:p.K88R	12p13.2	.	.	0.833	P	0.136	B	.	.	1	N	0.345	N	3.87	T	-1.06	N	0.115	-0.853	0.033	0.435	0.005	N	-0.923	T	0.005	T	0.554	0	1.06	0.062	0.338
2939	chr12	11393380	11393380	T	C	PRB1	Missense_Mutation	NM_001367912	exon3	c.A698G	p.Q233R	SNP	exonic	PRB1;PRB2	.	nonsynonymous SNV	PRB1:NM_001367912:exon3:c.A698G:p.Q233R,PRB2:NM_006248:exon3:c.A698G:p.Q233R	12p13.2	.	.	0	B	0	B	.	.	1	P	1.245	L	3.71	T	-0.73	N	0.017	-0.931	0.022	0.289	0.001	N	-0.952	T	0	T	0.487	0	-1.25	-2.049	-2.092
2939	chr12	11393374	11393374	G	A	PRB1	Missense_Mutation	NM_001367912	exon3	c.C704T	p.A235V	SNP	exonic	PRB1;PRB2	.	nonsynonymous SNV	PRB1:NM_001367912:exon3:c.C704T:p.A235V,PRB2:NM_006248:exon3:c.C704T:p.A235V	12p13.2	.	.	0	B	0	B	.	.	1	N	0	N	3.66	T	-0.29	N	0.027	0.362	6.275	0.916	0.003	N	-0.914	T	0.004	T	0.487	0	-0.054	0.06	-0.629
1777	chr12	11393743	11393743	C	T	PRB1	Missense_Mutation	NM_001367912	exon3	c.G335A	p.R112Q	SNP	exonic	PRB1;PRB2	.	nonsynonymous SNV	PRB1:NM_001367912:exon3:c.G335A:p.R112Q,PRB2:NM_006248:exon3:c.G335A:p.R112Q	12p13.2	.	.	0.194	B	0.007	B	.	.	1	N	0.205	N	3.82	T	-0.37	N	0.075	0.824	9.611	0.591	0	N	-0.899	T	0.006	T	0.554	0	-1.67	0.057	0.151
4151	chr7	142772142	142772142	A	C	PRSS2	Missense_Mutation	NM_001303414	exon2	c.A134C	p.Y45S	SNP	exonic	PRSS2	.	nonsynonymous SNV	PRSS2:NM_001303414:exon2:c.A134C:p.Y45S,PRSS2:NM_002770:exon2:c.A134C:p.Y45S	7q34	.	.	.	.	.	.	.	.	.	.	.	.	.	.	.	.	.	.	.	.	.	.	.	.	.	.	.	.	.	.	.
2939	chr7	142773330	142773330	A	T	PRSS2	Missense_Mutation	NM_002770	exon3	c.A265T	p.N89Y	SNP	exonic	PRSS2	.	nonsynonymous SNV	PRSS2:NM_002770:exon3:c.A265T:p.N89Y,PRSS2:NM_001303414:exon4:c.A307T:p.N103Y	7q34	.	.	.	.	.	.	.	.	.	.	.	.	.	.	.	.	.	.	.	.	.	.	.	.	.	.	.	.	.	.	.
4151	chr7	142773330	142773330	A	T	PRSS2	Missense_Mutation	NM_002770	exon3	c.A265T	p.N89Y	SNP	exonic	PRSS2	.	nonsynonymous SNV	PRSS2:NM_002770:exon3:c.A265T:p.N89Y,PRSS2:NM_001303414:exon4:c.A307T:p.N103Y	7q34	.	.	.	.	.	.	.	.	.	.	.	.	.	.	.	.	.	.	.	.	.	.	.	.	.	.	.	.	.	.	.
4151	chr7	142772174	142772174	C	A	PRSS2	Missense_Mutation	NM_001303414	exon2	c.C166A	p.Q56K	SNP	exonic	PRSS2	.	nonsynonymous SNV	PRSS2:NM_001303414:exon2:c.C166A:p.Q56K,PRSS2:NM_002770:exon2:c.C166A:p.Q56K	7q34	.	.	.	.	.	.	.	.	.	.	.	.	.	.	.	.	.	.	.	.	.	.	.	.	.	.	.	.	.	.	.
2939	chr7	142773267	142773267	C	T	PRSS2	Missense_Mutation	NM_002770	exon3	c.C202T	p.R68C	SNP	exonic	PRSS2	.	nonsynonymous SNV	PRSS2:NM_002770:exon3:c.C202T:p.R68C,PRSS2:NM_001303414:exon4:c.C244T:p.R82C	7q34	.	.	.	.	.	.	.	.	.	.	.	.	.	.	.	.	.	.	.	.	.	.	.	.	.	.	.	.	.	.	.
4151	chr7	142773267	142773267	C	T	PRSS2	Missense_Mutation	NM_002770	exon3	c.C202T	p.R68C	SNP	exonic	PRSS2	.	nonsynonymous SNV	PRSS2:NM_002770:exon3:c.C202T:p.R68C,PRSS2:NM_001303414:exon4:c.C244T:p.R82C	7q34	.	.	.	.	.	.	.	.	.	.	.	.	.	.	.	.	.	.	.	.	.	.	.	.	.	.	.	.	.	.	.
4316	chr7	142773267	142773267	C	T	PRSS2	Missense_Mutation	NM_002770	exon3	c.C202T	p.R68C	SNP	exonic	PRSS2	.	nonsynonymous SNV	PRSS2:NM_002770:exon3:c.C202T:p.R68C,PRSS2:NM_001303414:exon4:c.C244T:p.R82C	7q34	.	.	.	.	.	.	.	.	.	.	.	.	.	.	.	.	.	.	.	.	.	.	.	.	.	.	.	.	.	.	.
2939	chr7	142773337	142773337	C	T	PRSS2	Missense_Mutation	NM_002770	exon3	c.C272T	p.A91V	SNP	exonic	PRSS2	.	nonsynonymous SNV	PRSS2:NM_002770:exon3:c.C272T:p.A91V,PRSS2:NM_001303414:exon4:c.C314T:p.A105V	7q34	.	.	.	.	.	.	.	.	.	.	.	.	.	.	.	.	.	.	.	.	.	.	.	.	.	.	.	.	.	.	.
4151	chr7	142773337	142773337	C	T	PRSS2	Missense_Mutation	NM_002770	exon3	c.C272T	p.A91V	SNP	exonic	PRSS2	.	nonsynonymous SNV	PRSS2:NM_002770:exon3:c.C272T:p.A91V,PRSS2:NM_001303414:exon4:c.C314T:p.A105V	7q34	.	.	.	.	.	.	.	.	.	.	.	.	.	.	.	.	.	.	.	.	.	.	.	.	.	.	.	.	.	.	.
2939	chr7	142773390	142773390	C	A	PRSS2	Missense_Mutation	NM_002770	exon3	c.C325A	p.L109M	SNP	exonic	PRSS2	.	nonsynonymous SNV	PRSS2:NM_002770:exon3:c.C325A:p.L109M,PRSS2:NM_001303414:exon4:c.C367A:p.L123M	7q34	.	.	.	.	.	.	.	.	.	.	.	.	.	.	.	.	.	.	.	.	.	.	.	.	.	.	.	.	.	.	.
4151	chr7	142772052	142772052	C	G	PRSS2	Missense_Mutation	NM_001303414	exon2	c.C44G	p.A15G	SNP	exonic	PRSS2	.	nonsynonymous SNV	PRSS2:NM_001303414:exon2:c.C44G:p.A15G,PRSS2:NM_002770:exon2:c.C44G:p.A15G	7q34	.	.	.	.	.	.	.	.	.	.	.	.	.	.	.	.	.	.	.	.	.	.	.	.	.	.	.	.	.	.	.
4151	chr7	142772057	142772057	C	T	PRSS2	Missense_Mutation	NM_001303414	exon2	c.C49T	p.P17S	SNP	exonic	PRSS2	.	nonsynonymous SNV	PRSS2:NM_001303414:exon2:c.C49T:p.P17S,PRSS2:NM_002770:exon2:c.C49T:p.P17S	7q34	.	.	.	.	.	.	.	.	.	.	.	.	.	.	.	.	.	.	.	.	.	.	.	.	.	.	.	.	.	.	.
2939	chr7	142773976	142773976	G	A	PRSS2	Missense_Mutation	NM_002770	exon4	c.G512A	p.C171Y	SNP	exonic	PRSS2	.	nonsynonymous SNV	PRSS2:NM_002770:exon4:c.G512A:p.C171Y,PRSS2:NM_001303414:exon5:c.G554A:p.C185Y	7q34	.	.	.	.	.	.	.	.	.	.	.	.	.	.	.	.	.	.	.	.	.	.	.	.	.	.	.	.	.	.	.
4151	chr7	142773976	142773976	G	A	PRSS2	Missense_Mutation	NM_002770	exon4	c.G512A	p.C171Y	SNP	exonic	PRSS2	.	nonsynonymous SNV	PRSS2:NM_002770:exon4:c.G512A:p.C171Y,PRSS2:NM_001303414:exon5:c.G554A:p.C185Y	7q34	.	.	.	.	.	.	.	.	.	.	.	.	.	.	.	.	.	.	.	.	.	.	.	.	.	.	.	.	.	.	.
4316	chr7	142773976	142773976	G	A	PRSS2	Missense_Mutation	NM_002770	exon4	c.G512A	p.C171Y	SNP	exonic	PRSS2	.	nonsynonymous SNV	PRSS2:NM_002770:exon4:c.G512A:p.C171Y,PRSS2:NM_001303414:exon5:c.G554A:p.C185Y	7q34	.	.	.	.	.	.	.	.	.	.	.	.	.	.	.	.	.	.	.	.	.	.	.	.	.	.	.	.	.	.	.
2939	chr7	142772207	142772207	T	C	PRSS2	Missense_Mutation	NM_001303414	exon2	c.T199C	p.S67P	SNP	exonic	PRSS2	.	nonsynonymous SNV	PRSS2:NM_001303414:exon2:c.T199C:p.S67P,PRSS2:NM_002770:exon2:c.T199C:p.S67P	7q34	.	.	.	.	.	.	.	.	.	.	.	.	.	.	.	.	.	.	.	.	.	.	.	.	.	.	.	.	.	.	.
4151	chr7	142772207	142772207	T	C	PRSS2	Missense_Mutation	NM_001303414	exon2	c.T199C	p.S67P	SNP	exonic	PRSS2	.	nonsynonymous SNV	PRSS2:NM_001303414:exon2:c.T199C:p.S67P,PRSS2:NM_002770:exon2:c.T199C:p.S67P	7q34	.	.	.	.	.	.	.	.	.	.	.	.	.	.	.	.	.	.	.	.	.	.	.	.	.	.	.	.	.	.	.
2939	chrX	136877987	136877987	-	AA	RBMX	Frame_Shift_Ins	NM_002139	exon9	c.315_316insTT	p.P106Ffs*32	INS	exonic	RBMX	.	frameshift insertion	RBMX:NM_002139:exon4:c.315_316insTT:p.P106Ffs*32;RBMX:NM_002139:exon4:c.315_316insTT:p.P106Ffs*32	Xq26.3	.	.	.	.	.	.	.	.	.	.	.	.	.	.	.	.	.	.	.	.	.	.	.	.	.	.	.	.	.	.	.
4151	chrX	136874303	136874303	G	C	RBMX	Missense_Mutation	NM_002139	exon9	c.C1015G	p.R339G	SNP	exonic	RBMX	.	nonsynonymous SNV	RBMX:NM_002139:exon9:c.C1015G:p.R339G	Xq26.3	0.019	D	0.889	P	0.319	B	0	U	0.001	P	1.845	L	1.22	T	-3.21	D	0.865	3.374	22.9	0.99	0.968	D	0.063	D	0.412	T	.	.	4.54	0.917	0.125
4151	chrX	136874308	136874308	C	T	RBMX	Missense_Mutation	NM_002139	exon9	c.G1010A	p.S337N	SNP	exonic	RBMX	.	nonsynonymous SNV	RBMX:NM_002139:exon9:c.G1010A:p.S337N	Xq26.3	0.274	T	0.981	D	0.954	D	0	U	0.012	P	1.355	L	1.4	T	-0.95	N	0.085	3.332	22.9	0.994	0.902	D	0.014	D	0.537	D	.	.	5.4	0.871	0.92
810	chrX	136874183	136874183	C	G	RBMX	Missense_Mutation	NM_002139	exon9	c.G1135C	p.G379R	SNP	exonic	RBMX	.	nonsynonymous SNV	RBMX:NM_002139:exon9:c.G1135C:p.G379R	Xq26.3	0.323	T	1	D	0.996	D	0	U	1	D	1.895	L	1.15	T	-1.86	N	0.771	2.41	18.88	0.988	0.961	D	0.153	D	0.638	D	.	.	5.54	0.871	0.92
810	chrX	136877960	136877960	C	T	RBMX	Missense_Mutation	NM_002139	exon4	c.G343A	p.G115R	SNP	exonic	RBMX	.	nonsynonymous SNV	RBMX:NM_002139:exon4:c.G343A:p.G115R	Xq26.3	0.089	T	1	D	0.996	D	0	U	0	P	1.875	L	-1.02	T	-3.62	D	0.792	5.659	26.7	0.999	0.968	D	0.13	D	0.585	D	.	.	5.65	0.868	0.931
2939	chr18	11610383	11610383	C	A	SLC35G4	Missense_Mutation	NM_001282300	exon1	c.C788A	p.T263N	SNP	exonic	SLC35G4	.	nonsynonymous SNV	SLC35G4:NM_001282300:exon1:c.C788A:p.T263N	18p11.21	.	.	.	.	.	.	.	.	.	.	.	.	.	.	.	.	.	.	.	.	.	.	.	.	.	.	.	.	.	.	.
4316	chr18	11610383	11610383	C	A	SLC35G4	Missense_Mutation	NM_001282300	exon1	c.C788A	p.T263N	SNP	exonic	SLC35G4	.	nonsynonymous SNV	SLC35G4:NM_001282300:exon1:c.C788A:p.T263N	18p11.21	.	.	.	.	.	.	.	.	.	.	.	.	.	.	.	.	.	.	.	.	.	.	.	.	.	.	.	.	.	.	.
H766	chr18	11610383	11610383	C	A	SLC35G4	Missense_Mutation	NM_001282300	exon1	c.C788A	p.T263N	SNP	exonic	SLC35G4	.	nonsynonymous SNV	SLC35G4:NM_001282300:exon1:c.C788A:p.T263N	18p11.21	.	.	.	.	.	.	.	.	.	.	.	.	.	.	.	.	.	.	.	.	.	.	.	.	.	.	.	.	.	.	.
2939	chr18	11610571	11610571	C	T	SLC35G4	Missense_Mutation	NM_001282300	exon1	c.C976T	p.R326W	SNP	exonic	SLC35G4	.	nonsynonymous SNV	SLC35G4:NM_001282300:exon1:c.C976T:p.R326W	18p11.21	.	.	.	.	.	.	.	.	.	.	.	.	.	.	.	.	.	.	.	.	.	.	.	.	.	.	.	.	.	.	.
2939	chr18	11610122	11610122	G	A	SLC35G4	Missense_Mutation	NM_001282300	exon1	c.G527A	p.G176E	SNP	exonic	SLC35G4	.	nonsynonymous SNV	SLC35G4:NM_001282300:exon1:c.G527A:p.G176E	18p11.21	.	.	.	.	.	.	.	.	.	.	.	.	.	.	.	.	.	.	.	.	.	.	.	.	.	.	.	.	.	.	.
H766	chr21	10569527	10569529	AAG	-	TPTE	In_Frame_Del	NM_001290224	exon7	c.243_245del	p.R84del	DEL	exonic	TPTE	.	nonframeshift deletion	TPTE:NM_001290224:exon7:c.243_245del:p.R84del,TPTE:NM_199260:exon10:c.543_545del:p.R184del,TPTE:NM_199259:exon11:c.603_605del:p.R204del,TPTE:NM_199261:exon12:c.657_659del:p.R222del	21p11.2	.	.	.	.	.	.	.	.	.	.	.	.	.	.	.	.	.	.	.	.	.	.	.	.	.	.	.	.	.	.	.
810	chr21	10569534	10569534	C	T	TPTE	Missense_Mutation	NM_001290224	exon7	c.C250T	p.R84W	SNP	exonic	TPTE	.	nonsynonymous SNV	TPTE:NM_001290224:exon7:c.C250T:p.R84W,TPTE:NM_199260:exon10:c.C550T:p.R184W,TPTE:NM_199259:exon11:c.C610T:p.R204W,TPTE:NM_199261:exon12:c.C664T:p.R222W	21p11.2	.	.	.	.	.	.	.	.	.	.	.	.	.	.	.	.	.	.	.	.	.	.	.	.	.	.	.	.	.	.	.
1777	chr21	10569534	10569534	C	T	TPTE	Missense_Mutation	NM_001290224	exon7	c.C250T	p.R84W	SNP	exonic	TPTE	.	nonsynonymous SNV	TPTE:NM_001290224:exon7:c.C250T:p.R84W,TPTE:NM_199260:exon10:c.C550T:p.R184W,TPTE:NM_199259:exon11:c.C610T:p.R204W,TPTE:NM_199261:exon12:c.C664T:p.R222W	21p11.2	.	.	.	.	.	.	.	.	.	.	.	.	.	.	.	.	.	.	.	.	.	.	.	.	.	.	.	.	.	.	.
H766	chr21	10569454	10569454	G	A	TPTE	Missense_Mutation	NM_001290224	exon7	c.G170A	p.R57Q	SNP	exonic	TPTE	.	nonsynonymous SNV	TPTE:NM_001290224:exon7:c.G170A:p.R57Q,TPTE:NM_199260:exon10:c.G470A:p.R157Q,TPTE:NM_199259:exon11:c.G530A:p.R177Q,TPTE:NM_199261:exon12:c.G584A:p.R195Q	21p11.2	.	.	.	.	.	.	.	.	.	.	.	.	.	.	.	.	.	.	.	.	.	.	.	.	.	.	.	.	.	.	.
4151	chr21	10602110	10602110	T	C	TPTE	Missense_Mutation	NM_001290224	exon17	c.T995C	p.L332P	SNP	exonic	TPTE	.	nonsynonymous SNV	TPTE:NM_001290224:exon17:c.T995C:p.L332P,TPTE:NM_199260:exon20:c.T1295C:p.L432P,TPTE:NM_199259:exon21:c.T1355C:p.L452P,TPTE:NM_199261:exon22:c.T1409C:p.L470P	21p11.2	.	.	.	.	.	.	.	.	.	.	.	.	.	.	.	.	.	.	.	.	.	.	.	.	.	.	.	.	.	.	.
1777	chr1	26282387	26282392	CCGGGA	-	UBXN11	In_Frame_Del	NM_001077262	exon11	c.1110_1115del	p.G372_P373del	DEL	exonic	UBXN11	.	nonframeshift deletion	UBXN11:NM_001077262:exon11:c.1110_1115del:p.G372_P373del,UBXN11:NM_145345:exon15:c.1371_1376del:p.G459_P460del,UBXN11:NM_183008:exon16:c.1470_1475del:p.G492_P493del	1p36.11	.	.	.	.	.	.	.	.	.	.	.	.	.	.	.	.	.	.	.	.	.	.	.	.	.	.	.	.	.	.	.
2939	chr1	26282361	26282361	G	A	UBXN11	Missense_Mutation	NM_001077262	exon11	c.C1141T	p.P381S	SNP	exonic	UBXN11	.	nonsynonymous SNV	UBXN11:NM_001077262:exon11:c.C1141T:p.P381S,UBXN11:NM_145345:exon15:c.C1402T:p.P468S,UBXN11:NM_183008:exon16:c.C1501T:p.P501S	1p36.11	0	D	.	.	.	.	.	.	1	P	0	N	2.12	T	-0.24	N	0.234	1.5	13.31	0.923	0.007	N	-0.936	T	0	T	0.65	0	.	0	0
H766	chr1	26282361	26282361	G	A	UBXN11	Missense_Mutation	NM_001077262	exon11	c.C1141T	p.P381S	SNP	exonic	UBXN11	.	nonsynonymous SNV	UBXN11:NM_001077262:exon11:c.C1141T:p.P381S,UBXN11:NM_145345:exon15:c.C1402T:p.P468S,UBXN11:NM_183008:exon16:c.C1501T:p.P501S	1p36.11	0	D	.	.	.	.	.	.	1	P	0	N	2.12	T	-0.24	N	0.234	1.5	13.31	0.923	0.007	N	-0.936	T	0	T	0.65	0	.	0	0
810	chr1	26282394	26282394	C	T	UBXN11	Missense_Mutation	NM_001077262	exon11	c.G1108A	p.G370S	SNP	exonic	UBXN11	.	nonsynonymous SNV	UBXN11:NM_001077262:exon11:c.G1108A:p.G370S,UBXN11:NM_145345:exon15:c.G1369A:p.G457S,UBXN11:NM_183008:exon16:c.G1468A:p.G490S	1p36.11	0.311	T	0.001	B	0	B	0.04	N	1	N	-1.1	N	2.37	T	-0.41	N	0.203	0.241	5.105	0.828	0.022	N	-1.006	T	0.016	T	0.65	0	-2.32	-0.52	0.637
4151	chr1	26282388	26282388	C	T	UBXN11	Missense_Mutation	NM_001077262	exon11	c.G1114A	p.G372S	SNP	exonic	UBXN11	.	nonsynonymous SNV	UBXN11:NM_001077262:exon11:c.G1114A:p.G372S,UBXN11:NM_145345:exon15:c.G1375A:p.G459S,UBXN11:NM_183008:exon16:c.G1474A:p.G492S	1p36.11	0.431	T	0.028	B	0.002	B	.	.	1	N	-0.69	N	2.57	T	-0.06	N	0.096	-0.337	0.547	0.743	0.01	N	-0.992	T	0.015	T	0.65	0	-2.55	0.537	0
2939	chr1	26282352	26282352	C	A	UBXN11	Missense_Mutation	NM_001077262	exon11	c.G1150T	p.G384C	SNP	exonic	UBXN11	.	nonsynonymous SNV	UBXN11:NM_001077262:exon11:c.G1150T:p.G384C,UBXN11:NM_145345:exon15:c.G1411T:p.G471C,UBXN11:NM_183008:exon16:c.G1510T:p.G504C	1p36.11	0	D	1	D	0.992	D	.	.	1	N	0	N	2.21	T	-0.08	N	0.358	3.077	22.5	0.908	0.066	N	-1.048	T	0.059	T	0.65	0	.	0	0
4151	chr1	26282352	26282352	C	A	UBXN11	Missense_Mutation	NM_001077262	exon11	c.G1150T	p.G384C	SNP	exonic	UBXN11	.	nonsynonymous SNV	UBXN11:NM_001077262:exon11:c.G1150T:p.G384C,UBXN11:NM_145345:exon15:c.G1411T:p.G471C,UBXN11:NM_183008:exon16:c.G1510T:p.G504C	1p36.11	0	D	1	D	0.992	D	.	.	1	N	0	N	2.21	T	-0.08	N	0.358	3.077	22.5	0.908	0.066	N	-1.048	T	0.059	T	0.65	0	.	0	0
4316	chr15	50492753	50492753	C	T	USP8	Missense_Mutation	NM_001283049	exon12	c.C1969T	p.R657W	SNP	exonic	USP8	.	nonsynonymous SNV	USP8:NM_001283049:exon12:c.C1969T:p.R657W,USP8:NM_001128610:exon15:c.C2287T:p.R763W,USP8:NM_005154:exon15:c.C2287T:p.R763W	15q21.2	0.004	D	0.999	D	0.889	P	0.117	N	1	D	0.895	L	2.07	T	-3.54	D	0.767	6.131	28.4	0.999	0.984	D	-1.118	T	0.082	T	0.732	0	5.22	0.871	0.852
810	chr15	50492753	50492753	C	T	USP8	Missense_Mutation	NM_001283049	exon12	c.C1969T	p.R657W	SNP	exonic	USP8	.	nonsynonymous SNV	USP8:NM_001283049:exon12:c.C1969T:p.R657W,USP8:NM_001128610:exon15:c.C2287T:p.R763W,USP8:NM_005154:exon15:c.C2287T:p.R763W	15q21.2	0.004	D	0.999	D	0.889	P	0.117	N	1	D	0.895	L	2.07	T	-3.54	D	0.767	6.131	28.4	0.999	0.984	D	-1.118	T	0.082	T	0.732	0	5.22	0.871	0.852
1777	chr15	50492753	50492753	C	T	USP8	Missense_Mutation	NM_001283049	exon12	c.C1969T	p.R657W	SNP	exonic	USP8	.	nonsynonymous SNV	USP8:NM_001283049:exon12:c.C1969T:p.R657W,USP8:NM_001128610:exon15:c.C2287T:p.R763W,USP8:NM_005154:exon15:c.C2287T:p.R763W	15q21.2	0.004	D	0.999	D	0.889	P	0.117	N	1	D	0.895	L	2.07	T	-3.54	D	0.767	6.131	28.4	0.999	0.984	D	-1.118	T	0.082	T	0.732	0	5.22	0.871	0.852
810	chr15	50492758	50492758	C	A	USP8	Missense_Mutation	NM_001283049	exon12	c.C1974A	p.N658K	SNP	exonic	USP8	.	nonsynonymous SNV	USP8:NM_001283049:exon12:c.C1974A:p.N658K,USP8:NM_001128610:exon15:c.C2292A:p.N764K,USP8:NM_005154:exon15:c.C2292A:p.N764K	15q21.2	0.288	T	0.156	B	0.035	B	0.007	N	1	D	0.695	N	2.27	T	-1.55	N	0.223	4.924	25	0.998	0.938	D	-1.031	T	0.022	T	0.732	0	2.26	0.033	0.852
H766	chr3	75737404	75737404	-	TG	ZNF717	Frame_Shift_Ins	NM_001128223	exon5	c.2218_2219insCA	p.C740Sfs*155	INS	exonic	ZNF717	.	frameshift insertion	ZNF717:NM_001128223:exon5:c.2218_2219insCA:p.C740Sfs*155,ZNF717:NM_001290208:exon5:c.2218_2219insCA:p.C740Sfs*155,ZNF717:NM_001290209:exon5:c.2068_2069insCA:p.C690Sfs*155;ZNF717:NM_001128223:exon5:c.2218_2219insCA:p.C740Sfs*155,ZNF717:NM_001290208:exon5:c.2218_2219insCA:p.C740Sfs*155,ZNF717:NM_001290209:exon5:c.2068_2069insCA:p.C690Sfs*155	3p12.3	.	.	.	.	.	.	.	.	.	.	.	.	.	.	.	.	.	.	.	.	.	.	.	.	.	.	.	.	.	.	.
4316	chr3	75738389	75738389	T	C	ZNF717	Missense_Mutation	NM_001128223	exon5	c.A1234G	p.I412V	SNP	exonic	ZNF717	.	nonsynonymous SNV	ZNF717:NM_001128223:exon5:c.A1234G:p.I412V,ZNF717:NM_001290208:exon5:c.A1234G:p.I412V,ZNF717:NM_001290209:exon5:c.A1084G:p.I362V,ZNF717:NM_001324027:exon5:c.A1234G:p.I412V	3p12.3	1	T	0.013	B	0.009	B	.	.	1	P	0.035	N	3.2	T	0.23	N	0.25	-2.674	0.001	0.48	0.003	N	-0.936	T	0.01	T	0.461	0	-3.75	0.615	-1.545
H766	chr3	75738805	75738805	T	G	ZNF717	Missense_Mutation	NM_001128223	exon5	c.A818C	p.H273P	SNP	exonic	ZNF717	.	nonsynonymous SNV	ZNF717:NM_001128223:exon5:c.A818C:p.H273P,ZNF717:NM_001290208:exon5:c.A818C:p.H273P,ZNF717:NM_001290209:exon5:c.A668C:p.H223P,ZNF717:NM_001324027:exon5:c.A818C:p.H273P	3p12.3	0.028	D	0	B	0.001	B	.	.	1	N	2.135	M	-2.18	D	-6.06	D	0.455	0.14	4.036	0.428	0.273	N	-0.579	T	0.5	D	0.566	0	-2.47	0.615	-0.534
4151	chr3	75736922	75736922	C	G	ZNF717	Missense_Mutation	NM_001128223	exon5	c.G2701C	p.E901Q	SNP	exonic	ZNF717	.	nonsynonymous SNV	ZNF717:NM_001128223:exon5:c.G2701C:p.E901Q,ZNF717:NM_001290208:exon5:c.G2701C:p.E901Q,ZNF717:NM_001290209:exon5:c.G2551C:p.E851Q	3p12.3	0.163	T	0.757	P	0.026	B	.	.	1	P	0	N	3.25	T	-0.11	N	0.683	-0.417	0.353	0.537	0.007	N	-0.96	T	0.007	T	0.563	0	0.741	0.057	0.483
H766	chr3	75738425	75738425	A	G	ZNF717	Missense_Mutation	NM_001128223	exon5	c.T1198C	p.C400R	SNP	exonic	ZNF717	.	nonsynonymous SNV	ZNF717:NM_001128223:exon5:c.T1198C:p.C400R,ZNF717:NM_001290208:exon5:c.T1198C:p.C400R,ZNF717:NM_001290209:exon5:c.T1048C:p.C350R,ZNF717:NM_001324027:exon5:c.T1198C:p.C400R	3p12.3	0	D	0.999	D	0.945	D	.	.	0	P	4.115	H	-2.05	D	-11.62	D	0.343	3.629	23.2	0.963	0.757	D	0.494	D	0.79	D	0.563	0	0.775	0.649	-0.05
4316	chr3	75736885	75736885	A	C	ZNF717	Missense_Mutation	NM_001128223	exon5	c.T2738G	p.F913C	SNP	exonic	ZNF717	.	nonsynonymous SNV	ZNF717:NM_001128223:exon5:c.T2738G:p.F913C,ZNF717:NM_001290208:exon5:c.T2738G:p.F913C,ZNF717:NM_001290209:exon5:c.T2588G:p.F863C	3p12.3	0.012	D	0.991	D	0.425	B	.	.	1	P	0	N	3.25	T	0.14	N	0.59	2.788	21.3	0.922	0.006	N	-0.978	T	0.012	T	0.563	0	-0.029	0.066	0.606
4316	chr3	75736880	75736880	A	C	ZNF717	Nonstop_Mutation	NM_001128223	exon5	c.T2743G	p.X915G	SNP	exonic	ZNF717	.	stoploss	ZNF717:NM_001128223:exon5:c.T2743G:p.X915G,ZNF717:NM_001290208:exon5:c.T2743G:p.X915G,ZNF717:NM_001290209:exon5:c.T2593G:p.X865G	3p12.3	.	.	.	.	.	.	.	.	1	P	.	.	.	.	.	.	.	-0.468	0.264	0.61	0.006	N	.	.	.	.	0.156	0	-2.87	0.066	-0.108
[truncated: 9 more columns]
