# Supplementary material for: Whole Exome Sequencing of Intracranial Epidermoid Cysts Reveals Immune-Associated Mechanistic and Potential Targets
Source: Cancers (Basel). 2024 Oct 15;16(20):3487. doi: 10.3390/cancers16203487 (PMC11506683; doi:10.3390/cancers16203487)
Supplement: Supplementary file 1 [file cancers-16-03487-s001.zip › Table S9_PPI.csv]

#node	identifier	category	term ID	term description
DSPP	9606.ENSP00000498766	GO Process	GO:0002065	Columnar/cuboidal epithelial cell differentiation
DSPP	9606.ENSP00000498766	GO Process	GO:0009653	Anatomical structure morphogenesis
DSPP	9606.ENSP00000498766	GO Process	GO:0009887	Animal organ morphogenesis
DSPP	9606.ENSP00000498766	GO Process	GO:0009888	Tissue development
DSPP	9606.ENSP00000498766	GO Process	GO:0009987	Cellular process
DSPP	9606.ENSP00000498766	GO Process	GO:0030154	Cell differentiation
DSPP	9606.ENSP00000498766	GO Process	GO:0030855	Epithelial cell differentiation
DSPP	9606.ENSP00000498766	GO Process	GO:0030856	Regulation of epithelial cell differentiation
DSPP	9606.ENSP00000498766	GO Process	GO:0031214	Biomineral tissue development
DSPP	9606.ENSP00000498766	GO Process	GO:0032502	Developmental process
DSPP	9606.ENSP00000498766	GO Process	GO:0042475	Odontogenesis of dentin-containing tooth
DSPP	9606.ENSP00000498766	GO Process	GO:0042476	Odontogenesis
DSPP	9606.ENSP00000498766	GO Process	GO:0045595	Regulation of cell differentiation
DSPP	9606.ENSP00000498766	GO Process	GO:0048513	Animal organ development
DSPP	9606.ENSP00000498766	GO Process	GO:0048646	Anatomical structure formation involved in morphogenesis
DSPP	9606.ENSP00000498766	GO Process	GO:0048856	Anatomical structure development
DSPP	9606.ENSP00000498766	GO Process	GO:0048869	Cellular developmental process
DSPP	9606.ENSP00000498766	GO Process	GO:0050789	Regulation of biological process
DSPP	9606.ENSP00000498766	GO Process	GO:0050793	Regulation of developmental process
DSPP	9606.ENSP00000498766	GO Process	GO:0050794	Regulation of cellular process
DSPP	9606.ENSP00000498766	GO Process	GO:0051239	Regulation of multicellular organismal process
DSPP	9606.ENSP00000498766	GO Process	GO:0060429	Epithelium development
DSPP	9606.ENSP00000498766	GO Process	GO:0060563	Neuroepithelial cell differentiation
DSPP	9606.ENSP00000498766	GO Process	GO:0065007	Biological regulation
DSPP	9606.ENSP00000498766	GO Process	GO:0071895	Odontoblast differentiation
DSPP	9606.ENSP00000498766	GO Process	GO:0097187	Dentinogenesis
DSPP	9606.ENSP00000498766	GO Process	GO:0110148	Biomineralization
DSPP	9606.ENSP00000498766	GO Process	GO:1901329	Regulation of odontoblast differentiation
DSPP	9606.ENSP00000498766	GO Process	GO:2000026	Regulation of multicellular organismal development
DSPP	9606.ENSP00000498766	GO Function	GO:0005198	Structural molecule activity
DSPP	9606.ENSP00000498766	GO Function	GO:0005201	Extracellular matrix structural constituent
DSPP	9606.ENSP00000498766	GO Function	GO:0005488	Binding
DSPP	9606.ENSP00000498766	GO Function	GO:0005509	Calcium ion binding
DSPP	9606.ENSP00000498766	GO Function	GO:0005518	Collagen binding
DSPP	9606.ENSP00000498766	GO Function	GO:0043167	Ion binding
DSPP	9606.ENSP00000498766	GO Function	GO:0043169	Cation binding
DSPP	9606.ENSP00000498766	GO Function	GO:0044877	Protein-containing complex binding
DSPP	9606.ENSP00000498766	GO Function	GO:0046872	Metal ion binding
DSPP	9606.ENSP00000498766	GO Component	GO:0005576	Extracellular region
DSPP	9606.ENSP00000498766	GO Component	GO:0005622	Intracellular anatomical structure
DSPP	9606.ENSP00000498766	GO Component	GO:0005634	Nucleus
DSPP	9606.ENSP00000498766	GO Component	GO:0005737	Cytoplasm
DSPP	9606.ENSP00000498766	GO Component	GO:0030312	External encapsulating structure
DSPP	9606.ENSP00000498766	GO Component	GO:0031012	Extracellular matrix
DSPP	9606.ENSP00000498766	GO Component	GO:0043226	Organelle
DSPP	9606.ENSP00000498766	GO Component	GO:0043227	Membrane-bounded organelle
DSPP	9606.ENSP00000498766	GO Component	GO:0043229	Intracellular organelle
DSPP	9606.ENSP00000498766	GO Component	GO:0043231	Intracellular membrane-bounded organelle
DSPP	9606.ENSP00000498766	GO Component	GO:0071944	Cell periphery
DSPP	9606.ENSP00000498766	GO Component	GO:0110165	Cellular anatomical entity
DSPP	9606.ENSP00000498766	STRING clusters	CL:19954	Mixed, incl. Biomineralization, and Osteopetrosis
DSPP	9606.ENSP00000498766	STRING clusters	CL:19955	Biomineralization, and Amelogenesis imperfecta
DSPP	9606.ENSP00000498766	STRING clusters	CL:19956	Biomineralization, and Regulation of enamel mineralization
DSPP	9606.ENSP00000498766	STRING clusters	CL:19989	Mixed, incl. Pulpitis, and Structural constituent of bone
DSPP	9606.ENSP00000498766	KEGG	hsa04512	ECM-receptor interaction
DSPP	9606.ENSP00000498766	Reactome	HSA-1474244	Extracellular matrix organization
DSPP	9606.ENSP00000498766	Reactome	HSA-3000178	ECM proteoglycans
DSPP	9606.ENSP00000498766	WikiPathways	WP3971	OSX and miRNAs in tooth development
DSPP	9606.ENSP00000498766	DISEASES	DOID:0050155	Sensory system disease
DSPP	9606.ENSP00000498766	DISEASES	DOID:0050177	Monogenic disease
DSPP	9606.ENSP00000498766	DISEASES	DOID:0050563	Nonsyndromic deafness
DSPP	9606.ENSP00000498766	DISEASES	DOID:0050736	Autosomal dominant disease
DSPP	9606.ENSP00000498766	DISEASES	DOID:0050739	Autosomal genetic disease
DSPP	9606.ENSP00000498766	DISEASES	DOID:1091	Tooth disease
DSPP	9606.ENSP00000498766	DISEASES	DOID:11121	Pulpitis
DSPP	9606.ENSP00000498766	DISEASES	DOID:11623	Dental pulp necrosis
DSPP	9606.ENSP00000498766	DISEASES	DOID:17	Musculoskeletal system disease
DSPP	9606.ENSP00000498766	DISEASES	DOID:214	Teeth hard tissue disease
DSPP	9606.ENSP00000498766	DISEASES	DOID:2742	Auditory system disease
DSPP	9606.ENSP00000498766	DISEASES	DOID:4	Disease
DSPP	9606.ENSP00000498766	DISEASES	DOID:403	Mouth disease
DSPP	9606.ENSP00000498766	DISEASES	DOID:4154	Dentinogenesis imperfecta
DSPP	9606.ENSP00000498766	DISEASES	DOID:5330	Dental pulp disease
DSPP	9606.ENSP00000498766	DISEASES	DOID:5608	Dental pulp calcification
DSPP	9606.ENSP00000498766	DISEASES	DOID:630	Genetic disease
DSPP	9606.ENSP00000498766	DISEASES	DOID:65	Connective tissue disease
DSPP	9606.ENSP00000498766	DISEASES	DOID:7	Disease of anatomical entity
DSPP	9606.ENSP00000498766	DISEASES	DOID:701	Dentin dysplasia
DSPP	9606.ENSP00000498766	DISEASES	DOID:77	Gastrointestinal system disease
DSPP	9606.ENSP00000498766	DISEASES	DOID:863	Nervous system disease
DSPP	9606.ENSP00000498766	TISSUES	BTO:0000000	Tissues, cell types and enzyme sources
DSPP	9606.ENSP00000498766	TISSUES	BTO:0000042	Animal
DSPP	9606.ENSP00000498766	TISSUES	BTO:0000081	Reproductive system
DSPP	9606.ENSP00000498766	TISSUES	BTO:0000174	Embryonic structure
DSPP	9606.ENSP00000498766	TISSUES	BTO:0000282	Head
DSPP	9606.ENSP00000498766	TISSUES	BTO:0000284	Organism form
DSPP	9606.ENSP00000498766	TISSUES	BTO:0000315	Ectoderm
DSPP	9606.ENSP00000498766	TISSUES	BTO:0000339	Dental pulp
DSPP	9606.ENSP00000498766	TISSUES	BTO:0000379	Embryo
DSPP	9606.ENSP00000498766	TISSUES	BTO:0000397	Tooth
DSPP	9606.ENSP00000498766	TISSUES	BTO:0000486	Fruit
DSPP	9606.ENSP00000498766	TISSUES	BTO:0000535	Germ cell
DSPP	9606.ENSP00000498766	TISSUES	BTO:0000556	Germ layer
DSPP	9606.ENSP00000498766	TISSUES	BTO:0000707	Larva
DSPP	9606.ENSP00000498766	TISSUES	BTO:0001090	Mouth
DSPP	9606.ENSP00000498766	TISSUES	BTO:0001142	Pulp
DSPP	9606.ENSP00000498766	TISSUES	BTO:0001383	Alveolar bone
DSPP	9606.ENSP00000498766	TISSUES	BTO:0001461	Whole plant
DSPP	9606.ENSP00000498766	TISSUES	BTO:0001464	Wing disc
DSPP	9606.ENSP00000498766	TISSUES	BTO:0001481	Plant
DSPP	9606.ENSP00000498766	TISSUES	BTO:0001489	Whole body
DSPP	9606.ENSP00000498766	TISSUES	BTO:0001511	Tooth germ
DSPP	9606.ENSP00000498766	TISSUES	BTO:0001722	Enamel organ
DSPP	9606.ENSP00000498766	TISSUES	BTO:0001759	Molaris
DSPP	9606.ENSP00000498766	TISSUES	BTO:0001769	Odontoblast
DSPP	9606.ENSP00000498766	TISSUES	BTO:0001839	Dental papilla
DSPP	9606.ENSP00000498766	TISSUES	BTO:0002017	Plant reproductive system
DSPP	9606.ENSP00000498766	TISSUES	BTO:0003091	Urogenital system
DSPP	9606.ENSP00000498766	TISSUES	BTO:0003453	Dentin
DSPP	9606.ENSP00000498766	TISSUES	BTO:0004658	Imaginal disc
DSPP	9606.ENSP00000498766	COMPARTMENTS	GOCC:0005576	Extracellular region
DSPP	9606.ENSP00000498766	COMPARTMENTS	GOCC:0005622	Intracellular
DSPP	9606.ENSP00000498766	COMPARTMENTS	GOCC:0005737	Cytoplasm
DSPP	9606.ENSP00000498766	COMPARTMENTS	GOCC:0030312	External encapsulating structure
DSPP	9606.ENSP00000498766	COMPARTMENTS	GOCC:0031012	Extracellular matrix
DSPP	9606.ENSP00000498766	COMPARTMENTS	GOCC:0071944	Cell periphery
DSPP	9606.ENSP00000498766	COMPARTMENTS	GOCC:0110165	Cellular anatomical entity
DSPP	9606.ENSP00000498766	Monarch	EFO:0004529	Lipid measurement
DSPP	9606.ENSP00000498766	Monarch	EFO:0005105	Lipid or lipoprotein measurement
DSPP	9606.ENSP00000498766	Monarch	EFO:0005110	Fatty acid measurement
DSPP	9606.ENSP00000498766	Monarch	EFO:0007761	Docosahexaenoic acid measurement
DSPP	9606.ENSP00000498766	Monarch	EFO:0010119	omega-3 polyunsaturated fatty acid measurement
DSPP	9606.ENSP00000498766	Monarch	EFO:0010732	omega-6:omega-3 polyunsaturated fatty acid ratio
DSPP	9606.ENSP00000498766	Monarch	HP:0000118	Phenotypic abnormality
DSPP	9606.ENSP00000498766	Monarch	HP:0000152	Abnormality of head or neck
DSPP	9606.ENSP00000498766	Monarch	HP:0000153	Abnormality of the mouth
DSPP	9606.ENSP00000498766	Monarch	HP:0000163	Abnormal oral cavity morphology
DSPP	9606.ENSP00000498766	Monarch	HP:0000164	Abnormality of the dentition
DSPP	9606.ENSP00000498766	Monarch	HP:0000234	Abnormality of the head
DSPP	9606.ENSP00000498766	Monarch	HP:0000271	Abnormality of the face
DSPP	9606.ENSP00000498766	Monarch	HP:0000360	Tinnitus
DSPP	9606.ENSP00000498766	Monarch	HP:0000364	Hearing abnormality
DSPP	9606.ENSP00000498766	Monarch	HP:0000365	Hearing impairment
DSPP	9606.ENSP00000498766	Monarch	HP:0000407	Sensorineural hearing impairment
DSPP	9606.ENSP00000498766	Monarch	HP:0000598	Abnormality of the ear
DSPP	9606.ENSP00000498766	Monarch	HP:0000679	Taurodontia
DSPP	9606.ENSP00000498766	Monarch	HP:0000682	Abnormal dental enamel morphology
DSPP	9606.ENSP00000498766	Monarch	HP:0000689	Dental malocclusion
DSPP	9606.ENSP00000498766	Monarch	HP:0000691	Microdontia
DSPP	9606.ENSP00000498766	Monarch	HP:0000692	Tooth malposition
DSPP	9606.ENSP00000498766	Monarch	HP:0000694	Odontodysplasia
DSPP	9606.ENSP00000498766	Monarch	HP:0000700	Periapical bone loss
DSPP	9606.ENSP00000498766	Monarch	HP:0000703	Dentinogenesis imperfecta
DSPP	9606.ENSP00000498766	Monarch	HP:0000924	Abnormality of the skeletal system
DSPP	9606.ENSP00000498766	Monarch	HP:0003549	Abnormality of connective tissue
DSPP	9606.ENSP00000498766	Monarch	HP:0003771	Pulp calcification
DSPP	9606.ENSP00000498766	Monarch	HP:0005101	High-frequency hearing impairment
DSPP	9606.ENSP00000498766	Monarch	HP:0006350	Pulp obliteration
DSPP	9606.ENSP00000498766	Monarch	HP:0006479	Abnormal dental pulp morphology
DSPP	9606.ENSP00000498766	Monarch	HP:0006482	Abnormality of dental morphology
DSPP	9606.ENSP00000498766	Monarch	HP:0006486	Abnormal dental root morphology
DSPP	9606.ENSP00000498766	Monarch	HP:0008619	Bilateral sensorineural hearing impairment
DSPP	9606.ENSP00000498766	Monarch	HP:0009102	Anterior open-bite malocclusion
DSPP	9606.ENSP00000498766	Monarch	HP:0009722	Dental enamel pits
DSPP	9606.ENSP00000498766	Monarch	HP:0010299	Abnormal dentin morphology
DSPP	9606.ENSP00000498766	Monarch	HP:0010807	Open bite
DSPP	9606.ENSP00000498766	Monarch	HP:0011060	Dentinogenesis imperfecta limited to primary teeth
DSPP	9606.ENSP00000498766	Monarch	HP:0011061	Abnormality of dental structure
DSPP	9606.ENSP00000498766	Monarch	HP:0011070	Abnormal molar morphology
DSPP	9606.ENSP00000498766	Monarch	HP:0011071	Abnormality of permanent molar morphology
DSPP	9606.ENSP00000498766	Monarch	HP:0011077	Abnormality of molar
DSPP	9606.ENSP00000498766	Monarch	HP:0011389	Functional abnormality of the inner ear
DSPP	9606.ENSP00000498766	Monarch	HP:0031704	Abnormal ear physiology
DSPP	9606.ENSP00000498766	Monarch	HP:0031816	Abnormal oral morphology
DSPP	9606.ENSP00000498766	Monarch	HP:0033127	Abnormality of the musculoskeletal system
DSPP	9606.ENSP00000498766	Monarch	HP:3000050	Abnormal odontoid tissue morphology
DSPP	9606.ENSP00000498766	UniProt Keywords	KW-0091	Biomineralization
DSPP	9606.ENSP00000498766	UniProt Keywords	KW-0106	Calcium
DSPP	9606.ENSP00000498766	UniProt Keywords	KW-0209	Deafness
DSPP	9606.ENSP00000498766	UniProt Keywords	KW-0272	Extracellular matrix
DSPP	9606.ENSP00000498766	UniProt Keywords	KW-0325	Glycoprotein
DSPP	9606.ENSP00000498766	UniProt Keywords	KW-0597	Phosphoprotein
DSPP	9606.ENSP00000498766	UniProt Keywords	KW-0730	Sialic acid
DSPP	9606.ENSP00000498766	UniProt Keywords	KW-0732	Signal
DSPP	9606.ENSP00000498766	UniProt Keywords	KW-0964	Secreted
FCGBP	9606.ENSP00000481056	GO Component	GO:0005576	Extracellular region
FCGBP	9606.ENSP00000481056	GO Component	GO:0005615	Extracellular space
FCGBP	9606.ENSP00000481056	GO Component	GO:0030312	External encapsulating structure
FCGBP	9606.ENSP00000481056	GO Component	GO:0031012	Extracellular matrix
FCGBP	9606.ENSP00000481056	GO Component	GO:0031982	Vesicle
FCGBP	9606.ENSP00000481056	GO Component	GO:0043226	Organelle
FCGBP	9606.ENSP00000481056	GO Component	GO:0043227	Membrane-bounded organelle
FCGBP	9606.ENSP00000481056	GO Component	GO:0043230	Extracellular organelle
FCGBP	9606.ENSP00000481056	GO Component	GO:0065010	Extracellular membrane-bounded organelle
FCGBP	9606.ENSP00000481056	GO Component	GO:0070062	Extracellular exosome
FCGBP	9606.ENSP00000481056	GO Component	GO:0071944	Cell periphery
FCGBP	9606.ENSP00000481056	GO Component	GO:0110165	Cellular anatomical entity
FCGBP	9606.ENSP00000481056	GO Component	GO:1903561	Extracellular vesicle
FCGBP	9606.ENSP00000481056	STRING clusters	CL:31664	Mostly uncharacterized, incl. Exopeptidase activity, and Surfactant metabolism
FCGBP	9606.ENSP00000481056	STRING clusters	CL:31665	Mixed, incl. Exopeptidase activity, and A1 Propeptide
FCGBP	9606.ENSP00000481056	STRING clusters	CL:31666	Mostly uncharacterized, incl. Peptidoglycan binding, and A1 Propeptide
FCGBP	9606.ENSP00000481056	STRING clusters	CL:31667	Mostly uncharacterized, incl. Cell wall disruption in another organism, and A1 Propeptide
FCGBP	9606.ENSP00000481056	STRING clusters	CL:31669	Mixed, incl. Cell wall disruption in another organism, and Secretory diarrhea
FCGBP	9606.ENSP00000481056	STRING clusters	CL:31670	Mixed, incl. Cell wall disruption in another organism, and Alpha-defensin
FCGBP	9606.ENSP00000481056	STRING clusters	CL:31672	Mixed, incl. Mannan binding, and Trigeminal nerve neoplasm
FCGBP	9606.ENSP00000481056	TISSUES	BTO:0000000	Tissues, cell types and enzyme sources
FCGBP	9606.ENSP00000481056	TISSUES	BTO:0000042	Animal
FCGBP	9606.ENSP00000481056	TISSUES	BTO:0000058	Alimentary canal
FCGBP	9606.ENSP00000481056	TISSUES	BTO:0000121	Bile
FCGBP	9606.ENSP00000481056	TISSUES	BTO:0000141	Bone marrow
FCGBP	9606.ENSP00000481056	TISSUES	BTO:0000174	Embryonic structure
FCGBP	9606.ENSP00000481056	TISSUES	BTO:0000269	Colon
FCGBP	9606.ENSP00000481056	TISSUES	BTO:0000284	Organism form
FCGBP	9606.ENSP00000481056	TISSUES	BTO:0000346	Digestive juice
FCGBP	9606.ENSP00000481056	TISSUES	BTO:0000379	Embryo
FCGBP	9606.ENSP00000481056	TISSUES	BTO:0000392	Plasma cell
FCGBP	9606.ENSP00000481056	TISSUES	BTO:0000416	Epithelium
FCGBP	9606.ENSP00000481056	TISSUES	BTO:0000511	Gastrointestinal tract
FCGBP	9606.ENSP00000481056	TISSUES	BTO:0000545	Gut
FCGBP	9606.ENSP00000481056	TISSUES	BTO:0000634	Integument
FCGBP	9606.ENSP00000481056	TISSUES	BTO:0000648	Intestine
FCGBP	9606.ENSP00000481056	TISSUES	BTO:0000706	Large intestine
FCGBP	9606.ENSP00000481056	TISSUES	BTO:0000781	Intestinal epithelium
FCGBP	9606.ENSP00000481056	TISSUES	BTO:0001158	Rectum
FCGBP	9606.ENSP00000481056	TISSUES	BTO:0001202	Saliva
FCGBP	9606.ENSP00000481056	TISSUES	BTO:0001486	Skeletal system
FCGBP	9606.ENSP00000481056	TISSUES	BTO:0001489	Whole body
FCGBP	9606.ENSP00000481056	TISSUES	BTO:0001491	Viscus
FCGBP	9606.ENSP00000481056	TISSUES	BTO:0001613	Colorectum
FCGBP	9606.ENSP00000481056	TISSUES	BTO:0001709	Colonic epithelium
FCGBP	9606.ENSP00000481056	TISSUES	BTO:0004850	Bone marrow cell
FCGBP	9606.ENSP00000481056	COMPARTMENTS	GOCC:0005576	Extracellular region
FCGBP	9606.ENSP00000481056	COMPARTMENTS	GOCC:0110165	Cellular anatomical entity
FCGBP	9606.ENSP00000481056	Monarch	EFO:0003892	Pulmonary function measurement
FCGBP	9606.ENSP00000481056	Monarch	EFO:0004713	FEV/FEC ratio
FCGBP	9606.ENSP00000481056	Monarch	EFO:0006841	Respiratory disease biomarker
FCGBP	9606.ENSP00000481056	UniProt Keywords	KW-0325	Glycoprotein
FCGBP	9606.ENSP00000481056	UniProt Keywords	KW-0677	Repeat
FCGBP	9606.ENSP00000481056	UniProt Keywords	KW-0732	Signal
FCGBP	9606.ENSP00000481056	UniProt Keywords	KW-0964	Secreted
FCGBP	9606.ENSP00000481056	UniProt Keywords	KW-1015	Disulfide bond
FCGBP	9606.ENSP00000481056	Pfam	PF01826	Trypsin Inhibitor like cysteine rich domain
FCGBP	9606.ENSP00000481056	Pfam	PF17517	IgGFc binding protein
FCGBP	9606.ENSP00000481056	InterPro	IPR000742	EGF-like domain
FCGBP	9606.ENSP00000481056	InterPro	IPR001007	VWFC domain
FCGBP	9606.ENSP00000481056	InterPro	IPR001846	Von Willebrand factor, type D domain
FCGBP	9606.ENSP00000481056	InterPro	IPR002919	Trypsin Inhibitor-like, cysteine rich domain
FCGBP	9606.ENSP00000481056	InterPro	IPR003645	Follistatin-like, N-terminal
FCGBP	9606.ENSP00000481056	InterPro	IPR014853	VWF/SSPO/Zonadhesin-like, cysteine-rich domain
FCGBP	9606.ENSP00000481056	InterPro	IPR025615	TILa domain
FCGBP	9606.ENSP00000481056	InterPro	IPR035234	IgGFc-binding protein, N-terminal
FCGBP	9606.ENSP00000481056	InterPro	IPR036084	Serine protease inhibitor-like superfamily
FCGBP	9606.ENSP00000481056	SMART	SM00001	EGF domain, unclasssified subfamily
FCGBP	9606.ENSP00000481056	SMART	SM00214	Von Willebrand factor (vWF) type C domain
FCGBP	9606.ENSP00000481056	SMART	SM00216	Von Willebrand factor (vWF) type D domain
FCGBP	9606.ENSP00000481056	SMART	SM00274	Follistatin-N-terminal domain-like
FCGBP	9606.ENSP00000481056	SMART	SM00832	This domain contains 8 conserved cysteine residues, but this family only contains 7 of them to overlaps with other domains. It is found in disease-related proteins including von Willebrand factor, Alpha tectorin, Zonadhesin and Mucin.
FMN2	9606.ENSP00000318884	GO Process	GO:0000003	Reproduction
FMN2	9606.ENSP00000318884	GO Process	GO:0000226	Microtubule cytoskeleton organization
FMN2	9606.ENSP00000318884	GO Process	GO:0000280	Nuclear division
FMN2	9606.ENSP00000318884	GO Process	GO:0000910	Cytokinesis
FMN2	9606.ENSP00000318884	GO Process	GO:0001666	Response to hypoxia
FMN2	9606.ENSP00000318884	GO Process	GO:0003006	Developmental process involved in reproduction
FMN2	9606.ENSP00000318884	GO Process	GO:0006282	Regulation of DNA repair
FMN2	9606.ENSP00000318884	GO Process	GO:0006810	Transport
FMN2	9606.ENSP00000318884	GO Process	GO:0006950	Response to stress
FMN2	9606.ENSP00000318884	GO Process	GO:0006974	Cellular response to DNA damage stimulus
FMN2	9606.ENSP00000318884	GO Process	GO:0006996	Organelle organization
FMN2	9606.ENSP00000318884	GO Process	GO:0007010	Cytoskeleton organization
FMN2	9606.ENSP00000318884	GO Process	GO:0007015	Actin filament organization
FMN2	9606.ENSP00000318884	GO Process	GO:0007017	Microtubule-based process
FMN2	9606.ENSP00000318884	GO Process	GO:0007018	Microtubule-based movement
FMN2	9606.ENSP00000318884	GO Process	GO:0007049	Cell cycle
FMN2	9606.ENSP00000318884	GO Process	GO:0007059	Chromosome segregation
FMN2	9606.ENSP00000318884	GO Process	GO:0007127	Meiosis I
FMN2	9606.ENSP00000318884	GO Process	GO:0007143	Female meiotic nuclear division
FMN2	9606.ENSP00000318884	GO Process	GO:0007154	Cell communication
FMN2	9606.ENSP00000318884	GO Process	GO:0007165	Signal transduction
FMN2	9606.ENSP00000318884	GO Process	GO:0007276	Gamete generation
FMN2	9606.ENSP00000318884	GO Process	GO:0007281	Germ cell development
FMN2	9606.ENSP00000318884	GO Process	GO:0007292	Female gamete generation
FMN2	9606.ENSP00000318884	GO Process	GO:0008104	Protein localization
FMN2	9606.ENSP00000318884	GO Process	GO:0009628	Response to abiotic stimulus
FMN2	9606.ENSP00000318884	GO Process	GO:0009892	Negative regulation of metabolic process
FMN2	9606.ENSP00000318884	GO Process	GO:0009893	Positive regulation of metabolic process
FMN2	9606.ENSP00000318884	GO Process	GO:0009894	Regulation of catabolic process
FMN2	9606.ENSP00000318884	GO Process	GO:0009895	Negative regulation of catabolic process
FMN2	9606.ENSP00000318884	GO Process	GO:0009987	Cellular process
FMN2	9606.ENSP00000318884	GO Process	GO:0010604	Positive regulation of macromolecule metabolic process
FMN2	9606.ENSP00000318884	GO Process	GO:0010605	Negative regulation of macromolecule metabolic process
FMN2	9606.ENSP00000318884	GO Process	GO:0010941	Regulation of cell death
FMN2	9606.ENSP00000318884	GO Process	GO:0015031	Protein transport
FMN2	9606.ENSP00000318884	GO Process	GO:0016043	Cellular component organization
FMN2	9606.ENSP00000318884	GO Process	GO:0016192	Vesicle-mediated transport
FMN2	9606.ENSP00000318884	GO Process	GO:0016344	Meiotic chromosome movement towards spindle pole
FMN2	9606.ENSP00000318884	GO Process	GO:0019219	Regulation of nucleobase-containing compound metabolic process
FMN2	9606.ENSP00000318884	GO Process	GO:0019222	Regulation of metabolic process
FMN2	9606.ENSP00000318884	GO Process	GO:0019953	Sexual reproduction
FMN2	9606.ENSP00000318884	GO Process	GO:0022402	Cell cycle process
FMN2	9606.ENSP00000318884	GO Process	GO:0022412	Cellular process involved in reproduction in multicellular organism
FMN2	9606.ENSP00000318884	GO Process	GO:0022414	Reproductive process
FMN2	9606.ENSP00000318884	GO Process	GO:0022607	Cellular component assembly
FMN2	9606.ENSP00000318884	GO Process	GO:0023052	Signaling
FMN2	9606.ENSP00000318884	GO Process	GO:0030029	Actin filament-based process
FMN2	9606.ENSP00000318884	GO Process	GO:0030036	Actin cytoskeleton organization
FMN2	9606.ENSP00000318884	GO Process	GO:0030046	Parallel actin filament bundle assembly
FMN2	9606.ENSP00000318884	GO Process	GO:0030154	Cell differentiation
FMN2	9606.ENSP00000318884	GO Process	GO:0031323	Regulation of cellular metabolic process
FMN2	9606.ENSP00000318884	GO Process	GO:0031325	Positive regulation of cellular metabolic process
FMN2	9606.ENSP00000318884	GO Process	GO:0032501	Multicellular organismal process
FMN2	9606.ENSP00000318884	GO Process	GO:0032502	Developmental process
FMN2	9606.ENSP00000318884	GO Process	GO:0032504	Multicellular organism reproduction
FMN2	9606.ENSP00000318884	GO Process	GO:0033036	Macromolecule localization
FMN2	9606.ENSP00000318884	GO Process	GO:0033206	Meiotic cytokinesis
FMN2	9606.ENSP00000318884	GO Process	GO:0033554	Cellular response to stress
FMN2	9606.ENSP00000318884	GO Process	GO:0035556	Intracellular signal transduction
FMN2	9606.ENSP00000318884	GO Process	GO:0036293	Response to decreased oxygen levels
FMN2	9606.ENSP00000318884	GO Process	GO:0036294	Cellular response to decreased oxygen levels
FMN2	9606.ENSP00000318884	GO Process	GO:0040038	Polar body extrusion after meiotic divisions
FMN2	9606.ENSP00000318884	GO Process	GO:0042176	Regulation of protein catabolic process
FMN2	9606.ENSP00000318884	GO Process	GO:0042177	Negative regulation of protein catabolic process
FMN2	9606.ENSP00000318884	GO Process	GO:0042221	Response to chemical
FMN2	9606.ENSP00000318884	GO Process	GO:0042981	Regulation of apoptotic process
FMN2	9606.ENSP00000318884	GO Process	GO:0043066	Negative regulation of apoptotic process
FMN2	9606.ENSP00000318884	GO Process	GO:0043067	Regulation of programmed cell death
FMN2	9606.ENSP00000318884	GO Process	GO:0043069	Negative regulation of programmed cell death
FMN2	9606.ENSP00000318884	GO Process	GO:0044085	Cellular component biogenesis
FMN2	9606.ENSP00000318884	GO Process	GO:0045010	Actin nucleation
FMN2	9606.ENSP00000318884	GO Process	GO:0045132	Meiotic chromosome segregation
FMN2	9606.ENSP00000318884	GO Process	GO:0045143	Homologous chromosome segregation
FMN2	9606.ENSP00000318884	GO Process	GO:0045184	Establishment of protein localization
FMN2	9606.ENSP00000318884	GO Process	GO:0045739	Positive regulation of DNA repair
FMN2	9606.ENSP00000318884	GO Process	GO:0045935	Positive regulation of nucleobase-containing compound metabolic process
FMN2	9606.ENSP00000318884	GO Process	GO:0046907	Intracellular transport
FMN2	9606.ENSP00000318884	GO Process	GO:0048285	Organelle fission
FMN2	9606.ENSP00000318884	GO Process	GO:0048468	Cell development
FMN2	9606.ENSP00000318884	GO Process	GO:0048477	Oogenesis
FMN2	9606.ENSP00000318884	GO Process	GO:0048518	Positive regulation of biological process
FMN2	9606.ENSP00000318884	GO Process	GO:0048519	Negative regulation of biological process
FMN2	9606.ENSP00000318884	GO Process	GO:0048522	Positive regulation of cellular process
FMN2	9606.ENSP00000318884	GO Process	GO:0048523	Negative regulation of cellular process
FMN2	9606.ENSP00000318884	GO Process	GO:0048583	Regulation of response to stimulus
FMN2	9606.ENSP00000318884	GO Process	GO:0048584	Positive regulation of response to stimulus
FMN2	9606.ENSP00000318884	GO Process	GO:0048609	Multicellular organismal reproductive process
FMN2	9606.ENSP00000318884	GO Process	GO:0048856	Anatomical structure development
FMN2	9606.ENSP00000318884	GO Process	GO:0048869	Cellular developmental process
FMN2	9606.ENSP00000318884	GO Process	GO:0050000	Chromosome localization
FMN2	9606.ENSP00000318884	GO Process	GO:0050789	Regulation of biological process
FMN2	9606.ENSP00000318884	GO Process	GO:0050794	Regulation of cellular process
FMN2	9606.ENSP00000318884	GO Process	GO:0050896	Response to stimulus
FMN2	9606.ENSP00000318884	GO Process	GO:0051017	Actin filament bundle assembly
FMN2	9606.ENSP00000318884	GO Process	GO:0051052	Regulation of DNA metabolic process
FMN2	9606.ENSP00000318884	GO Process	GO:0051054	Positive regulation of DNA metabolic process
FMN2	9606.ENSP00000318884	GO Process	GO:0051171	Regulation of nitrogen compound metabolic process
FMN2	9606.ENSP00000318884	GO Process	GO:0051172	Negative regulation of nitrogen compound metabolic process
FMN2	9606.ENSP00000318884	GO Process	GO:0051173	Positive regulation of nitrogen compound metabolic process
FMN2	9606.ENSP00000318884	GO Process	GO:0051179	Localization
FMN2	9606.ENSP00000318884	GO Process	GO:0051234	Establishment of localization
FMN2	9606.ENSP00000318884	GO Process	GO:0051246	Regulation of protein metabolic process
FMN2	9606.ENSP00000318884	GO Process	GO:0051248	Negative regulation of protein metabolic process
FMN2	9606.ENSP00000318884	GO Process	GO:0051293	Establishment of spindle localization
FMN2	9606.ENSP00000318884	GO Process	GO:0051295	Establishment of meiotic spindle localization
FMN2	9606.ENSP00000318884	GO Process	GO:0051301	Cell division
FMN2	9606.ENSP00000318884	GO Process	GO:0051305	Chromosome movement towards spindle pole
FMN2	9606.ENSP00000318884	GO Process	GO:0051321	Meiotic cell cycle
FMN2	9606.ENSP00000318884	GO Process	GO:0051640	Organelle localization
FMN2	9606.ENSP00000318884	GO Process	GO:0051641	Cellular localization
FMN2	9606.ENSP00000318884	GO Process	GO:0051649	Establishment of localization in cell
FMN2	9606.ENSP00000318884	GO Process	GO:0051653	Spindle localization
FMN2	9606.ENSP00000318884	GO Process	GO:0051656	Establishment of organelle localization
FMN2	9606.ENSP00000318884	GO Process	GO:0051716	Cellular response to stimulus
FMN2	9606.ENSP00000318884	GO Process	GO:0051758	Homologous chromosome movement towards spindle pole in meiosis I anaphase
FMN2	9606.ENSP00000318884	GO Process	GO:0060255	Regulation of macromolecule metabolic process
FMN2	9606.ENSP00000318884	GO Process	GO:0060548	Negative regulation of cell death
FMN2	9606.ENSP00000318884	GO Process	GO:0061572	Actin filament bundle organization
FMN2	9606.ENSP00000318884	GO Process	GO:0061640	Cytoskeleton-dependent cytokinesis
FMN2	9606.ENSP00000318884	GO Process	GO:0061982	Meiosis I cell cycle process
FMN2	9606.ENSP00000318884	GO Process	GO:0065007	Biological regulation
FMN2	9606.ENSP00000318884	GO Process	GO:0070482	Response to oxygen levels
FMN2	9606.ENSP00000318884	GO Process	GO:0070649	Formin-nucleated actin cable assembly
FMN2	9606.ENSP00000318884	GO Process	GO:0070727	Cellular macromolecule localization
FMN2	9606.ENSP00000318884	GO Process	GO:0070887	Cellular response to chemical stimulus
FMN2	9606.ENSP00000318884	GO Process	GO:0071453	Cellular response to oxygen levels
FMN2	9606.ENSP00000318884	GO Process	GO:0071456	Cellular response to hypoxia
FMN2	9606.ENSP00000318884	GO Process	GO:0071702	Organic substance transport
FMN2	9606.ENSP00000318884	GO Process	GO:0071705	Nitrogen compound transport
FMN2	9606.ENSP00000318884	GO Process	GO:0071840	Cellular component organization or biogenesis
FMN2	9606.ENSP00000318884	GO Process	GO:0080090	Regulation of primary metabolic process
FMN2	9606.ENSP00000318884	GO Process	GO:0080134	Regulation of response to stress
FMN2	9606.ENSP00000318884	GO Process	GO:0080135	Regulation of cellular response to stress
FMN2	9606.ENSP00000318884	GO Process	GO:0097435	Supramolecular fiber organization
FMN2	9606.ENSP00000318884	GO Process	GO:0098813	Nuclear chromosome segregation
FMN2	9606.ENSP00000318884	GO Process	GO:0110009	Formin-nucleated actin cable organization
FMN2	9606.ENSP00000318884	GO Process	GO:0140013	Meiotic nuclear division
FMN2	9606.ENSP00000318884	GO Process	GO:1903046	Meiotic cell cycle process
FMN2	9606.ENSP00000318884	GO Process	GO:2000779	Regulation of double-strand break repair
FMN2	9606.ENSP00000318884	GO Process	GO:2000781	Positive regulation of double-strand break repair
FMN2	9606.ENSP00000318884	GO Process	GO:2001020	Regulation of response to DNA damage stimulus
FMN2	9606.ENSP00000318884	GO Process	GO:2001022	Positive regulation of response to DNA damage stimulus
FMN2	9606.ENSP00000318884	GO Function	GO:0003779	Actin binding
FMN2	9606.ENSP00000318884	GO Function	GO:0005488	Binding
FMN2	9606.ENSP00000318884	GO Function	GO:0005515	Protein binding
FMN2	9606.ENSP00000318884	GO Function	GO:0008017	Microtubule binding
FMN2	9606.ENSP00000318884	GO Function	GO:0008092	Cytoskeletal protein binding
FMN2	9606.ENSP00000318884	GO Function	GO:0015631	Tubulin binding
FMN2	9606.ENSP00000318884	GO Component	GO:0005622	Intracellular anatomical structure
FMN2	9606.ENSP00000318884	GO Component	GO:0005634	Nucleus
FMN2	9606.ENSP00000318884	GO Component	GO:0005730	Nucleolus
FMN2	9606.ENSP00000318884	GO Component	GO:0005737	Cytoplasm
FMN2	9606.ENSP00000318884	GO Component	GO:0005783	Endoplasmic reticulum
FMN2	9606.ENSP00000318884	GO Component	GO:0005789	Endoplasmic reticulum membrane
FMN2	9606.ENSP00000318884	GO Component	GO:0005819	Spindle
FMN2	9606.ENSP00000318884	GO Component	GO:0005829	Cytosol
FMN2	9606.ENSP00000318884	GO Component	GO:0005856	Cytoskeleton
FMN2	9606.ENSP00000318884	GO Component	GO:0005884	Actin filament
FMN2	9606.ENSP00000318884	GO Component	GO:0005886	Plasma membrane
FMN2	9606.ENSP00000318884	GO Component	GO:0005902	Microvillus
FMN2	9606.ENSP00000318884	GO Component	GO:0005938	Cell cortex
FMN2	9606.ENSP00000318884	GO Component	GO:0012505	Endomembrane system
FMN2	9606.ENSP00000318884	GO Component	GO:0012506	Vesicle membrane
FMN2	9606.ENSP00000318884	GO Component	GO:0015629	Actin cytoskeleton
FMN2	9606.ENSP00000318884	GO Component	GO:0015630	Microtubule cytoskeleton
FMN2	9606.ENSP00000318884	GO Component	GO:0016020	Membrane
FMN2	9606.ENSP00000318884	GO Component	GO:0030659	Cytoplasmic vesicle membrane
FMN2	9606.ENSP00000318884	GO Component	GO:0031090	Organelle membrane
FMN2	9606.ENSP00000318884	GO Component	GO:0031410	Cytoplasmic vesicle
FMN2	9606.ENSP00000318884	GO Component	GO:0031974	Membrane-enclosed lumen
FMN2	9606.ENSP00000318884	GO Component	GO:0031981	Nuclear lumen
FMN2	9606.ENSP00000318884	GO Component	GO:0031982	Vesicle
FMN2	9606.ENSP00000318884	GO Component	GO:0031984	Organelle subcompartment
FMN2	9606.ENSP00000318884	GO Component	GO:0042175	Nuclear outer membrane-endoplasmic reticulum membrane network
FMN2	9606.ENSP00000318884	GO Component	GO:0042995	Cell projection
FMN2	9606.ENSP00000318884	GO Component	GO:0043226	Organelle
FMN2	9606.ENSP00000318884	GO Component	GO:0043227	Membrane-bounded organelle
FMN2	9606.ENSP00000318884	GO Component	GO:0043228	Non-membrane-bounded organelle
FMN2	9606.ENSP00000318884	GO Component	GO:0043229	Intracellular organelle
FMN2	9606.ENSP00000318884	GO Component	GO:0043231	Intracellular membrane-bounded organelle
FMN2	9606.ENSP00000318884	GO Component	GO:0043232	Intracellular non-membrane-bounded organelle
FMN2	9606.ENSP00000318884	GO Component	GO:0043233	Organelle lumen
FMN2	9606.ENSP00000318884	GO Component	GO:0048471	Perinuclear region of cytoplasm
FMN2	9606.ENSP00000318884	GO Component	GO:0070013	Intracellular organelle lumen
FMN2	9606.ENSP00000318884	GO Component	GO:0071944	Cell periphery
FMN2	9606.ENSP00000318884	GO Component	GO:0097708	Intracellular vesicle
FMN2	9606.ENSP00000318884	GO Component	GO:0098827	Endoplasmic reticulum subcompartment
FMN2	9606.ENSP00000318884	GO Component	GO:0098858	Actin-based cell projection
FMN2	9606.ENSP00000318884	GO Component	GO:0099080	Supramolecular complex
FMN2	9606.ENSP00000318884	GO Component	GO:0099081	Supramolecular polymer
FMN2	9606.ENSP00000318884	GO Component	GO:0099512	Supramolecular fiber
FMN2	9606.ENSP00000318884	GO Component	GO:0099513	Polymeric cytoskeletal fiber
FMN2	9606.ENSP00000318884	GO Component	GO:0110165	Cellular anatomical entity
FMN2	9606.ENSP00000318884	GO Component	GO:0120025	Plasma membrane bounded cell projection
FMN2	9606.ENSP00000318884	STRING clusters	CL:17810	Mixed, incl. Actin filament organization, and CDC42 GTPase cycle
FMN2	9606.ENSP00000318884	STRING clusters	CL:17811	Mixed, incl. Regulation of actin dynamics for phagocytic cup formation, and CDC42 GTPase cycle
FMN2	9606.ENSP00000318884	STRING clusters	CL:17813	Mixed, incl. RHO GTPases Activate WASPs and WAVEs, and Actin nucleation
FMN2	9606.ENSP00000318884	TISSUES	BTO:0000000	Tissues, cell types and enzyme sources
FMN2	9606.ENSP00000318884	TISSUES	BTO:0000042	Animal
FMN2	9606.ENSP00000318884	COMPARTMENTS	GOCC:0005622	Intracellular
FMN2	9606.ENSP00000318884	COMPARTMENTS	GOCC:0005634	Nucleus
FMN2	9606.ENSP00000318884	COMPARTMENTS	GOCC:0005730	Nucleolus
FMN2	9606.ENSP00000318884	COMPARTMENTS	GOCC:0005737	Cytoplasm
FMN2	9606.ENSP00000318884	COMPARTMENTS	GOCC:0005829	Cytosol
FMN2	9606.ENSP00000318884	COMPARTMENTS	GOCC:0005938	Cell cortex
FMN2	9606.ENSP00000318884	COMPARTMENTS	GOCC:0031974	Membrane-enclosed lumen
FMN2	9606.ENSP00000318884	COMPARTMENTS	GOCC:0031981	Nuclear lumen
FMN2	9606.ENSP00000318884	COMPARTMENTS	GOCC:0043226	Organelle
FMN2	9606.ENSP00000318884	COMPARTMENTS	GOCC:0043227	Membrane-bounded organelle
FMN2	9606.ENSP00000318884	COMPARTMENTS	GOCC:0043228	Non-membrane-bounded organelle
FMN2	9606.ENSP00000318884	COMPARTMENTS	GOCC:0043229	Intracellular organelle
FMN2	9606.ENSP00000318884	COMPARTMENTS	GOCC:0043231	Intracellular membrane-bounded organelle
FMN2	9606.ENSP00000318884	COMPARTMENTS	GOCC:0043232	Intracellular non-membrane-bounded organelle
FMN2	9606.ENSP00000318884	COMPARTMENTS	GOCC:0043233	Organelle lumen
FMN2	9606.ENSP00000318884	COMPARTMENTS	GOCC:0070013	Intracellular organelle lumen
FMN2	9606.ENSP00000318884	COMPARTMENTS	GOCC:0071944	Cell periphery
FMN2	9606.ENSP00000318884	COMPARTMENTS	GOCC:0110165	Cellular anatomical entity
FMN2	9606.ENSP00000318884	Monarch	EFO:0000319	Cardiovascular disease
FMN2	9606.ENSP00000318884	Monarch	EFO:0000408	Disease
FMN2	9606.ENSP00000318884	Monarch	EFO:0000618	Nervous system disease
FMN2	9606.ENSP00000318884	Monarch	EFO:0003015	Aggressive behavior
FMN2	9606.ENSP00000318884	Monarch	EFO:0003763	Cerebrovascular disorder
FMN2	9606.ENSP00000318884	Monarch	EFO:0003777	Heart disease
FMN2	9606.ENSP00000318884	Monarch	EFO:0003781	Carotid artery disease
FMN2	9606.ENSP00000318884	Monarch	EFO:0003914	Atherosclerosis
FMN2	9606.ENSP00000318884	Monarch	EFO:0003923	Bone density
FMN2	9606.ENSP00000318884	Monarch	EFO:0003924	Hair color
FMN2	9606.ENSP00000318884	Monarch	EFO:0003925	Cognition
FMN2	9606.ENSP00000318884	Monarch	EFO:0004264	Vascular disease
FMN2	9606.ENSP00000318884	Monarch	EFO:0004302	Anthropometric measurement
FMN2	9606.ENSP00000318884	Monarch	EFO:0004309	Platelet count
FMN2	9606.ENSP00000318884	Monarch	EFO:0004323	Mental process
FMN2	9606.ENSP00000318884	Monarch	EFO:0004324	Body weights and measures
FMN2	9606.ENSP00000318884	Monarch	EFO:0004339	Body height
FMN2	9606.ENSP00000318884	Monarch	EFO:0004503	Hematological measurement
FMN2	9606.ENSP00000318884	Monarch	EFO:0004512	Bone measurement
FMN2	9606.ENSP00000318884	Monarch	EFO:0004516	Bone fracture related measurement
FMN2	9606.ENSP00000318884	Monarch	EFO:0004529	Lipid measurement
FMN2	9606.ENSP00000318884	Monarch	EFO:0004530	Triglyceride measurement
FMN2	9606.ENSP00000318884	Monarch	EFO:0004531	Urate measurement
FMN2	9606.ENSP00000318884	Monarch	EFO:0004533	Alkaline phosphatase measurement
FMN2	9606.ENSP00000318884	Monarch	EFO:0004574	Total cholesterol measurement
FMN2	9606.ENSP00000318884	Monarch	EFO:0004582	Liver enzyme measurement
FMN2	9606.ENSP00000318884	Monarch	EFO:0004586	Complete blood cell count
FMN2	9606.ENSP00000318884	Monarch	EFO:0004732	Lipoprotein measurement
FMN2	9606.ENSP00000318884	Monarch	EFO:0004747	Protein measurement
FMN2	9606.ENSP00000318884	Monarch	EFO:0005036	Platelet measurement
FMN2	9606.ENSP00000318884	Monarch	EFO:0005038	Hair morphology
FMN2	9606.ENSP00000318884	Monarch	EFO:0005105	Lipid or lipoprotein measurement
FMN2	9606.ENSP00000318884	Monarch	EFO:0005202	Response to hydrochlorothiazide
FMN2	9606.ENSP00000318884	Monarch	EFO:0005229	Reading
FMN2	9606.ENSP00000318884	Monarch	EFO:0005301	Reading and spelling ability
FMN2	9606.ENSP00000318884	Monarch	EFO:0005405	Response to antihypertensive drug
FMN2	9606.ENSP00000318884	Monarch	EFO:0005774	Brain disease
FMN2	9606.ENSP00000318884	Monarch	EFO:0007010	Drug use measurement
FMN2	9606.ENSP00000318884	Monarch	EFO:0007620	Volumetric bone mineral density
FMN2	9606.ENSP00000318884	Monarch	EFO:0007702	Hip bone mineral density
FMN2	9606.ENSP00000318884	Monarch	EFO:0007785	Femoral neck bone mineral density
FMN2	9606.ENSP00000318884	Monarch	EFO:0007821	Hair morphology measurement
FMN2	9606.ENSP00000318884	Monarch	EFO:0007822	Hair colour measurement
FMN2	9606.ENSP00000318884	Monarch	EFO:0007981	Response to thiazide
FMN2	9606.ENSP00000318884	Monarch	EFO:0007985	Platelet crit
FMN2	9606.ENSP00000318884	Monarch	EFO:0009085	Arterial occlusive disease
FMN2	9606.ENSP00000318884	Monarch	EFO:0009086	Arteriosclerosis
FMN2	9606.ENSP00000318884	Monarch	EFO:0009270	Heel bone mineral density
FMN2	9606.ENSP00000318884	Monarch	EFO:0009331	Erosive tooth wear measurement
FMN2	9606.ENSP00000318884	Monarch	EFO:0009386	Central nervous system disease
FMN2	9606.ENSP00000318884	Monarch	EFO:0009551	Heart valve disease
FMN2	9606.ENSP00000318884	Monarch	EFO:0009557	Mitral valve disease
FMN2	9606.ENSP00000318884	Monarch	EFO:0009783	Carotid atherosclerosis
FMN2	9606.ENSP00000318884	Monarch	EFO:0009936	Drugs affecting bone structure and mineralization use measurement
FMN2	9606.ENSP00000318884	Monarch	HP:0000118	Phenotypic abnormality
FMN2	9606.ENSP00000318884	Monarch	HP:0000152	Abnormality of head or neck
FMN2	9606.ENSP00000318884	Monarch	HP:0000234	Abnormality of the head
FMN2	9606.ENSP00000318884	Monarch	HP:0000240	Abnormality of skull size
FMN2	9606.ENSP00000318884	Monarch	HP:0000252	Microcephaly
FMN2	9606.ENSP00000318884	Monarch	HP:0000271	Abnormality of the face
FMN2	9606.ENSP00000318884	Monarch	HP:0000478	Abnormality of the eye
FMN2	9606.ENSP00000318884	Monarch	HP:0000504	Abnormality of vision
FMN2	9606.ENSP00000318884	Monarch	HP:0000505	Visual impairment
FMN2	9606.ENSP00000318884	Monarch	HP:0000707	Abnormality of the nervous system
FMN2	9606.ENSP00000318884	Monarch	HP:0000708	Behavioral abnormality
FMN2	9606.ENSP00000318884	Monarch	HP:0000716	Depression
FMN2	9606.ENSP00000318884	Monarch	HP:0000729	Autistic behavior
FMN2	9606.ENSP00000318884	Monarch	HP:0000733	Motor stereotypy
FMN2	9606.ENSP00000318884	Monarch	HP:0000734	Disinhibition
FMN2	9606.ENSP00000318884	Monarch	HP:0000736	Short attention span
FMN2	9606.ENSP00000318884	Monarch	HP:0000750	Delayed speech and language development
FMN2	9606.ENSP00000318884	Monarch	HP:0000752	Hyperactivity
FMN2	9606.ENSP00000318884	Monarch	HP:0000924	Abnormality of the skeletal system
FMN2	9606.ENSP00000318884	Monarch	HP:0000929	Abnormal skull morphology
FMN2	9606.ENSP00000318884	Monarch	HP:0001249	Intellectual disability
FMN2	9606.ENSP00000318884	Monarch	HP:0001250	Seizure
FMN2	9606.ENSP00000318884	Monarch	HP:0001252	Hypotonia
FMN2	9606.ENSP00000318884	Monarch	HP:0001256	Intellectual disability, mild
FMN2	9606.ENSP00000318884	Monarch	HP:0001257	Spasticity
FMN2	9606.ENSP00000318884	Monarch	HP:0001263	Global developmental delay
FMN2	9606.ENSP00000318884	Monarch	HP:0001270	Motor delay
FMN2	9606.ENSP00000318884	Monarch	HP:0001273	Abnormal corpus callosum morphology
FMN2	9606.ENSP00000318884	Monarch	HP:0001276	Hypertonia
FMN2	9606.ENSP00000318884	Monarch	HP:0001290	Generalized hypotonia
FMN2	9606.ENSP00000318884	Monarch	HP:0001311	Abnormal nervous system electrophysiology
FMN2	9606.ENSP00000318884	Monarch	HP:0001331	Absent septum pellucidum
FMN2	9606.ENSP00000318884	Monarch	HP:0001332	Dystonia
FMN2	9606.ENSP00000318884	Monarch	HP:0001626	Abnormality of the cardiovascular system
FMN2	9606.ENSP00000318884	Monarch	HP:0001627	Abnormal heart morphology
FMN2	9606.ENSP00000318884	Monarch	HP:0001633	Abnormal mitral valve morphology
FMN2	9606.ENSP00000318884	Monarch	HP:0001634	Mitral valve prolapse
FMN2	9606.ENSP00000318884	Monarch	HP:0001654	Abnormal heart valve morphology
FMN2	9606.ENSP00000318884	Monarch	HP:0001999	Abnormal facial shape
FMN2	9606.ENSP00000318884	Monarch	HP:0002011	Morphological central nervous system abnormality
FMN2	9606.ENSP00000318884	Monarch	HP:0002059	Cerebral atrophy
FMN2	9606.ENSP00000318884	Monarch	HP:0002060	Abnormal cerebral morphology
FMN2	9606.ENSP00000318884	Monarch	HP:0002072	Chorea
FMN2	9606.ENSP00000318884	Monarch	HP:0002079	Hypoplasia of the corpus callosum
FMN2	9606.ENSP00000318884	Monarch	HP:0002126	Polymicrogyria
FMN2	9606.ENSP00000318884	Monarch	HP:0002134	Abnormal basal ganglia morphology
FMN2	9606.ENSP00000318884	Monarch	HP:0002167	Neurological speech impairment
FMN2	9606.ENSP00000318884	Monarch	HP:0002197	Generalized-onset seizure
FMN2	9606.ENSP00000318884	Monarch	HP:0002269	Abnormality of neuronal migration
FMN2	9606.ENSP00000318884	Monarch	HP:0002342	Intellectual disability, moderate
FMN2	9606.ENSP00000318884	Monarch	HP:0002353	EEG abnormality
FMN2	9606.ENSP00000318884	Monarch	HP:0002360	Sleep disturbance
FMN2	9606.ENSP00000318884	Monarch	HP:0002384	Focal impaired awareness seizure
FMN2	9606.ENSP00000318884	Monarch	HP:0002463	Language impairment
FMN2	9606.ENSP00000318884	Monarch	HP:0002465	Poor speech
FMN2	9606.ENSP00000318884	Monarch	HP:0002493	Upper motor neuron dysfunction
FMN2	9606.ENSP00000318884	Monarch	HP:0002500	Abnormal cerebral white matter morphology
FMN2	9606.ENSP00000318884	Monarch	HP:0002521	Hypsarrhythmia
FMN2	9606.ENSP00000318884	Monarch	HP:0002536	Abnormal cortical gyration
FMN2	9606.ENSP00000318884	Monarch	HP:0002538	Abnormal cerebral cortex morphology
FMN2	9606.ENSP00000318884	Monarch	HP:0002539	Cortical dysplasia
FMN2	9606.ENSP00000318884	Monarch	HP:0002977	Aplasia/Hypoplasia involving the central nervous system
FMN2	9606.ENSP00000318884	Monarch	HP:0003011	Abnormality of the musculature
FMN2	9606.ENSP00000318884	Monarch	HP:0003808	Abnormal muscle tone
FMN2	9606.ENSP00000318884	Monarch	HP:0004305	Involuntary movements
FMN2	9606.ENSP00000318884	Monarch	HP:0006705	Abnormal atrioventricular valve morphology
FMN2	9606.ENSP00000318884	Monarch	HP:0007048	Large basal ganglia
FMN2	9606.ENSP00000318884	Monarch	HP:0007359	Focal-onset seizure
FMN2	9606.ENSP00000318884	Monarch	HP:0007364	Aplasia/Hypoplasia of the cerebrum
FMN2	9606.ENSP00000318884	Monarch	HP:0007367	Atrophy/Degeneration affecting the central nervous system
FMN2	9606.ENSP00000318884	Monarch	HP:0007369	Atrophy/Degeneration affecting the cerebrum
FMN2	9606.ENSP00000318884	Monarch	HP:0007370	Aplasia/Hypoplasia of the corpus callosum
FMN2	9606.ENSP00000318884	Monarch	HP:0007375	Abnormal septum pellucidum morphology
FMN2	9606.ENSP00000318884	Monarch	HP:0009121	Abnormal axial skeleton morphology
FMN2	9606.ENSP00000318884	Monarch	HP:0010841	Multifocal epileptiform discharges
FMN2	9606.ENSP00000318884	Monarch	HP:0010864	Intellectual disability, severe
FMN2	9606.ENSP00000318884	Monarch	HP:0010993	Abnormal cerebral subcortex morphology
FMN2	9606.ENSP00000318884	Monarch	HP:0011097	Epileptic spasm
FMN2	9606.ENSP00000318884	Monarch	HP:0011146	Dialeptic seizure
FMN2	9606.ENSP00000318884	Monarch	HP:0011182	Interictal epileptiform activity
FMN2	9606.ENSP00000318884	Monarch	HP:0011185	EEG with focal epileptiform discharges
FMN2	9606.ENSP00000318884	Monarch	HP:0011198	EEG with generalized epileptiform discharges
FMN2	9606.ENSP00000318884	Monarch	HP:0011442	Abnormal central motor function
FMN2	9606.ENSP00000318884	Monarch	HP:0011446	Abnormality of higher mental function
FMN2	9606.ENSP00000318884	Monarch	HP:0011458	Abdominal symptom
FMN2	9606.ENSP00000318884	Monarch	HP:0011804	Abnormal muscle physiology
FMN2	9606.ENSP00000318884	Monarch	HP:0011842	Abnormal skeletal morphology
FMN2	9606.ENSP00000318884	Monarch	HP:0011968	Feeding difficulties
FMN2	9606.ENSP00000318884	Monarch	HP:0012373	Abnormal eye physiology
FMN2	9606.ENSP00000318884	Monarch	HP:0012443	Abnormality of brain morphology
FMN2	9606.ENSP00000318884	Monarch	HP:0012444	Brain atrophy
FMN2	9606.ENSP00000318884	Monarch	HP:0012638	Abnormal nervous system physiology
FMN2	9606.ENSP00000318884	Monarch	HP:0012639	Abnormal nervous system morphology
FMN2	9606.ENSP00000318884	Monarch	HP:0012758	Neurodevelopmental delay
FMN2	9606.ENSP00000318884	Monarch	HP:0012759	Neurodevelopmental abnormality
FMN2	9606.ENSP00000318884	Monarch	HP:0020219	Motor seizure
FMN2	9606.ENSP00000318884	Monarch	HP:0025031	Abnormality of the digestive system
FMN2	9606.ENSP00000318884	Monarch	HP:0025032	Abnormality of digestive system physiology
FMN2	9606.ENSP00000318884	Monarch	HP:0025373	Interictal EEG abnormality
FMN2	9606.ENSP00000318884	Monarch	HP:0030178	Abnormality of central nervous system electrophysiology
FMN2	9606.ENSP00000318884	Monarch	HP:0030680	Abnormality of cardiovascular system morphology
FMN2	9606.ENSP00000318884	Monarch	HP:0031466	Impairment in personality functioning
FMN2	9606.ENSP00000318884	Monarch	HP:0033127	Abnormality of the musculoskeletal system
FMN2	9606.ENSP00000318884	Monarch	HP:0033454	Tube feeding
FMN2	9606.ENSP00000318884	Monarch	HP:0033725	Thin corpus callosum
FMN2	9606.ENSP00000318884	Monarch	HP:0040195	Decreased head circumference
FMN2	9606.ENSP00000318884	Monarch	HP:0040288	Nasogastric tube feeding
FMN2	9606.ENSP00000318884	Monarch	HP:0100022	Abnormality of movement
FMN2	9606.ENSP00000318884	Monarch	HP:0100543	Cognitive impairment
FMN2	9606.ENSP00000318884	Monarch	HP:0100547	Abnormal forebrain morphology
FMN2	9606.ENSP00000318884	Monarch	HP:0100660	Dyskinesia
FMN2	9606.ENSP00000318884	Monarch	HP:0100704	Cerebral visual impairment
FMN2	9606.ENSP00000318884	Monarch	HP:0100710	Impulsivity
FMN2	9606.ENSP00000318884	Monarch	MONDO:0000473	Arterial disorder
FMN2	9606.ENSP00000318884	Monarch	MONDO:0002277	Arteriosclerosis disorder
FMN2	9606.ENSP00000318884	Monarch	MONDO:0043218	Neurovascular disorder
FMN2	9606.ENSP00000318884	UniProt Keywords	KW-0009	Actin-binding
FMN2	9606.ENSP00000318884	UniProt Keywords	KW-0025	Alternative splicing
FMN2	9606.ENSP00000318884	UniProt Keywords	KW-0175	Coiled coil
FMN2	9606.ENSP00000318884	UniProt Keywords	KW-0206	Cytoskeleton
FMN2	9606.ENSP00000318884	UniProt Keywords	KW-0217	Developmental protein
FMN2	9606.ENSP00000318884	UniProt Keywords	KW-0227	DNA damage
FMN2	9606.ENSP00000318884	UniProt Keywords	KW-0346	Stress response
FMN2	9606.ENSP00000318884	UniProt Keywords	KW-0472	Membrane
FMN2	9606.ENSP00000318884	UniProt Keywords	KW-0539	Nucleus
FMN2	9606.ENSP00000318884	UniProt Keywords	KW-0597	Phosphoprotein
FMN2	9606.ENSP00000318884	UniProt Keywords	KW-0653	Protein transport
FMN2	9606.ENSP00000318884	UniProt Keywords	KW-0813	Transport
FMN2	9606.ENSP00000318884	UniProt Keywords	KW-0963	Cytoplasm
FMN2	9606.ENSP00000318884	UniProt Keywords	KW-0968	Cytoplasmic vesicle
FMN2	9606.ENSP00000318884	UniProt Keywords	KW-1003	Cell membrane
FMN2	9606.ENSP00000318884	InterPro	IPR000591	DEP domain
FMN2	9606.ENSP00000318884	InterPro	IPR015425	Formin, FH2 domain
FMN2	9606.ENSP00000318884	InterPro	IPR042201	Formin, FH2 domain superfamily
FMN2	9606.ENSP00000318884	SMART	SM00498	Formin Homology 2 Domain
FRAS1	9606.ENSP00000422834	GO Process	GO:0001655	Urogenital system development
FRAS1	9606.ENSP00000422834	GO Process	GO:0001656	Metanephros development
FRAS1	9606.ENSP00000422834	GO Process	GO:0001822	Kidney development
FRAS1	9606.ENSP00000422834	GO Process	GO:0002009	Morphogenesis of an epithelium
FRAS1	9606.ENSP00000422834	GO Process	GO:0003338	Metanephros morphogenesis
FRAS1	9606.ENSP00000422834	GO Process	GO:0006810	Transport
FRAS1	9606.ENSP00000422834	GO Process	GO:0007154	Cell communication
FRAS1	9606.ENSP00000422834	GO Process	GO:0007275	Multicellular organism development
FRAS1	9606.ENSP00000422834	GO Process	GO:0008104	Protein localization
FRAS1	9606.ENSP00000422834	GO Process	GO:0009653	Anatomical structure morphogenesis
FRAS1	9606.ENSP00000422834	GO Process	GO:0009790	Embryo development
FRAS1	9606.ENSP00000422834	GO Process	GO:0009887	Animal organ morphogenesis
FRAS1	9606.ENSP00000422834	GO Process	GO:0009888	Tissue development
FRAS1	9606.ENSP00000422834	GO Process	GO:0009987	Cellular process
FRAS1	9606.ENSP00000422834	GO Process	GO:0015031	Protein transport
FRAS1	9606.ENSP00000422834	GO Process	GO:0030326	Embryonic limb morphogenesis
FRAS1	9606.ENSP00000422834	GO Process	GO:0032501	Multicellular organismal process
FRAS1	9606.ENSP00000422834	GO Process	GO:0032502	Developmental process
FRAS1	9606.ENSP00000422834	GO Process	GO:0033036	Macromolecule localization
FRAS1	9606.ENSP00000422834	GO Process	GO:0035107	Appendage morphogenesis
FRAS1	9606.ENSP00000422834	GO Process	GO:0035108	Limb morphogenesis
FRAS1	9606.ENSP00000422834	GO Process	GO:0035113	Embryonic appendage morphogenesis
FRAS1	9606.ENSP00000422834	GO Process	GO:0043588	Skin development
FRAS1	9606.ENSP00000422834	GO Process	GO:0045184	Establishment of protein localization
FRAS1	9606.ENSP00000422834	GO Process	GO:0048513	Animal organ development
FRAS1	9606.ENSP00000422834	GO Process	GO:0048598	Embryonic morphogenesis
FRAS1	9606.ENSP00000422834	GO Process	GO:0048729	Tissue morphogenesis
FRAS1	9606.ENSP00000422834	GO Process	GO:0048731	System development
FRAS1	9606.ENSP00000422834	GO Process	GO:0048736	Appendage development
FRAS1	9606.ENSP00000422834	GO Process	GO:0048856	Anatomical structure development
FRAS1	9606.ENSP00000422834	GO Process	GO:0051179	Localization
FRAS1	9606.ENSP00000422834	GO Process	GO:0051234	Establishment of localization
FRAS1	9606.ENSP00000422834	GO Process	GO:0051641	Cellular localization
FRAS1	9606.ENSP00000422834	GO Process	GO:0060021	Roof of mouth development
FRAS1	9606.ENSP00000422834	GO Process	GO:0060173	Limb development
FRAS1	9606.ENSP00000422834	GO Process	GO:0060429	Epithelium development
FRAS1	9606.ENSP00000422834	GO Process	GO:0060993	Kidney morphogenesis
FRAS1	9606.ENSP00000422834	GO Process	GO:0070727	Cellular macromolecule localization
FRAS1	9606.ENSP00000422834	GO Process	GO:0071702	Organic substance transport
FRAS1	9606.ENSP00000422834	GO Process	GO:0071705	Nitrogen compound transport
FRAS1	9606.ENSP00000422834	GO Process	GO:0072001	Renal system development
FRAS1	9606.ENSP00000422834	GO Function	GO:0005198	Structural molecule activity
FRAS1	9606.ENSP00000422834	GO Function	GO:0005201	Extracellular matrix structural constituent
FRAS1	9606.ENSP00000422834	GO Function	GO:0005488	Binding
FRAS1	9606.ENSP00000422834	GO Function	GO:0043167	Ion binding
FRAS1	9606.ENSP00000422834	GO Function	GO:0043169	Cation binding
FRAS1	9606.ENSP00000422834	GO Function	GO:0046872	Metal ion binding
FRAS1	9606.ENSP00000422834	GO Component	GO:0005604	Basement membrane
FRAS1	9606.ENSP00000422834	GO Component	GO:0005886	Plasma membrane
FRAS1	9606.ENSP00000422834	GO Component	GO:0016020	Membrane
FRAS1	9606.ENSP00000422834	GO Component	GO:0016021	Integral component of membrane
FRAS1	9606.ENSP00000422834	GO Component	GO:0030312	External encapsulating structure
FRAS1	9606.ENSP00000422834	GO Component	GO:0031012	Extracellular matrix
FRAS1	9606.ENSP00000422834	GO Component	GO:0031224	Intrinsic component of membrane
FRAS1	9606.ENSP00000422834	GO Component	GO:0062023	Collagen-containing extracellular matrix
FRAS1	9606.ENSP00000422834	GO Component	GO:0071944	Cell periphery
FRAS1	9606.ENSP00000422834	GO Component	GO:0110165	Cellular anatomical entity
FRAS1	9606.ENSP00000422834	STRING clusters	CL:19926	Mixed, incl. Cryptophthalmia, and Integrin alpha8-beta1 complex
FRAS1	9606.ENSP00000422834	STRING clusters	CL:19938	Cryptophthalmia, and Integrin alpha8-beta1 complex
FRAS1	9606.ENSP00000422834	KEGG	hsa04512	ECM-receptor interaction
FRAS1	9606.ENSP00000422834	WikiPathways	WP5053	Development of ureteric collection system
FRAS1	9606.ENSP00000422834	DISEASES	DOID:0050155	Sensory system disease
FRAS1	9606.ENSP00000422834	DISEASES	DOID:0050177	Monogenic disease
FRAS1	9606.ENSP00000422834	DISEASES	DOID:0050737	Autosomal recessive disease
FRAS1	9606.ENSP00000422834	DISEASES	DOID:0050739	Autosomal genetic disease
FRAS1	9606.ENSP00000422834	DISEASES	DOID:0060429	Chromosomal duplication syndrome
FRAS1	9606.ENSP00000422834	DISEASES	DOID:0080001	Bone disease
FRAS1	9606.ENSP00000422834	DISEASES	DOID:0080006	Bone development disease
FRAS1	9606.ENSP00000422834	DISEASES	DOID:0080014	Chromosomal disease
FRAS1	9606.ENSP00000422834	DISEASES	DOID:0080015	Physical disorder
FRAS1	9606.ENSP00000422834	DISEASES	DOID:0080205	CAKUT
FRAS1	9606.ENSP00000422834	DISEASES	DOID:0090001	Fraser syndrome
FRAS1	9606.ENSP00000422834	DISEASES	DOID:0111405	Fraser syndrome 1
FRAS1	9606.ENSP00000422834	DISEASES	DOID:0111716	Cryptophthalmia
FRAS1	9606.ENSP00000422834	DISEASES	DOID:11193	Syndactyly
FRAS1	9606.ENSP00000422834	DISEASES	DOID:11971	Synostosis
FRAS1	9606.ENSP00000422834	DISEASES	DOID:12270	Coloboma
FRAS1	9606.ENSP00000422834	DISEASES	DOID:14766	Renal agenesis
FRAS1	9606.ENSP00000422834	DISEASES	DOID:17	Musculoskeletal system disease
FRAS1	9606.ENSP00000422834	DISEASES	DOID:18	Urinary system disease
FRAS1	9606.ENSP00000422834	DISEASES	DOID:1934	Dysostosis
FRAS1	9606.ENSP00000422834	DISEASES	DOID:225	Syndrome
FRAS1	9606.ENSP00000422834	DISEASES	DOID:4	Disease
FRAS1	9606.ENSP00000422834	DISEASES	DOID:557	Kidney disease
FRAS1	9606.ENSP00000422834	DISEASES	DOID:5614	Eye disease
FRAS1	9606.ENSP00000422834	DISEASES	DOID:630	Genetic disease
FRAS1	9606.ENSP00000422834	DISEASES	DOID:65	Connective tissue disease
FRAS1	9606.ENSP00000422834	DISEASES	DOID:7	Disease of anatomical entity
FRAS1	9606.ENSP00000422834	DISEASES	DOID:863	Nervous system disease
FRAS1	9606.ENSP00000422834	TISSUES	BTO:0000000	Tissues, cell types and enzyme sources
FRAS1	9606.ENSP00000422834	TISSUES	BTO:0000042	Animal
FRAS1	9606.ENSP00000422834	COMPARTMENTS	GOCC:0005576	Extracellular region
FRAS1	9606.ENSP00000422834	COMPARTMENTS	GOCC:0005604	Basement membrane
FRAS1	9606.ENSP00000422834	COMPARTMENTS	GOCC:0031012	Extracellular matrix
FRAS1	9606.ENSP00000422834	COMPARTMENTS	GOCC:0062023	Collagen-containing extracellular matrix
FRAS1	9606.ENSP00000422834	COMPARTMENTS	GOCC:0110165	Cellular anatomical entity
FRAS1	9606.ENSP00000422834	Monarch	EFO:0000408	Disease
FRAS1	9606.ENSP00000422834	Monarch	EFO:0000524	Head and neck disorder
FRAS1	9606.ENSP00000422834	Monarch	EFO:0000618	Nervous system disease
FRAS1	9606.ENSP00000422834	Monarch	EFO:0000719	Temporal measurement
FRAS1	9606.ENSP00000422834	Monarch	EFO:0003839	Retinopathy
FRAS1	9606.ENSP00000422834	Monarch	EFO:0003892	Pulmonary function measurement
FRAS1	9606.ENSP00000422834	Monarch	EFO:0003924	Hair color
FRAS1	9606.ENSP00000422834	Monarch	EFO:0003959	Cleft lip
FRAS1	9606.ENSP00000422834	Monarch	EFO:0003966	Eye disease
FRAS1	9606.ENSP00000422834	Monarch	EFO:0004298	Cardiovascular measurement
FRAS1	9606.ENSP00000422834	Monarch	EFO:0004311	Heart function measurement
FRAS1	9606.ENSP00000422834	Monarch	EFO:0004327	Electrocardiography
FRAS1	9606.ENSP00000422834	Monarch	EFO:0004503	Hematological measurement
FRAS1	9606.ENSP00000422834	Monarch	EFO:0004509	Hemoglobin measurement
FRAS1	9606.ENSP00000422834	Monarch	EFO:0004647	Response to platinum based chemotherapy
FRAS1	9606.ENSP00000422834	Monarch	EFO:0004682	QT interval
FRAS1	9606.ENSP00000422834	Monarch	EFO:0004713	FEV/FEC ratio
FRAS1	9606.ENSP00000422834	Monarch	EFO:0004742	Renal system measurement
FRAS1	9606.ENSP00000422834	Monarch	EFO:0004747	Protein measurement
FRAS1	9606.ENSP00000422834	Monarch	EFO:0004761	Uric acid measurement
FRAS1	9606.ENSP00000422834	Monarch	EFO:0004870	Sleep measurement
FRAS1	9606.ENSP00000422834	Monarch	EFO:0005038	Hair morphology
FRAS1	9606.ENSP00000422834	Monarch	EFO:0005134	Amino acid measurement
FRAS1	9606.ENSP00000422834	Monarch	EFO:0005278	Cardiovascular disease biomarker measurement
FRAS1	9606.ENSP00000422834	Monarch	EFO:0005280	Sleep latency
FRAS1	9606.ENSP00000422834	Monarch	EFO:0006841	Respiratory disease biomarker
FRAS1	9606.ENSP00000422834	Monarch	EFO:0006952	Cytotoxicity measurement
FRAS1	9606.ENSP00000422834	Monarch	EFO:0007821	Hair morphology measurement
FRAS1	9606.ENSP00000422834	Monarch	EFO:0007822	Hair colour measurement
FRAS1	9606.ENSP00000422834	Monarch	EFO:0007824	Hair shape measurement
FRAS1	9606.ENSP00000422834	Monarch	EFO:0007937	Blood protein measurement
FRAS1	9606.ENSP00000422834	Monarch	EFO:0008056	C-X-C motif chemokine 10 measurement
FRAS1	9606.ENSP00000422834	Monarch	EFO:0008376	Mosquito bite measurement
FRAS1	9606.ENSP00000422834	Monarch	EFO:0008377	Mosquito bite reaction itch intensity measurement
FRAS1	9606.ENSP00000422834	Monarch	EFO:0008378	Mosquito bite reaction size measurement
FRAS1	9606.ENSP00000422834	Monarch	EFO:0009664	Disease of orbital region
FRAS1	9606.ENSP00000422834	Monarch	EFO:0009766	Asparagine measurement
FRAS1	9606.ENSP00000422834	Monarch	EFO:0010698	Retinal break
FRAS1	9606.ENSP00000422834	Monarch	HP:0000003	Multicystic kidney dysplasia
FRAS1	9606.ENSP00000422834	Monarch	HP:0000008	Abnormal morphology of female internal genitalia
FRAS1	9606.ENSP00000422834	Monarch	HP:0000028	Cryptorchidism
FRAS1	9606.ENSP00000422834	Monarch	HP:0000032	Abnormality of male external genitalia
FRAS1	9606.ENSP00000422834	Monarch	HP:0000035	Abnormal testis morphology
FRAS1	9606.ENSP00000422834	Monarch	HP:0000036	Abnormal penis morphology
FRAS1	9606.ENSP00000422834	Monarch	HP:0000045	Abnormality of the scrotum
FRAS1	9606.ENSP00000422834	Monarch	HP:0000046	Small scrotum
FRAS1	9606.ENSP00000422834	Monarch	HP:0000047	Hypospadias
FRAS1	9606.ENSP00000422834	Monarch	HP:0000050	Hypoplastic male external genitalia
FRAS1	9606.ENSP00000422834	Monarch	HP:0000054	Micropenis
FRAS1	9606.ENSP00000422834	Monarch	HP:0000055	Abnormality of female external genitalia
FRAS1	9606.ENSP00000422834	Monarch	HP:0000056	Abnormality of the clitoris
FRAS1	9606.ENSP00000422834	Monarch	HP:0000062	Ambiguous genitalia
FRAS1	9606.ENSP00000422834	Monarch	HP:0000068	Urethral atresia
FRAS1	9606.ENSP00000422834	Monarch	HP:0000077	Abnormality of the kidney
FRAS1	9606.ENSP00000422834	Monarch	HP:0000078	Abnormality of the genital system
FRAS1	9606.ENSP00000422834	Monarch	HP:0000079	Abnormality of the urinary system
FRAS1	9606.ENSP00000422834	Monarch	HP:0000089	Renal hypoplasia
FRAS1	9606.ENSP00000422834	Monarch	HP:0000107	Renal cyst
FRAS1	9606.ENSP00000422834	Monarch	HP:0000118	Phenotypic abnormality
FRAS1	9606.ENSP00000422834	Monarch	HP:0000119	Abnormality of the genitourinary system
FRAS1	9606.ENSP00000422834	Monarch	HP:0000130	Abnormality of the uterus
FRAS1	9606.ENSP00000422834	Monarch	HP:0000142	Abnormal vagina morphology
FRAS1	9606.ENSP00000422834	Monarch	HP:0000148	Vaginal atresia
FRAS1	9606.ENSP00000422834	Monarch	HP:0000152	Abnormality of head or neck
FRAS1	9606.ENSP00000422834	Monarch	HP:0000153	Abnormality of the mouth
FRAS1	9606.ENSP00000422834	Monarch	HP:0000157	Abnormality of the tongue
FRAS1	9606.ENSP00000422834	Monarch	HP:0000159	Abnormal lip morphology
FRAS1	9606.ENSP00000422834	Monarch	HP:0000163	Abnormal oral cavity morphology
FRAS1	9606.ENSP00000422834	Monarch	HP:0000164	Abnormality of the dentition
FRAS1	9606.ENSP00000422834	Monarch	HP:0000174	Abnormal palate morphology
FRAS1	9606.ENSP00000422834	Monarch	HP:0000175	Cleft palate
FRAS1	9606.ENSP00000422834	Monarch	HP:0000177	Abnormal upper lip morphology
FRAS1	9606.ENSP00000422834	Monarch	HP:0000182	Movement abnormality of the tongue
FRAS1	9606.ENSP00000422834	Monarch	HP:0000183	Difficulty in tongue movements
FRAS1	9606.ENSP00000422834	Monarch	HP:0000202	Oral cleft
FRAS1	9606.ENSP00000422834	Monarch	HP:0000204	Cleft upper lip
FRAS1	9606.ENSP00000422834	Monarch	HP:0000218	High palate
FRAS1	9606.ENSP00000422834	Monarch	HP:0000234	Abnormality of the head
FRAS1	9606.ENSP00000422834	Monarch	HP:0000238	Hydrocephalus
FRAS1	9606.ENSP00000422834	Monarch	HP:0000240	Abnormality of skull size
FRAS1	9606.ENSP00000422834	Monarch	HP:0000252	Microcephaly
FRAS1	9606.ENSP00000422834	Monarch	HP:0000271	Abnormality of the face
FRAS1	9606.ENSP00000422834	Monarch	HP:0000290	Abnormality of the forehead
FRAS1	9606.ENSP00000422834	Monarch	HP:0000315	Abnormality of the orbital region
FRAS1	9606.ENSP00000422834	Monarch	HP:0000316	Hypertelorism
FRAS1	9606.ENSP00000422834	Monarch	HP:0000356	Abnormality of the outer ear
FRAS1	9606.ENSP00000422834	Monarch	HP:0000357	Abnormal location of ears
FRAS1	9606.ENSP00000422834	Monarch	HP:0000358	Posteriorly rotated ears
FRAS1	9606.ENSP00000422834	Monarch	HP:0000364	Hearing abnormality
FRAS1	9606.ENSP00000422834	Monarch	HP:0000365	Hearing impairment
FRAS1	9606.ENSP00000422834	Monarch	HP:0000366	Abnormality of the nose
FRAS1	9606.ENSP00000422834	Monarch	HP:0000368	Low-set, posteriorly rotated ears
FRAS1	9606.ENSP00000422834	Monarch	HP:0000369	Low-set ears
FRAS1	9606.ENSP00000422834	Monarch	HP:0000370	Abnormality of the middle ear
FRAS1	9606.ENSP00000422834	Monarch	HP:0000372	Abnormality of the auditory canal
FRAS1	9606.ENSP00000422834	Monarch	HP:0000377	Abnormal pinna morphology
FRAS1	9606.ENSP00000422834	Monarch	HP:0000378	Cupped ear
FRAS1	9606.ENSP00000422834	Monarch	HP:0000405	Conductive hearing impairment
FRAS1	9606.ENSP00000422834	Monarch	HP:0000413	Atresia of the external auditory canal
FRAS1	9606.ENSP00000422834	Monarch	HP:0000415	Abnormality of the choanae
FRAS1	9606.ENSP00000422834	Monarch	HP:0000422	Abnormal nasal bridge morphology
FRAS1	9606.ENSP00000422834	Monarch	HP:0000429	Abnormal morphology of the nasal alae
FRAS1	9606.ENSP00000422834	Monarch	HP:0000430	Underdeveloped nasal alae
FRAS1	9606.ENSP00000422834	Monarch	HP:0000431	Wide nasal bridge
FRAS1	9606.ENSP00000422834	Monarch	HP:0000445	Wide nose
FRAS1	9606.ENSP00000422834	Monarch	HP:0000452	Choanal stenosis
FRAS1	9606.ENSP00000422834	Monarch	HP:0000478	Abnormality of the eye
FRAS1	9606.ENSP00000422834	Monarch	HP:0000481	Abnormal cornea morphology
FRAS1	9606.ENSP00000422834	Monarch	HP:0000492	Abnormal eyelid morphology
FRAS1	9606.ENSP00000422834	Monarch	HP:0000499	Abnormal eyelash morphology
FRAS1	9606.ENSP00000422834	Monarch	HP:0000504	Abnormality of vision
FRAS1	9606.ENSP00000422834	Monarch	HP:0000505	Visual impairment
FRAS1	9606.ENSP00000422834	Monarch	HP:0000528	Anophthalmia
FRAS1	9606.ENSP00000422834	Monarch	HP:0000534	Abnormal eyebrow morphology
FRAS1	9606.ENSP00000422834	Monarch	HP:0000561	Absent eyelashes
FRAS1	9606.ENSP00000422834	Monarch	HP:0000568	Microphthalmia
FRAS1	9606.ENSP00000422834	Monarch	HP:0000598	Abnormality of the ear
FRAS1	9606.ENSP00000422834	Monarch	HP:0000599	Abnormality of the frontal hairline
FRAS1	9606.ENSP00000422834	Monarch	HP:0000614	Abnormal nasolacrimal system morphology
FRAS1	9606.ENSP00000422834	Monarch	HP:0000618	Blindness
FRAS1	9606.ENSP00000422834	Monarch	HP:0000625	Eyelid coloboma
FRAS1	9606.ENSP00000422834	Monarch	HP:0000636	Upper eyelid coloboma
FRAS1	9606.ENSP00000422834	Monarch	HP:0000678	Dental crowding
FRAS1	9606.ENSP00000422834	Monarch	HP:0000689	Dental malocclusion
FRAS1	9606.ENSP00000422834	Monarch	HP:0000692	Tooth malposition
FRAS1	9606.ENSP00000422834	Monarch	HP:0000707	Abnormality of the nervous system
FRAS1	9606.ENSP00000422834	Monarch	HP:0000765	Abnormal thorax morphology
FRAS1	9606.ENSP00000422834	Monarch	HP:0000766	Abnormal sternum morphology
FRAS1	9606.ENSP00000422834	Monarch	HP:0000769	Abnormality of the breast
FRAS1	9606.ENSP00000422834	Monarch	HP:0000777	Abnormality of the thymus
FRAS1	9606.ENSP00000422834	Monarch	HP:0000795	Abnormality of the urethra
FRAS1	9606.ENSP00000422834	Monarch	HP:0000811	Abnormal external genitalia
FRAS1	9606.ENSP00000422834	Monarch	HP:0000812	Abnormal internal genitalia
FRAS1	9606.ENSP00000422834	Monarch	HP:0000813	Bicornuate uterus
FRAS1	9606.ENSP00000422834	Monarch	HP:0000818	Abnormality of the endocrine system
FRAS1	9606.ENSP00000422834	Monarch	HP:0000924	Abnormality of the skeletal system
FRAS1	9606.ENSP00000422834	Monarch	HP:0000925	Abnormality of the vertebral column
FRAS1	9606.ENSP00000422834	Monarch	HP:0000929	Abnormal skull morphology
FRAS1	9606.ENSP00000422834	Monarch	HP:0001126	Cryptophthalmos
FRAS1	9606.ENSP00000422834	Monarch	HP:0001155	Abnormality of the hand
FRAS1	9606.ENSP00000422834	Monarch	HP:0001159	Syndactyly
FRAS1	9606.ENSP00000422834	Monarch	HP:0001167	Abnormality of finger
FRAS1	9606.ENSP00000422834	Monarch	HP:0001172	Abnormal thumb morphology
FRAS1	9606.ENSP00000422834	Monarch	HP:0001249	Intellectual disability
FRAS1	9606.ENSP00000422834	Monarch	HP:0001362	Calvarial skull defect
FRAS1	9606.ENSP00000422834	Monarch	HP:0001537	Umbilical hernia
FRAS1	9606.ENSP00000422834	Monarch	HP:0001539	Omphalocele
FRAS1	9606.ENSP00000422834	Monarch	HP:0001551	Abnormal umbilicus morphology
FRAS1	9606.ENSP00000422834	Monarch	HP:0001574	Abnormality of the integument
FRAS1	9606.ENSP00000422834	Monarch	HP:0001595	Abnormal hair morphology
FRAS1	9606.ENSP00000422834	Monarch	HP:0001600	Abnormality of the larynx
FRAS1	9606.ENSP00000422834	Monarch	HP:0001602	Laryngeal stenosis
FRAS1	9606.ENSP00000422834	Monarch	HP:0001607	Subglottic stenosis
FRAS1	9606.ENSP00000422834	Monarch	HP:0001626	Abnormality of the cardiovascular system
FRAS1	9606.ENSP00000422834	Monarch	HP:0001627	Abnormal heart morphology
FRAS1	9606.ENSP00000422834	Monarch	HP:0001760	Abnormal foot morphology
FRAS1	9606.ENSP00000422834	Monarch	HP:0001770	Toe syndactyly
FRAS1	9606.ENSP00000422834	Monarch	HP:0001780	Abnormality of toe
FRAS1	9606.ENSP00000422834	Monarch	HP:0001827	Genital tract atresia
FRAS1	9606.ENSP00000422834	Monarch	HP:0001965	Abnormal scalp morphology
FRAS1	9606.ENSP00000422834	Monarch	HP:0002006	Facial cleft
FRAS1	9606.ENSP00000422834	Monarch	HP:0002011	Morphological central nervous system abnormality
FRAS1	9606.ENSP00000422834	Monarch	HP:0002023	Anal atresia
FRAS1	9606.ENSP00000422834	Monarch	HP:0002025	Anal stenosis
FRAS1	9606.ENSP00000422834	Monarch	HP:0002060	Abnormal cerebral morphology
FRAS1	9606.ENSP00000422834	Monarch	HP:0002084	Encephalocele
FRAS1	9606.ENSP00000422834	Monarch	HP:0002086	Abnormality of the respiratory system
FRAS1	9606.ENSP00000422834	Monarch	HP:0002087	Abnormality of the upper respiratory tract
FRAS1	9606.ENSP00000422834	Monarch	HP:0002088	Abnormal lung morphology
FRAS1	9606.ENSP00000422834	Monarch	HP:0002089	Pulmonary hypoplasia
FRAS1	9606.ENSP00000422834	Monarch	HP:0002101	Abnormal lung lobation
FRAS1	9606.ENSP00000422834	Monarch	HP:0002118	Abnormal cerebral ventricle morphology
FRAS1	9606.ENSP00000422834	Monarch	HP:0002223	Absent eyebrow
FRAS1	9606.ENSP00000422834	Monarch	HP:0002242	Abnormal intestine morphology
FRAS1	9606.ENSP00000422834	Monarch	HP:0002244	Abnormality of the small intestine
FRAS1	9606.ENSP00000422834	Monarch	HP:0002269	Abnormality of neuronal migration
FRAS1	9606.ENSP00000422834	Monarch	HP:0002298	Absent hair
FRAS1	9606.ENSP00000422834	Monarch	HP:0002435	Meningocele
FRAS1	9606.ENSP00000422834	Monarch	HP:0002475	Myelomeningocele
FRAS1	9606.ENSP00000422834	Monarch	HP:0002536	Abnormal cortical gyration
FRAS1	9606.ENSP00000422834	Monarch	HP:0002538	Abnormal cerebral cortex morphology
FRAS1	9606.ENSP00000422834	Monarch	HP:0002550	Absent facial hair
FRAS1	9606.ENSP00000422834	Monarch	HP:0002597	Abnormality of the vasculature
FRAS1	9606.ENSP00000422834	Monarch	HP:0002644	Abnormal pelvic girdle bone morphology
FRAS1	9606.ENSP00000422834	Monarch	HP:0002683	Abnormal calvaria morphology
FRAS1	9606.ENSP00000422834	Monarch	HP:0002715	Abnormality of the immune system
FRAS1	9606.ENSP00000422834	Monarch	HP:0002721	Immunodeficiency
FRAS1	9606.ENSP00000422834	Monarch	HP:0002777	Tracheal stenosis
FRAS1	9606.ENSP00000422834	Monarch	HP:0002778	Abnormal tracheal morphology
FRAS1	9606.ENSP00000422834	Monarch	HP:0002813	Abnormality of limb bone morphology
FRAS1	9606.ENSP00000422834	Monarch	HP:0002814	Abnormality of the lower limb
FRAS1	9606.ENSP00000422834	Monarch	HP:0002817	Abnormality of the upper limb
FRAS1	9606.ENSP00000422834	Monarch	HP:0002921	Abnormal cerebrospinal fluid morphology
FRAS1	9606.ENSP00000422834	Monarch	HP:0002977	Aplasia/Hypoplasia involving the central nervous system
FRAS1	9606.ENSP00000422834	Monarch	HP:0003172	Abnormality of the pubic bone
FRAS1	9606.ENSP00000422834	Monarch	HP:0003183	Wide pubic symphysis
FRAS1	9606.ENSP00000422834	Monarch	HP:0003191	Cleft ala nasi
FRAS1	9606.ENSP00000422834	Monarch	HP:0003241	External genital hypoplasia
FRAS1	9606.ENSP00000422834	Monarch	HP:0003272	Abnormal hip bone morphology
FRAS1	9606.ENSP00000422834	Monarch	HP:0003422	Vertebral segmentation defect
FRAS1	9606.ENSP00000422834	Monarch	HP:0003468	Abnormal vertebral morphology
FRAS1	9606.ENSP00000422834	Monarch	HP:0003549	Abnormality of connective tissue
FRAS1	9606.ENSP00000422834	Monarch	HP:0004112	Midline nasal groove
FRAS1	9606.ENSP00000422834	Monarch	HP:0004122	Midline defect of the nose
FRAS1	9606.ENSP00000422834	Monarch	HP:0004298	Abnormality of the abdominal wall
FRAS1	9606.ENSP00000422834	Monarch	HP:0004299	Hernia of the abdominal wall
FRAS1	9606.ENSP00000422834	Monarch	HP:0004328	Abnormal anterior eye segment morphology
FRAS1	9606.ENSP00000422834	Monarch	HP:0004378	Abnormality of the anus
FRAS1	9606.ENSP00000422834	Monarch	HP:0004397	Ectopic anus
FRAS1	9606.ENSP00000422834	Monarch	HP:0004404	Abnormal nipple morphology
FRAS1	9606.ENSP00000422834	Monarch	HP:0005105	Abnormal nasal morphology
FRAS1	9606.ENSP00000422834	Monarch	HP:0005280	Depressed nasal bridge
FRAS1	9606.ENSP00000422834	Monarch	HP:0005325	Extension of hair growth on temples to lateral eyebrow
FRAS1	9606.ENSP00000422834	Monarch	HP:0005352	Severe T-cell immunodeficiency
FRAS1	9606.ENSP00000422834	Monarch	HP:0005374	Cellular immunodeficiency
FRAS1	9606.ENSP00000422834	Monarch	HP:0005607	Abnormal tracheobronchial morphology
FRAS1	9606.ENSP00000422834	Monarch	HP:0005918	Abnormal finger phalanx morphology
FRAS1	9606.ENSP00000422834	Monarch	HP:0005922	Abnormal hand morphology
FRAS1	9606.ENSP00000422834	Monarch	HP:0005927	Aplasia/hypoplasia involving bones of the hand
FRAS1	9606.ENSP00000422834	Monarch	HP:0005950	Laryngeal web
FRAS1	9606.ENSP00000422834	Monarch	HP:0006101	Finger syndactyly
FRAS1	9606.ENSP00000422834	Monarch	HP:0006265	Aplasia/Hypoplasia of fingers
FRAS1	9606.ENSP00000422834	Monarch	HP:0006496	Aplasia/hypoplasia involving bones of the upper limbs
FRAS1	9606.ENSP00000422834	Monarch	HP:0006610	Wide intermamillary distance
FRAS1	9606.ENSP00000422834	Monarch	HP:0006703	Aplasia/Hypoplasia of the lungs
FRAS1	9606.ENSP00000422834	Monarch	HP:0006711	Aplasia/Hypoplasia involving bones of the thorax
FRAS1	9606.ENSP00000422834	Monarch	HP:0006714	Aplasia/Hypoplasia of the sternum
FRAS1	9606.ENSP00000422834	Monarch	HP:0007364	Aplasia/Hypoplasia of the cerebrum
FRAS1	9606.ENSP00000422834	Monarch	HP:0007633	Bilateral microphthalmos
FRAS1	9606.ENSP00000422834	Monarch	HP:0007663	Reduced visual acuity
FRAS1	9606.ENSP00000422834	Monarch	HP:0007925	Lacrimal duct aplasia
FRAS1	9606.ENSP00000422834	Monarch	HP:0007957	Corneal opacity
FRAS1	9606.ENSP00000422834	Monarch	HP:0007993	Malformed lacrimal duct
FRAS1	9606.ENSP00000422834	Monarch	HP:0008056	Aplasia/Hypoplasia affecting the eye
FRAS1	9606.ENSP00000422834	Monarch	HP:0008559	Hypoplastic superior helix
FRAS1	9606.ENSP00000422834	Monarch	HP:0008572	External ear malformation
FRAS1	9606.ENSP00000422834	Monarch	HP:0008589	Hypoplastic helices
FRAS1	9606.ENSP00000422834	Monarch	HP:0008609	Morphological abnormality of the middle ear
FRAS1	9606.ENSP00000422834	Monarch	HP:0008665	Clitoral hypertrophy
FRAS1	9606.ENSP00000422834	Monarch	HP:0008678	Renal hypoplasia/aplasia
FRAS1	9606.ENSP00000422834	Monarch	HP:0008736	Hypoplasia of penis
FRAS1	9606.ENSP00000422834	Monarch	HP:0008750	Laryngeal atresia
FRAS1	9606.ENSP00000422834	Monarch	HP:0009115	Aplasia/hypoplasia involving the skeleton
FRAS1	9606.ENSP00000422834	Monarch	HP:0009121	Abnormal axial skeleton morphology
FRAS1	9606.ENSP00000422834	Monarch	HP:0009122	Aplasia/hypoplasia affecting bones of the axial skeleton
FRAS1	9606.ENSP00000422834	Monarch	HP:0009553	Abnormality of the hairline
FRAS1	9606.ENSP00000422834	Monarch	HP:0009601	Aplasia/Hypoplasia of the thumb
FRAS1	9606.ENSP00000422834	Monarch	HP:0009767	Aplasia/Hypoplasia of the phalanges of the hand
FRAS1	9606.ENSP00000422834	Monarch	HP:0009815	Aplasia/hypoplasia of the extremities
FRAS1	9606.ENSP00000422834	Monarch	HP:0009924	Aplasia/Hypoplasia involving the nose
FRAS1	9606.ENSP00000422834	Monarch	HP:0010297	Bifid tongue
FRAS1	9606.ENSP00000422834	Monarch	HP:0010458	Female pseudohermaphroditism
FRAS1	9606.ENSP00000422834	Monarch	HP:0010460	Abnormality of the female genitalia
FRAS1	9606.ENSP00000422834	Monarch	HP:0010461	Abnormality of the male genitalia
FRAS1	9606.ENSP00000422834	Monarch	HP:0010554	Cutaneous finger syndactyly
FRAS1	9606.ENSP00000422834	Monarch	HP:0010651	Abnormal meningeal morphology
FRAS1	9606.ENSP00000422834	Monarch	HP:0010720	Abnormal hair pattern
FRAS1	9606.ENSP00000422834	Monarch	HP:0010866	Abdominal wall defect
FRAS1	9606.ENSP00000422834	Monarch	HP:0010935	Abnormality of the upper urinary tract
FRAS1	9606.ENSP00000422834	Monarch	HP:0010936	Abnormality of the lower urinary tract
FRAS1	9606.ENSP00000422834	Monarch	HP:0010938	Abnormal external nose morphology
FRAS1	9606.ENSP00000422834	Monarch	HP:0010978	Abnormality of immune system physiology
FRAS1	9606.ENSP00000422834	Monarch	HP:0011024	Abnormality of the gastrointestinal tract
FRAS1	9606.ENSP00000422834	Monarch	HP:0011039	Abnormal helix morphology
FRAS1	9606.ENSP00000422834	Monarch	HP:0011138	Abnormality of skin adnexa morphology
FRAS1	9606.ENSP00000422834	Monarch	HP:0011226	Aplasia/Hypoplasia of the eyelid
FRAS1	9606.ENSP00000422834	Monarch	HP:0011297	Abnormal digit morphology
FRAS1	9606.ENSP00000422834	Monarch	HP:0011361	Congenital abnormal hair pattern
FRAS1	9606.ENSP00000422834	Monarch	HP:0011362	Abnormal hair quantity
FRAS1	9606.ENSP00000422834	Monarch	HP:0011446	Abnormality of higher mental function
FRAS1	9606.ENSP00000422834	Monarch	HP:0011452	Functional abnormality of the middle ear
FRAS1	9606.ENSP00000422834	Monarch	HP:0011481	Abnormal lacrimal duct morphology
FRAS1	9606.ENSP00000422834	Monarch	HP:0011815	Cephalocele
FRAS1	9606.ENSP00000422834	Monarch	HP:0011842	Abnormal skeletal morphology
FRAS1	9606.ENSP00000422834	Monarch	HP:0011844	Abnormal appendicular skeleton morphology
FRAS1	9606.ENSP00000422834	Monarch	HP:0012210	Abnormal renal morphology
FRAS1	9606.ENSP00000422834	Monarch	HP:0012243	Abnormal reproductive system morphology
FRAS1	9606.ENSP00000422834	Monarch	HP:0012252	Abnormal respiratory system morphology
FRAS1	9606.ENSP00000422834	Monarch	HP:0012372	Abnormal eye morphology
FRAS1	9606.ENSP00000422834	Monarch	HP:0012373	Abnormal eye physiology
FRAS1	9606.ENSP00000422834	Monarch	HP:0012443	Abnormality of brain morphology
FRAS1	9606.ENSP00000422834	Monarch	HP:0012638	Abnormal nervous system physiology
FRAS1	9606.ENSP00000422834	Monarch	HP:0012639	Abnormal nervous system morphology
FRAS1	9606.ENSP00000422834	Monarch	HP:0012718	Morphological abnormality of the gastrointestinal tract
FRAS1	9606.ENSP00000422834	Monarch	HP:0012725	Cutaneous syndactyly
FRAS1	9606.ENSP00000422834	Monarch	HP:0012732	Anorectal anomaly
FRAS1	9606.ENSP00000422834	Monarch	HP:0012759	Neurodevelopmental abnormality
FRAS1	9606.ENSP00000422834	Monarch	HP:0025031	Abnormality of the digestive system
FRAS1	9606.ENSP00000422834	Monarch	HP:0025033	Abnormality of digestive system morphology
FRAS1	9606.ENSP00000422834	Monarch	HP:0025423	Abnormal larynx morphology
FRAS1	9606.ENSP00000422834	Monarch	HP:0030669	Abnormal ocular adnexa morphology
FRAS1	9606.ENSP00000422834	Monarch	HP:0030680	Abnormality of cardiovascular system morphology
FRAS1	9606.ENSP00000422834	Monarch	HP:0030809	Abnormal tongue morphology
FRAS1	9606.ENSP00000422834	Monarch	HP:0030810	Abnormal tongue physiology
FRAS1	9606.ENSP00000422834	Monarch	HP:0031093	Abnormal breast morphology
FRAS1	9606.ENSP00000422834	Monarch	HP:0031105	Abnormal uterus morphology
FRAS1	9606.ENSP00000422834	Monarch	HP:0031703	Abnormal ear morphology
FRAS1	9606.ENSP00000422834	Monarch	HP:0031704	Abnormal ear physiology
FRAS1	9606.ENSP00000422834	Monarch	HP:0031816	Abnormal oral morphology
FRAS1	9606.ENSP00000422834	Monarch	HP:0032039	Abnormality of the ocular adnexa
FRAS1	9606.ENSP00000422834	Monarch	HP:0032076	Abnormal male urethral meatus morphology
FRAS1	9606.ENSP00000422834	Monarch	HP:0033127	Abnormality of the musculoskeletal system
FRAS1	9606.ENSP00000422834	Monarch	HP:0034237	Open neural tube defect
FRAS1	9606.ENSP00000422834	Monarch	HP:0034238	Closed neural tube defect
FRAS1	9606.ENSP00000422834	Monarch	HP:0040064	Abnormality of limbs
FRAS1	9606.ENSP00000422834	Monarch	HP:0040068	Abnormality of limb bone
FRAS1	9606.ENSP00000422834	Monarch	HP:0040157	Abnormal intermamillary distance
FRAS1	9606.ENSP00000422834	Monarch	HP:0040195	Decreased head circumference
FRAS1	9606.ENSP00000422834	Monarch	HP:0040252	Abnormal size of the clitoris
FRAS1	9606.ENSP00000422834	Monarch	HP:0040253	Increased size of the clitoris
FRAS1	9606.ENSP00000422834	Monarch	HP:0045005	Neural tube defect
FRAS1	9606.ENSP00000422834	Monarch	HP:0045060	Aplasia/hypoplasia involving bones of the extremities
FRAS1	9606.ENSP00000422834	Monarch	HP:0100037	Abnormality of the scalp hair
FRAS1	9606.ENSP00000422834	Monarch	HP:0100543	Cognitive impairment
FRAS1	9606.ENSP00000422834	Monarch	HP:0100547	Abnormal forebrain morphology
FRAS1	9606.ENSP00000422834	Monarch	HP:0100627	Displacement of the urethral meatus
FRAS1	9606.ENSP00000422834	Monarch	HP:0100763	Abnormality of the lymphatic system
FRAS1	9606.ENSP00000422834	Monarch	HP:0100790	Hernia
FRAS1	9606.ENSP00000422834	Monarch	HP:0100840	Aplasia/Hypoplasia of the eyebrow
FRAS1	9606.ENSP00000422834	Monarch	HP:0100886	Abnormality of globe location
FRAS1	9606.ENSP00000422834	Monarch	HP:0100887	Abnormality of globe size
FRAS1	9606.ENSP00000422834	Monarch	HP:0200102	Sparse or absent eyelashes
FRAS1	9606.ENSP00000422834	Monarch	HP:0410030	Cleft lip
FRAS1	9606.ENSP00000422834	Monarch	HP:0410043	Abnormal neural tube morphology
FRAS1	9606.ENSP00000422834	Monarch	HP:4000059	Abnormal lung development
FRAS1	9606.ENSP00000422834	Monarch	MONDO:0024458	Disorder of visual system
FRAS1	9606.ENSP00000422834	UniProt Keywords	KW-0025	Alternative splicing
FRAS1	9606.ENSP00000422834	UniProt Keywords	KW-0106	Calcium
FRAS1	9606.ENSP00000422834	UniProt Keywords	KW-0325	Glycoprotein
FRAS1	9606.ENSP00000422834	UniProt Keywords	KW-0472	Membrane
FRAS1	9606.ENSP00000422834	UniProt Keywords	KW-0479	Metal-binding
FRAS1	9606.ENSP00000422834	UniProt Keywords	KW-0597	Phosphoprotein
FRAS1	9606.ENSP00000422834	UniProt Keywords	KW-0677	Repeat
FRAS1	9606.ENSP00000422834	UniProt Keywords	KW-0732	Signal
FRAS1	9606.ENSP00000422834	UniProt Keywords	KW-0812	Transmembrane
FRAS1	9606.ENSP00000422834	UniProt Keywords	KW-1003	Cell membrane
FRAS1	9606.ENSP00000422834	UniProt Keywords	KW-1133	Transmembrane helix
FRAS1	9606.ENSP00000422834	Pfam	PF16184	Cadherin-like
FRAS1	9606.ENSP00000422834	InterPro	IPR000742	EGF-like domain
FRAS1	9606.ENSP00000422834	InterPro	IPR001007	VWFC domain
FRAS1	9606.ENSP00000422834	InterPro	IPR003644	Na-Ca exchanger/integrin-beta4
FRAS1	9606.ENSP00000422834	InterPro	IPR006212	Furin-like repeat
FRAS1	9606.ENSP00000422834	InterPro	IPR009030	Growth factor receptor cysteine-rich domain superfamily
FRAS1	9606.ENSP00000422834	InterPro	IPR038081	CalX-like domain superfamily
FRAS1	9606.ENSP00000422834	InterPro	IPR039005	CSPG repeat
FRAS1	9606.ENSP00000422834	SMART	SM00001	EGF domain, unclasssified subfamily
FRAS1	9606.ENSP00000422834	SMART	SM00214	Von Willebrand factor (vWF) type C domain
FRAS1	9606.ENSP00000422834	SMART	SM00237	Domains in Na-Ca exchangers and integrin-beta4
FRAS1	9606.ENSP00000422834	SMART	SM00261	Furin-like repeats
GGT2	9606.ENSP00000385721	GO Process	GO:0002682	Regulation of immune system process
GGT2	9606.ENSP00000385721	GO Process	GO:0006082	Organic acid metabolic process
GGT2	9606.ENSP00000385721	GO Process	GO:0006518	Peptide metabolic process
GGT2	9606.ENSP00000385721	GO Process	GO:0006575	Cellular modified amino acid metabolic process
GGT2	9606.ENSP00000385721	GO Process	GO:0006690	Icosanoid metabolic process
GGT2	9606.ENSP00000385721	GO Process	GO:0006691	Leukotriene metabolic process
GGT2	9606.ENSP00000385721	GO Process	GO:0006749	Glutathione metabolic process
GGT2	9606.ENSP00000385721	GO Process	GO:0006751	Glutathione catabolic process
GGT2	9606.ENSP00000385721	GO Process	GO:0006790	Sulfur compound metabolic process
GGT2	9606.ENSP00000385721	GO Process	GO:0006807	Nitrogen compound metabolic process
GGT2	9606.ENSP00000385721	GO Process	GO:0008152	Metabolic process
GGT2	9606.ENSP00000385721	GO Process	GO:0009056	Catabolic process
GGT2	9606.ENSP00000385721	GO Process	GO:0009058	Biosynthetic process
GGT2	9606.ENSP00000385721	GO Process	GO:0009987	Cellular process
GGT2	9606.ENSP00000385721	GO Process	GO:0016053	Organic acid biosynthetic process
GGT2	9606.ENSP00000385721	GO Process	GO:0019370	Leukotriene biosynthetic process
GGT2	9606.ENSP00000385721	GO Process	GO:0019752	Carboxylic acid metabolic process
GGT2	9606.ENSP00000385721	GO Process	GO:0031179	Peptide modification
GGT2	9606.ENSP00000385721	GO Process	GO:0031347	Regulation of defense response
GGT2	9606.ENSP00000385721	GO Process	GO:0032101	Regulation of response to external stimulus
GGT2	9606.ENSP00000385721	GO Process	GO:0034641	Cellular nitrogen compound metabolic process
GGT2	9606.ENSP00000385721	GO Process	GO:0042219	Cellular modified amino acid catabolic process
GGT2	9606.ENSP00000385721	GO Process	GO:0043043	Peptide biosynthetic process
GGT2	9606.ENSP00000385721	GO Process	GO:0043171	Peptide catabolic process
GGT2	9606.ENSP00000385721	GO Process	GO:0043436	Oxoacid metabolic process
GGT2	9606.ENSP00000385721	GO Process	GO:0043603	Cellular amide metabolic process
GGT2	9606.ENSP00000385721	GO Process	GO:0043604	Amide biosynthetic process
GGT2	9606.ENSP00000385721	GO Process	GO:0044237	Cellular metabolic process
GGT2	9606.ENSP00000385721	GO Process	GO:0044248	Cellular catabolic process
GGT2	9606.ENSP00000385721	GO Process	GO:0044249	Cellular biosynthetic process
GGT2	9606.ENSP00000385721	GO Process	GO:0044271	Cellular nitrogen compound biosynthetic process
GGT2	9606.ENSP00000385721	GO Process	GO:0044272	Sulfur compound biosynthetic process
GGT2	9606.ENSP00000385721	GO Process	GO:0044273	Sulfur compound catabolic process
GGT2	9606.ENSP00000385721	GO Process	GO:0044281	Small molecule metabolic process
GGT2	9606.ENSP00000385721	GO Process	GO:0044283	Small molecule biosynthetic process
GGT2	9606.ENSP00000385721	GO Process	GO:0046394	Carboxylic acid biosynthetic process
GGT2	9606.ENSP00000385721	GO Process	GO:0046456	Icosanoid biosynthetic process
GGT2	9606.ENSP00000385721	GO Process	GO:0048583	Regulation of response to stimulus
GGT2	9606.ENSP00000385721	GO Process	GO:0050727	Regulation of inflammatory response
GGT2	9606.ENSP00000385721	GO Process	GO:0050789	Regulation of biological process
GGT2	9606.ENSP00000385721	GO Process	GO:0065007	Biological regulation
GGT2	9606.ENSP00000385721	GO Process	GO:0071704	Organic substance metabolic process
GGT2	9606.ENSP00000385721	GO Process	GO:0080134	Regulation of response to stress
GGT2	9606.ENSP00000385721	GO Process	GO:1901564	Organonitrogen compound metabolic process
GGT2	9606.ENSP00000385721	GO Process	GO:1901565	Organonitrogen compound catabolic process
GGT2	9606.ENSP00000385721	GO Process	GO:1901566	Organonitrogen compound biosynthetic process
GGT2	9606.ENSP00000385721	GO Process	GO:1901568	Fatty acid derivative metabolic process
GGT2	9606.ENSP00000385721	GO Process	GO:1901570	Fatty acid derivative biosynthetic process
GGT2	9606.ENSP00000385721	GO Process	GO:1901575	Organic substance catabolic process
GGT2	9606.ENSP00000385721	GO Process	GO:1901576	Organic substance biosynthetic process
GGT2	9606.ENSP00000385721	GO Process	GO:1901748	Leukotriene D4 metabolic process
GGT2	9606.ENSP00000385721	GO Process	GO:1901750	Leukotriene D4 biosynthetic process
GGT2	9606.ENSP00000385721	GO Function	GO:0003824	Catalytic activity
GGT2	9606.ENSP00000385721	GO Function	GO:0008233	Peptidase activity
GGT2	9606.ENSP00000385721	GO Function	GO:0008242	Omega peptidase activity
GGT2	9606.ENSP00000385721	GO Function	GO:0016740	Transferase activity
GGT2	9606.ENSP00000385721	GO Function	GO:0016746	Acyltransferase activity
GGT2	9606.ENSP00000385721	GO Function	GO:0016787	Hydrolase activity
GGT2	9606.ENSP00000385721	GO Function	GO:0036374	Glutathione hydrolase activity
GGT2	9606.ENSP00000385721	GO Function	GO:0070003	Threonine-type peptidase activity
GGT2	9606.ENSP00000385721	GO Function	GO:0140096	Catalytic activity, acting on a protein
GGT2	9606.ENSP00000385721	GO Component	GO:0005576	Extracellular region
GGT2	9606.ENSP00000385721	GO Component	GO:0005615	Extracellular space
GGT2	9606.ENSP00000385721	GO Component	GO:0005622	Intracellular anatomical structure
GGT2	9606.ENSP00000385721	GO Component	GO:0005737	Cytoplasm
GGT2	9606.ENSP00000385721	GO Component	GO:0005783	Endoplasmic reticulum
GGT2	9606.ENSP00000385721	GO Component	GO:0005886	Plasma membrane
GGT2	9606.ENSP00000385721	GO Component	GO:0012505	Endomembrane system
GGT2	9606.ENSP00000385721	GO Component	GO:0016020	Membrane
GGT2	9606.ENSP00000385721	GO Component	GO:0016021	Integral component of membrane
GGT2	9606.ENSP00000385721	GO Component	GO:0031224	Intrinsic component of membrane
GGT2	9606.ENSP00000385721	GO Component	GO:0031982	Vesicle
GGT2	9606.ENSP00000385721	GO Component	GO:0043226	Organelle
GGT2	9606.ENSP00000385721	GO Component	GO:0043227	Membrane-bounded organelle
GGT2	9606.ENSP00000385721	GO Component	GO:0043229	Intracellular organelle
GGT2	9606.ENSP00000385721	GO Component	GO:0043230	Extracellular organelle
GGT2	9606.ENSP00000385721	GO Component	GO:0043231	Intracellular membrane-bounded organelle
GGT2	9606.ENSP00000385721	GO Component	GO:0048471	Perinuclear region of cytoplasm
GGT2	9606.ENSP00000385721	GO Component	GO:0065010	Extracellular membrane-bounded organelle
GGT2	9606.ENSP00000385721	GO Component	GO:0070062	Extracellular exosome
GGT2	9606.ENSP00000385721	GO Component	GO:0071944	Cell periphery
GGT2	9606.ENSP00000385721	GO Component	GO:0110165	Cellular anatomical entity
GGT2	9606.ENSP00000385721	GO Component	GO:1903561	Extracellular vesicle
GGT2	9606.ENSP00000385721	STRING clusters	CL:9654	Mixed, incl. Glutathione metabolism, and Detoxification of Reactive Oxygen Species
GGT2	9606.ENSP00000385721	STRING clusters	CL:9655	Mixed, incl. Glutathione metabolism, and Detoxification of Reactive Oxygen Species
GGT2	9606.ENSP00000385721	STRING clusters	CL:9656	Mixed, incl. Glutathione metabolism, and Detoxification of Reactive Oxygen Species
GGT2	9606.ENSP00000385721	STRING clusters	CL:9808	Glutathione synthesis and recycling, and Alkaline phosphatase
GGT2	9606.ENSP00000385721	TISSUES	BTO:0000000	Tissues, cell types and enzyme sources
GGT2	9606.ENSP00000385721	TISSUES	BTO:0000042	Animal
GGT2	9606.ENSP00000385721	TISSUES	BTO:0000345	Digestive gland
GGT2	9606.ENSP00000385721	TISSUES	BTO:0000522	Gland
GGT2	9606.ENSP00000385721	TISSUES	BTO:0000759	Liver
GGT2	9606.ENSP00000385721	TISSUES	BTO:0001488	Endocrine gland
GGT2	9606.ENSP00000385721	TISSUES	BTO:0001489	Whole body
GGT2	9606.ENSP00000385721	TISSUES	BTO:0001491	Viscus
GGT2	9606.ENSP00000385721	COMPARTMENTS	GOCC:0005622	Intracellular
GGT2	9606.ENSP00000385721	COMPARTMENTS	GOCC:0005737	Cytoplasm
GGT2	9606.ENSP00000385721	COMPARTMENTS	GOCC:0005783	Endoplasmic reticulum
GGT2	9606.ENSP00000385721	COMPARTMENTS	GOCC:0012505	Endomembrane system
GGT2	9606.ENSP00000385721	COMPARTMENTS	GOCC:0043226	Organelle
GGT2	9606.ENSP00000385721	COMPARTMENTS	GOCC:0043227	Membrane-bounded organelle
GGT2	9606.ENSP00000385721	COMPARTMENTS	GOCC:0043229	Intracellular organelle
GGT2	9606.ENSP00000385721	COMPARTMENTS	GOCC:0043231	Intracellular membrane-bounded organelle
GGT2	9606.ENSP00000385721	COMPARTMENTS	GOCC:0048471	Perinuclear region of cytoplasm
GGT2	9606.ENSP00000385721	COMPARTMENTS	GOCC:0110165	Cellular anatomical entity
GGT2	9606.ENSP00000385721	UniProt Keywords	KW-0025	Alternative splicing
GGT2	9606.ENSP00000385721	UniProt Keywords	KW-0256	Endoplasmic reticulum
GGT2	9606.ENSP00000385721	UniProt Keywords	KW-0325	Glycoprotein
GGT2	9606.ENSP00000385721	UniProt Keywords	KW-0732	Signal
GGT2	9606.ENSP00000385721	UniProt Keywords	KW-0963	Cytoplasm
GGT2	9606.ENSP00000385721	Pfam	PF01019	Gamma-glutamyltranspeptidase
GGT2	9606.ENSP00000385721	InterPro	IPR000101	Gamma-glutamyltranspeptidase
GGT2	9606.ENSP00000385721	InterPro	IPR029055	Nucleophile aminohydrolases, N-terminal
GGT2	9606.ENSP00000385721	InterPro	IPR043137	Gamma-glutamyltranspeptidase, small subunit
GGT2	9606.ENSP00000385721	InterPro	IPR043138	Gamma-glutamyltranspeptidase, large subunit, C-terminal domain
GSTT4	9606.ENSP00000492273	GO Process	GO:0006518	Peptide metabolic process
GSTT4	9606.ENSP00000492273	GO Process	GO:0006575	Cellular modified amino acid metabolic process
GSTT4	9606.ENSP00000492273	GO Process	GO:0006749	Glutathione metabolic process
GSTT4	9606.ENSP00000492273	GO Process	GO:0006790	Sulfur compound metabolic process
GSTT4	9606.ENSP00000492273	GO Process	GO:0006807	Nitrogen compound metabolic process
GSTT4	9606.ENSP00000492273	GO Process	GO:0008152	Metabolic process
GSTT4	9606.ENSP00000492273	GO Process	GO:0009987	Cellular process
GSTT4	9606.ENSP00000492273	GO Process	GO:0034641	Cellular nitrogen compound metabolic process
GSTT4	9606.ENSP00000492273	GO Process	GO:0043603	Cellular amide metabolic process
GSTT4	9606.ENSP00000492273	GO Process	GO:0044237	Cellular metabolic process
GSTT4	9606.ENSP00000492273	GO Process	GO:0071704	Organic substance metabolic process
GSTT4	9606.ENSP00000492273	GO Process	GO:1901564	Organonitrogen compound metabolic process
GSTT4	9606.ENSP00000492273	GO Function	GO:0003824	Catalytic activity
GSTT4	9606.ENSP00000492273	GO Function	GO:0004364	Glutathione transferase activity
GSTT4	9606.ENSP00000492273	GO Function	GO:0016740	Transferase activity
GSTT4	9606.ENSP00000492273	GO Function	GO:0016765	Transferase activity, transferring alkyl or aryl (other than methyl) groups
GSTT4	9606.ENSP00000492273	GO Component	GO:0005622	Intracellular anatomical structure
GSTT4	9606.ENSP00000492273	GO Component	GO:0005737	Cytoplasm
GSTT4	9606.ENSP00000492273	GO Component	GO:0005829	Cytosol
GSTT4	9606.ENSP00000492273	GO Component	GO:0110165	Cellular anatomical entity
GSTT4	9606.ENSP00000492273	STRING clusters	CL:30777	Mixed, incl. Protein palmitoylation, and Septin ring
GSTT4	9606.ENSP00000492273	STRING clusters	CL:31017	Mixed, incl. 22q11.2 copy number variation syndrome, and Macrophage migration inhibitory factor (MIF)
GSTT4	9606.ENSP00000492273	STRING clusters	CL:31075	Mostly uncharacterized, incl. Macrophage migration inhibitory factor (MIF), and OCIA domain-containing protein 1/2
GSTT4	9606.ENSP00000492273	STRING clusters	CL:31104	Mostly uncharacterized, incl. Megasporocyte nucleus, and Aspartate-rich protein 1-like
GSTT4	9606.ENSP00000492273	STRING clusters	CL:31106	Mixed, incl. Aspartate-rich protein 1-like, and Uncharacterized protein CXorf65-like
GSTT4	9606.ENSP00000492273	Monarch	EFO:0004747	Protein measurement
GSTT4	9606.ENSP00000492273	UniProt Keywords	KW-0808	Transferase
GSTT4	9606.ENSP00000492273	UniProt Keywords	KW-0963	Cytoplasm
GSTT4	9606.ENSP00000492273	Pfam	PF00043	Glutathione S-transferase, C-terminal domain
GSTT4	9606.ENSP00000492273	Pfam	PF13417	Glutathione S-transferase, N-terminal domain
GSTT4	9606.ENSP00000492273	InterPro	IPR004045	Glutathione S-transferase, N-terminal
GSTT4	9606.ENSP00000492273	InterPro	IPR004046	Glutathione S-transferase, C-terminal
GSTT4	9606.ENSP00000492273	InterPro	IPR010987	Glutathione S-transferase, C-terminal-like
GSTT4	9606.ENSP00000492273	InterPro	IPR036249	Thioredoxin-like superfamily
GSTT4	9606.ENSP00000492273	InterPro	IPR036282	Glutathione S-transferase, C-terminal domain superfamily
GSTT4	9606.ENSP00000492273	InterPro	IPR040077	Glutathione S-transferase Theta, C-terminal
GSTT4	9606.ENSP00000492273	InterPro	IPR040079	Glutathione transferase family
HLA-B	9606.ENSP00000399168	GO Process	GO:0001817	Regulation of cytokine production
HLA-B	9606.ENSP00000399168	GO Process	GO:0001910	Regulation of leukocyte mediated cytotoxicity
HLA-B	9606.ENSP00000399168	GO Process	GO:0001911	Negative regulation of leukocyte mediated cytotoxicity
HLA-B	9606.ENSP00000399168	GO Process	GO:0001912	Positive regulation of leukocyte mediated cytotoxicity
HLA-B	9606.ENSP00000399168	GO Process	GO:0001914	Regulation of T cell mediated cytotoxicity
HLA-B	9606.ENSP00000399168	GO Process	GO:0001916	Positive regulation of T cell mediated cytotoxicity
HLA-B	9606.ENSP00000399168	GO Process	GO:0002250	Adaptive immune response
HLA-B	9606.ENSP00000399168	GO Process	GO:0002376	Immune system process
HLA-B	9606.ENSP00000399168	GO Process	GO:0002474	Antigen processing and presentation of peptide antigen via MHC class I
HLA-B	9606.ENSP00000399168	GO Process	GO:0002483	Antigen processing and presentation of endogenous peptide antigen
HLA-B	9606.ENSP00000399168	GO Process	GO:0002484	Antigen processing and presentation of endogenous peptide antigen via MHC class I via ER pathway
HLA-B	9606.ENSP00000399168	GO Process	GO:0002486	Antigen processing and presentation of endogenous peptide antigen via MHC class I via ER pathway, TAP-independent
HLA-B	9606.ENSP00000399168	GO Process	GO:0002643	Regulation of tolerance induction
HLA-B	9606.ENSP00000399168	GO Process	GO:0002664	Regulation of T cell tolerance induction
HLA-B	9606.ENSP00000399168	GO Process	GO:0002667	Regulation of T cell anergy
HLA-B	9606.ENSP00000399168	GO Process	GO:0002682	Regulation of immune system process
HLA-B	9606.ENSP00000399168	GO Process	GO:0002683	Negative regulation of immune system process
HLA-B	9606.ENSP00000399168	GO Process	GO:0002684	Positive regulation of immune system process
HLA-B	9606.ENSP00000399168	GO Process	GO:0002697	Regulation of immune effector process
HLA-B	9606.ENSP00000399168	GO Process	GO:0002698	Negative regulation of immune effector process
HLA-B	9606.ENSP00000399168	GO Process	GO:0002699	Positive regulation of immune effector process
HLA-B	9606.ENSP00000399168	GO Process	GO:0002703	Regulation of leukocyte mediated immunity
HLA-B	9606.ENSP00000399168	GO Process	GO:0002704	Negative regulation of leukocyte mediated immunity
HLA-B	9606.ENSP00000399168	GO Process	GO:0002705	Positive regulation of leukocyte mediated immunity
HLA-B	9606.ENSP00000399168	GO Process	GO:0002706	Regulation of lymphocyte mediated immunity
HLA-B	9606.ENSP00000399168	GO Process	GO:0002707	Negative regulation of lymphocyte mediated immunity
HLA-B	9606.ENSP00000399168	GO Process	GO:0002708	Positive regulation of lymphocyte mediated immunity
HLA-B	9606.ENSP00000399168	GO Process	GO:0002709	Regulation of T cell mediated immunity
HLA-B	9606.ENSP00000399168	GO Process	GO:0002711	Positive regulation of T cell mediated immunity
HLA-B	9606.ENSP00000399168	GO Process	GO:0002715	Regulation of natural killer cell mediated immunity
HLA-B	9606.ENSP00000399168	GO Process	GO:0002716	Negative regulation of natural killer cell mediated immunity
HLA-B	9606.ENSP00000399168	GO Process	GO:0002819	Regulation of adaptive immune response
HLA-B	9606.ENSP00000399168	GO Process	GO:0002821	Positive regulation of adaptive immune response
HLA-B	9606.ENSP00000399168	GO Process	GO:0002822	Regulation of adaptive immune response based on somatic recombination of immune receptors built from immunoglobulin superfamily domains
HLA-B	9606.ENSP00000399168	GO Process	GO:0002824	Positive regulation of adaptive immune response based on somatic recombination of immune receptors built from immunoglobulin superfamily domains
HLA-B	9606.ENSP00000399168	GO Process	GO:0002831	Regulation of response to biotic stimulus
HLA-B	9606.ENSP00000399168	GO Process	GO:0002832	Negative regulation of response to biotic stimulus
HLA-B	9606.ENSP00000399168	GO Process	GO:0002911	Regulation of lymphocyte anergy
HLA-B	9606.ENSP00000399168	GO Process	GO:0006950	Response to stress
HLA-B	9606.ENSP00000399168	GO Process	GO:0006952	Defense response
HLA-B	9606.ENSP00000399168	GO Process	GO:0006955	Immune response
HLA-B	9606.ENSP00000399168	GO Process	GO:0009595	Detection of biotic stimulus
HLA-B	9606.ENSP00000399168	GO Process	GO:0009605	Response to external stimulus
HLA-B	9606.ENSP00000399168	GO Process	GO:0009607	Response to biotic stimulus
HLA-B	9606.ENSP00000399168	GO Process	GO:0009617	Response to bacterium
HLA-B	9606.ENSP00000399168	GO Process	GO:0010468	Regulation of gene expression
HLA-B	9606.ENSP00000399168	GO Process	GO:0016045	Detection of bacterium
HLA-B	9606.ENSP00000399168	GO Process	GO:0019222	Regulation of metabolic process
HLA-B	9606.ENSP00000399168	GO Process	GO:0019882	Antigen processing and presentation
HLA-B	9606.ENSP00000399168	GO Process	GO:0019883	Antigen processing and presentation of endogenous antigen
HLA-B	9606.ENSP00000399168	GO Process	GO:0019885	Antigen processing and presentation of endogenous peptide antigen via MHC class I
HLA-B	9606.ENSP00000399168	GO Process	GO:0031341	Regulation of cell killing
HLA-B	9606.ENSP00000399168	GO Process	GO:0031342	Negative regulation of cell killing
HLA-B	9606.ENSP00000399168	GO Process	GO:0031343	Positive regulation of cell killing
HLA-B	9606.ENSP00000399168	GO Process	GO:0031347	Regulation of defense response
HLA-B	9606.ENSP00000399168	GO Process	GO:0031348	Negative regulation of defense response
HLA-B	9606.ENSP00000399168	GO Process	GO:0032101	Regulation of response to external stimulus
HLA-B	9606.ENSP00000399168	GO Process	GO:0032102	Negative regulation of response to external stimulus
HLA-B	9606.ENSP00000399168	GO Process	GO:0032655	Regulation of interleukin-12 production
HLA-B	9606.ENSP00000399168	GO Process	GO:0032675	Regulation of interleukin-6 production
HLA-B	9606.ENSP00000399168	GO Process	GO:0042269	Regulation of natural killer cell mediated cytotoxicity
HLA-B	9606.ENSP00000399168	GO Process	GO:0042270	Protection from natural killer cell mediated cytotoxicity
HLA-B	9606.ENSP00000399168	GO Process	GO:0043207	Response to external biotic stimulus
HLA-B	9606.ENSP00000399168	GO Process	GO:0044419	Biological process involved in interspecies interaction between organisms
HLA-B	9606.ENSP00000399168	GO Process	GO:0045087	Innate immune response
HLA-B	9606.ENSP00000399168	GO Process	GO:0045088	Regulation of innate immune response
HLA-B	9606.ENSP00000399168	GO Process	GO:0045595	Regulation of cell differentiation
HLA-B	9606.ENSP00000399168	GO Process	GO:0045824	Negative regulation of innate immune response
HLA-B	9606.ENSP00000399168	GO Process	GO:0045953	Negative regulation of natural killer cell mediated cytotoxicity
HLA-B	9606.ENSP00000399168	GO Process	GO:0048002	Antigen processing and presentation of peptide antigen
HLA-B	9606.ENSP00000399168	GO Process	GO:0048518	Positive regulation of biological process
HLA-B	9606.ENSP00000399168	GO Process	GO:0048519	Negative regulation of biological process
HLA-B	9606.ENSP00000399168	GO Process	GO:0048522	Positive regulation of cellular process
HLA-B	9606.ENSP00000399168	GO Process	GO:0048523	Negative regulation of cellular process
HLA-B	9606.ENSP00000399168	GO Process	GO:0048583	Regulation of response to stimulus
HLA-B	9606.ENSP00000399168	GO Process	GO:0048584	Positive regulation of response to stimulus
HLA-B	9606.ENSP00000399168	GO Process	GO:0048585	Negative regulation of response to stimulus
HLA-B	9606.ENSP00000399168	GO Process	GO:0050776	Regulation of immune response
HLA-B	9606.ENSP00000399168	GO Process	GO:0050777	Negative regulation of immune response
HLA-B	9606.ENSP00000399168	GO Process	GO:0050778	Positive regulation of immune response
HLA-B	9606.ENSP00000399168	GO Process	GO:0050789	Regulation of biological process
HLA-B	9606.ENSP00000399168	GO Process	GO:0050793	Regulation of developmental process
HLA-B	9606.ENSP00000399168	GO Process	GO:0050794	Regulation of cellular process
HLA-B	9606.ENSP00000399168	GO Process	GO:0050896	Response to stimulus
HLA-B	9606.ENSP00000399168	GO Process	GO:0051239	Regulation of multicellular organismal process
HLA-B	9606.ENSP00000399168	GO Process	GO:0051606	Detection of stimulus
HLA-B	9606.ENSP00000399168	GO Process	GO:0051707	Response to other organism
HLA-B	9606.ENSP00000399168	GO Process	GO:0060255	Regulation of macromolecule metabolic process
HLA-B	9606.ENSP00000399168	GO Process	GO:0065007	Biological regulation
HLA-B	9606.ENSP00000399168	GO Process	GO:0080134	Regulation of response to stress
HLA-B	9606.ENSP00000399168	GO Process	GO:0098542	Defense response to other organism
HLA-B	9606.ENSP00000399168	GO Process	GO:0098543	Detection of other organism
HLA-B	9606.ENSP00000399168	GO Process	GO:0098581	Detection of external biotic stimulus
HLA-B	9606.ENSP00000399168	GO Process	GO:1902105	Regulation of leukocyte differentiation
HLA-B	9606.ENSP00000399168	GO Process	GO:1903706	Regulation of hemopoiesis
HLA-B	9606.ENSP00000399168	GO Process	GO:2000026	Regulation of multicellular organismal development
HLA-B	9606.ENSP00000399168	GO Process	GO:2001198	Regulation of dendritic cell differentiation
HLA-B	9606.ENSP00000399168	GO Function	GO:0003823	Antigen binding
HLA-B	9606.ENSP00000399168	GO Function	GO:0005102	Signaling receptor binding
HLA-B	9606.ENSP00000399168	GO Function	GO:0005488	Binding
HLA-B	9606.ENSP00000399168	GO Function	GO:0005515	Protein binding
HLA-B	9606.ENSP00000399168	GO Function	GO:0033218	Amide binding
HLA-B	9606.ENSP00000399168	GO Function	GO:0042277	Peptide binding
HLA-B	9606.ENSP00000399168	GO Function	GO:0042605	Peptide antigen binding
HLA-B	9606.ENSP00000399168	GO Function	GO:0046977	TAP binding
HLA-B	9606.ENSP00000399168	GO Function	GO:0051087	Chaperone binding
HLA-B	9606.ENSP00000399168	GO Component	GO:0000139	Golgi membrane
HLA-B	9606.ENSP00000399168	GO Component	GO:0005576	Extracellular region
HLA-B	9606.ENSP00000399168	GO Component	GO:0005615	Extracellular space
HLA-B	9606.ENSP00000399168	GO Component	GO:0005622	Intracellular anatomical structure
HLA-B	9606.ENSP00000399168	GO Component	GO:0005737	Cytoplasm
HLA-B	9606.ENSP00000399168	GO Component	GO:0005768	Endosome
HLA-B	9606.ENSP00000399168	GO Component	GO:0005769	Early endosome
HLA-B	9606.ENSP00000399168	GO Component	GO:0005783	Endoplasmic reticulum
HLA-B	9606.ENSP00000399168	GO Component	GO:0005789	Endoplasmic reticulum membrane
HLA-B	9606.ENSP00000399168	GO Component	GO:0005794	Golgi apparatus
HLA-B	9606.ENSP00000399168	GO Component	GO:0005886	Plasma membrane
HLA-B	9606.ENSP00000399168	GO Component	GO:0005887	Integral component of plasma membrane
HLA-B	9606.ENSP00000399168	GO Component	GO:0009986	Cell surface
HLA-B	9606.ENSP00000399168	GO Component	GO:0010008	Endosome membrane
HLA-B	9606.ENSP00000399168	GO Component	GO:0012505	Endomembrane system
HLA-B	9606.ENSP00000399168	GO Component	GO:0012506	Vesicle membrane
HLA-B	9606.ENSP00000399168	GO Component	GO:0012507	ER to Golgi transport vesicle membrane
HLA-B	9606.ENSP00000399168	GO Component	GO:0016020	Membrane
HLA-B	9606.ENSP00000399168	GO Component	GO:0016021	Integral component of membrane
HLA-B	9606.ENSP00000399168	GO Component	GO:0030133	Transport vesicle
HLA-B	9606.ENSP00000399168	GO Component	GO:0030134	COPII-coated ER to Golgi transport vesicle
HLA-B	9606.ENSP00000399168	GO Component	GO:0030135	Coated vesicle
HLA-B	9606.ENSP00000399168	GO Component	GO:0030139	Endocytic vesicle
HLA-B	9606.ENSP00000399168	GO Component	GO:0030141	Secretory granule
HLA-B	9606.ENSP00000399168	GO Component	GO:0030176	Integral component of endoplasmic reticulum membrane
HLA-B	9606.ENSP00000399168	GO Component	GO:0030658	Transport vesicle membrane
HLA-B	9606.ENSP00000399168	GO Component	GO:0030659	Cytoplasmic vesicle membrane
HLA-B	9606.ENSP00000399168	GO Component	GO:0030662	Coated vesicle membrane
HLA-B	9606.ENSP00000399168	GO Component	GO:0030666	Endocytic vesicle membrane
HLA-B	9606.ENSP00000399168	GO Component	GO:0030667	Secretory granule membrane
HLA-B	9606.ENSP00000399168	GO Component	GO:0030670	Phagocytic vesicle membrane
HLA-B	9606.ENSP00000399168	GO Component	GO:0031090	Organelle membrane
HLA-B	9606.ENSP00000399168	GO Component	GO:0031224	Intrinsic component of membrane
HLA-B	9606.ENSP00000399168	GO Component	GO:0031226	Intrinsic component of plasma membrane
HLA-B	9606.ENSP00000399168	GO Component	GO:0031227	Intrinsic component of endoplasmic reticulum membrane
HLA-B	9606.ENSP00000399168	GO Component	GO:0031300	Intrinsic component of organelle membrane
HLA-B	9606.ENSP00000399168	GO Component	GO:0031301	Integral component of organelle membrane
HLA-B	9606.ENSP00000399168	GO Component	GO:0031410	Cytoplasmic vesicle
HLA-B	9606.ENSP00000399168	GO Component	GO:0031901	Early endosome membrane
HLA-B	9606.ENSP00000399168	GO Component	GO:0031982	Vesicle
HLA-B	9606.ENSP00000399168	GO Component	GO:0031984	Organelle subcompartment
HLA-B	9606.ENSP00000399168	GO Component	GO:0032991	Protein-containing complex
HLA-B	9606.ENSP00000399168	GO Component	GO:0042175	Nuclear outer membrane-endoplasmic reticulum membrane network
HLA-B	9606.ENSP00000399168	GO Component	GO:0042611	MHC protein complex
HLA-B	9606.ENSP00000399168	GO Component	GO:0042612	MHC class I protein complex
HLA-B	9606.ENSP00000399168	GO Component	GO:0043226	Organelle
HLA-B	9606.ENSP00000399168	GO Component	GO:0043227	Membrane-bounded organelle
HLA-B	9606.ENSP00000399168	GO Component	GO:0043229	Intracellular organelle
HLA-B	9606.ENSP00000399168	GO Component	GO:0043230	Extracellular organelle
HLA-B	9606.ENSP00000399168	GO Component	GO:0043231	Intracellular membrane-bounded organelle
HLA-B	9606.ENSP00000399168	GO Component	GO:0045335	Phagocytic vesicle
HLA-B	9606.ENSP00000399168	GO Component	GO:0055037	Recycling endosome
HLA-B	9606.ENSP00000399168	GO Component	GO:0055038	Recycling endosome membrane
HLA-B	9606.ENSP00000399168	GO Component	GO:0065010	Extracellular membrane-bounded organelle
HLA-B	9606.ENSP00000399168	GO Component	GO:0070062	Extracellular exosome
HLA-B	9606.ENSP00000399168	GO Component	GO:0071556	Integral component of lumenal side of endoplasmic reticulum membrane
HLA-B	9606.ENSP00000399168	GO Component	GO:0071944	Cell periphery
HLA-B	9606.ENSP00000399168	GO Component	GO:0097708	Intracellular vesicle
HLA-B	9606.ENSP00000399168	GO Component	GO:0098552	Side of membrane
HLA-B	9606.ENSP00000399168	GO Component	GO:0098553	Lumenal side of endoplasmic reticulum membrane
HLA-B	9606.ENSP00000399168	GO Component	GO:0098576	Lumenal side of membrane
HLA-B	9606.ENSP00000399168	GO Component	GO:0098588	Bounding membrane of organelle
HLA-B	9606.ENSP00000399168	GO Component	GO:0098796	Membrane protein complex
HLA-B	9606.ENSP00000399168	GO Component	GO:0098797	Plasma membrane protein complex
HLA-B	9606.ENSP00000399168	GO Component	GO:0098827	Endoplasmic reticulum subcompartment
HLA-B	9606.ENSP00000399168	GO Component	GO:0099503	Secretory vesicle
HLA-B	9606.ENSP00000399168	GO Component	GO:0110165	Cellular anatomical entity
HLA-B	9606.ENSP00000399168	GO Component	GO:1903561	Extracellular vesicle
HLA-B	9606.ENSP00000399168	STRING clusters	CL:16224	Mixed, incl. MHC classes I/II-like antigen recognition protein, and Regulation of natural killer cell mediated immunity
HLA-B	9606.ENSP00000399168	STRING clusters	CL:16225	Mixed, incl. MHC classes I/II-like antigen recognition protein, and Antigen processing and presentation
HLA-B	9606.ENSP00000399168	STRING clusters	CL:16226	Mixed, incl. Regulation of natural killer cell mediated immunity, and Cytolysis
HLA-B	9606.ENSP00000399168	STRING clusters	CL:16227	Mixed, incl. Regulation of natural killer cell mediated immunity, and Cytolysis
HLA-B	9606.ENSP00000399168	STRING clusters	CL:16228	Mixed, incl. MHC class I-like antigen recognition-like, and MHC class Ib receptor activity
HLA-B	9606.ENSP00000399168	STRING clusters	CL:16229	Graft-versus-host disease, and Inhibitory MHC class I receptor activity
HLA-B	9606.ENSP00000399168	STRING clusters	CL:16230	Graft-versus-host disease, and Inhibitory MHC class I receptor activity
HLA-B	9606.ENSP00000399168	STRING clusters	CL:16231	Graft-versus-host disease, and MHC class Ib receptor activity
HLA-B	9606.ENSP00000399168	STRING clusters	CL:16234	MHC_I C-terminus, and Inhibitory MHC class Ib receptor activity
HLA-B	9606.ENSP00000399168	STRING clusters	CL:16235	Antigen processing and presentation of endogenous peptide antigen via MHC class I via ER pathway, TAP-independent, and HLA-B specific inhibitory MHC class I receptor activity
HLA-B	9606.ENSP00000399168	KEGG	hsa04144	Endocytosis
HLA-B	9606.ENSP00000399168	KEGG	hsa04145	Phagosome
HLA-B	9606.ENSP00000399168	KEGG	hsa04218	Cellular senescence
HLA-B	9606.ENSP00000399168	KEGG	hsa04514	Cell adhesion molecules
HLA-B	9606.ENSP00000399168	KEGG	hsa04612	Antigen processing and presentation
HLA-B	9606.ENSP00000399168	KEGG	hsa04650	Natural killer cell mediated cytotoxicity
HLA-B	9606.ENSP00000399168	KEGG	hsa04940	Type I diabetes mellitus
HLA-B	9606.ENSP00000399168	KEGG	hsa05163	Human cytomegalovirus infection
HLA-B	9606.ENSP00000399168	KEGG	hsa05165	Human papillomavirus infection
HLA-B	9606.ENSP00000399168	KEGG	hsa05166	Human T-cell leukemia virus 1 infection
HLA-B	9606.ENSP00000399168	KEGG	hsa05167	Kaposi sarcoma-associated herpesvirus infection
HLA-B	9606.ENSP00000399168	KEGG	hsa05168	Herpes simplex virus 1 infection
HLA-B	9606.ENSP00000399168	KEGG	hsa05169	Epstein-Barr virus infection
HLA-B	9606.ENSP00000399168	KEGG	hsa05170	Human immunodeficiency virus 1 infection
HLA-B	9606.ENSP00000399168	KEGG	hsa05203	Viral carcinogenesis
HLA-B	9606.ENSP00000399168	KEGG	hsa05320	Autoimmune thyroid disease
HLA-B	9606.ENSP00000399168	KEGG	hsa05330	Allograft rejection
HLA-B	9606.ENSP00000399168	KEGG	hsa05332	Graft-versus-host disease
HLA-B	9606.ENSP00000399168	KEGG	hsa05416	Viral myocarditis
HLA-B	9606.ENSP00000399168	Reactome	HSA-1236974	ER-Phagosome pathway
HLA-B	9606.ENSP00000399168	Reactome	HSA-1236975	Antigen processing-Cross presentation
HLA-B	9606.ENSP00000399168	Reactome	HSA-1236977	Endosomal/Vacuolar pathway
HLA-B	9606.ENSP00000399168	Reactome	HSA-1280215	Cytokine Signaling in Immune system
HLA-B	9606.ENSP00000399168	Reactome	HSA-1280218	Adaptive Immune System
HLA-B	9606.ENSP00000399168	Reactome	HSA-1643685	Disease
HLA-B	9606.ENSP00000399168	Reactome	HSA-168249	Innate Immune System
HLA-B	9606.ENSP00000399168	Reactome	HSA-168256	Immune System
HLA-B	9606.ENSP00000399168	Reactome	HSA-198933	Immunoregulatory interactions between a Lymphoid and a non-Lymphoid cell
HLA-B	9606.ENSP00000399168	Reactome	HSA-2172127	DAP12 interactions
HLA-B	9606.ENSP00000399168	Reactome	HSA-5663205	Infectious disease
HLA-B	9606.ENSP00000399168	Reactome	HSA-6798695	Neutrophil degranulation
HLA-B	9606.ENSP00000399168	Reactome	HSA-877300	Interferon gamma signaling
HLA-B	9606.ENSP00000399168	Reactome	HSA-909733	Interferon alpha/beta signaling
HLA-B	9606.ENSP00000399168	Reactome	HSA-913531	Interferon Signaling
HLA-B	9606.ENSP00000399168	Reactome	HSA-9679506	SARS-CoV Infections
HLA-B	9606.ENSP00000399168	Reactome	HSA-9694516	SARS-CoV-2 Infection
HLA-B	9606.ENSP00000399168	Reactome	HSA-9705671	SARS-CoV-2 activates/modulates innate and adaptive immune responses
HLA-B	9606.ENSP00000399168	Reactome	HSA-9705683	SARS-CoV-2-host interactions
HLA-B	9606.ENSP00000399168	Reactome	HSA-983169	Class I MHC mediated antigen processing & presentation
HLA-B	9606.ENSP00000399168	Reactome	HSA-983170	Antigen Presentation: Folding, assembly and peptide loading of class I MHC
HLA-B	9606.ENSP00000399168	WikiPathways	WP183	Proteasome degradation
HLA-B	9606.ENSP00000399168	WikiPathways	WP2328	Allograft rejection
HLA-B	9606.ENSP00000399168	WikiPathways	WP4217	Ebola virus infection in host
HLA-B	9606.ENSP00000399168	WikiPathways	WP619	Type II interferon signaling
HLA-B	9606.ENSP00000399168	DISEASES	DOID:0040007	Abacavir allergy
HLA-B	9606.ENSP00000399168	DISEASES	DOID:0050117	Disease by infectious agent
HLA-B	9606.ENSP00000399168	DISEASES	DOID:0050155	Sensory system disease
HLA-B	9606.ENSP00000399168	DISEASES	DOID:0050426	Stevens-Johnson syndrome
HLA-B	9606.ENSP00000399168	DISEASES	DOID:0050686	Organ system cancer
HLA-B	9606.ENSP00000399168	DISEASES	DOID:0050828	Artery disease
HLA-B	9606.ENSP00000399168	DISEASES	DOID:0060032	Autoimmune disease of musculoskeletal system
HLA-B	9606.ENSP00000399168	DISEASES	DOID:0060039	Autoimmune disease of skin and connective tissue
HLA-B	9606.ENSP00000399168	DISEASES	DOID:0060051	Autoimmune disease of cardiovascular system
HLA-B	9606.ENSP00000399168	DISEASES	DOID:0060500	Drug allergy
HLA-B	9606.ENSP00000399168	DISEASES	DOID:0060564	Spinal disease
HLA-B	9606.ENSP00000399168	DISEASES	DOID:0080001	Bone disease
HLA-B	9606.ENSP00000399168	DISEASES	DOID:1123	Spondyloarthropathy
HLA-B	9606.ENSP00000399168	DISEASES	DOID:120	Female reproductive organ cancer
HLA-B	9606.ENSP00000399168	DISEASES	DOID:12030	Panuveitis
HLA-B	9606.ENSP00000399168	DISEASES	DOID:1205	Allergic disease
HLA-B	9606.ENSP00000399168	DISEASES	DOID:1287	Cardiovascular system disease
HLA-B	9606.ENSP00000399168	DISEASES	DOID:13141	Uveitis
HLA-B	9606.ENSP00000399168	DISEASES	DOID:13241	Behcets disease
HLA-B	9606.ENSP00000399168	DISEASES	DOID:1407	Anterior uveitis
HLA-B	9606.ENSP00000399168	DISEASES	DOID:14566	Disease of cellular proliferation
HLA-B	9606.ENSP00000399168	DISEASES	DOID:15	Reproductive system disease
HLA-B	9606.ENSP00000399168	DISEASES	DOID:1579	Respiratory system disease
HLA-B	9606.ENSP00000399168	DISEASES	DOID:16	Integumentary system disease
HLA-B	9606.ENSP00000399168	DISEASES	DOID:162	Cancer
HLA-B	9606.ENSP00000399168	DISEASES	DOID:17	Musculoskeletal system disease
HLA-B	9606.ENSP00000399168	DISEASES	DOID:178	Vascular disease
HLA-B	9606.ENSP00000399168	DISEASES	DOID:193	Reproductive organ cancer
HLA-B	9606.ENSP00000399168	DISEASES	DOID:2253	Cervix disease
HLA-B	9606.ENSP00000399168	DISEASES	DOID:229	Female reproductive system disease
HLA-B	9606.ENSP00000399168	DISEASES	DOID:2508	Takayasus arteritis
HLA-B	9606.ENSP00000399168	DISEASES	DOID:2914	Immune system disease
HLA-B	9606.ENSP00000399168	DISEASES	DOID:3342	Bone inflammation disease
HLA-B	9606.ENSP00000399168	DISEASES	DOID:345	Uterine disease
HLA-B	9606.ENSP00000399168	DISEASES	DOID:3480	Uveal disease
HLA-B	9606.ENSP00000399168	DISEASES	DOID:363	Uterine cancer
HLA-B	9606.ENSP00000399168	DISEASES	DOID:37	Skin disease
HLA-B	9606.ENSP00000399168	DISEASES	DOID:381	Arthropathy
HLA-B	9606.ENSP00000399168	DISEASES	DOID:4	Disease
HLA-B	9606.ENSP00000399168	DISEASES	DOID:417	Autoimmune disease
HLA-B	9606.ENSP00000399168	DISEASES	DOID:4362	Cervical cancer
HLA-B	9606.ENSP00000399168	DISEASES	DOID:437	Myasthenia gravis
HLA-B	9606.ENSP00000399168	DISEASES	DOID:438	Autoimmune disease of the nervous system
HLA-B	9606.ENSP00000399168	DISEASES	DOID:526	Human immunodeficiency virus infectious disease
HLA-B	9606.ENSP00000399168	DISEASES	DOID:5614	Eye disease
HLA-B	9606.ENSP00000399168	DISEASES	DOID:612	Primary immunodeficiency disease
HLA-B	9606.ENSP00000399168	DISEASES	DOID:6196	Reactive arthritis
HLA-B	9606.ENSP00000399168	DISEASES	DOID:65	Connective tissue disease
HLA-B	9606.ENSP00000399168	DISEASES	DOID:676	Juvenile rheumatoid arthritis
HLA-B	9606.ENSP00000399168	DISEASES	DOID:7	Disease of anatomical entity
HLA-B	9606.ENSP00000399168	DISEASES	DOID:7147	Ankylosing spondylitis
HLA-B	9606.ENSP00000399168	DISEASES	DOID:7148	Rheumatoid arthritis
HLA-B	9606.ENSP00000399168	DISEASES	DOID:848	Arthritis
HLA-B	9606.ENSP00000399168	DISEASES	DOID:8536	Herpes zoster
HLA-B	9606.ENSP00000399168	DISEASES	DOID:863	Nervous system disease
HLA-B	9606.ENSP00000399168	DISEASES	DOID:865	Vasculitis
HLA-B	9606.ENSP00000399168	DISEASES	DOID:8893	Psoriasis
HLA-B	9606.ENSP00000399168	DISEASES	DOID:9008	Psoriatic arthritis
HLA-B	9606.ENSP00000399168	DISEASES	DOID:934	Viral infectious disease
HLA-B	9606.ENSP00000399168	DISEASES	DOID:9561	Nasopharyngeal disease
HLA-B	9606.ENSP00000399168	DISEASES	DOID:974	Upper respiratory tract disease
HLA-B	9606.ENSP00000399168	TISSUES	BTO:0000000	Tissues, cell types and enzyme sources
HLA-B	9606.ENSP00000399168	TISSUES	BTO:0000042	Animal
HLA-B	9606.ENSP00000399168	TISSUES	BTO:0000058	Alimentary canal
HLA-B	9606.ENSP00000399168	TISSUES	BTO:0000081	Reproductive system
HLA-B	9606.ENSP00000399168	TISSUES	BTO:0000082	Male reproductive system
HLA-B	9606.ENSP00000399168	TISSUES	BTO:0000083	Female reproductive system
HLA-B	9606.ENSP00000399168	TISSUES	BTO:0000084	Vermiform appendix
HLA-B	9606.ENSP00000399168	TISSUES	BTO:0000089	Blood
HLA-B	9606.ENSP00000399168	TISSUES	BTO:0000142	Brain
HLA-B	9606.ENSP00000399168	TISSUES	BTO:0000166	Cecum
HLA-B	9606.ENSP00000399168	TISSUES	BTO:0000174	Embryonic structure
HLA-B	9606.ENSP00000399168	TISSUES	BTO:0000203	Respiratory system
HLA-B	9606.ENSP00000399168	TISSUES	BTO:0000227	Central nervous system
HLA-B	9606.ENSP00000399168	TISSUES	BTO:0000231	Cerebral hemisphere
HLA-B	9606.ENSP00000399168	TISSUES	BTO:0000233	Cerebral cortex
HLA-B	9606.ENSP00000399168	TISSUES	BTO:0000235	Basal ganglion
HLA-B	9606.ENSP00000399168	TISSUES	BTO:0000239	Telencephalon
HLA-B	9606.ENSP00000399168	TISSUES	BTO:0000254	Female reproductive gland
HLA-B	9606.ENSP00000399168	TISSUES	BTO:0000282	Head
HLA-B	9606.ENSP00000399168	TISSUES	BTO:0000284	Organism form
HLA-B	9606.ENSP00000399168	TISSUES	BTO:0000345	Digestive gland
HLA-B	9606.ENSP00000399168	TISSUES	BTO:0000420	Neck
HLA-B	9606.ENSP00000399168	TISSUES	BTO:0000449	Fetus
HLA-B	9606.ENSP00000399168	TISSUES	BTO:0000478	Forebrain
HLA-B	9606.ENSP00000399168	TISSUES	BTO:0000497	Ganglion
HLA-B	9606.ENSP00000399168	TISSUES	BTO:0000511	Gastrointestinal tract
HLA-B	9606.ENSP00000399168	TISSUES	BTO:0000522	Gland
HLA-B	9606.ENSP00000399168	TISSUES	BTO:0000570	Hematopoietic system
HLA-B	9606.ENSP00000399168	TISSUES	BTO:0000580	Blood cancer cell
HLA-B	9606.ENSP00000399168	TISSUES	BTO:0000634	Integument
HLA-B	9606.ENSP00000399168	TISSUES	BTO:0000648	Intestine
HLA-B	9606.ENSP00000399168	TISSUES	BTO:0000706	Large intestine
HLA-B	9606.ENSP00000399168	TISSUES	BTO:0000753	Lymphoid tissue
HLA-B	9606.ENSP00000399168	TISSUES	BTO:0000759	Liver
HLA-B	9606.ENSP00000399168	TISSUES	BTO:0000763	Lung
HLA-B	9606.ENSP00000399168	TISSUES	BTO:0000828	Throat
HLA-B	9606.ENSP00000399168	TISSUES	BTO:0000988	Pancreas
HLA-B	9606.ENSP00000399168	TISSUES	BTO:0001078	Placenta
HLA-B	9606.ENSP00000399168	TISSUES	BTO:0001208	Larynx
HLA-B	9606.ENSP00000399168	TISSUES	BTO:0001253	Skin
HLA-B	9606.ENSP00000399168	TISSUES	BTO:0001271	Leukemia cell
HLA-B	9606.ENSP00000399168	TISSUES	BTO:0001281	Spleen
HLA-B	9606.ENSP00000399168	TISSUES	BTO:0001307	Stomach
HLA-B	9606.ENSP00000399168	TISSUES	BTO:0001368	Thorax
HLA-B	9606.ENSP00000399168	TISSUES	BTO:0001374	Thymus
HLA-B	9606.ENSP00000399168	TISSUES	BTO:0001379	Thyroid gland
HLA-B	9606.ENSP00000399168	TISSUES	BTO:0001421	Uterine cervix
HLA-B	9606.ENSP00000399168	TISSUES	BTO:0001424	Uterus
HLA-B	9606.ENSP00000399168	TISSUES	BTO:0001484	Nervous system
HLA-B	9606.ENSP00000399168	TISSUES	BTO:0001488	Endocrine gland
HLA-B	9606.ENSP00000399168	TISSUES	BTO:0001489	Whole body
HLA-B	9606.ENSP00000399168	TISSUES	BTO:0001491	Viscus
HLA-B	9606.ENSP00000399168	TISSUES	BTO:0001493	Trunk
HLA-B	9606.ENSP00000399168	TISSUES	BTO:0002252	Subthalamic nucleus
HLA-B	9606.ENSP00000399168	TISSUES	BTO:0002273	Ileocecum
HLA-B	9606.ENSP00000399168	TISSUES	BTO:0003091	Urogenital system
HLA-B	9606.ENSP00000399168	TISSUES	BTO:0003099	Internal female genital organ
HLA-B	9606.ENSP00000399168	TISSUES	BTO:0005810	Immune system
HLA-B	9606.ENSP00000399168	COMPARTMENTS	GOCC:0005576	Extracellular region
HLA-B	9606.ENSP00000399168	COMPARTMENTS	GOCC:0005615	Extracellular space
HLA-B	9606.ENSP00000399168	COMPARTMENTS	GOCC:0005622	Intracellular
HLA-B	9606.ENSP00000399168	COMPARTMENTS	GOCC:0005737	Cytoplasm
HLA-B	9606.ENSP00000399168	COMPARTMENTS	GOCC:0005768	Endosome
HLA-B	9606.ENSP00000399168	COMPARTMENTS	GOCC:0005769	Early endosome
HLA-B	9606.ENSP00000399168	COMPARTMENTS	GOCC:0005783	Endoplasmic reticulum
HLA-B	9606.ENSP00000399168	COMPARTMENTS	GOCC:0005789	Endoplasmic reticulum membrane
HLA-B	9606.ENSP00000399168	COMPARTMENTS	GOCC:0005794	Golgi apparatus
HLA-B	9606.ENSP00000399168	COMPARTMENTS	GOCC:0005798	Golgi-associated vesicle
HLA-B	9606.ENSP00000399168	COMPARTMENTS	GOCC:0005886	Plasma membrane
HLA-B	9606.ENSP00000399168	COMPARTMENTS	GOCC:0005887	Integral component of plasma membrane
HLA-B	9606.ENSP00000399168	COMPARTMENTS	GOCC:0009986	Cell surface
HLA-B	9606.ENSP00000399168	COMPARTMENTS	GOCC:0010008	Endosome membrane
HLA-B	9606.ENSP00000399168	COMPARTMENTS	GOCC:0012505	Endomembrane system
HLA-B	9606.ENSP00000399168	COMPARTMENTS	GOCC:0012506	Vesicle membrane
HLA-B	9606.ENSP00000399168	COMPARTMENTS	GOCC:0012507	ER to Golgi transport vesicle membrane
HLA-B	9606.ENSP00000399168	COMPARTMENTS	GOCC:0016020	Membrane
HLA-B	9606.ENSP00000399168	COMPARTMENTS	GOCC:0016021	Integral component of membrane
HLA-B	9606.ENSP00000399168	COMPARTMENTS	GOCC:0030133	Transport vesicle
HLA-B	9606.ENSP00000399168	COMPARTMENTS	GOCC:0030134	COPII-coated ER to Golgi transport vesicle
HLA-B	9606.ENSP00000399168	COMPARTMENTS	GOCC:0030135	Coated vesicle
HLA-B	9606.ENSP00000399168	COMPARTMENTS	GOCC:0030139	Endocytic vesicle
HLA-B	9606.ENSP00000399168	COMPARTMENTS	GOCC:0030141	Secretory granule
HLA-B	9606.ENSP00000399168	COMPARTMENTS	GOCC:0030176	Integral component of endoplasmic reticulum membrane
HLA-B	9606.ENSP00000399168	COMPARTMENTS	GOCC:0030658	Transport vesicle membrane
HLA-B	9606.ENSP00000399168	COMPARTMENTS	GOCC:0030659	Cytoplasmic vesicle membrane
HLA-B	9606.ENSP00000399168	COMPARTMENTS	GOCC:0030660	Golgi-associated vesicle membrane
HLA-B	9606.ENSP00000399168	COMPARTMENTS	GOCC:0030662	Coated vesicle membrane
HLA-B	9606.ENSP00000399168	COMPARTMENTS	GOCC:0030666	Endocytic vesicle membrane
HLA-B	9606.ENSP00000399168	COMPARTMENTS	GOCC:0030667	Secretory granule membrane
HLA-B	9606.ENSP00000399168	COMPARTMENTS	GOCC:0030670	Phagocytic vesicle membrane
HLA-B	9606.ENSP00000399168	COMPARTMENTS	GOCC:0031090	Organelle membrane
HLA-B	9606.ENSP00000399168	COMPARTMENTS	GOCC:0031224	Intrinsic component of membrane
HLA-B	9606.ENSP00000399168	COMPARTMENTS	GOCC:0031226	Intrinsic component of plasma membrane
HLA-B	9606.ENSP00000399168	COMPARTMENTS	GOCC:0031227	Intrinsic component of endoplasmic reticulum membrane
HLA-B	9606.ENSP00000399168	COMPARTMENTS	GOCC:0031300	Intrinsic component of organelle membrane
HLA-B	9606.ENSP00000399168	COMPARTMENTS	GOCC:0031301	Integral component of organelle membrane
HLA-B	9606.ENSP00000399168	COMPARTMENTS	GOCC:0031410	Cytoplasmic vesicle
HLA-B	9606.ENSP00000399168	COMPARTMENTS	GOCC:0031901	Early endosome membrane
HLA-B	9606.ENSP00000399168	COMPARTMENTS	GOCC:0031982	Vesicle
HLA-B	9606.ENSP00000399168	COMPARTMENTS	GOCC:0031984	Organelle subcompartment
HLA-B	9606.ENSP00000399168	COMPARTMENTS	GOCC:0032991	Protein-containing complex
HLA-B	9606.ENSP00000399168	COMPARTMENTS	GOCC:0042175	Nuclear outer membrane-endoplasmic reticulum membrane network
HLA-B	9606.ENSP00000399168	COMPARTMENTS	GOCC:0042611	MHC protein complex
HLA-B	9606.ENSP00000399168	COMPARTMENTS	GOCC:0042612	MHC class I protein complex
HLA-B	9606.ENSP00000399168	COMPARTMENTS	GOCC:0043226	Organelle
HLA-B	9606.ENSP00000399168	COMPARTMENTS	GOCC:0043227	Membrane-bounded organelle
HLA-B	9606.ENSP00000399168	COMPARTMENTS	GOCC:0043229	Intracellular organelle
HLA-B	9606.ENSP00000399168	COMPARTMENTS	GOCC:0043230	Extracellular organelle
HLA-B	9606.ENSP00000399168	COMPARTMENTS	GOCC:0043231	Intracellular membrane-bounded organelle
HLA-B	9606.ENSP00000399168	COMPARTMENTS	GOCC:0045335	Phagocytic vesicle
HLA-B	9606.ENSP00000399168	COMPARTMENTS	GOCC:0055037	Recycling endosome
HLA-B	9606.ENSP00000399168	COMPARTMENTS	GOCC:0055038	Recycling endosome membrane
HLA-B	9606.ENSP00000399168	COMPARTMENTS	GOCC:0065010	Extracellular membrane-bounded organelle
HLA-B	9606.ENSP00000399168	COMPARTMENTS	GOCC:0070062	Extracellular exosome
HLA-B	9606.ENSP00000399168	COMPARTMENTS	GOCC:0071556	Integral component of lumenal side of endoplasmic reticulum membrane
HLA-B	9606.ENSP00000399168	COMPARTMENTS	GOCC:0071944	Cell periphery
HLA-B	9606.ENSP00000399168	COMPARTMENTS	GOCC:0097708	Intracellular vesicle
HLA-B	9606.ENSP00000399168	COMPARTMENTS	GOCC:0098552	Side of membrane
HLA-B	9606.ENSP00000399168	COMPARTMENTS	GOCC:0098553	Lumenal side of endoplasmic reticulum membrane
HLA-B	9606.ENSP00000399168	COMPARTMENTS	GOCC:0098576	Lumenal side of membrane
HLA-B	9606.ENSP00000399168	COMPARTMENTS	GOCC:0098588	Bounding membrane of organelle
HLA-B	9606.ENSP00000399168	COMPARTMENTS	GOCC:0098796	Membrane protein complex
HLA-B	9606.ENSP00000399168	COMPARTMENTS	GOCC:0098797	Plasma membrane protein complex
HLA-B	9606.ENSP00000399168	COMPARTMENTS	GOCC:0098827	Endoplasmic reticulum subcompartment
HLA-B	9606.ENSP00000399168	COMPARTMENTS	GOCC:0099503	Secretory vesicle
HLA-B	9606.ENSP00000399168	COMPARTMENTS	GOCC:0110165	Cellular anatomical entity
HLA-B	9606.ENSP00000399168	COMPARTMENTS	GOCC:1903561	Extracellular vesicle
HLA-B	9606.ENSP00000399168	Monarch	EFO:0000180	HIV-1 infection
HLA-B	9606.ENSP00000399168	Monarch	EFO:0000246	Age
HLA-B	9606.ENSP00000399168	Monarch	EFO:0000319	Cardiovascular disease
HLA-B	9606.ENSP00000399168	Monarch	EFO:0000408	Disease
HLA-B	9606.ENSP00000399168	Monarch	EFO:0000508	Genetic disorder
HLA-B	9606.ENSP00000399168	Monarch	EFO:0000512	Reproductive system disease
HLA-B	9606.ENSP00000399168	Monarch	EFO:0000524	Head and neck disorder
HLA-B	9606.ENSP00000399168	Monarch	EFO:0000589	Metabolic disease
HLA-B	9606.ENSP00000399168	Monarch	EFO:0000618	Nervous system disease
HLA-B	9606.ENSP00000399168	Monarch	EFO:0000684	Respiratory system disease
HLA-B	9606.ENSP00000399168	Monarch	EFO:0000701	Skin disease
HLA-B	9606.ENSP00000399168	Monarch	EFO:0000719	Temporal measurement
HLA-B	9606.ENSP00000399168	Monarch	EFO:0000763	Viral disease
HLA-B	9606.ENSP00000399168	Monarch	EFO:0000764	HIV infection
HLA-B	9606.ENSP00000399168	Monarch	EFO:0003770	Diabetic retinopathy
HLA-B	9606.ENSP00000399168	Monarch	EFO:0003839	Retinopathy
HLA-B	9606.ENSP00000399168	Monarch	EFO:0003966	Eye disease
HLA-B	9606.ENSP00000399168	Monarch	EFO:0004264	Vascular disease
HLA-B	9606.ENSP00000399168	Monarch	EFO:0004298	Cardiovascular measurement
HLA-B	9606.ENSP00000399168	Monarch	EFO:0004302	Anthropometric measurement
HLA-B	9606.ENSP00000399168	Monarch	EFO:0004306	Erythrocyte indices
HLA-B	9606.ENSP00000399168	Monarch	EFO:0004308	Leukocyte count
HLA-B	9606.ENSP00000399168	Monarch	EFO:0004309	Platelet count
HLA-B	9606.ENSP00000399168	Monarch	EFO:0004324	Body weights and measures
HLA-B	9606.ENSP00000399168	Monarch	EFO:0004342	Waist circumference
HLA-B	9606.ENSP00000399168	Monarch	EFO:0004343	Waist-hip ratio
HLA-B	9606.ENSP00000399168	Monarch	EFO:0004464	Brain measurement
HLA-B	9606.ENSP00000399168	Monarch	EFO:0004503	Hematological measurement
HLA-B	9606.ENSP00000399168	Monarch	EFO:0004509	Hemoglobin measurement
HLA-B	9606.ENSP00000399168	Monarch	EFO:0004512	Bone measurement
HLA-B	9606.ENSP00000399168	Monarch	EFO:0004528	Mean corpuscular hemoglobin concentration
HLA-B	9606.ENSP00000399168	Monarch	EFO:0004529	Lipid measurement
HLA-B	9606.ENSP00000399168	Monarch	EFO:0004555	Glycoprotein measurement
HLA-B	9606.ENSP00000399168	Monarch	EFO:0004586	Complete blood cell count
HLA-B	9606.ENSP00000399168	Monarch	EFO:0004611	Low density lipoprotein cholesterol measurement
HLA-B	9606.ENSP00000399168	Monarch	EFO:0004614	Apolipoprotein A 1 measurement
HLA-B	9606.ENSP00000399168	Monarch	EFO:0004696	Sex hormone-binding globulin measurement
HLA-B	9606.ENSP00000399168	Monarch	EFO:0004730	Hormone measurement
HLA-B	9606.ENSP00000399168	Monarch	EFO:0004732	Lipoprotein measurement
HLA-B	9606.ENSP00000399168	Monarch	EFO:0004747	Protein measurement
HLA-B	9606.ENSP00000399168	Monarch	EFO:0004847	Age at onset
HLA-B	9606.ENSP00000399168	Monarch	EFO:0004872	Inflammatory biomarker measurement
HLA-B	9606.ENSP00000399168	Monarch	EFO:0004873	Cytokine measurement
HLA-B	9606.ENSP00000399168	Monarch	EFO:0005036	Platelet measurement
HLA-B	9606.ENSP00000399168	Monarch	EFO:0005047	Erythrocyte measurement
HLA-B	9606.ENSP00000399168	Monarch	EFO:0005090	Basophil count
HLA-B	9606.ENSP00000399168	Monarch	EFO:0005091	Monocyte count
HLA-B	9606.ENSP00000399168	Monarch	EFO:0005093	Hip circumference
HLA-B	9606.ENSP00000399168	Monarch	EFO:0005105	Lipid or lipoprotein measurement
HLA-B	9606.ENSP00000399168	Monarch	EFO:0005197	beta-2 microglobulin measurement
HLA-B	9606.ENSP00000399168	Monarch	EFO:0005278	Cardiovascular disease biomarker measurement
HLA-B	9606.ENSP00000399168	Monarch	EFO:0005741	Infectious disease
HLA-B	9606.ENSP00000399168	Monarch	EFO:0005753	Ocular vascular disease
HLA-B	9606.ENSP00000399168	Monarch	EFO:0006843	Infectious disease biomarker
HLA-B	9606.ENSP00000399168	Monarch	EFO:0006900	Endothelial growth factor measurement
HLA-B	9606.ENSP00000399168	Monarch	EFO:0007788	BMI-adjusted waist-hip ratio
HLA-B	9606.ENSP00000399168	Monarch	EFO:0007789	BMI-adjusted waist circumference
HLA-B	9606.ENSP00000399168	Monarch	EFO:0007838	Response to anti-thyroid drug
HLA-B	9606.ENSP00000399168	Monarch	EFO:0007861	Body ratio measurement
HLA-B	9606.ENSP00000399168	Monarch	EFO:0007924	Tonsillectomy risk measurement
HLA-B	9606.ENSP00000399168	Monarch	EFO:0007937	Blood protein measurement
HLA-B	9606.ENSP00000399168	Monarch	EFO:0007984	Platelet component distribution width
HLA-B	9606.ENSP00000399168	Monarch	EFO:0007985	Platelet crit
HLA-B	9606.ENSP00000399168	Monarch	EFO:0007987	Granulocyte count
HLA-B	9606.ENSP00000399168	Monarch	EFO:0007988	Myeloid white cell count
HLA-B	9606.ENSP00000399168	Monarch	EFO:0007989	Monocyte percentage of leukocytes
HLA-B	9606.ENSP00000399168	Monarch	EFO:0008039	BMI-adjusted hip circumference
HLA-B	9606.ENSP00000399168	Monarch	EFO:0008376	Mosquito bite measurement
HLA-B	9606.ENSP00000399168	Monarch	EFO:0008377	Mosquito bite reaction itch intensity measurement
HLA-B	9606.ENSP00000399168	Monarch	EFO:0008408	Susceptibility to strep throat measurement
HLA-B	9606.ENSP00000399168	Monarch	EFO:0008422	Susceptibility to infectious disease measurement
HLA-B	9606.ENSP00000399168	Monarch	EFO:0009322	Proliferative diabetic retinopathy
HLA-B	9606.ENSP00000399168	Monarch	EFO:0009433	Lower respiratory tract disease
HLA-B	9606.ENSP00000399168	Monarch	EFO:0009486	Diabetic eye disease
HLA-B	9606.ENSP00000399168	Monarch	EFO:0009664	Disease of orbital region
HLA-B	9606.ENSP00000399168	Monarch	EFO:0009700	Visual perception measurement
HLA-B	9606.ENSP00000399168	Monarch	EFO:0009855	Frontal fibrosing alopecia
HLA-B	9606.ENSP00000399168	Monarch	EFO:0009856	Lichen planopilaris
HLA-B	9606.ENSP00000399168	Monarch	EFO:0009903	Inflammatory disease
HLA-B	9606.ENSP00000399168	Monarch	EFO:0010220	17-hydroxyprogesterone measurement
HLA-B	9606.ENSP00000399168	Monarch	EFO:0010285	Integumentary system disease
HLA-B	9606.ENSP00000399168	Monarch	EFO:0010600	angiopoietin-1 receptor measurement
HLA-B	9606.ENSP00000399168	Monarch	EFO:0011008	Sex hormone measurement
HLA-B	9606.ENSP00000399168	Monarch	EFO:1000724	Lichen disease
HLA-B	9606.ENSP00000399168	Monarch	EFO:1000726	Lichen planus
HLA-B	9606.ENSP00000399168	Monarch	EFO:1001357	Lentivirus Infections
HLA-B	9606.ENSP00000399168	Monarch	EFO:1002011	Adult onset asthma
HLA-B	9606.ENSP00000399168	Monarch	EFO:1002018	Bronchial disease
HLA-B	9606.ENSP00000399168	Monarch	HP:0000118	Phenotypic abnormality
HLA-B	9606.ENSP00000399168	Monarch	HP:0001871	Abnormality of blood and blood-forming tissues
HLA-B	9606.ENSP00000399168	Monarch	HP:0001881	Abnormal leukocyte morphology
HLA-B	9606.ENSP00000399168	Monarch	HP:0001911	Abnormal granulocyte morphology
HLA-B	9606.ENSP00000399168	Monarch	HP:0001913	Granulocytopenia
HLA-B	9606.ENSP00000399168	Monarch	HP:0002715	Abnormality of the immune system
HLA-B	9606.ENSP00000399168	Monarch	HP:0010974	Abnormal myeloid leukocyte morphology
HLA-B	9606.ENSP00000399168	Monarch	HP:0010987	Abnormal cellular immune system morphology
HLA-B	9606.ENSP00000399168	Monarch	HP:0011893	Abnormal leukocyte count
HLA-B	9606.ENSP00000399168	Monarch	HP:0012234	Agranulocytosis
HLA-B	9606.ENSP00000399168	Monarch	HP:0012235	Drug-induced agranulocytosis
HLA-B	9606.ENSP00000399168	Monarch	HP:0032251	Abnormal immune system morphology
HLA-B	9606.ENSP00000399168	Monarch	HP:0032309	Abnormal granulocyte count
HLA-B	9606.ENSP00000399168	Monarch	MONDO:0002311	Retinal vascular disorder
HLA-B	9606.ENSP00000399168	Monarch	MONDO:0002406	Dermatitis
HLA-B	9606.ENSP00000399168	Monarch	MONDO:0004979	Asthma
HLA-B	9606.ENSP00000399168	Monarch	MONDO:0007902	Lichen planus, familial
HLA-B	9606.ENSP00000399168	Monarch	MONDO:0021681	Sexually transmitted disease
HLA-B	9606.ENSP00000399168	Monarch	MONDO:0021682	Viral sexually transmitted disease
HLA-B	9606.ENSP00000399168	Monarch	MONDO:0024458	Disorder of visual system
HLA-B	9606.ENSP00000399168	Monarch	MONDO:0043218	Neurovascular disorder
HLA-B	9606.ENSP00000399168	Monarch	MONDO:0100118	Genetic skin disorder
HLA-B	9606.ENSP00000399168	Monarch	MONDO:0100321	Viral disease or post-viral disorder
HLA-B	9606.ENSP00000399168	Monarch	MONDO:0100329	Primary viral infectious disease
HLA-B	9606.ENSP00000399168	Monarch	MONDO:0100336	Infectious disease or post-infectious disorder
HLA-B	9606.ENSP00000399168	UniProt Keywords	KW-0256	Endoplasmic reticulum
HLA-B	9606.ENSP00000399168	UniProt Keywords	KW-0325	Glycoprotein
HLA-B	9606.ENSP00000399168	UniProt Keywords	KW-0391	Immunity
HLA-B	9606.ENSP00000399168	UniProt Keywords	KW-0399	Innate immunity
HLA-B	9606.ENSP00000399168	UniProt Keywords	KW-0472	Membrane
HLA-B	9606.ENSP00000399168	UniProt Keywords	KW-0490	MHC I
HLA-B	9606.ENSP00000399168	UniProt Keywords	KW-0597	Phosphoprotein
HLA-B	9606.ENSP00000399168	UniProt Keywords	KW-0732	Signal
HLA-B	9606.ENSP00000399168	UniProt Keywords	KW-0812	Transmembrane
HLA-B	9606.ENSP00000399168	UniProt Keywords	KW-0945	Host-virus interaction
HLA-B	9606.ENSP00000399168	UniProt Keywords	KW-1003	Cell membrane
HLA-B	9606.ENSP00000399168	UniProt Keywords	KW-1015	Disulfide bond
HLA-B	9606.ENSP00000399168	UniProt Keywords	KW-1064	Adaptive immunity
HLA-B	9606.ENSP00000399168	UniProt Keywords	KW-1133	Transmembrane helix
HLA-B	9606.ENSP00000399168	Pfam	PF00129	Class I Histocompatibility antigen, domains alpha 1 and 2
HLA-B	9606.ENSP00000399168	Pfam	PF06623	MHC_I C-terminus
HLA-B	9606.ENSP00000399168	InterPro	IPR001039	MHC class I alpha chain, alpha1 alpha2 domains
HLA-B	9606.ENSP00000399168	InterPro	IPR003006	Immunoglobulin/major histocompatibility complex, conserved site
HLA-B	9606.ENSP00000399168	InterPro	IPR003597	Immunoglobulin C1-set
HLA-B	9606.ENSP00000399168	InterPro	IPR007110	Immunoglobulin-like domain
HLA-B	9606.ENSP00000399168	InterPro	IPR010579	MHC class I, alpha chain, C-terminal
HLA-B	9606.ENSP00000399168	InterPro	IPR011161	MHC class I-like antigen recognition-like
HLA-B	9606.ENSP00000399168	InterPro	IPR011162	MHC classes I/II-like antigen recognition protein
HLA-B	9606.ENSP00000399168	InterPro	IPR013783	Immunoglobulin-like fold
HLA-B	9606.ENSP00000399168	InterPro	IPR036179	Immunoglobulin-like domain superfamily
HLA-B	9606.ENSP00000399168	InterPro	IPR037055	MHC class I-like antigen recognition-like superfamily
HLA-B	9606.ENSP00000399168	SMART	SM00407	Immunoglobulin C-Type
HLA-DRB1	9606.ENSP00000353099	GO Process	GO:0001817	Regulation of cytokine production
HLA-DRB1	9606.ENSP00000353099	GO Process	GO:0001818	Negative regulation of cytokine production
HLA-DRB1	9606.ENSP00000353099	GO Process	GO:0001910	Regulation of leukocyte mediated cytotoxicity
HLA-DRB1	9606.ENSP00000353099	GO Process	GO:0001912	Positive regulation of leukocyte mediated cytotoxicity
HLA-DRB1	9606.ENSP00000353099	GO Process	GO:0001914	Regulation of T cell mediated cytotoxicity
HLA-DRB1	9606.ENSP00000353099	GO Process	GO:0001916	Positive regulation of T cell mediated cytotoxicity
HLA-DRB1	9606.ENSP00000353099	GO Process	GO:0001932	Regulation of protein phosphorylation
HLA-DRB1	9606.ENSP00000353099	GO Process	GO:0001934	Positive regulation of protein phosphorylation
HLA-DRB1	9606.ENSP00000353099	GO Process	GO:0002250	Adaptive immune response
HLA-DRB1	9606.ENSP00000353099	GO Process	GO:0002253	Activation of immune response
HLA-DRB1	9606.ENSP00000353099	GO Process	GO:0002376	Immune system process
HLA-DRB1	9606.ENSP00000353099	GO Process	GO:0002396	MHC protein complex assembly
HLA-DRB1	9606.ENSP00000353099	GO Process	GO:0002399	MHC class II protein complex assembly
HLA-DRB1	9606.ENSP00000353099	GO Process	GO:0002429	Immune response-activating cell surface receptor signaling pathway
HLA-DRB1	9606.ENSP00000353099	GO Process	GO:0002437	Inflammatory response to antigenic stimulus
HLA-DRB1	9606.ENSP00000353099	GO Process	GO:0002460	Adaptive immune response based on somatic recombination of immune receptors built from immunoglobulin superfamily domains
HLA-DRB1	9606.ENSP00000353099	GO Process	GO:0002468	Dendritic cell antigen processing and presentation
HLA-DRB1	9606.ENSP00000353099	GO Process	GO:0002469	Myeloid dendritic cell antigen processing and presentation
HLA-DRB1	9606.ENSP00000353099	GO Process	GO:0002478	Antigen processing and presentation of exogenous peptide antigen
HLA-DRB1	9606.ENSP00000353099	GO Process	GO:0002483	Antigen processing and presentation of endogenous peptide antigen
HLA-DRB1	9606.ENSP00000353099	GO Process	GO:0002491	Antigen processing and presentation of endogenous peptide antigen via MHC class II
HLA-DRB1	9606.ENSP00000353099	GO Process	GO:0002495	Antigen processing and presentation of peptide antigen via MHC class II
HLA-DRB1	9606.ENSP00000353099	GO Process	GO:0002501	Peptide antigen assembly with MHC protein complex
HLA-DRB1	9606.ENSP00000353099	GO Process	GO:0002503	Peptide antigen assembly with MHC class II protein complex
HLA-DRB1	9606.ENSP00000353099	GO Process	GO:0002504	Antigen processing and presentation of peptide or polysaccharide antigen via MHC class II
HLA-DRB1	9606.ENSP00000353099	GO Process	GO:0002520	Immune system development
HLA-DRB1	9606.ENSP00000353099	GO Process	GO:0002521	Leukocyte differentiation
HLA-DRB1	9606.ENSP00000353099	GO Process	GO:0002573	Myeloid leukocyte differentiation
HLA-DRB1	9606.ENSP00000353099	GO Process	GO:0002682	Regulation of immune system process
HLA-DRB1	9606.ENSP00000353099	GO Process	GO:0002683	Negative regulation of immune system process
HLA-DRB1	9606.ENSP00000353099	GO Process	GO:0002684	Positive regulation of immune system process
HLA-DRB1	9606.ENSP00000353099	GO Process	GO:0002694	Regulation of leukocyte activation
HLA-DRB1	9606.ENSP00000353099	GO Process	GO:0002695	Negative regulation of leukocyte activation
HLA-DRB1	9606.ENSP00000353099	GO Process	GO:0002696	Positive regulation of leukocyte activation
HLA-DRB1	9606.ENSP00000353099	GO Process	GO:0002697	Regulation of immune effector process
HLA-DRB1	9606.ENSP00000353099	GO Process	GO:0002699	Positive regulation of immune effector process
HLA-DRB1	9606.ENSP00000353099	GO Process	GO:0002703	Regulation of leukocyte mediated immunity
HLA-DRB1	9606.ENSP00000353099	GO Process	GO:0002705	Positive regulation of leukocyte mediated immunity
HLA-DRB1	9606.ENSP00000353099	GO Process	GO:0002706	Regulation of lymphocyte mediated immunity
HLA-DRB1	9606.ENSP00000353099	GO Process	GO:0002708	Positive regulation of lymphocyte mediated immunity
HLA-DRB1	9606.ENSP00000353099	GO Process	GO:0002709	Regulation of T cell mediated immunity
HLA-DRB1	9606.ENSP00000353099	GO Process	GO:0002711	Positive regulation of T cell mediated immunity
HLA-DRB1	9606.ENSP00000353099	GO Process	GO:0002757	Immune response-activating signal transduction
HLA-DRB1	9606.ENSP00000353099	GO Process	GO:0002761	Regulation of myeloid leukocyte differentiation
HLA-DRB1	9606.ENSP00000353099	GO Process	GO:0002763	Positive regulation of myeloid leukocyte differentiation
HLA-DRB1	9606.ENSP00000353099	GO Process	GO:0002764	Immune response-regulating signaling pathway
HLA-DRB1	9606.ENSP00000353099	GO Process	GO:0002768	Immune response-regulating cell surface receptor signaling pathway
HLA-DRB1	9606.ENSP00000353099	GO Process	GO:0002791	Regulation of peptide secretion
HLA-DRB1	9606.ENSP00000353099	GO Process	GO:0002793	Positive regulation of peptide secretion
HLA-DRB1	9606.ENSP00000353099	GO Process	GO:0002819	Regulation of adaptive immune response
HLA-DRB1	9606.ENSP00000353099	GO Process	GO:0002821	Positive regulation of adaptive immune response
HLA-DRB1	9606.ENSP00000353099	GO Process	GO:0002822	Regulation of adaptive immune response based on somatic recombination of immune receptors built from immunoglobulin superfamily domains
HLA-DRB1	9606.ENSP00000353099	GO Process	GO:0002824	Positive regulation of adaptive immune response based on somatic recombination of immune receptors built from immunoglobulin superfamily domains
HLA-DRB1	9606.ENSP00000353099	GO Process	GO:0002831	Regulation of response to biotic stimulus
HLA-DRB1	9606.ENSP00000353099	GO Process	GO:0002833	Positive regulation of response to biotic stimulus
HLA-DRB1	9606.ENSP00000353099	GO Process	GO:0002834	Regulation of response to tumor cell
HLA-DRB1	9606.ENSP00000353099	GO Process	GO:0002836	Positive regulation of response to tumor cell
HLA-DRB1	9606.ENSP00000353099	GO Process	GO:0002837	Regulation of immune response to tumor cell
HLA-DRB1	9606.ENSP00000353099	GO Process	GO:0002839	Positive regulation of immune response to tumor cell
HLA-DRB1	9606.ENSP00000353099	GO Process	GO:0002840	Regulation of T cell mediated immune response to tumor cell
HLA-DRB1	9606.ENSP00000353099	GO Process	GO:0002842	Positive regulation of T cell mediated immune response to tumor cell
HLA-DRB1	9606.ENSP00000353099	GO Process	GO:0002861	Regulation of inflammatory response to antigenic stimulus
HLA-DRB1	9606.ENSP00000353099	GO Process	GO:0002862	Negative regulation of inflammatory response to antigenic stimulus
HLA-DRB1	9606.ENSP00000353099	GO Process	GO:0006355	Regulation of transcription, DNA-templated
HLA-DRB1	9606.ENSP00000353099	GO Process	GO:0006950	Response to stress
HLA-DRB1	9606.ENSP00000353099	GO Process	GO:0006952	Defense response
HLA-DRB1	9606.ENSP00000353099	GO Process	GO:0006954	Inflammatory response
HLA-DRB1	9606.ENSP00000353099	GO Process	GO:0006955	Immune response
HLA-DRB1	9606.ENSP00000353099	GO Process	GO:0006959	Humoral immune response
HLA-DRB1	9606.ENSP00000353099	GO Process	GO:0006996	Organelle organization
HLA-DRB1	9606.ENSP00000353099	GO Process	GO:0007010	Cytoskeleton organization
HLA-DRB1	9606.ENSP00000353099	GO Process	GO:0007154	Cell communication
HLA-DRB1	9606.ENSP00000353099	GO Process	GO:0007162	Negative regulation of cell adhesion
HLA-DRB1	9606.ENSP00000353099	GO Process	GO:0007165	Signal transduction
HLA-DRB1	9606.ENSP00000353099	GO Process	GO:0007166	Cell surface receptor signaling pathway
HLA-DRB1	9606.ENSP00000353099	GO Process	GO:0007275	Multicellular organism development
HLA-DRB1	9606.ENSP00000353099	GO Process	GO:0008285	Negative regulation of cell population proliferation
HLA-DRB1	9606.ENSP00000353099	GO Process	GO:0008544	Epidermis development
HLA-DRB1	9606.ENSP00000353099	GO Process	GO:0009595	Detection of biotic stimulus
HLA-DRB1	9606.ENSP00000353099	GO Process	GO:0009605	Response to external stimulus
HLA-DRB1	9606.ENSP00000353099	GO Process	GO:0009607	Response to biotic stimulus
HLA-DRB1	9606.ENSP00000353099	GO Process	GO:0009617	Response to bacterium
HLA-DRB1	9606.ENSP00000353099	GO Process	GO:0009888	Tissue development
HLA-DRB1	9606.ENSP00000353099	GO Process	GO:0009889	Regulation of biosynthetic process
HLA-DRB1	9606.ENSP00000353099	GO Process	GO:0009891	Positive regulation of biosynthetic process
HLA-DRB1	9606.ENSP00000353099	GO Process	GO:0009892	Negative regulation of metabolic process
HLA-DRB1	9606.ENSP00000353099	GO Process	GO:0009893	Positive regulation of metabolic process
HLA-DRB1	9606.ENSP00000353099	GO Process	GO:0009966	Regulation of signal transduction
HLA-DRB1	9606.ENSP00000353099	GO Process	GO:0009967	Positive regulation of signal transduction
HLA-DRB1	9606.ENSP00000353099	GO Process	GO:0009987	Cellular process
HLA-DRB1	9606.ENSP00000353099	GO Process	GO:0010468	Regulation of gene expression
HLA-DRB1	9606.ENSP00000353099	GO Process	GO:0010556	Regulation of macromolecule biosynthetic process
HLA-DRB1	9606.ENSP00000353099	GO Process	GO:0010557	Positive regulation of macromolecule biosynthetic process
HLA-DRB1	9606.ENSP00000353099	GO Process	GO:0010562	Positive regulation of phosphorus metabolic process
HLA-DRB1	9606.ENSP00000353099	GO Process	GO:0010604	Positive regulation of macromolecule metabolic process
HLA-DRB1	9606.ENSP00000353099	GO Process	GO:0010605	Negative regulation of macromolecule metabolic process
HLA-DRB1	9606.ENSP00000353099	GO Process	GO:0010629	Negative regulation of gene expression
HLA-DRB1	9606.ENSP00000353099	GO Process	GO:0010646	Regulation of cell communication
HLA-DRB1	9606.ENSP00000353099	GO Process	GO:0010647	Positive regulation of cell communication
HLA-DRB1	9606.ENSP00000353099	GO Process	GO:0010817	Regulation of hormone levels
HLA-DRB1	9606.ENSP00000353099	GO Process	GO:0016043	Cellular component organization
HLA-DRB1	9606.ENSP00000353099	GO Process	GO:0016045	Detection of bacterium
HLA-DRB1	9606.ENSP00000353099	GO Process	GO:0019219	Regulation of nucleobase-containing compound metabolic process
HLA-DRB1	9606.ENSP00000353099	GO Process	GO:0019220	Regulation of phosphate metabolic process
HLA-DRB1	9606.ENSP00000353099	GO Process	GO:0019222	Regulation of metabolic process
HLA-DRB1	9606.ENSP00000353099	GO Process	GO:0019882	Antigen processing and presentation
HLA-DRB1	9606.ENSP00000353099	GO Process	GO:0019883	Antigen processing and presentation of endogenous antigen
HLA-DRB1	9606.ENSP00000353099	GO Process	GO:0019884	Antigen processing and presentation of exogenous antigen
HLA-DRB1	9606.ENSP00000353099	GO Process	GO:0019886	Antigen processing and presentation of exogenous peptide antigen via MHC class II
HLA-DRB1	9606.ENSP00000353099	GO Process	GO:0022407	Regulation of cell-cell adhesion
HLA-DRB1	9606.ENSP00000353099	GO Process	GO:0022408	Negative regulation of cell-cell adhesion
HLA-DRB1	9606.ENSP00000353099	GO Process	GO:0022409	Positive regulation of cell-cell adhesion
HLA-DRB1	9606.ENSP00000353099	GO Process	GO:0022607	Cellular component assembly
HLA-DRB1	9606.ENSP00000353099	GO Process	GO:0023051	Regulation of signaling
HLA-DRB1	9606.ENSP00000353099	GO Process	GO:0023052	Signaling
HLA-DRB1	9606.ENSP00000353099	GO Process	GO:0023056	Positive regulation of signaling
HLA-DRB1	9606.ENSP00000353099	GO Process	GO:0030097	Hemopoiesis
HLA-DRB1	9606.ENSP00000353099	GO Process	GO:0030099	Myeloid cell differentiation
HLA-DRB1	9606.ENSP00000353099	GO Process	GO:0030154	Cell differentiation
HLA-DRB1	9606.ENSP00000353099	GO Process	GO:0030155	Regulation of cell adhesion
HLA-DRB1	9606.ENSP00000353099	GO Process	GO:0030225	Macrophage differentiation
HLA-DRB1	9606.ENSP00000353099	GO Process	GO:0031323	Regulation of cellular metabolic process
HLA-DRB1	9606.ENSP00000353099	GO Process	GO:0031325	Positive regulation of cellular metabolic process
HLA-DRB1	9606.ENSP00000353099	GO Process	GO:0031326	Regulation of cellular biosynthetic process
HLA-DRB1	9606.ENSP00000353099	GO Process	GO:0031328	Positive regulation of cellular biosynthetic process
HLA-DRB1	9606.ENSP00000353099	GO Process	GO:0031341	Regulation of cell killing
HLA-DRB1	9606.ENSP00000353099	GO Process	GO:0031343	Positive regulation of cell killing
HLA-DRB1	9606.ENSP00000353099	GO Process	GO:0031347	Regulation of defense response
HLA-DRB1	9606.ENSP00000353099	GO Process	GO:0031348	Negative regulation of defense response
HLA-DRB1	9606.ENSP00000353099	GO Process	GO:0031399	Regulation of protein modification process
HLA-DRB1	9606.ENSP00000353099	GO Process	GO:0031401	Positive regulation of protein modification process
HLA-DRB1	9606.ENSP00000353099	GO Process	GO:0032024	Positive regulation of insulin secretion
HLA-DRB1	9606.ENSP00000353099	GO Process	GO:0032101	Regulation of response to external stimulus
HLA-DRB1	9606.ENSP00000353099	GO Process	GO:0032102	Negative regulation of response to external stimulus
HLA-DRB1	9606.ENSP00000353099	GO Process	GO:0032501	Multicellular organismal process
HLA-DRB1	9606.ENSP00000353099	GO Process	GO:0032502	Developmental process
HLA-DRB1	9606.ENSP00000353099	GO Process	GO:0032649	Regulation of interferon-gamma production
HLA-DRB1	9606.ENSP00000353099	GO Process	GO:0032653	Regulation of interleukin-10 production
HLA-DRB1	9606.ENSP00000353099	GO Process	GO:0032673	Regulation of interleukin-4 production
HLA-DRB1	9606.ENSP00000353099	GO Process	GO:0032689	Negative regulation of interferon-gamma production
HLA-DRB1	9606.ENSP00000353099	GO Process	GO:0032829	Regulation of CD4-positive, CD25-positive, alpha-beta regulatory T cell differentiation
HLA-DRB1	9606.ENSP00000353099	GO Process	GO:0032831	Positive regulation of CD4-positive, CD25-positive, alpha-beta regulatory T cell differentiation
HLA-DRB1	9606.ENSP00000353099	GO Process	GO:0032879	Regulation of localization
HLA-DRB1	9606.ENSP00000353099	GO Process	GO:0032880	Regulation of protein localization
HLA-DRB1	9606.ENSP00000353099	GO Process	GO:0032944	Regulation of mononuclear cell proliferation
HLA-DRB1	9606.ENSP00000353099	GO Process	GO:0032945	Negative regulation of mononuclear cell proliferation
HLA-DRB1	9606.ENSP00000353099	GO Process	GO:0033674	Positive regulation of kinase activity
HLA-DRB1	9606.ENSP00000353099	GO Process	GO:0035774	Positive regulation of insulin secretion involved in cellular response to glucose stimulus
HLA-DRB1	9606.ENSP00000353099	GO Process	GO:0042088	T-helper 1 type immune response
HLA-DRB1	9606.ENSP00000353099	GO Process	GO:0042127	Regulation of cell population proliferation
HLA-DRB1	9606.ENSP00000353099	GO Process	GO:0042129	Regulation of T cell proliferation
HLA-DRB1	9606.ENSP00000353099	GO Process	GO:0042130	Negative regulation of T cell proliferation
HLA-DRB1	9606.ENSP00000353099	GO Process	GO:0042325	Regulation of phosphorylation
HLA-DRB1	9606.ENSP00000353099	GO Process	GO:0042327	Positive regulation of phosphorylation
HLA-DRB1	9606.ENSP00000353099	GO Process	GO:0043085	Positive regulation of catalytic activity
HLA-DRB1	9606.ENSP00000353099	GO Process	GO:0043122	Regulation of I-kappaB kinase/NF-kappaB signaling
HLA-DRB1	9606.ENSP00000353099	GO Process	GO:0043123	Positive regulation of I-kappaB kinase/NF-kappaB signaling
HLA-DRB1	9606.ENSP00000353099	GO Process	GO:0043207	Response to external biotic stimulus
HLA-DRB1	9606.ENSP00000353099	GO Process	GO:0043370	Regulation of CD4-positive, alpha-beta T cell differentiation
HLA-DRB1	9606.ENSP00000353099	GO Process	GO:0043372	Positive regulation of CD4-positive, alpha-beta T cell differentiation
HLA-DRB1	9606.ENSP00000353099	GO Process	GO:0043380	Regulation of memory T cell differentiation
HLA-DRB1	9606.ENSP00000353099	GO Process	GO:0043382	Positive regulation of memory T cell differentiation
HLA-DRB1	9606.ENSP00000353099	GO Process	GO:0043408	Regulation of MAPK cascade
HLA-DRB1	9606.ENSP00000353099	GO Process	GO:0043410	Positive regulation of MAPK cascade
HLA-DRB1	9606.ENSP00000353099	GO Process	GO:0043549	Regulation of kinase activity
HLA-DRB1	9606.ENSP00000353099	GO Process	GO:0043903	Regulation of biological process involved in symbiotic interaction
HLA-DRB1	9606.ENSP00000353099	GO Process	GO:0043933	Protein-containing complex organization
HLA-DRB1	9606.ENSP00000353099	GO Process	GO:0044085	Cellular component biogenesis
HLA-DRB1	9606.ENSP00000353099	GO Process	GO:0044093	Positive regulation of molecular function
HLA-DRB1	9606.ENSP00000353099	GO Process	GO:0044419	Biological process involved in interspecies interaction between organisms
HLA-DRB1	9606.ENSP00000353099	GO Process	GO:0045580	Regulation of T cell differentiation
HLA-DRB1	9606.ENSP00000353099	GO Process	GO:0045582	Positive regulation of T cell differentiation
HLA-DRB1	9606.ENSP00000353099	GO Process	GO:0045589	Regulation of regulatory T cell differentiation
HLA-DRB1	9606.ENSP00000353099	GO Process	GO:0045591	Positive regulation of regulatory T cell differentiation
HLA-DRB1	9606.ENSP00000353099	GO Process	GO:0045595	Regulation of cell differentiation
HLA-DRB1	9606.ENSP00000353099	GO Process	GO:0045597	Positive regulation of cell differentiation
HLA-DRB1	9606.ENSP00000353099	GO Process	GO:0045619	Regulation of lymphocyte differentiation
HLA-DRB1	9606.ENSP00000353099	GO Process	GO:0045621	Positive regulation of lymphocyte differentiation
HLA-DRB1	9606.ENSP00000353099	GO Process	GO:0045622	Regulation of T-helper cell differentiation
HLA-DRB1	9606.ENSP00000353099	GO Process	GO:0045637	Regulation of myeloid cell differentiation
HLA-DRB1	9606.ENSP00000353099	GO Process	GO:0045639	Positive regulation of myeloid cell differentiation
HLA-DRB1	9606.ENSP00000353099	GO Process	GO:0045655	Regulation of monocyte differentiation
HLA-DRB1	9606.ENSP00000353099	GO Process	GO:0045657	Positive regulation of monocyte differentiation
HLA-DRB1	9606.ENSP00000353099	GO Process	GO:0045785	Positive regulation of cell adhesion
HLA-DRB1	9606.ENSP00000353099	GO Process	GO:0045893	Positive regulation of transcription, DNA-templated
HLA-DRB1	9606.ENSP00000353099	GO Process	GO:0045935	Positive regulation of nucleobase-containing compound metabolic process
HLA-DRB1	9606.ENSP00000353099	GO Process	GO:0045937	Positive regulation of phosphate metabolic process
HLA-DRB1	9606.ENSP00000353099	GO Process	GO:0046596	Regulation of viral entry into host cell
HLA-DRB1	9606.ENSP00000353099	GO Process	GO:0046598	Positive regulation of viral entry into host cell
HLA-DRB1	9606.ENSP00000353099	GO Process	GO:0046634	Regulation of alpha-beta T cell activation
HLA-DRB1	9606.ENSP00000353099	GO Process	GO:0046635	Positive regulation of alpha-beta T cell activation
HLA-DRB1	9606.ENSP00000353099	GO Process	GO:0046637	Regulation of alpha-beta T cell differentiation
HLA-DRB1	9606.ENSP00000353099	GO Process	GO:0046638	Positive regulation of alpha-beta T cell differentiation
[truncated: 4,559 more rows]
